# Supplementary material for: Transcriptional rewiring of the GcrA/CcrM bacterial epigenetic regulatory system in closely related bacteria
Source: PLoS Genet. 2021 Mar 11;17(3):e1009433. doi: 10.1371/journal.pgen.1009433 (PMC7987155; doi:10.1371/journal.pgen.1009433)
Supplement: S1 Data — For GANTC motifs, the fully methylated, hemi-methylated and unmethylated sites along with their IPD ratio are also shown. (XLSX) [file pgen.1009433.s001.xlsx]

## Sheet: Motifs (WT)
Motif	Modified Position	Motification Type	% of Motifs methylated	# of Motifs methylated	# of Motifs in Genome	Mean QV	Mean Coverage	Partner Motif	Mean IPD ratio	Group Tag	Objective Score
GACNCANTAGNNNNNC	2	m6A	1	8	8	71.875	147.5		1.73125	GACNCANTAGNNNNNC	575
GANTC	2	m6A	0.9955	7765	7800	164.769	140.067	GANTC	4.3648	GANTC	1.15929e+06
AATT	2	m6A	0.929958	2204	2370	180.608	137.305	AATT	4.66706	AATT	372877
GAGGCANNTNC	2	m6A	0.444444	12	27	74	134.667		1.91	GAGGCANNTNC	428.005
AGGCMGYA	1	m6A	0.32967	150	455	72.8933	144.22		1.73793	AGGCMGYA	4027.64
VAGGCDCCA	2	m6A	0.195946	29	148	59.1034	141.034		1.81172	VAGGCDCCA	395.306
GAGGCHRGA	2	m6A	0.191176	39	204	64.2308	142.487		1.7059	GAGGCHRGA	565.065

## Sheet: Motifs (ccrM)
Motif	Modified Position	Motification Type	% of Motifs Detected	# of Motifs Detected	# of Motifs in Genome	Mean QV	Mean Coverage	Partner Motif	Mean IPD ratio	Group Tag	Objective Score
AATT	2	m6A	0.840928	1993	2370	148.988	142.679	AATT	3.9345	AATT	254063
AGGCMGYA	1	m6A	0.486381	125	455	82.064	149.528		1.906	AGGCMGYA	5362.19

## Sheet: Total GANTC sites
type	start	end	QV	strand	attributes
m6A	13	13	71	+	id=GANTC;IPDRatio=3.01;coverage=67.0
m6A	15	15	90	-	id=GANTC;IPDRatio=4.55;coverage=74.0
m6A	24	24	79	+	id=GANTC;IPDRatio=3.16;coverage=76.0
m6A	26	26	106	-	id=GANTC;IPDRatio=4.6;coverage=80.0
m6A	1823	1823	178	+	id=GANTC;IPDRatio=5.17;coverage=142.0
m6A	1825	1825	75	-	id=GANTC;IPDRatio=2.45;coverage=129.0
m6A	3089	3089	170	+	id=GANTC;IPDRatio=3.49;coverage=167.0
m6A	3091	3091	139	-	id=GANTC;IPDRatio=4.31;coverage=154.0
m6A	4034	4034	207	+	id=GANTC;IPDRatio=4.96;coverage=183.0
m6A	4036	4036	185	-	id=GANTC;IPDRatio=4.2;coverage=164.0
m6A	6729	6729	156	+	id=GANTC;IPDRatio=3.73;coverage=176.0
m6A	6731	6731	158	-	id=GANTC;IPDRatio=3.87;coverage=164.0
m6A	6746	6746	172	+	id=GANTC;IPDRatio=3.69;coverage=180.0
m6A	6748	6748	173	-	id=GANTC;IPDRatio=5.31;coverage=163.0
m6A	6920	6920	105	+	id=GANTC;IPDRatio=2.49;coverage=171.0
m6A	6922	6922	153	-	id=GANTC;IPDRatio=3.44;coverage=164.0
m6A	7069	7069	23	+	id=GANTC;IPDRatio=1.46;coverage=174.0
m6A	7071	7071	46	-	id=GANTC;IPDRatio=1.79;coverage=158.0
m6A	7849	7849	86	+	id=GANTC;IPDRatio=2.3;coverage=171.0
m6A	7851	7851	174	-	id=GANTC;IPDRatio=5.72;coverage=164.0
m6A	7963	7963	116	+	id=GANTC;IPDRatio=2.684;coverage=182.0
m6A	7965	7965	131	-	id=GANTC;IPDRatio=2.98;coverage=171.0
m6A	8347	8347	222	+	id=GANTC;IPDRatio=6.63;coverage=184.0
m6A	8349	8349	169	-	id=GANTC;IPDRatio=3.64;coverage=176.0
m6A	8728	8728	37	+	id=GANTC;IPDRatio=1.67;coverage=175.0
m6A	8730	8730	136	-	id=GANTC;IPDRatio=3.15;coverage=167.0
m6A	13027	13027	109	+	id=GANTC;IPDRatio=2.55;coverage=177.0
m6A	13029	13029	191	-	id=GANTC;IPDRatio=4.15;coverage=186.0
m6A	13483	13483	70	+	id=GANTC;IPDRatio=2.08;coverage=176.0
m6A	13485	13485	139	-	id=GANTC;IPDRatio=3.58;coverage=184.0
m6A	15283	15283	170	+	id=GANTC;IPDRatio=3.97;coverage=180.0
m6A	15285	15285	199	-	id=GANTC;IPDRatio=4.15;coverage=171.0
m6A	15573	15573	168	+	id=GANTC;IPDRatio=3.64;coverage=175.0
m6A	15575	15575	133	-	id=GANTC;IPDRatio=3.13;coverage=163.0
m6A	16814	16814	158	+	id=GANTC;IPDRatio=3.1;coverage=183.0
m6A	16816	16816	142	-	id=GANTC;IPDRatio=3.44;coverage=168.0
m6A	19064	19064	177	+	id=GANTC;IPDRatio=4.2;coverage=175.0
m6A	19066	19066	202	-	id=GANTC;IPDRatio=4.65;coverage=171.0
m6A	19337	19337	85	+	id=GANTC;IPDRatio=2.55;coverage=174.0
m6A	19339	19339	110	-	id=GANTC;IPDRatio=3.19;coverage=172.0
m6A	22252	22252	102	+	id=GANTC;IPDRatio=2.82;coverage=149.0
m6A	22254	22254	171	-	id=GANTC;IPDRatio=4.1;coverage=151.0
m6A	22466	22466	92	+	id=GANTC;IPDRatio=2.61;coverage=147.0
m6A	22468	22468	182	-	id=GANTC;IPDRatio=4.65;coverage=159.0
m6A	28915	28915	96	+	id=GANTC;IPDRatio=2.69;coverage=156.0
m6A	28917	28917	149	-	id=GANTC;IPDRatio=3.86;coverage=132.0
m6A	30406	30406	185	+	id=GANTC;IPDRatio=4.26;coverage=178.0
m6A	30408	30408	120	-	id=GANTC;IPDRatio=3.94;coverage=145.0
m6A	31446	31446	213	+	id=GANTC;IPDRatio=4.35;coverage=178.0
m6A	31448	31448	185	-	id=GANTC;IPDRatio=5.43;coverage=148.0
m6A	31704	31704	184	+	id=GANTC;IPDRatio=4.34;coverage=177.0
m6A	31706	31706	167	-	id=GANTC;IPDRatio=3.99;coverage=151.0
m6A	32041	32041	180	+	id=GANTC;IPDRatio=3.52;coverage=182.0
m6A	32043	32043	141	-	id=GANTC;IPDRatio=3.68;coverage=158.0
m6A	32237	32237	107	+	id=GANTC;IPDRatio=2.41;coverage=178.0
m6A	32239	32239	143	-	id=GANTC;IPDRatio=3.39;coverage=158.0
m6A	33162	33162	186	+	id=GANTC;IPDRatio=3.85;coverage=170.0
m6A	33164	33164	129	-	id=GANTC;IPDRatio=3.6;coverage=147.0
m6A	35175	35175	150	+	id=GANTC;IPDRatio=3.97;coverage=159.0
m6A	35177	35177	130	-	id=GANTC;IPDRatio=3.21;coverage=154.0
m6A	35834	35834	172	+	id=GANTC;IPDRatio=4.4;coverage=157.0
m6A	35836	35836	163	-	id=GANTC;IPDRatio=4.87;coverage=152.0
m6A	36152	36152	116	+	id=GANTC;IPDRatio=2.69;coverage=165.0
m6A	36154	36154	130	-	id=GANTC;IPDRatio=3.33;coverage=151.0
m6A	36995	36995	139	+	id=GANTC;IPDRatio=3.57;coverage=159.0
m6A	36997	36997	129	-	id=GANTC;IPDRatio=3.77;coverage=151.0
m6A	38536	38536	110	+	id=GANTC;IPDRatio=2.56;coverage=153.0
m6A	38538	38538	189	-	id=GANTC;IPDRatio=4.86;coverage=155.0
m6A	39829	39829	141	+	id=GANTC;IPDRatio=3.16;coverage=151.0
m6A	39831	39831	165	-	id=GANTC;IPDRatio=4.52;coverage=147.0
m6A	41077	41077	164	+	id=GANTC;IPDRatio=4.06;coverage=150.0
m6A	41079	41079	110	-	id=GANTC;IPDRatio=3.19;coverage=143.0
m6A	41191	41191	141	+	id=GANTC;IPDRatio=3.16;coverage=159.0
m6A	41193	41193	170	-	id=GANTC;IPDRatio=5.1;coverage=149.0
m6A	41199	41199	166	+	id=GANTC;IPDRatio=4.15;coverage=152.0
m6A	41201	41201	147	-	id=GANTC;IPDRatio=4.09;coverage=152.0
m6A	41316	41316	177	+	id=GANTC;IPDRatio=4.66;coverage=153.0
m6A	41318	41318	152	-	id=GANTC;IPDRatio=3.36;coverage=152.0
m6A	41517	41517	136	+	id=GANTC;IPDRatio=3.37;coverage=150.0
m6A	41519	41519	146	-	id=GANTC;IPDRatio=3.43;coverage=152.0
m6A	44544	44544	139	+	id=GANTC;IPDRatio=3.7;coverage=155.0
m6A	44546	44546	206	-	id=GANTC;IPDRatio=4.66;coverage=157.0
m6A	44597	44597	194	+	id=GANTC;IPDRatio=4.1;coverage=155.0
m6A	44599	44599	198	-	id=GANTC;IPDRatio=6.06;coverage=159.0
m6A	47626	47626	150	+	id=GANTC;IPDRatio=5.29;coverage=147.0
m6A	47628	47628	181	-	id=GANTC;IPDRatio=4.66;coverage=158.0
m6A	48995	48995	163	+	id=GANTC;IPDRatio=4.24;coverage=165.0
m6A	48997	48997	178	-	id=GANTC;IPDRatio=4.64;coverage=162.0
m6A	49119	49119	151	+	id=GANTC;IPDRatio=3.95;coverage=164.0
m6A	49121	49121	192	-	id=GANTC;IPDRatio=6.01;coverage=161.0
m6A	49570	49570	158	+	id=GANTC;IPDRatio=4.11;coverage=166.0
m6A	49572	49572	194	-	id=GANTC;IPDRatio=5.51;coverage=161.0
m6A	49653	49653	166	+	id=GANTC;IPDRatio=3.56;coverage=165.0
m6A	49655	49655	185	-	id=GANTC;IPDRatio=5.1;coverage=164.0
m6A	50024	50024	125	+	id=GANTC;IPDRatio=3.21;coverage=171.0
m6A	50026	50026	140	-	id=GANTC;IPDRatio=3.06;coverage=165.0
m6A	50078	50078	208	+	id=GANTC;IPDRatio=4.91;coverage=171.0
m6A	50080	50080	135	-	id=GANTC;IPDRatio=3.11;coverage=166.0
m6A	52364	52364	166	+	id=GANTC;IPDRatio=7.6;coverage=162.0
m6A	52366	52366	95	-	id=GANTC;IPDRatio=2.504;coverage=159.0
m6A	52919	52919	119	+	id=GANTC;IPDRatio=2.9;coverage=169.0
m6A	52921	52921	174	-	id=GANTC;IPDRatio=4.4;coverage=167.0
m6A	53126	53126	129	+	id=GANTC;IPDRatio=3.56;coverage=168.0
m6A	53128	53128	220	-	id=GANTC;IPDRatio=5.17;coverage=173.0
m6A	54422	54422	193	+	id=GANTC;IPDRatio=6.26;coverage=156.0
m6A	54424	54424	204	-	id=GANTC;IPDRatio=4.42;coverage=170.0
m6A	54885	54885	152	+	id=GANTC;IPDRatio=3.81;coverage=150.0
m6A	54887	54887	131	-	id=GANTC;IPDRatio=3.21;coverage=164.0
m6A	56538	56538	67	+	id=GANTC;IPDRatio=2.092;coverage=155.0
m6A	56540	56540	195	-	id=GANTC;IPDRatio=5.68;coverage=163.0
m6A	59115	59115	110	+	id=GANTC;IPDRatio=2.86;coverage=145.0
m6A	59117	59117	74	-	id=GANTC;IPDRatio=2.47;coverage=152.0
m6A	59172	59172	122	+	id=GANTC;IPDRatio=3.36;coverage=144.0
m6A	59174	59174	155	-	id=GANTC;IPDRatio=3.5;coverage=146.0
m6A	59178	59178	103	+	id=GANTC;IPDRatio=3.22;coverage=137.0
m6A	59180	59180	140	-	id=GANTC;IPDRatio=3.47;coverage=152.0
m6A	59596	59596	154	+	id=GANTC;IPDRatio=3.7;coverage=147.0
m6A	59598	59598	179	-	id=GANTC;IPDRatio=4.21;coverage=145.0
m6A	60052	60052	138	+	id=GANTC;IPDRatio=4.35;coverage=142.0
m6A	60054	60054	152	-	id=GANTC;IPDRatio=3.72;coverage=147.0
m6A	62709	62709	95	+	id=GANTC;IPDRatio=2.3;coverage=151.0
m6A	62711	62711	160	-	id=GANTC;IPDRatio=3.44;coverage=166.0
m6A	63252	63252	133	+	id=GANTC;IPDRatio=3.93;coverage=150.0
m6A	63254	63254	137	-	id=GANTC;IPDRatio=3.19;coverage=164.0
m6A	64751	64751	139	+	id=GANTC;IPDRatio=3.58;coverage=160.0
m6A	64753	64753	235	-	id=GANTC;IPDRatio=8.34;coverage=153.0
m6A	65005	65005	160	+	id=GANTC;IPDRatio=4.46;coverage=154.0
m6A	65007	65007	221	-	id=GANTC;IPDRatio=5.29;coverage=145.0
m6A	65884	65884	109	+	id=GANTC;IPDRatio=2.84;coverage=153.0
m6A	65886	65886	226	-	id=GANTC;IPDRatio=5.29;coverage=154.0
m6A	66368	66368	119	+	id=GANTC;IPDRatio=3.0;coverage=146.0
m6A	66370	66370	197	-	id=GANTC;IPDRatio=4.7;coverage=153.0
m6A	68285	68285	160	+	id=GANTC;IPDRatio=3.86;coverage=149.0
m6A	68287	68287	198	-	id=GANTC;IPDRatio=4.27;coverage=157.0
m6A	68400	68400	126	+	id=GANTC;IPDRatio=3.15;coverage=150.0
m6A	68402	68402	155	-	id=GANTC;IPDRatio=4.29;coverage=152.0
m6A	70301	70301	172	+	id=GANTC;IPDRatio=5.25;coverage=149.0
m6A	70303	70303	156	-	id=GANTC;IPDRatio=3.59;coverage=156.0
m6A	70705	70705	162	+	id=GANTC;IPDRatio=4.88;coverage=157.0
m6A	70707	70707	156	-	id=GANTC;IPDRatio=3.93;coverage=155.0
m6A	71427	71427	119	+	id=GANTC;IPDRatio=2.73;coverage=151.0
m6A	71429	71429	204	-	id=GANTC;IPDRatio=6.05;coverage=155.0
m6A	71929	71929	111	+	id=GANTC;IPDRatio=2.86;coverage=148.0
m6A	71931	71931	80	-	id=GANTC;IPDRatio=2.173;coverage=155.0
m6A	72428	72428	184	+	id=GANTC;IPDRatio=4.35;coverage=153.0
m6A	72430	72430	123	-	id=GANTC;IPDRatio=3.22;coverage=150.0
m6A	73540	73540	136	+	id=GANTC;IPDRatio=3.9;coverage=155.0
m6A	73542	73542	202	-	id=GANTC;IPDRatio=7.37;coverage=149.0
m6A	74083	74083	139	+	id=GANTC;IPDRatio=3.32;coverage=157.0
m6A	74085	74085	153	-	id=GANTC;IPDRatio=4.1;coverage=146.0
m6A	74409	74409	178	+	id=GANTC;IPDRatio=5.05;coverage=159.0
m6A	74411	74411	152	-	id=GANTC;IPDRatio=3.84;coverage=157.0
m6A	74484	74484	206	+	id=GANTC;IPDRatio=6.02;coverage=158.0
m6A	74486	74486	86	-	id=GANTC;IPDRatio=2.37;coverage=158.0
m6A	76530	76530	125	+	id=GANTC;IPDRatio=3.09;coverage=160.0
m6A	76532	76532	137	-	id=GANTC;IPDRatio=4.375;coverage=154.0
m6A	77151	77151	130	+	id=GANTC;IPDRatio=3.61;coverage=155.0
m6A	77153	77153	146	-	id=GANTC;IPDRatio=3.44;coverage=150.0
m6A	78342	78342	165	+	id=GANTC;IPDRatio=5.5;coverage=147.0
m6A	78344	78344	149	-	id=GANTC;IPDRatio=4.09;coverage=156.0
m6A	79266	79266	61	+	id=GANTC;IPDRatio=2.18;coverage=139.0
m6A	79268	79268	147	-	id=GANTC;IPDRatio=3.58;coverage=149.0
m6A	79572	79572	158	+	id=GANTC;IPDRatio=5.68;coverage=143.0
m6A	79574	79574	134	-	id=GANTC;IPDRatio=3.79;coverage=153.0
m6A	80499	80499	131	+	id=GANTC;IPDRatio=3.61;coverage=141.0
m6A	80501	80501	157	-	id=GANTC;IPDRatio=4.03;coverage=143.0
m6A	82058	82058	124	+	id=GANTC;IPDRatio=3.24;coverage=144.0
m6A	82060	82060	146	-	id=GANTC;IPDRatio=3.62;coverage=155.0
m6A	82096	82096	111	+	id=GANTC;IPDRatio=2.78;coverage=145.0
m6A	82098	82098	105	-	id=GANTC;IPDRatio=3.12;coverage=150.0
m6A	82586	82586	167	+	id=GANTC;IPDRatio=4.77;coverage=141.0
m6A	82588	82588	77	-	id=GANTC;IPDRatio=2.36;coverage=153.0
m6A	82743	82743	140	+	id=GANTC;IPDRatio=3.13;coverage=144.0
m6A	82745	82745	149	-	id=GANTC;IPDRatio=3.86;coverage=156.0
m6A	83198	83198	132	+	id=GANTC;IPDRatio=3.1;coverage=144.0
m6A	83200	83200	129	-	id=GANTC;IPDRatio=3.83;coverage=152.0
m6A	83819	83819	118	+	id=GANTC;IPDRatio=3.83;coverage=141.0
m6A	83821	83821	127	-	id=GANTC;IPDRatio=2.94;coverage=162.0
m6A	84368	84368	219	+	id=GANTC;IPDRatio=6.19;coverage=144.0
m6A	84370	84370	106	-	id=GANTC;IPDRatio=2.74;coverage=154.0
m6A	85863	85863	189	+	id=GANTC;IPDRatio=5.23;coverage=160.0
m6A	85865	85865	86	-	id=GANTC;IPDRatio=2.34;coverage=165.0
m6A	87409	87409	103	+	id=GANTC;IPDRatio=2.68;coverage=162.0
m6A	87411	87411	170	-	id=GANTC;IPDRatio=4.42;coverage=157.0
m6A	87610	87610	150	+	id=GANTC;IPDRatio=4.52;coverage=160.0
m6A	87612	87612	141	-	id=GANTC;IPDRatio=3.31;coverage=155.0
m6A	89088	89088	176	+	id=GANTC;IPDRatio=4.44;coverage=159.0
m6A	89090	89090	156	-	id=GANTC;IPDRatio=4.11;coverage=152.0
m6A	89776	89776	171	+	id=GANTC;IPDRatio=5.0;coverage=151.0
m6A	89778	89778	176	-	id=GANTC;IPDRatio=4.51;coverage=151.0
m6A	92329	92329	160	+	id=GANTC;IPDRatio=6.0;coverage=136.0
m6A	92331	92331	34	-	id=GANTC;IPDRatio=1.767;coverage=156.0
m6A	92908	92908	169	+	id=GANTC;IPDRatio=4.86;coverage=137.0
m6A	92910	92910	128	-	id=GANTC;IPDRatio=3.04;coverage=153.0
m6A	93217	93217	140	+	id=GANTC;IPDRatio=4.28;coverage=130.0
m6A	93219	93219	187	-	id=GANTC;IPDRatio=4.23;coverage=158.0
m6A	95651	95651	129	+	id=GANTC;IPDRatio=2.93;coverage=134.0
m6A	95653	95653	153	-	id=GANTC;IPDRatio=3.35;coverage=154.0
m6A	95709	95709	139	+	id=GANTC;IPDRatio=5.52;coverage=133.0
m6A	95711	95711	128	-	id=GANTC;IPDRatio=3.44;coverage=150.0
m6A	95993	95993	150	+	id=GANTC;IPDRatio=4.83;coverage=134.0
m6A	95995	95995	184	-	id=GANTC;IPDRatio=4.544;coverage=157.0
m6A	98083	98083	61	+	id=GANTC;IPDRatio=2.01;coverage=139.0
m6A	98085	98085	162	-	id=GANTC;IPDRatio=6.44;coverage=142.0
m6A	99705	99705	168	+	id=GANTC;IPDRatio=5.46;coverage=140.0
m6A	99707	99707	157	-	id=GANTC;IPDRatio=4.29;coverage=139.0
m6A	100216	100216	166	+	id=GANTC;IPDRatio=4.61;coverage=144.0
m6A	100218	100218	135	-	id=GANTC;IPDRatio=3.42;coverage=153.0
m6A	100999	100999	131	+	id=GANTC;IPDRatio=3.5;coverage=143.0
m6A	101001	101001	154	-	id=GANTC;IPDRatio=4.16;coverage=152.0
m6A	101072	101072	133	+	id=GANTC;IPDRatio=3.58;coverage=144.0
m6A	101074	101074	129	-	id=GANTC;IPDRatio=3.35;coverage=148.0
m6A	101566	101566	120	+	id=GANTC;IPDRatio=3.62;coverage=141.0
m6A	101568	101568	85	-	id=GANTC;IPDRatio=2.56;coverage=153.0
m6A	101704	101704	161	+	id=GANTC;IPDRatio=5.18;coverage=149.0
m6A	101706	101706	125	-	id=GANTC;IPDRatio=3.02;coverage=151.0
m6A	101814	101814	101	+	id=GANTC;IPDRatio=3.149;coverage=148.0
m6A	101816	101816	144	-	id=GANTC;IPDRatio=4.18;coverage=157.0
m6A	101950	101950	118	+	id=GANTC;IPDRatio=3.18;coverage=147.0
m6A	101952	101952	91	-	id=GANTC;IPDRatio=2.37;coverage=158.0
m6A	103056	103056	146	+	id=GANTC;IPDRatio=3.442;coverage=157.0
m6A	103058	103058	181	-	id=GANTC;IPDRatio=4.53;coverage=157.0
m6A	106743	106743	59	+	id=GANTC;IPDRatio=1.9;coverage=174.0
m6A	106745	106745	182	-	id=GANTC;IPDRatio=4.97;coverage=159.0
m6A	107386	107386	197	+	id=GANTC;IPDRatio=5.87;coverage=179.0
m6A	107388	107388	128	-	id=GANTC;IPDRatio=2.88;coverage=166.0
m6A	108352	108352	175	+	id=GANTC;IPDRatio=4.03;coverage=178.0
m6A	108354	108354	164	-	id=GANTC;IPDRatio=3.89;coverage=164.0
m6A	111755	111755	117	+	id=GANTC;IPDRatio=3.19;coverage=154.0
m6A	111757	111757	166	-	id=GANTC;IPDRatio=5.22;coverage=152.0
m6A	113058	113058	128	+	id=GANTC;IPDRatio=3.56;coverage=164.0
m6A	113060	113060	173	-	id=GANTC;IPDRatio=4.76;coverage=168.0
m6A	113715	113715	176	+	id=GANTC;IPDRatio=4.38;coverage=161.0
m6A	113717	113717	185	-	id=GANTC;IPDRatio=4.0;coverage=172.0
m6A	116600	116600	98	+	id=GANTC;IPDRatio=2.47;coverage=170.0
m6A	116602	116602	199	-	id=GANTC;IPDRatio=4.88;coverage=171.0
m6A	120121	120121	188	+	id=GANTC;IPDRatio=4.39;coverage=176.0
m6A	120123	120123	178	-	id=GANTC;IPDRatio=3.72;coverage=174.0
m6A	122258	122258	112	+	id=GANTC;IPDRatio=3.03;coverage=179.0
m6A	122260	122260	144	-	id=GANTC;IPDRatio=3.39;coverage=180.0
m6A	122726	122726	79	+	id=GANTC;IPDRatio=2.34;coverage=185.0
m6A	122728	122728	100	-	id=GANTC;IPDRatio=2.995;coverage=176.0
m6A	123321	123321	194	+	id=GANTC;IPDRatio=4.49;coverage=182.0
m6A	123323	123323	191	-	id=GANTC;IPDRatio=4.42;coverage=159.0
m6A	124839	124839	181	+	id=GANTC;IPDRatio=4.06;coverage=186.0
m6A	124841	124841	173	-	id=GANTC;IPDRatio=3.96;coverage=163.0
m6A	124955	124955	205	+	id=GANTC;IPDRatio=5.55;coverage=186.0
m6A	124957	124957	102	-	id=GANTC;IPDRatio=2.62;coverage=161.0
m6A	130458	130458	117	+	id=GANTC;IPDRatio=2.93;coverage=147.0
m6A	130460	130460	132	-	id=GANTC;IPDRatio=4.49;coverage=149.0
m6A	130491	130491	106	+	id=GANTC;IPDRatio=2.98;coverage=148.0
m6A	130493	130493	183	-	id=GANTC;IPDRatio=4.62;coverage=149.0
m6A	131137	131137	159	+	id=GANTC;IPDRatio=4.88;coverage=143.0
m6A	131139	131139	137	-	id=GANTC;IPDRatio=3.69;coverage=152.0
m6A	131683	131683	106	+	id=GANTC;IPDRatio=2.84;coverage=146.0
m6A	131685	131685	108	-	id=GANTC;IPDRatio=2.87;coverage=147.0
m6A	136944	136944	4	+	id=GANTC;IPDRatio=1.042;coverage=136.0
m6A	136946	136946	0	-	id=GANTC;IPDRatio=0.751;coverage=146.0
m6A	136972	136972	22	+	id=GANTC;IPDRatio=1.45;coverage=131.0
m6A	136974	136974	1	-	id=GANTC;IPDRatio=0.887;coverage=146.0
m6A	137309	137309	90	+	id=GANTC;IPDRatio=3.06;coverage=123.0
m6A	137311	137311	97	-	id=GANTC;IPDRatio=3.16;coverage=148.0
m6A	138777	138777	102	+	id=GANTC;IPDRatio=2.88;coverage=132.0
m6A	138779	138779	134	-	id=GANTC;IPDRatio=3.71;coverage=155.0
m6A	140267	140267	161	+	id=GANTC;IPDRatio=4.93;coverage=139.0
m6A	140269	140269	128	-	id=GANTC;IPDRatio=2.838;coverage=159.0
m6A	142985	142985	171	+	id=GANTC;IPDRatio=4.63;coverage=155.0
m6A	142987	142987	169	-	id=GANTC;IPDRatio=5.0;coverage=163.0
m6A	145642	145642	150	+	id=GANTC;IPDRatio=3.64;coverage=163.0
m6A	145644	145644	186	-	id=GANTC;IPDRatio=4.22;coverage=167.0
m6A	147817	147817	192	+	id=GANTC;IPDRatio=5.18;coverage=159.0
m6A	147819	147819	101	-	id=GANTC;IPDRatio=2.63;coverage=159.0
m6A	148797	148797	182	+	id=GANTC;IPDRatio=4.13;coverage=172.0
m6A	148799	148799	218	-	id=GANTC;IPDRatio=5.74;coverage=162.0
m6A	149436	149436	170	+	id=GANTC;IPDRatio=4.54;coverage=161.0
m6A	149438	149438	155	-	id=GANTC;IPDRatio=3.61;coverage=156.0
m6A	150764	150764	181	+	id=GANTC;IPDRatio=4.52;coverage=162.0
m6A	150766	150766	162	-	id=GANTC;IPDRatio=4.45;coverage=148.0
m6A	153351	153351	115	+	id=GANTC;IPDRatio=2.99;coverage=178.0
m6A	153353	153353	173	-	id=GANTC;IPDRatio=6.07;coverage=142.0
m6A	153396	153396	183	+	id=GANTC;IPDRatio=3.88;coverage=177.0
m6A	153398	153398	148	-	id=GANTC;IPDRatio=4.86;coverage=145.0
m6A	155510	155510	227	+	id=GANTC;IPDRatio=4.89;coverage=179.0
m6A	155512	155512	175	-	id=GANTC;IPDRatio=5.05;coverage=148.0
m6A	156586	156586	183	+	id=GANTC;IPDRatio=4.46;coverage=165.0
m6A	156588	156588	125	-	id=GANTC;IPDRatio=3.77;coverage=141.0
m6A	158271	158271	164	+	id=GANTC;IPDRatio=3.585;coverage=160.0
m6A	158273	158273	161	-	id=GANTC;IPDRatio=6.5;coverage=137.0
m6A	158378	158378	142	+	id=GANTC;IPDRatio=3.3;coverage=149.0
m6A	158380	158380	156	-	id=GANTC;IPDRatio=4.47;coverage=131.0
m6A	158587	158587	172	+	id=GANTC;IPDRatio=5.19;coverage=155.0
m6A	158589	158589	156	-	id=GANTC;IPDRatio=4.61;coverage=133.0
m6A	159706	159706	103	+	id=GANTC;IPDRatio=3.75;coverage=149.0
m6A	159708	159708	124	-	id=GANTC;IPDRatio=3.68;coverage=133.0
m6A	159760	159760	160	+	id=GANTC;IPDRatio=4.43;coverage=144.0
m6A	159762	159762	75	-	id=GANTC;IPDRatio=2.24;coverage=131.0
m6A	160038	160038	189	+	id=GANTC;IPDRatio=5.28;coverage=138.0
m6A	160040	160040	151	-	id=GANTC;IPDRatio=4.47;coverage=125.0
m6A	160726	160726	129	+	id=GANTC;IPDRatio=4.37;coverage=140.0
m6A	160728	160728	68	-	id=GANTC;IPDRatio=2.63;coverage=113.0
m6A	161135	161135	140	+	id=GANTC;IPDRatio=3.77;coverage=134.0
m6A	161137	161137	123	-	id=GANTC;IPDRatio=4.39;coverage=113.0
m6A	161298	161298	154	+	id=GANTC;IPDRatio=6.29;coverage=135.0
m6A	161300	161300	98	-	id=GANTC;IPDRatio=2.87;coverage=112.0
m6A	161604	161604	136	+	id=GANTC;IPDRatio=3.43;coverage=138.0
m6A	161606	161606	114	-	id=GANTC;IPDRatio=4.26;coverage=117.0
m6A	164525	164525	112	+	id=GANTC;IPDRatio=3.31;coverage=152.0
m6A	164527	164527	101	-	id=GANTC;IPDRatio=2.92;coverage=133.0
m6A	165194	165194	127	+	id=GANTC;IPDRatio=3.21;coverage=160.0
m6A	165196	165196	153	-	id=GANTC;IPDRatio=4.99;coverage=139.0
m6A	165865	165865	156	+	id=GANTC;IPDRatio=5.35;coverage=150.0
m6A	165867	165867	190	-	id=GANTC;IPDRatio=5.15;coverage=145.0
m6A	165943	165943	74	+	id=GANTC;IPDRatio=2.29;coverage=153.0
m6A	165945	165945	97	-	id=GANTC;IPDRatio=3.02;coverage=141.0
m6A	168969	168969	173	+	id=GANTC;IPDRatio=4.67;coverage=162.0
m6A	168971	168971	211	-	id=GANTC;IPDRatio=5.02;coverage=163.0
m6A	169410	169410	100	+	id=GANTC;IPDRatio=2.62;coverage=166.0
m6A	169412	169412	184	-	id=GANTC;IPDRatio=4.52;coverage=163.0
m6A	170876	170876	206	+	id=GANTC;IPDRatio=4.66;coverage=181.0
m6A	170878	170878	62	-	id=GANTC;IPDRatio=2.01;coverage=171.0
m6A	171520	171520	200	+	id=GANTC;IPDRatio=4.36;coverage=191.0
m6A	171522	171522	216	-	id=GANTC;IPDRatio=4.67;coverage=177.0
m6A	173352	173352	101	+	id=GANTC;IPDRatio=2.57;coverage=165.0
m6A	173354	173354	176	-	id=GANTC;IPDRatio=3.95;coverage=176.0
m6A	173559	173559	159	+	id=GANTC;IPDRatio=4.46;coverage=161.0
m6A	173561	173561	210	-	id=GANTC;IPDRatio=5.19;coverage=172.0
m6A	174899	174899	184	+	id=GANTC;IPDRatio=3.52;coverage=178.0
m6A	174901	174901	201	-	id=GANTC;IPDRatio=4.53;coverage=177.0
m6A	175369	175369	183	+	id=GANTC;IPDRatio=4.48;coverage=186.0
m6A	175371	175371	182	-	id=GANTC;IPDRatio=5.11;coverage=171.0
m6A	175873	175873	236	+	id=GANTC;IPDRatio=5.99;coverage=197.0
m6A	175875	175875	136	-	id=GANTC;IPDRatio=3.08;coverage=174.0
m6A	175909	175909	221	+	id=GANTC;IPDRatio=4.43;coverage=197.0
m6A	175911	175911	172	-	id=GANTC;IPDRatio=3.89;coverage=178.0
m6A	176001	176001	250	+	id=GANTC;IPDRatio=5.71;coverage=193.0
m6A	176003	176003	164	-	id=GANTC;IPDRatio=3.85;coverage=173.0
m6A	178237	178237	140	+	id=GANTC;IPDRatio=2.945;coverage=175.0
m6A	178239	178239	197	-	id=GANTC;IPDRatio=3.52;coverage=175.0
m6A	178416	178416	77	+	id=GANTC;IPDRatio=2.55;coverage=175.0
m6A	178418	178418	192	-	id=GANTC;IPDRatio=5.39;coverage=175.0
m6A	179147	179147	141	+	id=GANTC;IPDRatio=3.96;coverage=171.0
m6A	179149	179149	169	-	id=GANTC;IPDRatio=3.58;coverage=176.0
m6A	181035	181035	143	+	id=GANTC;IPDRatio=3.32;coverage=160.0
m6A	181037	181037	161	-	id=GANTC;IPDRatio=3.855;coverage=156.0
m6A	181556	181556	121	+	id=GANTC;IPDRatio=3.28;coverage=150.0
m6A	181558	181558	139	-	id=GANTC;IPDRatio=3.56;coverage=163.0
m6A	181714	181714	151	+	id=GANTC;IPDRatio=4.22;coverage=153.0
m6A	181716	181716	164	-	id=GANTC;IPDRatio=4.7;coverage=162.0
m6A	182113	182113	157	+	id=GANTC;IPDRatio=4.56;coverage=161.0
m6A	182115	182115	142	-	id=GANTC;IPDRatio=3.61;coverage=164.0
m6A	182337	182337	100	+	id=GANTC;IPDRatio=2.69;coverage=159.0
m6A	182339	182339	102	-	id=GANTC;IPDRatio=3.53;coverage=148.0
m6A	183431	183431	184	+	id=GANTC;IPDRatio=4.84;coverage=159.0
m6A	183433	183433	125	-	id=GANTC;IPDRatio=3.73;coverage=150.0
m6A	183912	183912	158	+	id=GANTC;IPDRatio=4.17;coverage=164.0
m6A	183914	183914	59	-	id=GANTC;IPDRatio=2.08;coverage=154.0
m6A	184074	184074	178	+	id=GANTC;IPDRatio=4.61;coverage=169.0
m6A	184076	184076	181	-	id=GANTC;IPDRatio=4.68;coverage=162.0
m6A	184972	184972	153	+	id=GANTC;IPDRatio=3.82;coverage=150.0
m6A	184974	184974	140	-	id=GANTC;IPDRatio=3.44;coverage=159.0
m6A	186030	186030	156	+	id=GANTC;IPDRatio=3.91;coverage=148.0
m6A	186032	186032	134	-	id=GANTC;IPDRatio=3.288;coverage=150.0
m6A	189332	189332	144	+	id=GANTC;IPDRatio=5.21;coverage=148.0
m6A	189334	189334	160	-	id=GANTC;IPDRatio=4.15;coverage=160.0
m6A	190114	190114	153	+	id=GANTC;IPDRatio=4.97;coverage=142.0
m6A	190116	190116	140	-	id=GANTC;IPDRatio=3.27;coverage=163.0
m6A	190332	190332	129	+	id=GANTC;IPDRatio=3.47;coverage=144.0
m6A	190334	190334	115	-	id=GANTC;IPDRatio=2.91;coverage=160.0
m6A	190346	190346	147	+	id=GANTC;IPDRatio=4.32;coverage=145.0
m6A	190348	190348	152	-	id=GANTC;IPDRatio=3.71;coverage=158.0
m6A	191092	191092	159	+	id=GANTC;IPDRatio=4.32;coverage=146.0
m6A	191094	191094	104	-	id=GANTC;IPDRatio=3.25;coverage=151.0
m6A	191464	191464	146	+	id=GANTC;IPDRatio=4.53;coverage=138.0
m6A	191466	191466	188	-	id=GANTC;IPDRatio=5.16;coverage=156.0
m6A	191665	191665	141	+	id=GANTC;IPDRatio=3.51;coverage=135.0
m6A	191667	191667	98	-	id=GANTC;IPDRatio=2.68;coverage=157.0
m6A	191896	191896	125	+	id=GANTC;IPDRatio=3.29;coverage=140.0
m6A	191898	191898	181	-	id=GANTC;IPDRatio=5.76;coverage=151.0
m6A	192199	192199	126	+	id=GANTC;IPDRatio=4.05;coverage=140.0
m6A	192201	192201	139	-	id=GANTC;IPDRatio=3.57;coverage=155.0
m6A	192861	192861	96	+	id=GANTC;IPDRatio=2.656;coverage=133.0
m6A	192863	192863	88	-	id=GANTC;IPDRatio=2.44;coverage=156.0
m6A	194447	194447	135	+	id=GANTC;IPDRatio=5.75;coverage=137.0
m6A	194449	194449	151	-	id=GANTC;IPDRatio=3.46;coverage=156.0
m6A	194521	194521	134	+	id=GANTC;IPDRatio=3.42;coverage=138.0
m6A	194523	194523	186	-	id=GANTC;IPDRatio=4.54;coverage=152.0
m6A	195313	195313	68	+	id=GANTC;IPDRatio=2.35;coverage=145.0
m6A	195315	195315	183	-	id=GANTC;IPDRatio=4.56;coverage=153.0
m6A	195354	195354	167	+	id=GANTC;IPDRatio=5.78;coverage=135.0
m6A	195356	195356	173	-	id=GANTC;IPDRatio=4.67;coverage=153.0
m6A	195429	195429	151	+	id=GANTC;IPDRatio=4.52;coverage=140.0
m6A	195431	195431	178	-	id=GANTC;IPDRatio=5.67;coverage=157.0
m6A	197118	197118	157	+	id=GANTC;IPDRatio=4.31;coverage=145.0
m6A	197120	197120	138	-	id=GANTC;IPDRatio=3.11;coverage=161.0
m6A	197946	197946	161	+	id=GANTC;IPDRatio=5.09;coverage=149.0
m6A	197948	197948	158	-	id=GANTC;IPDRatio=4.03;coverage=156.0
m6A	200162	200162	76	+	id=GANTC;IPDRatio=2.31;coverage=146.0
m6A	200164	200164	201	-	id=GANTC;IPDRatio=4.61;coverage=153.0
m6A	200909	200909	107	+	id=GANTC;IPDRatio=3.17;coverage=143.0
m6A	200911	200911	156	-	id=GANTC;IPDRatio=3.48;coverage=155.0
m6A	201215	201215	150	+	id=GANTC;IPDRatio=3.84;coverage=146.0
m6A	201217	201217	128	-	id=GANTC;IPDRatio=3.03;coverage=152.0
m6A	201725	201725	151	+	id=GANTC;IPDRatio=4.07;coverage=148.0
m6A	201727	201727	166	-	id=GANTC;IPDRatio=4.14;coverage=150.0
m6A	202522	202522	138	+	id=GANTC;IPDRatio=4.41;coverage=143.0
m6A	202524	202524	161	-	id=GANTC;IPDRatio=3.77;coverage=150.0
m6A	203145	203145	93	+	id=GANTC;IPDRatio=2.7;coverage=146.0
m6A	203147	203147	169	-	id=GANTC;IPDRatio=4.52;coverage=139.0
m6A	205600	205600	143	+	id=GANTC;IPDRatio=3.8;coverage=146.0
m6A	205602	205602	91	-	id=GANTC;IPDRatio=2.77;coverage=139.0
m6A	205628	205628	129	+	id=GANTC;IPDRatio=3.72;coverage=144.0
m6A	205630	205630	111	-	id=GANTC;IPDRatio=3.05;coverage=136.0
m6A	206320	206320	64	+	id=GANTC;IPDRatio=2.195;coverage=143.0
m6A	206322	206322	23	-	id=GANTC;IPDRatio=1.47;coverage=134.0
m6A	206441	206441	120	+	id=GANTC;IPDRatio=3.17;coverage=142.0
m6A	206443	206443	150	-	id=GANTC;IPDRatio=4.18;coverage=136.0
m6A	207322	207322	155	+	id=GANTC;IPDRatio=4.09;coverage=146.0
m6A	207324	207324	150	-	id=GANTC;IPDRatio=3.32;coverage=147.0
m6A	207596	207596	134	+	id=GANTC;IPDRatio=3.59;coverage=149.0
m6A	207598	207598	130	-	id=GANTC;IPDRatio=3.46;coverage=147.0
m6A	207840	207840	146	+	id=GANTC;IPDRatio=3.194;coverage=153.0
m6A	207842	207842	196	-	id=GANTC;IPDRatio=5.97;coverage=151.0
m6A	208687	208687	175	+	id=GANTC;IPDRatio=5.12;coverage=153.0
m6A	208689	208689	160	-	id=GANTC;IPDRatio=4.77;coverage=156.0
m6A	210782	210782	58	+	id=GANTC;IPDRatio=2.05;coverage=143.0
m6A	210784	210784	159	-	id=GANTC;IPDRatio=3.78;coverage=151.0
m6A	211879	211879	156	+	id=GANTC;IPDRatio=4.26;coverage=141.0
m6A	211881	211881	169	-	id=GANTC;IPDRatio=4.62;coverage=153.0
m6A	214564	214564	152	+	id=GANTC;IPDRatio=3.82;coverage=136.0
m6A	214566	214566	160	-	id=GANTC;IPDRatio=3.74;coverage=158.0
m6A	215143	215143	146	+	id=GANTC;IPDRatio=4.31;coverage=146.0
m6A	215145	215145	115	-	id=GANTC;IPDRatio=2.71;coverage=155.0
m6A	216754	216754	146	+	id=GANTC;IPDRatio=3.97;coverage=149.0
m6A	216756	216756	130	-	id=GANTC;IPDRatio=4.69;coverage=146.0
m6A	217017	217017	137	+	id=GANTC;IPDRatio=4.03;coverage=138.0
m6A	217019	217019	150	-	id=GANTC;IPDRatio=4.07;coverage=152.0
m6A	218111	218111	135	+	id=GANTC;IPDRatio=3.2;coverage=150.0
m6A	218113	218113	160	-	id=GANTC;IPDRatio=4.5;coverage=154.0
m6A	218510	218510	174	+	id=GANTC;IPDRatio=6.38;coverage=148.0
m6A	218512	218512	78	-	id=GANTC;IPDRatio=2.22;coverage=149.0
m6A	218893	218893	97	+	id=GANTC;IPDRatio=2.831;coverage=143.0
m6A	218895	218895	176	-	id=GANTC;IPDRatio=4.71;coverage=153.0
m6A	219292	219292	117	+	id=GANTC;IPDRatio=2.98;coverage=139.0
m6A	219294	219294	88	-	id=GANTC;IPDRatio=2.98;coverage=146.0
m6A	219978	219978	143	+	id=GANTC;IPDRatio=4.12;coverage=146.0
m6A	219980	219980	96	-	id=GANTC;IPDRatio=2.64;coverage=152.0
m6A	220208	220208	93	+	id=GANTC;IPDRatio=3.25;coverage=145.0
m6A	220210	220210	161	-	id=GANTC;IPDRatio=3.88;coverage=153.0
m6A	225203	225203	163	+	id=GANTC;IPDRatio=6.55;coverage=144.0
m6A	225205	225205	187	-	id=GANTC;IPDRatio=4.5;coverage=154.0
m6A	225276	225276	148	+	id=GANTC;IPDRatio=5.6;coverage=153.0
m6A	225278	225278	150	-	id=GANTC;IPDRatio=3.42;coverage=157.0
m6A	226825	226825	41	+	id=GANTC;IPDRatio=1.78;coverage=142.0
m6A	226827	226827	86	-	id=GANTC;IPDRatio=2.95;coverage=154.0
m6A	227090	227090	122	+	id=GANTC;IPDRatio=3.18;coverage=144.0
m6A	227092	227092	177	-	id=GANTC;IPDRatio=4.31;coverage=153.0
m6A	227104	227104	119	+	id=GANTC;IPDRatio=3.81;coverage=145.0
m6A	227106	227106	189	-	id=GANTC;IPDRatio=5.07;coverage=152.0
m6A	227833	227833	74	+	id=GANTC;IPDRatio=2.495;coverage=133.0
m6A	227835	227835	48	-	id=GANTC;IPDRatio=1.91;coverage=135.0
m6A	227977	227977	140	+	id=GANTC;IPDRatio=4.24;coverage=139.0
m6A	227979	227979	167	-	id=GANTC;IPDRatio=4.73;coverage=138.0
m6A	228059	228059	53	+	id=GANTC;IPDRatio=1.93;coverage=144.0
m6A	228061	228061	160	-	id=GANTC;IPDRatio=3.73;coverage=140.0
m6A	228472	228472	7	+	id=GANTC;IPDRatio=1.154;coverage=139.0
m6A	228474	228474	0	-	id=GANTC;IPDRatio=0.804;coverage=144.0
m6A	229036	229036	2	+	id=GANTC;IPDRatio=0.927;coverage=141.0
m6A	229038	229038	14	-	id=GANTC;IPDRatio=1.315;coverage=140.0
m6A	230461	230461	100	+	id=GANTC;IPDRatio=2.93;coverage=149.0
m6A	230463	230463	145	-	id=GANTC;IPDRatio=4.64;coverage=136.0
m6A	235360	235360	209	+	id=GANTC;IPDRatio=5.23;coverage=156.0
m6A	235362	235362	165	-	id=GANTC;IPDRatio=4.08;coverage=153.0
m6A	235427	235427	128	+	id=GANTC;IPDRatio=3.88;coverage=152.0
m6A	235429	235429	161	-	id=GANTC;IPDRatio=4.43;coverage=150.0
m6A	236211	236211	134	+	id=GANTC;IPDRatio=3.28;coverage=154.0
m6A	236213	236213	133	-	id=GANTC;IPDRatio=3.523;coverage=146.0
m6A	236438	236438	107	+	id=GANTC;IPDRatio=2.789;coverage=153.0
m6A	236440	236440	170	-	id=GANTC;IPDRatio=4.81;coverage=145.0
m6A	236749	236749	177	+	id=GANTC;IPDRatio=4.43;coverage=147.0
m6A	236751	236751	169	-	id=GANTC;IPDRatio=4.71;coverage=141.0
m6A	236946	236946	172	+	id=GANTC;IPDRatio=5.45;coverage=150.0
m6A	236948	236948	96	-	id=GANTC;IPDRatio=2.966;coverage=146.0
m6A	237366	237366	134	+	id=GANTC;IPDRatio=3.12;coverage=161.0
m6A	237368	237368	142	-	id=GANTC;IPDRatio=3.48;coverage=150.0
m6A	241782	241782	155	+	id=GANTC;IPDRatio=5.52;coverage=152.0
m6A	241784	241784	140	-	id=GANTC;IPDRatio=5.47;coverage=136.0
m6A	242246	242246	150	+	id=GANTC;IPDRatio=5.24;coverage=148.0
m6A	242248	242248	94	-	id=GANTC;IPDRatio=2.67;coverage=137.0
m6A	242321	242321	164	+	id=GANTC;IPDRatio=4.75;coverage=149.0
m6A	242323	242323	123	-	id=GANTC;IPDRatio=3.25;coverage=142.0
m6A	242976	242976	93	+	id=GANTC;IPDRatio=2.7;coverage=135.0
m6A	242978	242978	69	-	id=GANTC;IPDRatio=2.13;coverage=136.0
m6A	243293	243293	153	+	id=GANTC;IPDRatio=4.85;coverage=142.0
m6A	243295	243295	130	-	id=GANTC;IPDRatio=4.1;coverage=134.0
m6A	244538	244538	112	+	id=GANTC;IPDRatio=3.202;coverage=137.0
m6A	244540	244540	128	-	id=GANTC;IPDRatio=3.6;coverage=139.0
m6A	244683	244683	143	+	id=GANTC;IPDRatio=4.99;coverage=132.0
m6A	244685	244685	133	-	id=GANTC;IPDRatio=3.57;coverage=131.0
m6A	244811	244811	144	+	id=GANTC;IPDRatio=6.09;coverage=136.0
m6A	244813	244813	125	-	id=GANTC;IPDRatio=3.71;coverage=134.0
m6A	245375	245375	153	+	id=GANTC;IPDRatio=6.19;coverage=132.0
m6A	245377	245377	144	-	id=GANTC;IPDRatio=3.88;coverage=130.0
m6A	246483	246483	117	+	id=GANTC;IPDRatio=3.14;coverage=128.0
m6A	246485	246485	96	-	id=GANTC;IPDRatio=2.79;coverage=132.0
m6A	247103	247103	55	+	id=GANTC;IPDRatio=2.01;coverage=137.0
m6A	247105	247105	94	-	id=GANTC;IPDRatio=2.77;coverage=134.0
m6A	249351	249351	120	+	id=GANTC;IPDRatio=3.63;coverage=149.0
m6A	249353	249353	153	-	id=GANTC;IPDRatio=4.02;coverage=154.0
m6A	250079	250079	166	+	id=GANTC;IPDRatio=4.51;coverage=141.0
m6A	250081	250081	116	-	id=GANTC;IPDRatio=3.74;coverage=137.0
m6A	254135	254135	59	+	id=GANTC;IPDRatio=2.12;coverage=147.0
m6A	254137	254137	169	-	id=GANTC;IPDRatio=5.43;coverage=161.0
m6A	254659	254659	54	+	id=GANTC;IPDRatio=1.98;coverage=138.0
m6A	254661	254661	179	-	id=GANTC;IPDRatio=4.42;coverage=160.0
m6A	255737	255737	152	+	id=GANTC;IPDRatio=3.71;coverage=154.0
m6A	255739	255739	119	-	id=GANTC;IPDRatio=3.42;coverage=150.0
m6A	256265	256265	153	+	id=GANTC;IPDRatio=4.92;coverage=155.0
m6A	256267	256267	137	-	id=GANTC;IPDRatio=3.2;coverage=153.0
m6A	257973	257973	203	+	id=GANTC;IPDRatio=5.32;coverage=153.0
m6A	257975	257975	157	-	id=GANTC;IPDRatio=4.67;coverage=169.0
m6A	258103	258103	162	+	id=GANTC;IPDRatio=4.3;coverage=151.0
m6A	258105	258105	177	-	id=GANTC;IPDRatio=5.45;coverage=159.0
m6A	258117	258117	128	+	id=GANTC;IPDRatio=3.394;coverage=151.0
m6A	258119	258119	151	-	id=GANTC;IPDRatio=3.45;coverage=166.0
m6A	258885	258885	150	+	id=GANTC;IPDRatio=3.46;coverage=146.0
m6A	258887	258887	209	-	id=GANTC;IPDRatio=4.93;coverage=172.0
m6A	259330	259330	143	+	id=GANTC;IPDRatio=3.67;coverage=145.0
m6A	259332	259332	206	-	id=GANTC;IPDRatio=4.64;coverage=170.0
m6A	260650	260650	185	+	id=GANTC;IPDRatio=5.74;coverage=137.0
m6A	260652	260652	166	-	id=GANTC;IPDRatio=3.94;coverage=165.0
m6A	261338	261338	124	+	id=GANTC;IPDRatio=3.72;coverage=136.0
m6A	261340	261340	166	-	id=GANTC;IPDRatio=4.67;coverage=170.0
m6A	261353	261353	35	+	id=GANTC;IPDRatio=1.66;coverage=135.0
m6A	261355	261355	190	-	id=GANTC;IPDRatio=5.33;coverage=169.0
m6A	261626	261626	92	+	id=GANTC;IPDRatio=2.77;coverage=138.0
m6A	261628	261628	154	-	id=GANTC;IPDRatio=4.08;coverage=162.0
m6A	262040	262040	146	+	id=GANTC;IPDRatio=3.6;coverage=140.0
m6A	262042	262042	186	-	id=GANTC;IPDRatio=5.41;coverage=161.0
m6A	262160	262160	128	+	id=GANTC;IPDRatio=3.89;coverage=138.0
m6A	262162	262162	201	-	id=GANTC;IPDRatio=4.5;coverage=170.0
m6A	263463	263463	156	+	id=GANTC;IPDRatio=5.14;coverage=139.0
m6A	263465	263465	78	-	id=GANTC;IPDRatio=2.204;coverage=162.0
m6A	263886	263886	171	+	id=GANTC;IPDRatio=5.46;coverage=144.0
m6A	263888	263888	127	-	id=GANTC;IPDRatio=3.17;coverage=160.0
m6A	263919	263919	112	+	id=GANTC;IPDRatio=2.87;coverage=144.0
m6A	263921	263921	114	-	id=GANTC;IPDRatio=2.668;coverage=163.0
m6A	264351	264351	88	+	id=GANTC;IPDRatio=2.6;coverage=147.0
m6A	264353	264353	166	-	id=GANTC;IPDRatio=4.31;coverage=162.0
m6A	265686	265686	158	+	id=GANTC;IPDRatio=4.55;coverage=146.0
m6A	265688	265688	146	-	id=GANTC;IPDRatio=4.05;coverage=154.0
m6A	269696	269696	152	+	id=GANTC;IPDRatio=4.43;coverage=139.0
m6A	269698	269698	151	-	id=GANTC;IPDRatio=5.43;coverage=154.0
m6A	270886	270886	93	+	id=GANTC;IPDRatio=2.67;coverage=133.0
m6A	270888	270888	173	-	id=GANTC;IPDRatio=5.23;coverage=148.0
m6A	271416	271416	116	+	id=GANTC;IPDRatio=3.25;coverage=142.0
m6A	271418	271418	143	-	id=GANTC;IPDRatio=4.44;coverage=149.0
m6A	271876	271876	124	+	id=GANTC;IPDRatio=3.4;coverage=135.0
m6A	271878	271878	157	-	id=GANTC;IPDRatio=4.15;coverage=150.0
m6A	272477	272477	96	+	id=GANTC;IPDRatio=2.97;coverage=128.0
m6A	272479	272479	116	-	id=GANTC;IPDRatio=3.02;coverage=142.0
m6A	273571	273571	44	+	id=GANTC;IPDRatio=1.791;coverage=133.0
m6A	273573	273573	158	-	id=GANTC;IPDRatio=6.25;coverage=144.0
m6A	274148	274148	164	+	id=GANTC;IPDRatio=4.33;coverage=140.0
m6A	274150	274150	149	-	id=GANTC;IPDRatio=3.93;coverage=149.0
m6A	276953	276953	86	+	id=GANTC;IPDRatio=2.54;coverage=155.0
m6A	276955	276955	190	-	id=GANTC;IPDRatio=5.55;coverage=159.0
m6A	281341	281341	100	+	id=GANTC;IPDRatio=2.96;coverage=164.0
m6A	281343	281343	146	-	id=GANTC;IPDRatio=3.21;coverage=154.0
m6A	281491	281491	154	+	id=GANTC;IPDRatio=4.14;coverage=163.0
m6A	281493	281493	169	-	id=GANTC;IPDRatio=3.52;coverage=153.0
m6A	283673	283673	163	+	id=GANTC;IPDRatio=3.99;coverage=175.0
m6A	283675	283675	165	-	id=GANTC;IPDRatio=4.19;coverage=161.0
m6A	284252	284252	150	+	id=GANTC;IPDRatio=3.89;coverage=174.0
m6A	284254	284254	170	-	id=GANTC;IPDRatio=3.95;coverage=165.0
m6A	284448	284448	173	+	id=GANTC;IPDRatio=3.55;coverage=172.0
m6A	284450	284450	150	-	id=GANTC;IPDRatio=3.31;coverage=160.0
m6A	284609	284609	184	+	id=GANTC;IPDRatio=5.65;coverage=163.0
m6A	284611	284611	103	-	id=GANTC;IPDRatio=2.75;coverage=158.0
m6A	285693	285693	167	+	id=GANTC;IPDRatio=3.92;coverage=163.0
m6A	285695	285695	158	-	id=GANTC;IPDRatio=4.67;coverage=159.0
m6A	285715	285715	178	+	id=GANTC;IPDRatio=3.91;coverage=167.0
m6A	285717	285717	158	-	id=GANTC;IPDRatio=3.91;coverage=155.0
m6A	287305	287305	160	+	id=GANTC;IPDRatio=3.56;coverage=180.0
m6A	287307	287307	165	-	id=GANTC;IPDRatio=4.74;coverage=162.0
m6A	289420	289420	205	+	id=GANTC;IPDRatio=3.98;coverage=184.0
m6A	289422	289422	188	-	id=GANTC;IPDRatio=3.97;coverage=178.0
m6A	290040	290040	107	+	id=GANTC;IPDRatio=2.49;coverage=179.0
m6A	290042	290042	196	-	id=GANTC;IPDRatio=4.155;coverage=178.0
m6A	290482	290482	159	+	id=GANTC;IPDRatio=5.06;coverage=167.0
m6A	290484	290484	159	-	id=GANTC;IPDRatio=3.67;coverage=179.0
m6A	294930	294930	132	+	id=GANTC;IPDRatio=3.6;coverage=155.0
m6A	294932	294932	138	-	id=GANTC;IPDRatio=3.13;coverage=156.0
m6A	296195	296195	134	+	id=GANTC;IPDRatio=3.46;coverage=152.0
m6A	296197	296197	144	-	id=GANTC;IPDRatio=3.9;coverage=158.0
m6A	297152	297152	112	+	id=GANTC;IPDRatio=2.89;coverage=150.0
m6A	297154	297154	89	-	id=GANTC;IPDRatio=2.7;coverage=153.0
m6A	298442	298442	116	+	id=GANTC;IPDRatio=2.65;coverage=160.0
m6A	298444	298444	140	-	id=GANTC;IPDRatio=4.58;coverage=149.0
m6A	299292	299292	157	+	id=GANTC;IPDRatio=4.49;coverage=159.0
m6A	299294	299294	46	-	id=GANTC;IPDRatio=1.787;coverage=144.0
m6A	299739	299739	156	+	id=GANTC;IPDRatio=3.48;coverage=155.0
m6A	299741	299741	143	-	id=GANTC;IPDRatio=4.33;coverage=136.0
m6A	303498	303498	166	+	id=GANTC;IPDRatio=3.82;coverage=155.0
m6A	303500	303500	151	-	id=GANTC;IPDRatio=4.02;coverage=155.0
m6A	304404	304404	119	+	id=GANTC;IPDRatio=3.36;coverage=157.0
m6A	304406	304406	105	-	id=GANTC;IPDRatio=2.95;coverage=158.0
m6A	306394	306394	28	+	id=GANTC;IPDRatio=1.57;coverage=158.0
m6A	306396	306396	2	-	id=GANTC;IPDRatio=0.939;coverage=152.0
m6A	306422	306422	205	+	id=GANTC;IPDRatio=5.47;coverage=159.0
m6A	306424	306424	121	-	id=GANTC;IPDRatio=3.68;coverage=153.0
m6A	307182	307182	182	+	id=GANTC;IPDRatio=4.53;coverage=162.0
m6A	307184	307184	167	-	id=GANTC;IPDRatio=5.58;coverage=150.0
m6A	308573	308573	188	+	id=GANTC;IPDRatio=4.07;coverage=170.0
m6A	308575	308575	133	-	id=GANTC;IPDRatio=3.16;coverage=146.0
m6A	309298	309298	224	+	id=GANTC;IPDRatio=5.84;coverage=176.0
m6A	309300	309300	63	-	id=GANTC;IPDRatio=2.41;coverage=142.0
m6A	310304	310304	221	+	id=GANTC;IPDRatio=5.79;coverage=172.0
m6A	310306	310306	145	-	id=GANTC;IPDRatio=3.424;coverage=152.0
m6A	310449	310449	129	+	id=GANTC;IPDRatio=2.74;coverage=168.0
m6A	310451	310451	131	-	id=GANTC;IPDRatio=3.22;coverage=152.0
m6A	312763	312763	204	+	id=GANTC;IPDRatio=5.78;coverage=159.0
m6A	312765	312765	124	-	id=GANTC;IPDRatio=3.17;coverage=159.0
m6A	314088	314088	177	+	id=GANTC;IPDRatio=3.92;coverage=167.0
m6A	314090	314090	175	-	id=GANTC;IPDRatio=4.46;coverage=158.0
m6A	315332	315332	212	+	id=GANTC;IPDRatio=6.24;coverage=157.0
m6A	315334	315334	131	-	id=GANTC;IPDRatio=3.396;coverage=150.0
m6A	315488	315488	82	+	id=GANTC;IPDRatio=2.47;coverage=150.0
m6A	315490	315490	87	-	id=GANTC;IPDRatio=2.37;coverage=153.0
m6A	318183	318183	184	+	id=GANTC;IPDRatio=5.37;coverage=148.0
m6A	318185	318185	96	-	id=GANTC;IPDRatio=2.51;coverage=158.0
m6A	319816	319816	133	+	id=GANTC;IPDRatio=5.22;coverage=141.0
m6A	319818	319818	142	-	id=GANTC;IPDRatio=3.8;coverage=152.0
m6A	322201	322201	79	+	id=GANTC;IPDRatio=2.6;coverage=135.0
m6A	322203	322203	119	-	id=GANTC;IPDRatio=3.12;coverage=148.0
m6A	322810	322810	141	+	id=GANTC;IPDRatio=6.38;coverage=127.0
m6A	322812	322812	137	-	id=GANTC;IPDRatio=4.54;coverage=146.0
m6A	323057	323057	62	+	id=GANTC;IPDRatio=2.32;coverage=138.0
m6A	323059	323059	135	-	id=GANTC;IPDRatio=4.55;coverage=138.0
m6A	325450	325450	171	+	id=GANTC;IPDRatio=5.27;coverage=146.0
m6A	325452	325452	153	-	id=GANTC;IPDRatio=5.28;coverage=146.0
m6A	325967	325967	93	+	id=GANTC;IPDRatio=2.647;coverage=138.0
m6A	325969	325969	165	-	id=GANTC;IPDRatio=3.73;coverage=148.0
m6A	327474	327474	158	+	id=GANTC;IPDRatio=5.55;coverage=133.0
m6A	327476	327476	120	-	id=GANTC;IPDRatio=3.29;coverage=140.0
m6A	327816	327816	143	+	id=GANTC;IPDRatio=4.72;coverage=133.0
m6A	327818	327818	102	-	id=GANTC;IPDRatio=2.811;coverage=141.0
m6A	329610	329610	118	+	id=GANTC;IPDRatio=3.14;coverage=137.0
m6A	329612	329612	73	-	id=GANTC;IPDRatio=2.36;coverage=144.0
m6A	329684	329684	148	+	id=GANTC;IPDRatio=4.8;coverage=137.0
m6A	329686	329686	112	-	id=GANTC;IPDRatio=3.15;coverage=142.0
m6A	329778	329778	79	+	id=GANTC;IPDRatio=2.79;coverage=129.0
m6A	329780	329780	79	-	id=GANTC;IPDRatio=2.72;coverage=145.0
m6A	330971	330971	73	+	id=GANTC;IPDRatio=2.24;coverage=150.0
m6A	330973	330973	198	-	id=GANTC;IPDRatio=6.97;coverage=153.0
m6A	331515	331515	137	+	id=GANTC;IPDRatio=3.33;coverage=159.0
m6A	331517	331517	163	-	id=GANTC;IPDRatio=4.07;coverage=150.0
m6A	333262	333262	202	+	id=GANTC;IPDRatio=5.11;coverage=157.0
m6A	333264	333264	135	-	id=GANTC;IPDRatio=3.19;coverage=166.0
m6A	338588	338588	170	+	id=GANTC;IPDRatio=5.29;coverage=159.0
m6A	338590	338590	77	-	id=GANTC;IPDRatio=2.11;coverage=182.0
m6A	339714	339714	168	+	id=GANTC;IPDRatio=4.47;coverage=164.0
m6A	339716	339716	162	-	id=GANTC;IPDRatio=4.33;coverage=174.0
m6A	341456	341456	159	+	id=GANTC;IPDRatio=3.86;coverage=166.0
m6A	341458	341458	176	-	id=GANTC;IPDRatio=3.9;coverage=170.0
m6A	342255	342255	165	+	id=GANTC;IPDRatio=4.4;coverage=183.0
m6A	342257	342257	134	-	id=GANTC;IPDRatio=4.02;coverage=171.0
m6A	342828	342828	189	+	id=GANTC;IPDRatio=4.72;coverage=184.0
m6A	342830	342830	190	-	id=GANTC;IPDRatio=6.26;coverage=170.0
m6A	343357	343357	148	+	id=GANTC;IPDRatio=3.14;coverage=184.0
m6A	343359	343359	166	-	id=GANTC;IPDRatio=4.81;coverage=163.0
m6A	345296	345296	207	+	id=GANTC;IPDRatio=4.75;coverage=178.0
m6A	345298	345298	176	-	id=GANTC;IPDRatio=4.02;coverage=173.0
m6A	345977	345977	102	+	id=GANTC;IPDRatio=2.49;coverage=176.0
m6A	345979	345979	158	-	id=GANTC;IPDRatio=4.11;coverage=167.0
m6A	347474	347474	186	+	id=GANTC;IPDRatio=3.72;coverage=181.0
m6A	347476	347476	136	-	id=GANTC;IPDRatio=3.2;coverage=178.0
m6A	349964	349964	136	+	id=GANTC;IPDRatio=3.86;coverage=163.0
m6A	349966	349966	116	-	id=GANTC;IPDRatio=3.18;coverage=174.0
m6A	350085	350085	158	+	id=GANTC;IPDRatio=3.27;coverage=164.0
m6A	350087	350087	135	-	id=GANTC;IPDRatio=2.89;coverage=174.0
m6A	350472	350472	166	+	id=GANTC;IPDRatio=4.56;coverage=163.0
m6A	350474	350474	44	-	id=GANTC;IPDRatio=1.81;coverage=176.0
m6A	350687	350687	237	+	id=GANTC;IPDRatio=5.31;coverage=171.0
m6A	350689	350689	187	-	id=GANTC;IPDRatio=4.45;coverage=172.0
m6A	351794	351794	126	+	id=GANTC;IPDRatio=3.13;coverage=168.0
m6A	351796	351796	75	-	id=GANTC;IPDRatio=2.42;coverage=169.0
m6A	353363	353363	179	+	id=GANTC;IPDRatio=4.08;coverage=172.0
m6A	353365	353365	166	-	id=GANTC;IPDRatio=3.86;coverage=168.0
m6A	353548	353548	150	+	id=GANTC;IPDRatio=3.33;coverage=176.0
m6A	353550	353550	183	-	id=GANTC;IPDRatio=5.54;coverage=164.0
m6A	354364	354364	188	+	id=GANTC;IPDRatio=3.57;coverage=173.0
m6A	354366	354366	112	-	id=GANTC;IPDRatio=3.45;coverage=167.0
m6A	355201	355201	170	+	id=GANTC;IPDRatio=3.65;coverage=169.0
m6A	355203	355203	137	-	id=GANTC;IPDRatio=3.09;coverage=164.0
m6A	359613	359613	136	+	id=GANTC;IPDRatio=4.18;coverage=150.0
m6A	359615	359615	153	-	id=GANTC;IPDRatio=3.41;coverage=173.0
m6A	359745	359745	102	+	id=GANTC;IPDRatio=2.62;coverage=152.0
m6A	359747	359747	123	-	id=GANTC;IPDRatio=2.77;coverage=183.0
m6A	360612	360612	146	+	id=GANTC;IPDRatio=3.66;coverage=160.0
m6A	360614	360614	104	-	id=GANTC;IPDRatio=2.78;coverage=182.0
m6A	360899	360899	68	+	id=GANTC;IPDRatio=2.41;coverage=150.0
m6A	360901	360901	184	-	id=GANTC;IPDRatio=3.77;coverage=182.0
m6A	362702	362702	180	+	id=GANTC;IPDRatio=5.48;coverage=158.0
m6A	362704	362704	189	-	id=GANTC;IPDRatio=3.93;coverage=179.0
m6A	363518	363518	123	+	id=GANTC;IPDRatio=3.04;coverage=164.0
m6A	363520	363520	184	-	id=GANTC;IPDRatio=4.4;coverage=168.0
m6A	364244	364244	178	+	id=GANTC;IPDRatio=4.54;coverage=166.0
m6A	364246	364246	193	-	id=GANTC;IPDRatio=6.41;coverage=163.0
m6A	364646	364646	73	+	id=GANTC;IPDRatio=2.27;coverage=160.0
m6A	364648	364648	188	-	id=GANTC;IPDRatio=4.39;coverage=165.0
m6A	365221	365221	109	+	id=GANTC;IPDRatio=2.78;coverage=154.0
m6A	365223	365223	122	-	id=GANTC;IPDRatio=2.69;coverage=160.0
m6A	366290	366290	144	+	id=GANTC;IPDRatio=3.79;coverage=167.0
m6A	366292	366292	172	-	id=GANTC;IPDRatio=4.33;coverage=149.0
m6A	367074	367074	192	+	id=GANTC;IPDRatio=4.95;coverage=166.0
m6A	367076	367076	147	-	id=GANTC;IPDRatio=3.65;coverage=160.0
m6A	368977	368977	177	+	id=GANTC;IPDRatio=5.29;coverage=153.0
m6A	368979	368979	134	-	id=GANTC;IPDRatio=3.08;coverage=152.0
m6A	369297	369297	158	+	id=GANTC;IPDRatio=4.52;coverage=164.0
m6A	369299	369299	94	-	id=GANTC;IPDRatio=2.41;coverage=156.0
m6A	369327	369327	175	+	id=GANTC;IPDRatio=4.4;coverage=164.0
m6A	369329	369329	141	-	id=GANTC;IPDRatio=3.24;coverage=154.0
m6A	371597	371597	159	+	id=GANTC;IPDRatio=4.58;coverage=156.0
m6A	371599	371599	148	-	id=GANTC;IPDRatio=3.37;coverage=153.0
m6A	371619	371619	179	+	id=GANTC;IPDRatio=6.17;coverage=152.0
m6A	371621	371621	137	-	id=GANTC;IPDRatio=3.21;coverage=158.0
m6A	374016	374016	148	+	id=GANTC;IPDRatio=3.49;coverage=163.0
m6A	374018	374018	126	-	id=GANTC;IPDRatio=3.19;coverage=145.0
m6A	375502	375502	133	+	id=GANTC;IPDRatio=3.06;coverage=169.0
m6A	375504	375504	142	-	id=GANTC;IPDRatio=4.16;coverage=154.0
m6A	376979	376979	138	+	id=GANTC;IPDRatio=3.024;coverage=180.0
m6A	376981	376981	154	-	id=GANTC;IPDRatio=3.94;coverage=172.0
m6A	378834	378834	181	+	id=GANTC;IPDRatio=4.58;coverage=189.0
m6A	378836	378836	177	-	id=GANTC;IPDRatio=4.35;coverage=169.0
m6A	380095	380095	167	+	id=GANTC;IPDRatio=3.03;coverage=199.0
m6A	380097	380097	176	-	id=GANTC;IPDRatio=4.2;coverage=154.0
m6A	380731	380731	243	+	id=GANTC;IPDRatio=5.38;coverage=192.0
m6A	380733	380733	152	-	id=GANTC;IPDRatio=3.25;coverage=162.0
m6A	381168	381168	134	+	id=GANTC;IPDRatio=2.96;coverage=196.0
m6A	381170	381170	176	-	id=GANTC;IPDRatio=4.29;coverage=162.0
m6A	381910	381910	149	+	id=GANTC;IPDRatio=3.31;coverage=183.0
m6A	381912	381912	202	-	id=GANTC;IPDRatio=5.88;coverage=164.0
m6A	381952	381952	41	+	id=GANTC;IPDRatio=1.76;coverage=185.0
m6A	381954	381954	226	-	id=GANTC;IPDRatio=5.2;coverage=166.0
m6A	382114	382114	194	+	id=GANTC;IPDRatio=3.69;coverage=187.0
m6A	382116	382116	189	-	id=GANTC;IPDRatio=5.26;coverage=166.0
m6A	383565	383565	169	+	id=GANTC;IPDRatio=3.49;coverage=184.0
m6A	383567	383567	202	-	id=GANTC;IPDRatio=5.13;coverage=180.0
m6A	384408	384408	209	+	id=GANTC;IPDRatio=4.15;coverage=186.0
m6A	384410	384410	149	-	id=GANTC;IPDRatio=3.68;coverage=188.0
m6A	384608	384608	95	+	id=GANTC;IPDRatio=2.42;coverage=181.0
m6A	384610	384610	163	-	id=GANTC;IPDRatio=3.34;coverage=186.0
m6A	385378	385378	212	+	id=GANTC;IPDRatio=4.48;coverage=173.0
m6A	385380	385380	231	-	id=GANTC;IPDRatio=5.36;coverage=194.0
m6A	386130	386130	156	+	id=GANTC;IPDRatio=4.56;coverage=163.0
m6A	386132	386132	196	-	id=GANTC;IPDRatio=3.83;coverage=205.0
m6A	386694	386694	163	+	id=GANTC;IPDRatio=3.78;coverage=170.0
m6A	386696	386696	137	-	id=GANTC;IPDRatio=3.29;coverage=205.0
m6A	387790	387790	101	+	id=GANTC;IPDRatio=2.69;coverage=168.0
m6A	387792	387792	134	-	id=GANTC;IPDRatio=2.96;coverage=192.0
m6A	387829	387829	44	+	id=GANTC;IPDRatio=1.82;coverage=161.0
m6A	387831	387831	112	-	id=GANTC;IPDRatio=2.68;coverage=197.0
m6A	389362	389362	107	+	id=GANTC;IPDRatio=2.87;coverage=168.0
m6A	389364	389364	203	-	id=GANTC;IPDRatio=4.25;coverage=191.0
m6A	389935	389935	170	+	id=GANTC;IPDRatio=4.91;coverage=159.0
m6A	389937	389937	215	-	id=GANTC;IPDRatio=4.48;coverage=191.0
m6A	390784	390784	152	+	id=GANTC;IPDRatio=3.95;coverage=160.0
m6A	390786	390786	135	-	id=GANTC;IPDRatio=3.27;coverage=191.0
m6A	391025	391025	148	+	id=GANTC;IPDRatio=4.06;coverage=158.0
m6A	391027	391027	150	-	id=GANTC;IPDRatio=3.4;coverage=190.0
m6A	391116	391116	149	+	id=GANTC;IPDRatio=4.34;coverage=159.0
m6A	391118	391118	202	-	id=GANTC;IPDRatio=4.23;coverage=187.0
m6A	391498	391498	132	+	id=GANTC;IPDRatio=3.19;coverage=159.0
m6A	391500	391500	238	-	id=GANTC;IPDRatio=4.65;coverage=181.0
m6A	391764	391764	146	+	id=GANTC;IPDRatio=3.59;coverage=164.0
m6A	391766	391766	185	-	id=GANTC;IPDRatio=4.06;coverage=182.0
m6A	391900	391900	149	+	id=GANTC;IPDRatio=4.38;coverage=163.0
m6A	391902	391902	153	-	id=GANTC;IPDRatio=3.4;coverage=182.0
m6A	392174	392174	118	+	id=GANTC;IPDRatio=3.2;coverage=163.0
m6A	392176	392176	178	-	id=GANTC;IPDRatio=3.473;coverage=182.0
m6A	393053	393053	142	+	id=GANTC;IPDRatio=3.57;coverage=171.0
m6A	393055	393055	203	-	id=GANTC;IPDRatio=6.04;coverage=181.0
m6A	394416	394416	83	+	id=GANTC;IPDRatio=2.395;coverage=149.0
m6A	394418	394418	182	-	id=GANTC;IPDRatio=4.61;coverage=165.0
m6A	398434	398434	110	+	id=GANTC;IPDRatio=2.83;coverage=153.0
m6A	398436	398436	75	-	id=GANTC;IPDRatio=2.22;coverage=164.0
m6A	398746	398746	151	+	id=GANTC;IPDRatio=3.99;coverage=154.0
m6A	398748	398748	143	-	id=GANTC;IPDRatio=3.26;coverage=164.0
m6A	401144	401144	128	+	id=GANTC;IPDRatio=3.12;coverage=149.0
m6A	401146	401146	99	-	id=GANTC;IPDRatio=2.639;coverage=150.0
m6A	401780	401780	148	+	id=GANTC;IPDRatio=4.8;coverage=153.0
m6A	401782	401782	177	-	id=GANTC;IPDRatio=4.78;coverage=147.0
m6A	401889	401889	165	+	id=GANTC;IPDRatio=4.33;coverage=151.0
m6A	401891	401891	175	-	id=GANTC;IPDRatio=4.9;coverage=145.0
m6A	402453	402453	133	+	id=GANTC;IPDRatio=4.52;coverage=142.0
m6A	402455	402455	170	-	id=GANTC;IPDRatio=6.36;coverage=140.0
m6A	402886	402886	146	+	id=GANTC;IPDRatio=3.89;coverage=144.0
m6A	402888	402888	96	-	id=GANTC;IPDRatio=2.53;coverage=141.0
m6A	402999	402999	143	+	id=GANTC;IPDRatio=4.03;coverage=144.0
m6A	403001	403001	145	-	id=GANTC;IPDRatio=3.83;coverage=138.0
m6A	404331	404331	182	+	id=GANTC;IPDRatio=4.94;coverage=148.0
m6A	404333	404333	59	-	id=GANTC;IPDRatio=2.31;coverage=140.0
m6A	405117	405117	99	+	id=GANTC;IPDRatio=3.27;coverage=154.0
m6A	405119	405119	125	-	id=GANTC;IPDRatio=3.49;coverage=142.0
m6A	405360	405360	130	+	id=GANTC;IPDRatio=3.62;coverage=151.0
m6A	405362	405362	147	-	id=GANTC;IPDRatio=4.06;coverage=140.0
m6A	408733	408733	133	+	id=GANTC;IPDRatio=4.66;coverage=158.0
m6A	408735	408735	165	-	id=GANTC;IPDRatio=4.72;coverage=152.0
m6A	410379	410379	173	+	id=GANTC;IPDRatio=4.14;coverage=157.0
m6A	410381	410381	177	-	id=GANTC;IPDRatio=5.78;coverage=147.0
m6A	410557	410557	110	+	id=GANTC;IPDRatio=2.76;coverage=157.0
m6A	410559	410559	139	-	id=GANTC;IPDRatio=3.436;coverage=154.0
m6A	410887	410887	133	+	id=GANTC;IPDRatio=3.62;coverage=155.0
m6A	410889	410889	179	-	id=GANTC;IPDRatio=6.1;coverage=149.0
m6A	417109	417109	172	+	id=GANTC;IPDRatio=4.65;coverage=154.0
m6A	417111	417111	148	-	id=GANTC;IPDRatio=3.68;coverage=173.0
m6A	417747	417747	177	+	id=GANTC;IPDRatio=4.61;coverage=149.0
m6A	417749	417749	77	-	id=GANTC;IPDRatio=2.13;coverage=175.0
m6A	417916	417916	73	+	id=GANTC;IPDRatio=2.063;coverage=153.0
m6A	417918	417918	193	-	id=GANTC;IPDRatio=5.98;coverage=178.0
m6A	418390	418390	142	+	id=GANTC;IPDRatio=4.05;coverage=150.0
m6A	418392	418392	179	-	id=GANTC;IPDRatio=4.18;coverage=168.0
m6A	418474	418474	71	+	id=GANTC;IPDRatio=2.21;coverage=145.0
m6A	418476	418476	146	-	id=GANTC;IPDRatio=3.11;coverage=173.0
m6A	419016	419016	139	+	id=GANTC;IPDRatio=3.72;coverage=143.0
m6A	419018	419018	155	-	id=GANTC;IPDRatio=3.9;coverage=166.0
m6A	419569	419569	133	+	id=GANTC;IPDRatio=4.13;coverage=140.0
m6A	419571	419571	120	-	id=GANTC;IPDRatio=2.88;coverage=161.0
m6A	421146	421146	157	+	id=GANTC;IPDRatio=4.08;coverage=154.0
m6A	421148	421148	209	-	id=GANTC;IPDRatio=5.48;coverage=150.0
m6A	425459	425459	119	+	id=GANTC;IPDRatio=3.94;coverage=140.0
m6A	425461	425461	163	-	id=GANTC;IPDRatio=3.97;coverage=141.0
m6A	426004	426004	112	+	id=GANTC;IPDRatio=2.91;coverage=146.0
m6A	426006	426006	113	-	id=GANTC;IPDRatio=3.66;coverage=133.0
m6A	426103	426103	93	+	id=GANTC;IPDRatio=2.56;coverage=143.0
m6A	426105	426105	190	-	id=GANTC;IPDRatio=5.79;coverage=132.0
m6A	426554	426554	68	+	id=GANTC;IPDRatio=2.198;coverage=133.0
m6A	426556	426556	155	-	id=GANTC;IPDRatio=5.16;coverage=130.0
m6A	427289	427289	116	+	id=GANTC;IPDRatio=3.31;coverage=146.0
m6A	427291	427291	158	-	id=GANTC;IPDRatio=4.24;coverage=131.0
m6A	427392	427392	140	+	id=GANTC;IPDRatio=3.87;coverage=140.0
m6A	427394	427394	136	-	id=GANTC;IPDRatio=3.7;coverage=133.0
m6A	429408	429408	108	+	id=GANTC;IPDRatio=2.88;coverage=137.0
m6A	429410	429410	148	-	id=GANTC;IPDRatio=3.64;coverage=143.0
m6A	430414	430414	143	+	id=GANTC;IPDRatio=3.5;coverage=145.0
m6A	430416	430416	112	-	id=GANTC;IPDRatio=2.779;coverage=149.0
m6A	431597	431597	107	+	id=GANTC;IPDRatio=2.89;coverage=150.0
m6A	431599	431599	119	-	id=GANTC;IPDRatio=3.01;coverage=149.0
m6A	432189	432189	116	+	id=GANTC;IPDRatio=3.23;coverage=149.0
m6A	432191	432191	183	-	id=GANTC;IPDRatio=4.37;coverage=155.0
m6A	432854	432854	155	+	id=GANTC;IPDRatio=4.31;coverage=148.0
m6A	432856	432856	186	-	id=GANTC;IPDRatio=4.84;coverage=158.0
m6A	433396	433396	109	+	id=GANTC;IPDRatio=2.86;coverage=156.0
m6A	433398	433398	188	-	id=GANTC;IPDRatio=4.37;coverage=154.0
m6A	434197	434197	83	+	id=GANTC;IPDRatio=2.11;coverage=163.0
m6A	434199	434199	143	-	id=GANTC;IPDRatio=3.48;coverage=163.0
m6A	436306	436306	139	+	id=GANTC;IPDRatio=3.26;coverage=163.0
m6A	436308	436308	70	-	id=GANTC;IPDRatio=2.18;coverage=155.0
m6A	436412	436412	134	+	id=GANTC;IPDRatio=2.95;coverage=164.0
m6A	436414	436414	157	-	id=GANTC;IPDRatio=3.79;coverage=158.0
m6A	437916	437916	202	+	id=GANTC;IPDRatio=5.82;coverage=162.0
m6A	437918	437918	162	-	id=GANTC;IPDRatio=4.995;coverage=161.0
m6A	438378	438378	174	+	id=GANTC;IPDRatio=3.76;coverage=160.0
m6A	438380	438380	148	-	id=GANTC;IPDRatio=3.92;coverage=156.0
m6A	441694	441694	157	+	id=GANTC;IPDRatio=3.91;coverage=156.0
m6A	441696	441696	83	-	id=GANTC;IPDRatio=2.31;coverage=175.0
m6A	443026	443026	120	+	id=GANTC;IPDRatio=3.05;coverage=156.0
m6A	443028	443028	157	-	id=GANTC;IPDRatio=3.53;coverage=166.0
m6A	443805	443805	159	+	id=GANTC;IPDRatio=4.23;coverage=158.0
m6A	443807	443807	81	-	id=GANTC;IPDRatio=2.23;coverage=169.0
m6A	447324	447324	146	+	id=GANTC;IPDRatio=4.14;coverage=148.0
m6A	447326	447326	191	-	id=GANTC;IPDRatio=4.07;coverage=156.0
m6A	447824	447824	196	+	id=GANTC;IPDRatio=5.58;coverage=151.0
m6A	447826	447826	75	-	id=GANTC;IPDRatio=2.34;coverage=161.0
m6A	447952	447952	151	+	id=GANTC;IPDRatio=4.21;coverage=148.0
m6A	447954	447954	147	-	id=GANTC;IPDRatio=3.68;coverage=153.0
m6A	447962	447962	181	+	id=GANTC;IPDRatio=4.96;coverage=148.0
m6A	447964	447964	61	-	id=GANTC;IPDRatio=1.98;coverage=156.0
m6A	448765	448765	80	+	id=GANTC;IPDRatio=2.34;coverage=155.0
m6A	448767	448767	172	-	id=GANTC;IPDRatio=4.24;coverage=159.0
m6A	452169	452169	181	+	id=GANTC;IPDRatio=6.07;coverage=159.0
m6A	452171	452171	138	-	id=GANTC;IPDRatio=3.17;coverage=162.0
m6A	452178	452178	197	+	id=GANTC;IPDRatio=4.43;coverage=155.0
m6A	452180	452180	166	-	id=GANTC;IPDRatio=3.95;coverage=162.0
m6A	452661	452661	154	+	id=GANTC;IPDRatio=3.9;coverage=152.0
m6A	452663	452663	176	-	id=GANTC;IPDRatio=4.57;coverage=164.0
m6A	452706	452706	160	+	id=GANTC;IPDRatio=4.3;coverage=154.0
m6A	452708	452708	179	-	id=GANTC;IPDRatio=3.82;coverage=169.0
m6A	456877	456877	107	+	id=GANTC;IPDRatio=2.6;coverage=176.0
m6A	456879	456879	144	-	id=GANTC;IPDRatio=3.53;coverage=180.0
m6A	457246	457246	157	+	id=GANTC;IPDRatio=3.23;coverage=176.0
m6A	457248	457248	182	-	id=GANTC;IPDRatio=5.15;coverage=178.0
m6A	457791	457791	129	+	id=GANTC;IPDRatio=2.87;coverage=177.0
m6A	457793	457793	180	-	id=GANTC;IPDRatio=5.37;coverage=182.0
m6A	461361	461361	154	+	id=GANTC;IPDRatio=3.32;coverage=153.0
m6A	461363	461363	201	-	id=GANTC;IPDRatio=4.28;coverage=188.0
m6A	461955	461955	85	+	id=GANTC;IPDRatio=2.56;coverage=170.0
m6A	461957	461957	182	-	id=GANTC;IPDRatio=3.41;coverage=191.0
m6A	462948	462948	121	+	id=GANTC;IPDRatio=2.738;coverage=170.0
m6A	462950	462950	239	-	id=GANTC;IPDRatio=5.89;coverage=194.0
m6A	463065	463065	90	+	id=GANTC;IPDRatio=2.56;coverage=170.0
m6A	463067	463067	227	-	id=GANTC;IPDRatio=4.16;coverage=193.0
m6A	464712	464712	93	+	id=GANTC;IPDRatio=2.32;coverage=167.0
m6A	464714	464714	185	-	id=GANTC;IPDRatio=3.45;coverage=172.0
m6A	464916	464916	154	+	id=GANTC;IPDRatio=3.64;coverage=166.0
m6A	464918	464918	175	-	id=GANTC;IPDRatio=4.98;coverage=174.0
m6A	466403	466403	158	+	id=GANTC;IPDRatio=4.11;coverage=169.0
m6A	466405	466405	188	-	id=GANTC;IPDRatio=4.68;coverage=172.0
m6A	467638	467638	30	+	id=GANTC;IPDRatio=1.58;coverage=171.0
m6A	467640	467640	240	-	id=GANTC;IPDRatio=6.35;coverage=168.0
m6A	468062	468062	138	+	id=GANTC;IPDRatio=3.54;coverage=169.0
m6A	468064	468064	243	-	id=GANTC;IPDRatio=6.93;coverage=168.0
m6A	469598	469598	159	+	id=GANTC;IPDRatio=3.71;coverage=162.0
m6A	469600	469600	187	-	id=GANTC;IPDRatio=3.82;coverage=170.0
m6A	470845	470845	32	+	id=GANTC;IPDRatio=1.56;coverage=183.0
m6A	470847	470847	214	-	id=GANTC;IPDRatio=5.84;coverage=173.0
m6A	471088	471088	194	+	id=GANTC;IPDRatio=4.05;coverage=188.0
m6A	471090	471090	187	-	id=GANTC;IPDRatio=4.17;coverage=184.0
m6A	471313	471313	83	+	id=GANTC;IPDRatio=2.2;coverage=182.0
m6A	471315	471315	174	-	id=GANTC;IPDRatio=3.86;coverage=175.0
m6A	471805	471805	110	+	id=GANTC;IPDRatio=2.74;coverage=188.0
m6A	471807	471807	245	-	id=GANTC;IPDRatio=5.18;coverage=174.0
m6A	471850	471850	72	+	id=GANTC;IPDRatio=2.12;coverage=183.0
m6A	471852	471852	186	-	id=GANTC;IPDRatio=4.91;coverage=171.0
m6A	471981	471981	165	+	id=GANTC;IPDRatio=3.7;coverage=186.0
m6A	471983	471983	180	-	id=GANTC;IPDRatio=3.54;coverage=172.0
m6A	472271	472271	105	+	id=GANTC;IPDRatio=2.606;coverage=185.0
m6A	472273	472273	197	-	id=GANTC;IPDRatio=4.11;coverage=185.0
m6A	472314	472314	105	+	id=GANTC;IPDRatio=2.68;coverage=178.0
m6A	472316	472316	201	-	id=GANTC;IPDRatio=4.72;coverage=184.0
m6A	472857	472857	198	+	id=GANTC;IPDRatio=3.9;coverage=192.0
m6A	472859	472859	193	-	id=GANTC;IPDRatio=4.2;coverage=184.0
m6A	473444	473444	93	+	id=GANTC;IPDRatio=2.46;coverage=181.0
m6A	473446	473446	202	-	id=GANTC;IPDRatio=4.22;coverage=185.0
m6A	474814	474814	160	+	id=GANTC;IPDRatio=4.67;coverage=157.0
m6A	474816	474816	178	-	id=GANTC;IPDRatio=3.76;coverage=170.0
m6A	474859	474859	113	+	id=GANTC;IPDRatio=3.38;coverage=162.0
m6A	474861	474861	103	-	id=GANTC;IPDRatio=2.53;coverage=167.0
m6A	477069	477069	193	+	id=GANTC;IPDRatio=4.8;coverage=165.0
m6A	477071	477071	122	-	id=GANTC;IPDRatio=2.75;coverage=171.0
m6A	477292	477292	147	+	id=GANTC;IPDRatio=3.34;coverage=166.0
m6A	477294	477294	169	-	id=GANTC;IPDRatio=3.88;coverage=164.0
m6A	477998	477998	155	+	id=GANTC;IPDRatio=3.49;coverage=174.0
m6A	478000	478000	169	-	id=GANTC;IPDRatio=3.34;coverage=173.0
m6A	478555	478555	140	+	id=GANTC;IPDRatio=3.66;coverage=162.0
m6A	478557	478557	91	-	id=GANTC;IPDRatio=2.29;coverage=163.0
m6A	478634	478634	130	+	id=GANTC;IPDRatio=3.05;coverage=159.0
m6A	478636	478636	233	-	id=GANTC;IPDRatio=6.67;coverage=166.0
m6A	478767	478767	180	+	id=GANTC;IPDRatio=5.48;coverage=154.0
m6A	478769	478769	123	-	id=GANTC;IPDRatio=3.04;coverage=167.0
m6A	479312	479312	33	+	id=GANTC;IPDRatio=1.61;coverage=157.0
m6A	479314	479314	169	-	id=GANTC;IPDRatio=3.46;coverage=160.0
m6A	479407	479407	141	+	id=GANTC;IPDRatio=3.71;coverage=161.0
m6A	479409	479409	172	-	id=GANTC;IPDRatio=4.91;coverage=159.0
m6A	480448	480448	133	+	id=GANTC;IPDRatio=3.49;coverage=164.0
m6A	480450	480450	150	-	id=GANTC;IPDRatio=3.23;coverage=167.0
m6A	481071	481071	182	+	id=GANTC;IPDRatio=4.98;coverage=168.0
m6A	481073	481073	68	-	id=GANTC;IPDRatio=2.24;coverage=168.0
m6A	481279	481279	43	+	id=GANTC;IPDRatio=1.95;coverage=172.0
m6A	481281	481281	213	-	id=GANTC;IPDRatio=4.93;coverage=167.0
m6A	483447	483447	179	+	id=GANTC;IPDRatio=4.15;coverage=179.0
m6A	483449	483449	204	-	id=GANTC;IPDRatio=5.39;coverage=164.0
m6A	483876	483876	181	+	id=GANTC;IPDRatio=4.59;coverage=175.0
m6A	483878	483878	101	-	id=GANTC;IPDRatio=2.62;coverage=165.0
m6A	484978	484978	144	+	id=GANTC;IPDRatio=3.33;coverage=166.0
m6A	484980	484980	129	-	id=GANTC;IPDRatio=3.12;coverage=157.0
m6A	485075	485075	158	+	id=GANTC;IPDRatio=3.84;coverage=171.0
m6A	485077	485077	160	-	id=GANTC;IPDRatio=4.74;coverage=154.0
m6A	486228	486228	132	+	id=GANTC;IPDRatio=2.93;coverage=173.0
m6A	486230	486230	133	-	id=GANTC;IPDRatio=3.18;coverage=170.0
m6A	487056	487056	114	+	id=GANTC;IPDRatio=2.81;coverage=170.0
m6A	487058	487058	206	-	id=GANTC;IPDRatio=5.4;coverage=171.0
m6A	488679	488679	125	+	id=GANTC;IPDRatio=2.78;coverage=176.0
m6A	488681	488681	131	-	id=GANTC;IPDRatio=3.34;coverage=192.0
m6A	489951	489951	156	+	id=GANTC;IPDRatio=3.087;coverage=182.0
m6A	489953	489953	197	-	id=GANTC;IPDRatio=4.03;coverage=181.0
m6A	490551	490551	154	+	id=GANTC;IPDRatio=3.45;coverage=191.0
m6A	490553	490553	192	-	id=GANTC;IPDRatio=4.28;coverage=187.0
m6A	491264	491264	199	+	id=GANTC;IPDRatio=4.02;coverage=188.0
m6A	491266	491266	211	-	id=GANTC;IPDRatio=4.94;coverage=184.0
m6A	491320	491320	158	+	id=GANTC;IPDRatio=3.32;coverage=183.0
m6A	491322	491322	165	-	id=GANTC;IPDRatio=3.8;coverage=185.0
m6A	491668	491668	245	+	id=GANTC;IPDRatio=5.66;coverage=181.0
m6A	491670	491670	178	-	id=GANTC;IPDRatio=3.49;coverage=186.0
m6A	491685	491685	193	+	id=GANTC;IPDRatio=5.38;coverage=181.0
m6A	491687	491687	165	-	id=GANTC;IPDRatio=3.91;coverage=184.0
m6A	492277	492277	124	+	id=GANTC;IPDRatio=3.16;coverage=185.0
m6A	492279	492279	78	-	id=GANTC;IPDRatio=2.18;coverage=184.0
m6A	493095	493095	201	+	id=GANTC;IPDRatio=4.69;coverage=182.0
m6A	493097	493097	205	-	id=GANTC;IPDRatio=4.37;coverage=180.0
m6A	493240	493240	212	+	id=GANTC;IPDRatio=6.17;coverage=188.0
m6A	493242	493242	196	-	id=GANTC;IPDRatio=4.34;coverage=170.0
m6A	494610	494610	211	+	id=GANTC;IPDRatio=3.91;coverage=186.0
m6A	494612	494612	174	-	id=GANTC;IPDRatio=3.45;coverage=184.0
m6A	495355	495355	172	+	id=GANTC;IPDRatio=3.63;coverage=189.0
m6A	495357	495357	146	-	id=GANTC;IPDRatio=3.24;coverage=173.0
m6A	495741	495741	170	+	id=GANTC;IPDRatio=3.8;coverage=187.0
m6A	495743	495743	195	-	id=GANTC;IPDRatio=6.69;coverage=183.0
m6A	496075	496075	176	+	id=GANTC;IPDRatio=3.7;coverage=188.0
m6A	496077	496077	175	-	id=GANTC;IPDRatio=4.12;coverage=176.0
m6A	496120	496120	100	+	id=GANTC;IPDRatio=2.58;coverage=185.0
m6A	496122	496122	184	-	id=GANTC;IPDRatio=4.37;coverage=177.0
m6A	497341	497341	189	+	id=GANTC;IPDRatio=5.44;coverage=178.0
m6A	497343	497343	176	-	id=GANTC;IPDRatio=3.69;coverage=176.0
m6A	499099	499099	122	+	id=GANTC;IPDRatio=2.6;coverage=192.0
m6A	499101	499101	91	-	id=GANTC;IPDRatio=2.51;coverage=165.0
m6A	499967	499967	232	+	id=GANTC;IPDRatio=7.3;coverage=177.0
m6A	499969	499969	100	-	id=GANTC;IPDRatio=2.71;coverage=154.0
m6A	501356	501356	0	+	id=GANTC;IPDRatio=0.446;coverage=169.0
m6A	501358	501358	3	-	id=GANTC;IPDRatio=1.013;coverage=139.0
m6A	505314	505314	149	+	id=GANTC;IPDRatio=3.41;coverage=160.0
m6A	505316	505316	156	-	id=GANTC;IPDRatio=3.73;coverage=151.0
m6A	505326	505326	186	+	id=GANTC;IPDRatio=4.97;coverage=156.0
m6A	505328	505328	145	-	id=GANTC;IPDRatio=3.146;coverage=154.0
m6A	505343	505343	128	+	id=GANTC;IPDRatio=3.22;coverage=155.0
m6A	505345	505345	159	-	id=GANTC;IPDRatio=3.78;coverage=149.0
m6A	506171	506171	98	+	id=GANTC;IPDRatio=2.509;coverage=153.0
m6A	506173	506173	146	-	id=GANTC;IPDRatio=3.85;coverage=148.0
m6A	506567	506567	131	+	id=GANTC;IPDRatio=3.229;coverage=150.0
m6A	506569	506569	155	-	id=GANTC;IPDRatio=5.3;coverage=142.0
m6A	507230	507230	88	+	id=GANTC;IPDRatio=2.96;coverage=152.0
m6A	507232	507232	147	-	id=GANTC;IPDRatio=3.84;coverage=164.0
m6A	508145	508145	139	+	id=GANTC;IPDRatio=3.93;coverage=157.0
m6A	508147	508147	55	-	id=GANTC;IPDRatio=1.993;coverage=150.0
m6A	509760	509760	137	+	id=GANTC;IPDRatio=3.66;coverage=143.0
m6A	509762	509762	156	-	id=GANTC;IPDRatio=4.48;coverage=153.0
m6A	509896	509896	155	+	id=GANTC;IPDRatio=3.93;coverage=143.0
m6A	509898	509898	168	-	id=GANTC;IPDRatio=5.26;coverage=152.0
m6A	510448	510448	140	+	id=GANTC;IPDRatio=3.55;coverage=142.0
m6A	510450	510450	149	-	id=GANTC;IPDRatio=3.47;coverage=159.0
m6A	511823	511823	120	+	id=GANTC;IPDRatio=3.85;coverage=144.0
m6A	511825	511825	170	-	id=GANTC;IPDRatio=4.05;coverage=156.0
m6A	512262	512262	126	+	id=GANTC;IPDRatio=3.68;coverage=141.0
m6A	512264	512264	197	-	id=GANTC;IPDRatio=4.79;coverage=155.0
m6A	516444	516444	112	+	id=GANTC;IPDRatio=3.27;coverage=144.0
m6A	516446	516446	156	-	id=GANTC;IPDRatio=4.04;coverage=151.0
m6A	518577	518577	153	+	id=GANTC;IPDRatio=4.33;coverage=151.0
m6A	518579	518579	79	-	id=GANTC;IPDRatio=2.25;coverage=154.0
m6A	518702	518702	173	+	id=GANTC;IPDRatio=6.06;coverage=145.0
m6A	518704	518704	132	-	id=GANTC;IPDRatio=3.14;coverage=154.0
m6A	518707	518707	194	+	id=GANTC;IPDRatio=5.1;coverage=151.0
m6A	518709	518709	125	-	id=GANTC;IPDRatio=3.446;coverage=153.0
m6A	519460	519460	147	+	id=GANTC;IPDRatio=3.9;coverage=149.0
m6A	519462	519462	130	-	id=GANTC;IPDRatio=3.18;coverage=170.0
m6A	519898	519898	124	+	id=GANTC;IPDRatio=2.86;coverage=164.0
m6A	519900	519900	163	-	id=GANTC;IPDRatio=4.01;coverage=172.0
m6A	521169	521169	143	+	id=GANTC;IPDRatio=3.43;coverage=167.0
m6A	521171	521171	112	-	id=GANTC;IPDRatio=2.65;coverage=175.0
m6A	522480	522480	153	+	id=GANTC;IPDRatio=3.34;coverage=160.0
m6A	522482	522482	140	-	id=GANTC;IPDRatio=2.98;coverage=158.0
m6A	522598	522598	116	+	id=GANTC;IPDRatio=3.12;coverage=159.0
m6A	522600	522600	136	-	id=GANTC;IPDRatio=3.77;coverage=158.0
m6A	522923	522923	195	+	id=GANTC;IPDRatio=5.21;coverage=157.0
m6A	522925	522925	154	-	id=GANTC;IPDRatio=4.21;coverage=153.0
m6A	524172	524172	168	+	id=GANTC;IPDRatio=3.98;coverage=163.0
m6A	524174	524174	191	-	id=GANTC;IPDRatio=4.01;coverage=157.0
m6A	525611	525611	175	+	id=GANTC;IPDRatio=3.69;coverage=168.0
m6A	525613	525613	225	-	id=GANTC;IPDRatio=6.01;coverage=166.0
m6A	525993	525993	117	+	id=GANTC;IPDRatio=2.66;coverage=170.0
m6A	525995	525995	166	-	id=GANTC;IPDRatio=3.42;coverage=176.0
m6A	526463	526463	103	+	id=GANTC;IPDRatio=2.54;coverage=165.0
m6A	526465	526465	158	-	id=GANTC;IPDRatio=3.67;coverage=171.0
m6A	527185	527185	108	+	id=GANTC;IPDRatio=2.515;coverage=168.0
m6A	527187	527187	80	-	id=GANTC;IPDRatio=2.21;coverage=169.0
m6A	529073	529073	162	+	id=GANTC;IPDRatio=3.75;coverage=174.0
m6A	529075	529075	166	-	id=GANTC;IPDRatio=3.65;coverage=179.0
m6A	529169	529169	164	+	id=GANTC;IPDRatio=5.16;coverage=165.0
m6A	529171	529171	147	-	id=GANTC;IPDRatio=3.618;coverage=179.0
m6A	529910	529910	191	+	id=GANTC;IPDRatio=4.53;coverage=165.0
m6A	529912	529912	144	-	id=GANTC;IPDRatio=3.3;coverage=184.0
m6A	530261	530261	151	+	id=GANTC;IPDRatio=3.43;coverage=169.0
m6A	530263	530263	161	-	id=GANTC;IPDRatio=4.58;coverage=179.0
m6A	533580	533580	175	+	id=GANTC;IPDRatio=3.89;coverage=184.0
m6A	533582	533582	168	-	id=GANTC;IPDRatio=4.22;coverage=173.0
m6A	533783	533783	171	+	id=GANTC;IPDRatio=4.01;coverage=185.0
m6A	533785	533785	124	-	id=GANTC;IPDRatio=2.65;coverage=186.0
m6A	534186	534186	174	+	id=GANTC;IPDRatio=3.43;coverage=181.0
m6A	534188	534188	161	-	id=GANTC;IPDRatio=3.65;coverage=183.0
m6A	534372	534372	181	+	id=GANTC;IPDRatio=4.0;coverage=178.0
m6A	534374	534374	176	-	id=GANTC;IPDRatio=5.09;coverage=185.0
m6A	534984	534984	205	+	id=GANTC;IPDRatio=4.43;coverage=177.0
m6A	534986	534986	228	-	id=GANTC;IPDRatio=5.27;coverage=184.0
m6A	536041	536041	201	+	id=GANTC;IPDRatio=4.91;coverage=175.0
m6A	536043	536043	217	-	id=GANTC;IPDRatio=5.69;coverage=179.0
m6A	536566	536566	120	+	id=GANTC;IPDRatio=2.91;coverage=167.0
m6A	536568	536568	144	-	id=GANTC;IPDRatio=3.22;coverage=167.0
m6A	536626	536626	154	+	id=GANTC;IPDRatio=3.56;coverage=171.0
m6A	536628	536628	174	-	id=GANTC;IPDRatio=5.58;coverage=175.0
m6A	537738	537738	100	+	id=GANTC;IPDRatio=2.56;coverage=171.0
m6A	537740	537740	215	-	id=GANTC;IPDRatio=5.0;coverage=175.0
m6A	539195	539195	160	+	id=GANTC;IPDRatio=4.28;coverage=164.0
m6A	539197	539197	148	-	id=GANTC;IPDRatio=3.72;coverage=178.0
m6A	539282	539282	187	+	id=GANTC;IPDRatio=4.57;coverage=159.0
m6A	539284	539284	160	-	id=GANTC;IPDRatio=4.52;coverage=172.0
m6A	539377	539377	169	+	id=GANTC;IPDRatio=4.1;coverage=153.0
m6A	539379	539379	173	-	id=GANTC;IPDRatio=4.136;coverage=180.0
m6A	540361	540361	172	+	id=GANTC;IPDRatio=5.34;coverage=158.0
m6A	540363	540363	190	-	id=GANTC;IPDRatio=4.64;coverage=174.0
m6A	540808	540808	186	+	id=GANTC;IPDRatio=5.18;coverage=158.0
m6A	540810	540810	128	-	id=GANTC;IPDRatio=2.95;coverage=172.0
m6A	540868	540868	136	+	id=GANTC;IPDRatio=4.14;coverage=158.0
m6A	540870	540870	171	-	id=GANTC;IPDRatio=4.27;coverage=175.0
m6A	544482	544482	112	+	id=GANTC;IPDRatio=2.76;coverage=155.0
m6A	544484	544484	151	-	id=GANTC;IPDRatio=6.36;coverage=131.0
m6A	545789	545789	144	+	id=GANTC;IPDRatio=3.91;coverage=150.0
m6A	545791	545791	154	-	id=GANTC;IPDRatio=3.97;coverage=148.0
m6A	546300	546300	128	+	id=GANTC;IPDRatio=3.29;coverage=150.0
m6A	546302	546302	188	-	id=GANTC;IPDRatio=4.71;coverage=145.0
m6A	546518	546518	131	+	id=GANTC;IPDRatio=3.83;coverage=150.0
m6A	546520	546520	135	-	id=GANTC;IPDRatio=3.87;coverage=143.0
m6A	548746	548746	123	+	id=GANTC;IPDRatio=3.81;coverage=143.0
m6A	548748	548748	207	-	id=GANTC;IPDRatio=6.18;coverage=167.0
m6A	548860	548860	117	+	id=GANTC;IPDRatio=3.06;coverage=143.0
m6A	548862	548862	199	-	id=GANTC;IPDRatio=4.51;coverage=164.0
m6A	549131	549131	134	+	id=GANTC;IPDRatio=3.84;coverage=147.0
m6A	549133	549133	118	-	id=GANTC;IPDRatio=2.786;coverage=171.0
m6A	549251	549251	131	+	id=GANTC;IPDRatio=2.96;coverage=149.0
m6A	549253	549253	206	-	id=GANTC;IPDRatio=4.86;coverage=170.0
m6A	549550	549550	126	+	id=GANTC;IPDRatio=3.73;coverage=145.0
m6A	549552	549552	144	-	id=GANTC;IPDRatio=3.36;coverage=176.0
m6A	550909	550909	170	+	id=GANTC;IPDRatio=4.36;coverage=150.0
m6A	550911	550911	185	-	id=GANTC;IPDRatio=4.67;coverage=158.0
m6A	550934	550934	143	+	id=GANTC;IPDRatio=3.68;coverage=153.0
m6A	550936	550936	133	-	id=GANTC;IPDRatio=3.598;coverage=157.0
m6A	551452	551452	143	+	id=GANTC;IPDRatio=4.32;coverage=154.0
m6A	551454	551454	85	-	id=GANTC;IPDRatio=2.35;coverage=162.0
m6A	551815	551815	188	+	id=GANTC;IPDRatio=4.64;coverage=151.0
m6A	551817	551817	174	-	id=GANTC;IPDRatio=5.88;coverage=170.0
m6A	552364	552364	155	+	id=GANTC;IPDRatio=4.04;coverage=158.0
m6A	552366	552366	133	-	id=GANTC;IPDRatio=2.94;coverage=174.0
m6A	553535	553535	198	+	id=GANTC;IPDRatio=4.27;coverage=169.0
m6A	553537	553537	30	-	id=GANTC;IPDRatio=1.649;coverage=164.0
m6A	553874	553874	145	+	id=GANTC;IPDRatio=3.95;coverage=159.0
m6A	553876	553876	164	-	id=GANTC;IPDRatio=4.36;coverage=159.0
m6A	554885	554885	147	+	id=GANTC;IPDRatio=3.93;coverage=155.0
m6A	554887	554887	130	-	id=GANTC;IPDRatio=3.07;coverage=149.0
m6A	554902	554902	147	+	id=GANTC;IPDRatio=3.44;coverage=161.0
m6A	554904	554904	127	-	id=GANTC;IPDRatio=3.15;coverage=150.0
m6A	556064	556064	165	+	id=GANTC;IPDRatio=5.44;coverage=145.0
m6A	556066	556066	137	-	id=GANTC;IPDRatio=3.95;coverage=151.0
m6A	556340	556340	147	+	id=GANTC;IPDRatio=4.28;coverage=147.0
m6A	556342	556342	153	-	id=GANTC;IPDRatio=3.84;coverage=149.0
m6A	556643	556643	146	+	id=GANTC;IPDRatio=3.47;coverage=145.0
m6A	556645	556645	149	-	id=GANTC;IPDRatio=3.69;coverage=151.0
m6A	556796	556796	144	+	id=GANTC;IPDRatio=3.81;coverage=152.0
m6A	556798	556798	113	-	id=GANTC;IPDRatio=3.23;coverage=150.0
m6A	559362	559362	163	+	id=GANTC;IPDRatio=4.66;coverage=154.0
m6A	559364	559364	185	-	id=GANTC;IPDRatio=4.51;coverage=142.0
m6A	559709	559709	116	+	id=GANTC;IPDRatio=2.88;coverage=156.0
m6A	559711	559711	178	-	id=GANTC;IPDRatio=5.25;coverage=148.0
m6A	561502	561502	98	+	id=GANTC;IPDRatio=2.78;coverage=165.0
m6A	561504	561504	146	-	id=GANTC;IPDRatio=4.58;coverage=148.0
m6A	561948	561948	172	+	id=GANTC;IPDRatio=5.22;coverage=157.0
m6A	561950	561950	167	-	id=GANTC;IPDRatio=4.28;coverage=157.0
m6A	562000	562000	175	+	id=GANTC;IPDRatio=5.06;coverage=167.0
m6A	562002	562002	165	-	id=GANTC;IPDRatio=3.63;coverage=162.0
m6A	562895	562895	165	+	id=GANTC;IPDRatio=4.93;coverage=162.0
m6A	562897	562897	169	-	id=GANTC;IPDRatio=4.4;coverage=163.0
m6A	563878	563878	122	+	id=GANTC;IPDRatio=3.09;coverage=165.0
m6A	563880	563880	59	-	id=GANTC;IPDRatio=1.98;coverage=165.0
m6A	565203	565203	159	+	id=GANTC;IPDRatio=4.028;coverage=166.0
m6A	565205	565205	256	-	id=GANTC;IPDRatio=6.72;coverage=170.0
m6A	567081	567081	124	+	id=GANTC;IPDRatio=3.15;coverage=147.0
m6A	567083	567083	153	-	id=GANTC;IPDRatio=3.56;coverage=169.0
m6A	567591	567591	151	+	id=GANTC;IPDRatio=3.69;coverage=142.0
m6A	567593	567593	123	-	id=GANTC;IPDRatio=2.99;coverage=161.0
m6A	568290	568290	164	+	id=GANTC;IPDRatio=5.37;coverage=142.0
m6A	568292	568292	158	-	id=GANTC;IPDRatio=3.79;coverage=161.0
m6A	570493	570493	133	+	id=GANTC;IPDRatio=3.45;coverage=149.0
m6A	570495	570495	85	-	id=GANTC;IPDRatio=2.24;coverage=145.0
m6A	573881	573881	130	+	id=GANTC;IPDRatio=4.5;coverage=143.0
m6A	573883	573883	214	-	id=GANTC;IPDRatio=5.66;coverage=163.0
m6A	574667	574667	137	+	id=GANTC;IPDRatio=5.17;coverage=140.0
m6A	574669	574669	108	-	id=GANTC;IPDRatio=2.73;coverage=157.0
m6A	578183	578183	139	+	id=GANTC;IPDRatio=4.01;coverage=139.0
m6A	578185	578185	152	-	id=GANTC;IPDRatio=3.86;coverage=137.0
m6A	579489	579489	170	+	id=GANTC;IPDRatio=6.01;coverage=142.0
m6A	579491	579491	165	-	id=GANTC;IPDRatio=5.1;coverage=141.0
m6A	579747	579747	151	+	id=GANTC;IPDRatio=4.17;coverage=144.0
m6A	579749	579749	109	-	id=GANTC;IPDRatio=2.74;coverage=146.0
m6A	580473	580473	153	+	id=GANTC;IPDRatio=4.26;coverage=158.0
m6A	580475	580475	177	-	id=GANTC;IPDRatio=3.96;coverage=159.0
m6A	581829	581829	188	+	id=GANTC;IPDRatio=6.6;coverage=146.0
m6A	581831	581831	109	-	id=GANTC;IPDRatio=3.01;coverage=141.0
m6A	582531	582531	42	+	id=GANTC;IPDRatio=1.87;coverage=145.0
m6A	582533	582533	170	-	id=GANTC;IPDRatio=4.58;coverage=135.0
m6A	583248	583248	172	+	id=GANTC;IPDRatio=5.05;coverage=140.0
m6A	583250	583250	180	-	id=GANTC;IPDRatio=6.07;coverage=140.0
m6A	583457	583457	187	+	id=GANTC;IPDRatio=5.47;coverage=142.0
m6A	583459	583459	67	-	id=GANTC;IPDRatio=2.2;coverage=139.0
m6A	585621	585621	124	+	id=GANTC;IPDRatio=3.08;coverage=154.0
m6A	585623	585623	114	-	id=GANTC;IPDRatio=2.74;coverage=134.0
m6A	586045	586045	197	+	id=GANTC;IPDRatio=4.34;coverage=152.0
m6A	586047	586047	67	-	id=GANTC;IPDRatio=2.08;coverage=131.0
m6A	586708	586708	191	+	id=GANTC;IPDRatio=5.15;coverage=151.0
m6A	586710	586710	117	-	id=GANTC;IPDRatio=3.205;coverage=127.0
m6A	590467	590467	182	+	id=GANTC;IPDRatio=4.29;coverage=163.0
m6A	590469	590469	164	-	id=GANTC;IPDRatio=4.46;coverage=154.0
m6A	590668	590668	171	+	id=GANTC;IPDRatio=4.59;coverage=162.0
m6A	590670	590670	183	-	id=GANTC;IPDRatio=4.28;coverage=152.0
m6A	591215	591215	160	+	id=GANTC;IPDRatio=3.81;coverage=168.0
m6A	591217	591217	158	-	id=GANTC;IPDRatio=3.44;coverage=162.0
m6A	592423	592423	35	+	id=GANTC;IPDRatio=1.77;coverage=179.0
m6A	592425	592425	200	-	id=GANTC;IPDRatio=4.23;coverage=186.0
m6A	592481	592481	146	+	id=GANTC;IPDRatio=3.15;coverage=177.0
m6A	592483	592483	225	-	id=GANTC;IPDRatio=4.6;coverage=183.0
m6A	594249	594249	166	+	id=GANTC;IPDRatio=3.97;coverage=169.0
m6A	594251	594251	229	-	id=GANTC;IPDRatio=5.3;coverage=188.0
m6A	596059	596059	138	+	id=GANTC;IPDRatio=3.71;coverage=153.0
m6A	596061	596061	167	-	id=GANTC;IPDRatio=3.74;coverage=185.0
m6A	599852	599852	93	+	id=GANTC;IPDRatio=2.47;coverage=170.0
m6A	599854	599854	206	-	id=GANTC;IPDRatio=6.64;coverage=167.0
m6A	599908	599908	105	+	id=GANTC;IPDRatio=2.79;coverage=166.0
m6A	599910	599910	139	-	id=GANTC;IPDRatio=3.13;coverage=167.0
m6A	600010	600010	195	+	id=GANTC;IPDRatio=5.15;coverage=166.0
m6A	600012	600012	192	-	id=GANTC;IPDRatio=3.73;coverage=169.0
m6A	602645	602645	196	+	id=GANTC;IPDRatio=3.9;coverage=170.0
m6A	602647	602647	170	-	id=GANTC;IPDRatio=4.1;coverage=163.0
m6A	602659	602659	42	+	id=GANTC;IPDRatio=1.9;coverage=164.0
m6A	602661	602661	121	-	id=GANTC;IPDRatio=3.81;coverage=163.0
m6A	602713	602713	127	+	id=GANTC;IPDRatio=3.15;coverage=165.0
m6A	602715	602715	210	-	id=GANTC;IPDRatio=5.91;coverage=158.0
m6A	602721	602721	178	+	id=GANTC;IPDRatio=4.29;coverage=161.0
m6A	602723	602723	48	-	id=GANTC;IPDRatio=1.86;coverage=158.0
m6A	603392	603392	103	+	id=GANTC;IPDRatio=2.61;coverage=160.0
m6A	603394	603394	171	-	id=GANTC;IPDRatio=5.84;coverage=157.0
m6A	605334	605334	77	+	id=GANTC;IPDRatio=2.16;coverage=168.0
m6A	605336	605336	167	-	id=GANTC;IPDRatio=3.92;coverage=156.0
m6A	605555	605555	212	+	id=GANTC;IPDRatio=4.95;coverage=165.0
m6A	605557	605557	193	-	id=GANTC;IPDRatio=4.96;coverage=159.0
m6A	606049	606049	147	+	id=GANTC;IPDRatio=3.15;coverage=174.0
m6A	606051	606051	174	-	id=GANTC;IPDRatio=5.05;coverage=169.0
m6A	606076	606076	184	+	id=GANTC;IPDRatio=4.11;coverage=181.0
m6A	606078	606078	201	-	id=GANTC;IPDRatio=5.55;coverage=165.0
m6A	606544	606544	175	+	id=GANTC;IPDRatio=4.18;coverage=181.0
m6A	606546	606546	193	-	id=GANTC;IPDRatio=5.43;coverage=162.0
m6A	607296	607296	140	+	id=GANTC;IPDRatio=3.07;coverage=167.0
m6A	607298	607298	180	-	id=GANTC;IPDRatio=4.66;coverage=163.0
m6A	608412	608412	161	+	id=GANTC;IPDRatio=3.93;coverage=162.0
m6A	608414	608414	106	-	id=GANTC;IPDRatio=2.728;coverage=148.0
m6A	610237	610237	170	+	id=GANTC;IPDRatio=5.2;coverage=153.0
m6A	610239	610239	147	-	id=GANTC;IPDRatio=3.98;coverage=142.0
m6A	612547	612547	145	+	id=GANTC;IPDRatio=4.69;coverage=145.0
m6A	612549	612549	158	-	id=GANTC;IPDRatio=3.9;coverage=152.0
m6A	613044	613044	155	+	id=GANTC;IPDRatio=4.44;coverage=144.0
m6A	613046	613046	128	-	id=GANTC;IPDRatio=3.13;coverage=142.0
m6A	613806	613806	162	+	id=GANTC;IPDRatio=5.56;coverage=146.0
m6A	613808	613808	139	-	id=GANTC;IPDRatio=3.25;coverage=146.0
m6A	616363	616363	173	+	id=GANTC;IPDRatio=3.84;coverage=159.0
m6A	616365	616365	153	-	id=GANTC;IPDRatio=3.38;coverage=154.0
m6A	617156	617156	192	+	id=GANTC;IPDRatio=4.93;coverage=165.0
m6A	617158	617158	141	-	id=GANTC;IPDRatio=3.74;coverage=150.0
m6A	618427	618427	170	+	id=GANTC;IPDRatio=3.62;coverage=172.0
m6A	618429	618429	138	-	id=GANTC;IPDRatio=3.42;coverage=165.0
m6A	622291	622291	233	+	id=GANTC;IPDRatio=5.79;coverage=181.0
m6A	622293	622293	149	-	id=GANTC;IPDRatio=4.13;coverage=158.0
m6A	622833	622833	191	+	id=GANTC;IPDRatio=4.25;coverage=180.0
m6A	622835	622835	152	-	id=GANTC;IPDRatio=4.0;coverage=162.0
m6A	623344	623344	221	+	id=GANTC;IPDRatio=5.42;coverage=167.0
m6A	623346	623346	155	-	id=GANTC;IPDRatio=3.95;coverage=160.0
m6A	624283	624283	174	+	id=GANTC;IPDRatio=4.46;coverage=173.0
m6A	624285	624285	163	-	id=GANTC;IPDRatio=3.62;coverage=157.0
m6A	624507	624507	191	+	id=GANTC;IPDRatio=4.19;coverage=168.0
m6A	624509	624509	58	-	id=GANTC;IPDRatio=1.98;coverage=159.0
m6A	625995	625995	180	+	id=GANTC;IPDRatio=4.08;coverage=175.0
m6A	625997	625997	132	-	id=GANTC;IPDRatio=3.12;coverage=156.0
m6A	626025	626025	232	+	id=GANTC;IPDRatio=5.42;coverage=177.0
m6A	626027	626027	129	-	id=GANTC;IPDRatio=3.01;coverage=164.0
m6A	626112	626112	207	+	id=GANTC;IPDRatio=4.62;coverage=180.0
m6A	626114	626114	184	-	id=GANTC;IPDRatio=4.05;coverage=163.0
m6A	627621	627621	126	+	id=GANTC;IPDRatio=2.99;coverage=170.0
m6A	627623	627623	176	-	id=GANTC;IPDRatio=5.66;coverage=167.0
m6A	628091	628091	209	+	id=GANTC;IPDRatio=5.8;coverage=163.0
m6A	628093	628093	192	-	id=GANTC;IPDRatio=5.27;coverage=165.0
m6A	635278	635278	136	+	id=GANTC;IPDRatio=3.36;coverage=147.0
m6A	635280	635280	106	-	id=GANTC;IPDRatio=2.86;coverage=145.0
m6A	636350	636350	23	+	id=GANTC;IPDRatio=1.47;coverage=137.0
m6A	636352	636352	140	-	id=GANTC;IPDRatio=4.0;coverage=136.0
m6A	638289	638289	94	+	id=GANTC;IPDRatio=2.59;coverage=137.0
m6A	638291	638291	181	-	id=GANTC;IPDRatio=5.51;coverage=139.0
m6A	638455	638455	138	+	id=GANTC;IPDRatio=4.94;coverage=138.0
m6A	638457	638457	159	-	id=GANTC;IPDRatio=4.26;coverage=143.0
m6A	638696	638696	106	+	id=GANTC;IPDRatio=3.16;coverage=133.0
m6A	638698	638698	149	-	id=GANTC;IPDRatio=3.43;coverage=139.0
m6A	640116	640116	132	+	id=GANTC;IPDRatio=4.66;coverage=118.0
m6A	640118	640118	150	-	id=GANTC;IPDRatio=5.31;coverage=120.0
m6A	640386	640386	160	+	id=GANTC;IPDRatio=5.4;coverage=126.0
m6A	640388	640388	135	-	id=GANTC;IPDRatio=3.69;coverage=128.0
m6A	642290	642290	150	+	id=GANTC;IPDRatio=3.94;coverage=130.0
m6A	642292	642292	126	-	id=GANTC;IPDRatio=3.56;coverage=130.0
m6A	642487	642487	161	+	id=GANTC;IPDRatio=4.88;coverage=124.0
m6A	642489	642489	123	-	id=GANTC;IPDRatio=3.2;coverage=135.0
m6A	642508	642508	166	+	id=GANTC;IPDRatio=4.45;coverage=125.0
m6A	642510	642510	112	-	id=GANTC;IPDRatio=3.03;coverage=137.0
m6A	643115	643115	131	+	id=GANTC;IPDRatio=4.37;coverage=123.0
m6A	643117	643117	129	-	id=GANTC;IPDRatio=3.92;coverage=137.0
m6A	644761	644761	133	+	id=GANTC;IPDRatio=5.38;coverage=130.0
m6A	644763	644763	164	-	id=GANTC;IPDRatio=4.22;coverage=138.0
m6A	645613	645613	105	+	id=GANTC;IPDRatio=2.51;coverage=126.0
m6A	645615	645615	157	-	id=GANTC;IPDRatio=4.7;coverage=143.0
m6A	646004	646004	133	+	id=GANTC;IPDRatio=3.3;coverage=133.0
m6A	646006	646006	140	-	id=GANTC;IPDRatio=4.93;coverage=142.0
m6A	646077	646077	112	+	id=GANTC;IPDRatio=4.3;coverage=129.0
m6A	646079	646079	130	-	id=GANTC;IPDRatio=3.87;coverage=143.0
m6A	646973	646973	141	+	id=GANTC;IPDRatio=3.17;coverage=132.0
m6A	646975	646975	133	-	id=GANTC;IPDRatio=3.73;coverage=145.0
m6A	647691	647691	157	+	id=GANTC;IPDRatio=4.32;coverage=135.0
m6A	647693	647693	123	-	id=GANTC;IPDRatio=3.43;coverage=142.0
m6A	651938	651938	205	+	id=GANTC;IPDRatio=4.98;coverage=156.0
m6A	651940	651940	57	-	id=GANTC;IPDRatio=2.026;coverage=159.0
m6A	653998	653998	202	+	id=GANTC;IPDRatio=5.75;coverage=159.0
m6A	654000	654000	162	-	id=GANTC;IPDRatio=4.32;coverage=158.0
m6A	654646	654646	129	+	id=GANTC;IPDRatio=3.26;coverage=161.0
m6A	654648	654648	176	-	id=GANTC;IPDRatio=4.26;coverage=166.0
m6A	654943	654943	192	+	id=GANTC;IPDRatio=7.36;coverage=157.0
m6A	654945	654945	184	-	id=GANTC;IPDRatio=4.21;coverage=169.0
m6A	654971	654971	167	+	id=GANTC;IPDRatio=3.71;coverage=159.0
m6A	654973	654973	175	-	id=GANTC;IPDRatio=4.68;coverage=169.0
m6A	655353	655353	138	+	id=GANTC;IPDRatio=4.09;coverage=157.0
m6A	655355	655355	132	-	id=GANTC;IPDRatio=3.12;coverage=168.0
m6A	655572	655572	178	+	id=GANTC;IPDRatio=4.98;coverage=150.0
m6A	655574	655574	114	-	id=GANTC;IPDRatio=2.72;coverage=175.0
m6A	656249	656249	110	+	id=GANTC;IPDRatio=2.51;coverage=161.0
m6A	656251	656251	126	-	id=GANTC;IPDRatio=2.87;coverage=183.0
m6A	657350	657350	207	+	id=GANTC;IPDRatio=5.25;coverage=159.0
m6A	657352	657352	185	-	id=GANTC;IPDRatio=4.16;coverage=178.0
m6A	658225	658225	119	+	id=GANTC;IPDRatio=2.66;coverage=166.0
m6A	658227	658227	187	-	id=GANTC;IPDRatio=3.94;coverage=174.0
m6A	658887	658887	167	+	id=GANTC;IPDRatio=3.89;coverage=169.0
m6A	658889	658889	167	-	id=GANTC;IPDRatio=3.66;coverage=177.0
m6A	661034	661034	173	+	id=GANTC;IPDRatio=3.74;coverage=162.0
m6A	661036	661036	136	-	id=GANTC;IPDRatio=3.19;coverage=167.0
m6A	661121	661121	177	+	id=GANTC;IPDRatio=4.09;coverage=164.0
m6A	661123	661123	194	-	id=GANTC;IPDRatio=5.14;coverage=163.0
m6A	664079	664079	150	+	id=GANTC;IPDRatio=3.2;coverage=174.0
m6A	664081	664081	199	-	id=GANTC;IPDRatio=6.2;coverage=165.0
m6A	664939	664939	214	+	id=GANTC;IPDRatio=5.61;coverage=174.0
m6A	664941	664941	213	-	id=GANTC;IPDRatio=4.62;coverage=167.0
m6A	665888	665888	171	+	id=GANTC;IPDRatio=4.33;coverage=172.0
m6A	665890	665890	171	-	id=GANTC;IPDRatio=3.98;coverage=174.0
m6A	667166	667166	168	+	id=GANTC;IPDRatio=4.33;coverage=171.0
m6A	667168	667168	87	-	id=GANTC;IPDRatio=2.46;coverage=164.0
m6A	669501	669501	168	+	id=GANTC;IPDRatio=3.4;coverage=159.0
m6A	669503	669503	179	-	id=GANTC;IPDRatio=5.39;coverage=154.0
m6A	671437	671437	74	+	id=GANTC;IPDRatio=2.11;coverage=163.0
m6A	671439	671439	140	-	id=GANTC;IPDRatio=3.21;coverage=160.0
m6A	672320	672320	142	+	id=GANTC;IPDRatio=3.28;coverage=156.0
m6A	672322	672322	83	-	id=GANTC;IPDRatio=2.393;coverage=165.0
m6A	673339	673339	154	+	id=GANTC;IPDRatio=4.32;coverage=153.0
m6A	673341	673341	78	-	id=GANTC;IPDRatio=2.67;coverage=156.0
m6A	674287	674287	152	+	id=GANTC;IPDRatio=4.07;coverage=147.0
m6A	674289	674289	187	-	id=GANTC;IPDRatio=5.67;coverage=150.0
m6A	675707	675707	124	+	id=GANTC;IPDRatio=3.59;coverage=137.0
m6A	675709	675709	117	-	id=GANTC;IPDRatio=3.05;coverage=151.0
m6A	677218	677218	104	+	id=GANTC;IPDRatio=3.4;coverage=126.0
m6A	677220	677220	133	-	id=GANTC;IPDRatio=3.95;coverage=132.0
m6A	677527	677527	82	+	id=GANTC;IPDRatio=2.62;coverage=126.0
m6A	677529	677529	119	-	id=GANTC;IPDRatio=2.8;coverage=138.0
m6A	679564	679564	139	+	id=GANTC;IPDRatio=4.82;coverage=131.0
m6A	679566	679566	140	-	id=GANTC;IPDRatio=4.0;coverage=154.0
m6A	679570	679570	125	+	id=GANTC;IPDRatio=3.7;coverage=131.0
m6A	679572	679572	147	-	id=GANTC;IPDRatio=3.37;coverage=154.0
m6A	679911	679911	134	+	id=GANTC;IPDRatio=3.65;coverage=135.0
m6A	679913	679913	50	-	id=GANTC;IPDRatio=1.98;coverage=144.0
m6A	681911	681911	154	+	id=GANTC;IPDRatio=4.8;coverage=143.0
m6A	681913	681913	131	-	id=GANTC;IPDRatio=3.58;coverage=133.0
m6A	683725	683725	138	+	id=GANTC;IPDRatio=4.34;coverage=131.0
m6A	683727	683727	134	-	id=GANTC;IPDRatio=3.87;coverage=130.0
m6A	684774	684774	35	+	id=GANTC;IPDRatio=1.77;coverage=144.0
m6A	684776	684776	6	-	id=GANTC;IPDRatio=1.127;coverage=133.0
m6A	686042	686042	135	+	id=GANTC;IPDRatio=3.95;coverage=137.0
m6A	686044	686044	152	-	id=GANTC;IPDRatio=4.8;coverage=132.0
m6A	686060	686060	167	+	id=GANTC;IPDRatio=4.54;coverage=139.0
m6A	686062	686062	97	-	id=GANTC;IPDRatio=3.38;coverage=130.0
m6A	686719	686719	143	+	id=GANTC;IPDRatio=3.6;coverage=145.0
m6A	686721	686721	170	-	id=GANTC;IPDRatio=4.85;coverage=126.0
m6A	686830	686830	189	+	id=GANTC;IPDRatio=4.33;coverage=153.0
m6A	686832	686832	167	-	id=GANTC;IPDRatio=4.56;coverage=124.0
m6A	687561	687561	207	+	id=GANTC;IPDRatio=5.18;coverage=159.0
m6A	687563	687563	169	-	id=GANTC;IPDRatio=5.54;coverage=127.0
m6A	687594	687594	196	+	id=GANTC;IPDRatio=4.54;coverage=158.0
m6A	687596	687596	122	-	id=GANTC;IPDRatio=3.48;coverage=127.0
m6A	688087	688087	211	+	id=GANTC;IPDRatio=6.46;coverage=151.0
m6A	688089	688089	136	-	id=GANTC;IPDRatio=4.36;coverage=118.0
m6A	688618	688618	144	+	id=GANTC;IPDRatio=4.33;coverage=138.0
m6A	688620	688620	104	-	id=GANTC;IPDRatio=2.95;coverage=120.0
m6A	688795	688795	151	+	id=GANTC;IPDRatio=4.04;coverage=148.0
m6A	688797	688797	157	-	id=GANTC;IPDRatio=3.87;coverage=124.0
m6A	694638	694638	84	+	id=GANTC;IPDRatio=2.39;coverage=148.0
m6A	694640	694640	146	-	id=GANTC;IPDRatio=5.16;coverage=134.0
m6A	695458	695458	146	+	id=GANTC;IPDRatio=3.98;coverage=136.0
m6A	695460	695460	121	-	id=GANTC;IPDRatio=3.8;coverage=129.0
m6A	695493	695493	167	+	id=GANTC;IPDRatio=5.68;coverage=131.0
m6A	695495	695495	103	-	id=GANTC;IPDRatio=3.04;coverage=135.0
m6A	695844	695844	149	+	id=GANTC;IPDRatio=3.23;coverage=130.0
m6A	695846	695846	139	-	id=GANTC;IPDRatio=3.84;coverage=136.0
m6A	696119	696119	140	+	id=GANTC;IPDRatio=3.41;coverage=136.0
m6A	696121	696121	113	-	id=GANTC;IPDRatio=3.34;coverage=132.0
m6A	696192	696192	182	+	id=GANTC;IPDRatio=5.36;coverage=132.0
m6A	696194	696194	102	-	id=GANTC;IPDRatio=2.94;coverage=136.0
m6A	696869	696869	173	+	id=GANTC;IPDRatio=4.99;coverage=127.0
m6A	696871	696871	204	-	id=GANTC;IPDRatio=5.88;coverage=138.0
m6A	697182	697182	167	+	id=GANTC;IPDRatio=4.34;coverage=133.0
m6A	697184	697184	133	-	id=GANTC;IPDRatio=4.03;coverage=139.0
m6A	697537	697537	172	+	id=GANTC;IPDRatio=5.45;coverage=136.0
m6A	697539	697539	91	-	id=GANTC;IPDRatio=2.4;coverage=143.0
m6A	699086	699086	106	+	id=GANTC;IPDRatio=3.02;coverage=139.0
m6A	699088	699088	121	-	id=GANTC;IPDRatio=3.62;coverage=134.0
m6A	699621	699621	118	+	id=GANTC;IPDRatio=3.66;coverage=131.0
m6A	699623	699623	72	-	id=GANTC;IPDRatio=2.375;coverage=136.0
m6A	699723	699723	151	+	id=GANTC;IPDRatio=4.81;coverage=135.0
m6A	699725	699725	158	-	id=GANTC;IPDRatio=4.24;coverage=136.0
m6A	699986	699986	175	+	id=GANTC;IPDRatio=4.37;coverage=134.0
m6A	699988	699988	158	-	id=GANTC;IPDRatio=3.96;coverage=139.0
m6A	700645	700645	157	+	id=GANTC;IPDRatio=5.02;coverage=143.0
m6A	700647	700647	140	-	id=GANTC;IPDRatio=4.06;coverage=145.0
m6A	701023	701023	184	+	id=GANTC;IPDRatio=5.58;coverage=144.0
m6A	701025	701025	134	-	id=GANTC;IPDRatio=3.37;coverage=149.0
m6A	703924	703924	159	+	id=GANTC;IPDRatio=4.47;coverage=151.0
m6A	703926	703926	157	-	id=GANTC;IPDRatio=4.1;coverage=151.0
m6A	704924	704924	162	+	id=GANTC;IPDRatio=3.41;coverage=142.0
m6A	704926	704926	115	-	id=GANTC;IPDRatio=3.65;coverage=151.0
m6A	707031	707031	148	+	id=GANTC;IPDRatio=3.3;coverage=155.0
m6A	707033	707033	109	-	id=GANTC;IPDRatio=3.28;coverage=150.0
m6A	707819	707819	155	+	id=GANTC;IPDRatio=3.74;coverage=152.0
m6A	707821	707821	106	-	id=GANTC;IPDRatio=2.85;coverage=142.0
m6A	709114	709114	160	+	id=GANTC;IPDRatio=4.15;coverage=153.0
m6A	709116	709116	80	-	id=GANTC;IPDRatio=2.65;coverage=162.0
m6A	709764	709764	165	+	id=GANTC;IPDRatio=3.7;coverage=159.0
m6A	709766	709766	156	-	id=GANTC;IPDRatio=3.88;coverage=160.0
m6A	710086	710086	135	+	id=GANTC;IPDRatio=4.06;coverage=155.0
m6A	710088	710088	165	-	id=GANTC;IPDRatio=3.97;coverage=163.0
m6A	710199	710199	175	+	id=GANTC;IPDRatio=4.95;coverage=160.0
m6A	710201	710201	80	-	id=GANTC;IPDRatio=2.39;coverage=159.0
m6A	710691	710691	143	+	id=GANTC;IPDRatio=3.61;coverage=150.0
m6A	710693	710693	91	-	id=GANTC;IPDRatio=2.48;coverage=153.0
m6A	711741	711741	197	+	id=GANTC;IPDRatio=5.58;coverage=152.0
m6A	711743	711743	118	-	id=GANTC;IPDRatio=3.09;coverage=163.0
m6A	713107	713107	165	+	id=GANTC;IPDRatio=4.18;coverage=156.0
m6A	713109	713109	201	-	id=GANTC;IPDRatio=4.5;coverage=165.0
m6A	714602	714602	189	+	id=GANTC;IPDRatio=5.0;coverage=151.0
m6A	714604	714604	150	-	id=GANTC;IPDRatio=3.62;coverage=160.0
m6A	715568	715568	184	+	id=GANTC;IPDRatio=4.36;coverage=154.0
m6A	715570	715570	137	-	id=GANTC;IPDRatio=3.96;coverage=149.0
m6A	716386	716386	149	+	id=GANTC;IPDRatio=4.74;coverage=150.0
m6A	716388	716388	129	-	id=GANTC;IPDRatio=3.24;coverage=148.0
m6A	717935	717935	137	+	id=GANTC;IPDRatio=4.9;coverage=139.0
m6A	717937	717937	167	-	id=GANTC;IPDRatio=3.71;coverage=136.0
m6A	718936	718936	116	+	id=GANTC;IPDRatio=3.12;coverage=150.0
m6A	718938	718938	70	-	id=GANTC;IPDRatio=2.28;coverage=144.0
m6A	718957	718957	125	+	id=GANTC;IPDRatio=3.67;coverage=150.0
m6A	718959	718959	163	-	id=GANTC;IPDRatio=5.09;coverage=146.0
m6A	719704	719704	152	+	id=GANTC;IPDRatio=4.08;coverage=152.0
m6A	719706	719706	180	-	id=GANTC;IPDRatio=3.95;coverage=150.0
m6A	720889	720889	191	+	id=GANTC;IPDRatio=5.22;coverage=141.0
m6A	720891	720891	13	-	id=GANTC;IPDRatio=1.338;coverage=144.0
m6A	722394	722394	168	+	id=GANTC;IPDRatio=4.64;coverage=131.0
m6A	722396	722396	137	-	id=GANTC;IPDRatio=4.69;coverage=131.0
m6A	723917	723917	143	+	id=GANTC;IPDRatio=3.72;coverage=137.0
m6A	723919	723919	73	-	id=GANTC;IPDRatio=2.43;coverage=129.0
m6A	726636	726636	213	+	id=GANTC;IPDRatio=5.17;coverage=161.0
m6A	726638	726638	150	-	id=GANTC;IPDRatio=3.99;coverage=159.0
m6A	727665	727665	144	+	id=GANTC;IPDRatio=3.1;coverage=174.0
m6A	727667	727667	201	-	id=GANTC;IPDRatio=5.6;coverage=160.0
m6A	729011	729011	125	+	id=GANTC;IPDRatio=2.77;coverage=178.0
m6A	729013	729013	175	-	id=GANTC;IPDRatio=5.33;coverage=155.0
m6A	730124	730124	158	+	id=GANTC;IPDRatio=3.5;coverage=171.0
m6A	730126	730126	156	-	id=GANTC;IPDRatio=3.3;coverage=161.0
m6A	730150	730150	196	+	id=GANTC;IPDRatio=5.65;coverage=170.0
m6A	730152	730152	201	-	id=GANTC;IPDRatio=4.47;coverage=165.0
m6A	730429	730429	193	+	id=GANTC;IPDRatio=3.93;coverage=171.0
m6A	730431	730431	222	-	id=GANTC;IPDRatio=5.36;coverage=154.0
m6A	731038	731038	111	+	id=GANTC;IPDRatio=2.94;coverage=175.0
m6A	731040	731040	113	-	id=GANTC;IPDRatio=2.98;coverage=154.0
m6A	731299	731299	155	+	id=GANTC;IPDRatio=3.1;coverage=171.0
m6A	731301	731301	96	-	id=GANTC;IPDRatio=2.47;coverage=164.0
m6A	731668	731668	166	+	id=GANTC;IPDRatio=4.27;coverage=175.0
m6A	731670	731670	101	-	id=GANTC;IPDRatio=2.45;coverage=157.0
m6A	731677	731677	139	+	id=GANTC;IPDRatio=3.34;coverage=173.0
m6A	731679	731679	152	-	id=GANTC;IPDRatio=3.36;coverage=162.0
m6A	732668	732668	124	+	id=GANTC;IPDRatio=2.69;coverage=170.0
m6A	732670	732670	177	-	id=GANTC;IPDRatio=4.15;coverage=161.0
m6A	733327	733327	176	+	id=GANTC;IPDRatio=5.48;coverage=169.0
m6A	733329	733329	158	-	id=GANTC;IPDRatio=4.15;coverage=159.0
m6A	733712	733712	171	+	id=GANTC;IPDRatio=4.17;coverage=169.0
m6A	733714	733714	184	-	id=GANTC;IPDRatio=4.17;coverage=162.0
m6A	734365	734365	168	+	id=GANTC;IPDRatio=3.54;coverage=176.0
m6A	734367	734367	138	-	id=GANTC;IPDRatio=3.22;coverage=161.0
m6A	734697	734697	205	+	id=GANTC;IPDRatio=6.14;coverage=170.0
m6A	734699	734699	182	-	id=GANTC;IPDRatio=4.24;coverage=170.0
m6A	739972	739972	169	+	id=GANTC;IPDRatio=4.33;coverage=152.0
m6A	739974	739974	136	-	id=GANTC;IPDRatio=3.8;coverage=156.0
m6A	740523	740523	162	+	id=GANTC;IPDRatio=3.85;coverage=147.0
m6A	740525	740525	158	-	id=GANTC;IPDRatio=4.46;coverage=148.0
m6A	740791	740791	167	+	id=GANTC;IPDRatio=4.4;coverage=148.0
m6A	740793	740793	163	-	id=GANTC;IPDRatio=5.38;coverage=151.0
m6A	741441	741441	9	+	id=GANTC;IPDRatio=1.202;coverage=151.0
m6A	741443	741443	13	-	id=GANTC;IPDRatio=1.284;coverage=155.0
m6A	741816	741816	118	+	id=GANTC;IPDRatio=2.91;coverage=152.0
m6A	741818	741818	175	-	id=GANTC;IPDRatio=3.78;coverage=148.0
m6A	744021	744021	99	+	id=GANTC;IPDRatio=2.92;coverage=162.0
m6A	744023	744023	147	-	id=GANTC;IPDRatio=3.77;coverage=155.0
m6A	747065	747065	142	+	id=GANTC;IPDRatio=5.2;coverage=143.0
m6A	747067	747067	145	-	id=GANTC;IPDRatio=3.97;coverage=149.0
m6A	747146	747146	122	+	id=GANTC;IPDRatio=3.06;coverage=136.0
m6A	747148	747148	112	-	id=GANTC;IPDRatio=2.64;coverage=151.0
m6A	748046	748046	168	+	id=GANTC;IPDRatio=4.288;coverage=149.0
m6A	748048	748048	114	-	id=GANTC;IPDRatio=2.56;coverage=164.0
m6A	749376	749376	138	+	id=GANTC;IPDRatio=4.47;coverage=154.0
m6A	749378	749378	197	-	id=GANTC;IPDRatio=4.78;coverage=161.0
m6A	749613	749613	142	+	id=GANTC;IPDRatio=3.39;coverage=160.0
m6A	749615	749615	192	-	id=GANTC;IPDRatio=5.22;coverage=159.0
m6A	750435	750435	172	+	id=GANTC;IPDRatio=5.3;coverage=152.0
m6A	750437	750437	208	-	id=GANTC;IPDRatio=5.57;coverage=157.0
m6A	750468	750468	153	+	id=GANTC;IPDRatio=4.68;coverage=153.0
m6A	750470	750470	170	-	id=GANTC;IPDRatio=3.63;coverage=152.0
m6A	750642	750642	141	+	id=GANTC;IPDRatio=3.4;coverage=143.0
m6A	750644	750644	144	-	id=GANTC;IPDRatio=3.9;coverage=146.0
m6A	750787	750787	129	+	id=GANTC;IPDRatio=3.05;coverage=144.0
m6A	750789	750789	183	-	id=GANTC;IPDRatio=4.07;coverage=153.0
m6A	750854	750854	143	+	id=GANTC;IPDRatio=3.55;coverage=141.0
m6A	750856	750856	167	-	id=GANTC;IPDRatio=4.92;coverage=151.0
m6A	751693	751693	156	+	id=GANTC;IPDRatio=4.45;coverage=143.0
m6A	751695	751695	189	-	id=GANTC;IPDRatio=5.95;coverage=147.0
m6A	751745	751745	169	+	id=GANTC;IPDRatio=4.03;coverage=143.0
m6A	751747	751747	171	-	id=GANTC;IPDRatio=5.28;coverage=147.0
m6A	753729	753729	162	+	id=GANTC;IPDRatio=4.96;coverage=130.0
m6A	753731	753731	146	-	id=GANTC;IPDRatio=4.07;coverage=140.0
m6A	754098	754098	166	+	id=GANTC;IPDRatio=4.54;coverage=130.0
m6A	754100	754100	96	-	id=GANTC;IPDRatio=2.54;coverage=143.0
m6A	756127	756127	150	+	id=GANTC;IPDRatio=4.63;coverage=126.0
m6A	756129	756129	163	-	id=GANTC;IPDRatio=4.79;coverage=127.0
m6A	756422	756422	128	+	id=GANTC;IPDRatio=3.71;coverage=123.0
m6A	756424	756424	139	-	id=GANTC;IPDRatio=4.33;coverage=122.0
m6A	756837	756837	116	+	id=GANTC;IPDRatio=3.23;coverage=120.0
m6A	756839	756839	142	-	id=GANTC;IPDRatio=5.27;coverage=121.0
m6A	757220	757220	164	+	id=GANTC;IPDRatio=5.09;coverage=130.0
m6A	757222	757222	134	-	id=GANTC;IPDRatio=4.26;coverage=126.0
m6A	757330	757330	74	+	id=GANTC;IPDRatio=2.28;coverage=129.0
m6A	757332	757332	159	-	id=GANTC;IPDRatio=5.3;coverage=127.0
m6A	758867	758867	111	+	id=GANTC;IPDRatio=3.57;coverage=129.0
m6A	758869	758869	109	-	id=GANTC;IPDRatio=3.17;coverage=129.0
m6A	760239	760239	144	+	id=GANTC;IPDRatio=3.75;coverage=131.0
m6A	760241	760241	72	-	id=GANTC;IPDRatio=3.08;coverage=113.0
m6A	760557	760557	94	+	id=GANTC;IPDRatio=2.6;coverage=128.0
m6A	760559	760559	122	-	id=GANTC;IPDRatio=3.53;coverage=122.0
m6A	760776	760776	115	+	id=GANTC;IPDRatio=3.11;coverage=128.0
m6A	760778	760778	113	-	id=GANTC;IPDRatio=3.71;coverage=117.0
m6A	760929	760929	134	+	id=GANTC;IPDRatio=3.63;coverage=130.0
m6A	760931	760931	86	-	id=GANTC;IPDRatio=2.82;coverage=114.0
m6A	762528	762528	154	+	id=GANTC;IPDRatio=5.26;coverage=134.0
m6A	762530	762530	102	-	id=GANTC;IPDRatio=2.88;coverage=116.0
m6A	762640	762640	138	+	id=GANTC;IPDRatio=3.58;coverage=137.0
m6A	762642	762642	148	-	id=GANTC;IPDRatio=4.53;coverage=123.0
m6A	764195	764195	177	+	id=GANTC;IPDRatio=4.47;coverage=151.0
m6A	764197	764197	141	-	id=GANTC;IPDRatio=3.45;coverage=125.0
m6A	764372	764372	145	+	id=GANTC;IPDRatio=3.51;coverage=148.0
m6A	764374	764374	136	-	id=GANTC;IPDRatio=3.92;coverage=132.0
m6A	764701	764701	189	+	id=GANTC;IPDRatio=7.35;coverage=139.0
m6A	764703	764703	128	-	id=GANTC;IPDRatio=4.03;coverage=133.0
m6A	764895	764895	165	+	id=GANTC;IPDRatio=5.04;coverage=143.0
m6A	764897	764897	124	-	id=GANTC;IPDRatio=3.08;coverage=139.0
m6A	764905	764905	129	+	id=GANTC;IPDRatio=3.8;coverage=143.0
m6A	764907	764907	140	-	id=GANTC;IPDRatio=3.78;coverage=138.0
m6A	765180	765180	107	+	id=GANTC;IPDRatio=2.74;coverage=149.0
m6A	765182	765182	76	-	id=GANTC;IPDRatio=2.24;coverage=150.0
m6A	766313	766313	181	+	id=GANTC;IPDRatio=4.06;coverage=149.0
m6A	766315	766315	169	-	id=GANTC;IPDRatio=3.8;coverage=153.0
m6A	768116	768116	99	+	id=GANTC;IPDRatio=3.16;coverage=134.0
m6A	768118	768118	149	-	id=GANTC;IPDRatio=3.66;coverage=146.0
m6A	768274	768274	151	+	id=GANTC;IPDRatio=3.89;coverage=135.0
m6A	768276	768276	148	-	id=GANTC;IPDRatio=3.6;coverage=152.0
m6A	769023	769023	108	+	id=GANTC;IPDRatio=3.04;coverage=143.0
m6A	769025	769025	146	-	id=GANTC;IPDRatio=3.61;coverage=151.0
m6A	769597	769597	202	+	id=GANTC;IPDRatio=4.82;coverage=145.0
m6A	769599	769599	149	-	id=GANTC;IPDRatio=3.15;coverage=151.0
m6A	771592	771592	101	+	id=GANTC;IPDRatio=2.822;coverage=145.0
m6A	771594	771594	175	-	id=GANTC;IPDRatio=5.71;coverage=132.0
m6A	771855	771855	99	+	id=GANTC;IPDRatio=2.65;coverage=147.0
m6A	771857	771857	170	-	id=GANTC;IPDRatio=5.37;coverage=130.0
m6A	771912	771912	58	+	id=GANTC;IPDRatio=1.991;coverage=149.0
m6A	771914	771914	166	-	id=GANTC;IPDRatio=6.21;coverage=129.0
m6A	773170	773170	143	+	id=GANTC;IPDRatio=4.31;coverage=139.0
m6A	773172	773172	159	-	id=GANTC;IPDRatio=4.75;coverage=139.0
m6A	776005	776005	175	+	id=GANTC;IPDRatio=3.75;coverage=147.0
m6A	776007	776007	176	-	id=GANTC;IPDRatio=4.99;coverage=145.0
m6A	777137	777137	164	+	id=GANTC;IPDRatio=3.69;coverage=158.0
m6A	777139	777139	42	-	id=GANTC;IPDRatio=1.793;coverage=161.0
m6A	777268	777268	145	+	id=GANTC;IPDRatio=3.36;coverage=156.0
m6A	777270	777270	62	-	id=GANTC;IPDRatio=2.11;coverage=162.0
m6A	778566	778566	159	+	id=GANTC;IPDRatio=4.38;coverage=153.0
m6A	778568	778568	215	-	id=GANTC;IPDRatio=5.62;coverage=165.0
m6A	778776	778776	148	+	id=GANTC;IPDRatio=4.223;coverage=150.0
m6A	778778	778778	205	-	id=GANTC;IPDRatio=6.14;coverage=164.0
m6A	778877	778877	81	+	id=GANTC;IPDRatio=2.29;coverage=153.0
m6A	778879	778879	144	-	id=GANTC;IPDRatio=3.6;coverage=162.0
m6A	782969	782969	155	+	id=GANTC;IPDRatio=3.89;coverage=170.0
m6A	782971	782971	139	-	id=GANTC;IPDRatio=3.05;coverage=166.0
m6A	783206	783206	178	+	id=GANTC;IPDRatio=5.42;coverage=167.0
m6A	783208	783208	132	-	id=GANTC;IPDRatio=3.48;coverage=161.0
m6A	783342	783342	154	+	id=GANTC;IPDRatio=3.59;coverage=176.0
m6A	783344	783344	113	-	id=GANTC;IPDRatio=2.83;coverage=165.0
m6A	783791	783791	176	+	id=GANTC;IPDRatio=4.54;coverage=166.0
m6A	783793	783793	187	-	id=GANTC;IPDRatio=4.95;coverage=161.0
m6A	785445	785445	169	+	id=GANTC;IPDRatio=4.29;coverage=169.0
m6A	785447	785447	157	-	id=GANTC;IPDRatio=3.59;coverage=168.0
m6A	786060	786060	165	+	id=GANTC;IPDRatio=5.56;coverage=165.0
m6A	786062	786062	157	-	id=GANTC;IPDRatio=4.26;coverage=155.0
m6A	786861	786861	146	+	id=GANTC;IPDRatio=3.39;coverage=161.0
m6A	786863	786863	148	-	id=GANTC;IPDRatio=4.06;coverage=155.0
m6A	787197	787197	165	+	id=GANTC;IPDRatio=3.913;coverage=160.0
m6A	787199	787199	170	-	id=GANTC;IPDRatio=3.51;coverage=169.0
m6A	788176	788176	70	+	id=GANTC;IPDRatio=2.226;coverage=147.0
m6A	788178	788178	172	-	id=GANTC;IPDRatio=5.62;coverage=152.0
m6A	788429	788429	167	+	id=GANTC;IPDRatio=4.69;coverage=152.0
m6A	788431	788431	161	-	id=GANTC;IPDRatio=4.48;coverage=147.0
m6A	788731	788731	159	+	id=GANTC;IPDRatio=3.56;coverage=147.0
m6A	788733	788733	128	-	id=GANTC;IPDRatio=3.54;coverage=148.0
m6A	790231	790231	167	+	id=GANTC;IPDRatio=5.51;coverage=136.0
m6A	790233	790233	150	-	id=GANTC;IPDRatio=3.95;coverage=131.0
m6A	792120	792120	136	+	id=GANTC;IPDRatio=3.56;coverage=149.0
m6A	792122	792122	141	-	id=GANTC;IPDRatio=4.32;coverage=134.0
m6A	793270	793270	184	+	id=GANTC;IPDRatio=5.43;coverage=140.0
m6A	793272	793272	110	-	id=GANTC;IPDRatio=2.82;coverage=131.0
m6A	793325	793325	159	+	id=GANTC;IPDRatio=3.82;coverage=141.0
m6A	793327	793327	139	-	id=GANTC;IPDRatio=4.2;coverage=138.0
m6A	793562	793562	137	+	id=GANTC;IPDRatio=3.55;coverage=134.0
m6A	793564	793564	147	-	id=GANTC;IPDRatio=3.91;coverage=139.0
m6A	793646	793646	140	+	id=GANTC;IPDRatio=3.77;coverage=134.0
m6A	793648	793648	176	-	id=GANTC;IPDRatio=5.51;coverage=139.0
m6A	795845	795845	180	+	id=GANTC;IPDRatio=5.38;coverage=146.0
m6A	795847	795847	151	-	id=GANTC;IPDRatio=3.95;coverage=141.0
m6A	795851	795851	161	+	id=GANTC;IPDRatio=4.03;coverage=146.0
m6A	795853	795853	85	-	id=GANTC;IPDRatio=2.48;coverage=142.0
m6A	795944	795944	166	+	id=GANTC;IPDRatio=4.1;coverage=149.0
m6A	795946	795946	62	-	id=GANTC;IPDRatio=2.1;coverage=140.0
m6A	797577	797577	117	+	id=GANTC;IPDRatio=2.995;coverage=138.0
m6A	797579	797579	131	-	id=GANTC;IPDRatio=3.83;coverage=140.0
m6A	797700	797700	155	+	id=GANTC;IPDRatio=5.33;coverage=136.0
m6A	797702	797702	20	-	id=GANTC;IPDRatio=1.468;coverage=142.0
m6A	801650	801650	100	+	id=GANTC;IPDRatio=2.73;coverage=140.0
m6A	801652	801652	102	-	id=GANTC;IPDRatio=2.78;coverage=144.0
m6A	802688	802688	97	+	id=GANTC;IPDRatio=2.48;coverage=139.0
m6A	802690	802690	143	-	id=GANTC;IPDRatio=3.5;coverage=149.0
m6A	803801	803801	95	+	id=GANTC;IPDRatio=2.76;coverage=138.0
m6A	803803	803803	180	-	id=GANTC;IPDRatio=4.08;coverage=154.0
m6A	805580	805580	85	+	id=GANTC;IPDRatio=2.54;coverage=138.0
m6A	805582	805582	162	-	id=GANTC;IPDRatio=4.29;coverage=147.0
m6A	806712	806712	148	+	id=GANTC;IPDRatio=4.33;coverage=138.0
m6A	806714	806714	147	-	id=GANTC;IPDRatio=3.86;coverage=149.0
m6A	806745	806745	102	+	id=GANTC;IPDRatio=2.99;coverage=137.0
m6A	806747	806747	78	-	id=GANTC;IPDRatio=2.43;coverage=151.0
m6A	807328	807328	158	+	id=GANTC;IPDRatio=5.68;coverage=134.0
m6A	807330	807330	178	-	id=GANTC;IPDRatio=4.64;coverage=157.0
m6A	809640	809640	104	+	id=GANTC;IPDRatio=3.03;coverage=139.0
m6A	809642	809642	164	-	id=GANTC;IPDRatio=3.85;coverage=155.0
m6A	811212	811212	137	+	id=GANTC;IPDRatio=3.47;coverage=146.0
m6A	811214	811214	195	-	id=GANTC;IPDRatio=6.14;coverage=146.0
m6A	811461	811461	172	+	id=GANTC;IPDRatio=3.66;coverage=153.0
m6A	811463	811463	180	-	id=GANTC;IPDRatio=4.93;coverage=150.0
m6A	813347	813347	157	+	id=GANTC;IPDRatio=4.06;coverage=153.0
m6A	813349	813349	181	-	id=GANTC;IPDRatio=6.2;coverage=146.0
m6A	815466	815466	148	+	id=GANTC;IPDRatio=3.72;coverage=165.0
m6A	815468	815468	188	-	id=GANTC;IPDRatio=4.74;coverage=146.0
m6A	815597	815597	86	+	id=GANTC;IPDRatio=2.6;coverage=163.0
m6A	815599	815599	150	-	id=GANTC;IPDRatio=3.99;coverage=139.0
m6A	815670	815670	214	+	id=GANTC;IPDRatio=4.15;coverage=160.0
m6A	815672	815672	157	-	id=GANTC;IPDRatio=5.73;coverage=143.0
m6A	815720	815720	128	+	id=GANTC;IPDRatio=3.09;coverage=163.0
m6A	815722	815722	162	-	id=GANTC;IPDRatio=4.72;coverage=143.0
m6A	816002	816002	147	+	id=GANTC;IPDRatio=3.45;coverage=159.0
m6A	816004	816004	108	-	id=GANTC;IPDRatio=2.93;coverage=138.0
m6A	817323	817323	105	+	id=GANTC;IPDRatio=2.7;coverage=157.0
m6A	817325	817325	139	-	id=GANTC;IPDRatio=3.9;coverage=144.0
m6A	818335	818335	157	+	id=GANTC;IPDRatio=3.79;coverage=158.0
m6A	818337	818337	84	-	id=GANTC;IPDRatio=2.46;coverage=146.0
m6A	818862	818862	81	+	id=GANTC;IPDRatio=2.34;coverage=147.0
m6A	818864	818864	187	-	id=GANTC;IPDRatio=5.12;coverage=147.0
m6A	819763	819763	119	+	id=GANTC;IPDRatio=2.78;coverage=159.0
m6A	819765	819765	181	-	id=GANTC;IPDRatio=4.38;coverage=141.0
m6A	820639	820639	123	+	id=GANTC;IPDRatio=3.12;coverage=155.0
m6A	820641	820641	183	-	id=GANTC;IPDRatio=4.77;coverage=146.0
m6A	821193	821193	172	+	id=GANTC;IPDRatio=7.27;coverage=154.0
m6A	821195	821195	144	-	id=GANTC;IPDRatio=3.89;coverage=149.0
m6A	822412	822412	176	+	id=GANTC;IPDRatio=4.47;coverage=153.0
m6A	822414	822414	177	-	id=GANTC;IPDRatio=4.82;coverage=157.0
m6A	823096	823096	170	+	id=GANTC;IPDRatio=3.76;coverage=150.0
m6A	823098	823098	178	-	id=GANTC;IPDRatio=4.68;coverage=154.0
m6A	824041	824041	164	+	id=GANTC;IPDRatio=4.51;coverage=141.0
m6A	824043	824043	200	-	id=GANTC;IPDRatio=5.61;coverage=142.0
m6A	825409	825409	123	+	id=GANTC;IPDRatio=2.826;coverage=142.0
m6A	825411	825411	156	-	id=GANTC;IPDRatio=5.07;coverage=135.0
m6A	828307	828307	150	+	id=GANTC;IPDRatio=3.54;coverage=148.0
m6A	828309	828309	150	-	id=GANTC;IPDRatio=4.37;coverage=145.0
m6A	828380	828380	200	+	id=GANTC;IPDRatio=4.92;coverage=145.0
m6A	828382	828382	137	-	id=GANTC;IPDRatio=3.15;coverage=151.0
m6A	831337	831337	128	+	id=GANTC;IPDRatio=3.9;coverage=137.0
m6A	831339	831339	189	-	id=GANTC;IPDRatio=5.89;coverage=144.0
m6A	831691	831691	151	+	id=GANTC;IPDRatio=4.08;coverage=135.0
m6A	831693	831693	173	-	id=GANTC;IPDRatio=6.49;coverage=138.0
m6A	831725	831725	149	+	id=GANTC;IPDRatio=4.51;coverage=131.0
m6A	831727	831727	136	-	id=GANTC;IPDRatio=3.41;coverage=140.0
m6A	831742	831742	106	+	id=GANTC;IPDRatio=3.05;coverage=129.0
m6A	831744	831744	161	-	id=GANTC;IPDRatio=4.74;coverage=141.0
m6A	832521	832521	172	+	id=GANTC;IPDRatio=5.54;coverage=139.0
m6A	832523	832523	173	-	id=GANTC;IPDRatio=5.7;coverage=137.0
m6A	833229	833229	141	+	id=GANTC;IPDRatio=4.76;coverage=144.0
m6A	833231	833231	121	-	id=GANTC;IPDRatio=3.49;coverage=131.0
m6A	833547	833547	133	+	id=GANTC;IPDRatio=3.23;coverage=143.0
m6A	833549	833549	125	-	id=GANTC;IPDRatio=4.56;coverage=131.0
m6A	833814	833814	134	+	id=GANTC;IPDRatio=3.87;coverage=138.0
m6A	833816	833816	117	-	id=GANTC;IPDRatio=3.42;coverage=133.0
m6A	834749	834749	135	+	id=GANTC;IPDRatio=3.43;coverage=144.0
m6A	834751	834751	181	-	id=GANTC;IPDRatio=6.48;coverage=128.0
m6A	837516	837516	103	+	id=GANTC;IPDRatio=2.8;coverage=142.0
m6A	837518	837518	148	-	id=GANTC;IPDRatio=3.99;coverage=141.0
m6A	837704	837704	169	+	id=GANTC;IPDRatio=4.54;coverage=145.0
m6A	837706	837706	178	-	id=GANTC;IPDRatio=4.19;coverage=142.0
m6A	837927	837927	123	+	id=GANTC;IPDRatio=2.92;coverage=152.0
m6A	837929	837929	164	-	id=GANTC;IPDRatio=5.07;coverage=140.0
m6A	838166	838166	183	+	id=GANTC;IPDRatio=4.32;coverage=146.0
m6A	838168	838168	141	-	id=GANTC;IPDRatio=4.13;coverage=141.0
m6A	839367	839367	199	+	id=GANTC;IPDRatio=5.62;coverage=152.0
m6A	839369	839369	169	-	id=GANTC;IPDRatio=6.06;coverage=145.0
m6A	840344	840344	173	+	id=GANTC;IPDRatio=4.35;coverage=152.0
m6A	840346	840346	126	-	id=GANTC;IPDRatio=3.42;coverage=137.0
m6A	841290	841290	131	+	id=GANTC;IPDRatio=3.27;coverage=160.0
m6A	841292	841292	167	-	id=GANTC;IPDRatio=6.3;coverage=143.0
m6A	841443	841443	97	+	id=GANTC;IPDRatio=2.45;coverage=153.0
m6A	841445	841445	171	-	id=GANTC;IPDRatio=5.83;coverage=140.0
m6A	841574	841574	162	+	id=GANTC;IPDRatio=4.52;coverage=155.0
m6A	841576	841576	176	-	id=GANTC;IPDRatio=4.79;coverage=143.0
m6A	842223	842223	168	+	id=GANTC;IPDRatio=4.15;coverage=157.0
m6A	842225	842225	165	-	id=GANTC;IPDRatio=3.72;coverage=148.0
m6A	842764	842764	50	+	id=GANTC;IPDRatio=1.99;coverage=162.0
m6A	842766	842766	52	-	id=GANTC;IPDRatio=2.09;coverage=148.0
m6A	842830	842830	187	+	id=GANTC;IPDRatio=4.03;coverage=164.0
m6A	842832	842832	167	-	id=GANTC;IPDRatio=4.13;coverage=147.0
m6A	844186	844186	191	+	id=GANTC;IPDRatio=7.51;coverage=158.0
m6A	844188	844188	155	-	id=GANTC;IPDRatio=4.79;coverage=137.0
m6A	846894	846894	193	+	id=GANTC;IPDRatio=6.67;coverage=155.0
m6A	846896	846896	159	-	id=GANTC;IPDRatio=4.44;coverage=151.0
m6A	847450	847450	150	+	id=GANTC;IPDRatio=3.72;coverage=158.0
m6A	847452	847452	206	-	id=GANTC;IPDRatio=7.36;coverage=148.0
m6A	849366	849366	226	+	id=GANTC;IPDRatio=6.22;coverage=158.0
m6A	849368	849368	164	-	id=GANTC;IPDRatio=4.4;coverage=147.0
m6A	850402	850402	151	+	id=GANTC;IPDRatio=3.61;coverage=157.0
m6A	850404	850404	139	-	id=GANTC;IPDRatio=3.37;coverage=151.0
m6A	850513	850513	164	+	id=GANTC;IPDRatio=3.95;coverage=158.0
m6A	850515	850515	156	-	id=GANTC;IPDRatio=5.28;coverage=150.0
m6A	850654	850654	178	+	id=GANTC;IPDRatio=6.63;coverage=156.0
m6A	850656	850656	162	-	id=GANTC;IPDRatio=4.59;coverage=148.0
m6A	850954	850954	129	+	id=GANTC;IPDRatio=3.63;coverage=156.0
m6A	850956	850956	154	-	id=GANTC;IPDRatio=4.0;coverage=143.0
m6A	851536	851536	92	+	id=GANTC;IPDRatio=2.54;coverage=166.0
m6A	851538	851538	133	-	id=GANTC;IPDRatio=4.06;coverage=134.0
m6A	852850	852850	154	+	id=GANTC;IPDRatio=4.0;coverage=149.0
m6A	852852	852852	164	-	id=GANTC;IPDRatio=4.97;coverage=138.0
m6A	853325	853325	140	+	id=GANTC;IPDRatio=3.9;coverage=137.0
m6A	853327	853327	134	-	id=GANTC;IPDRatio=4.67;coverage=138.0
m6A	853728	853728	114	+	id=GANTC;IPDRatio=2.78;coverage=141.0
m6A	853730	853730	32	-	id=GANTC;IPDRatio=1.63;coverage=136.0
m6A	853745	853745	149	+	id=GANTC;IPDRatio=5.23;coverage=135.0
m6A	853747	853747	167	-	id=GANTC;IPDRatio=4.34;coverage=141.0
m6A	853893	853893	121	+	id=GANTC;IPDRatio=4.47;coverage=136.0
m6A	853895	853895	123	-	id=GANTC;IPDRatio=3.7;coverage=135.0
m6A	854866	854866	177	+	id=GANTC;IPDRatio=4.52;coverage=137.0
m6A	854868	854868	137	-	id=GANTC;IPDRatio=4.09;coverage=130.0
m6A	855023	855023	106	+	id=GANTC;IPDRatio=2.82;coverage=140.0
m6A	855025	855025	152	-	id=GANTC;IPDRatio=5.1;coverage=134.0
m6A	855401	855401	166	+	id=GANTC;IPDRatio=3.95;coverage=141.0
m6A	855403	855403	133	-	id=GANTC;IPDRatio=4.1;coverage=140.0
m6A	855542	855542	42	+	id=GANTC;IPDRatio=1.75;coverage=136.0
m6A	855544	855544	188	-	id=GANTC;IPDRatio=5.59;coverage=145.0
m6A	856412	856412	155	+	id=GANTC;IPDRatio=4.7;coverage=140.0
m6A	856414	856414	148	-	id=GANTC;IPDRatio=4.34;coverage=136.0
m6A	857570	857570	74	+	id=GANTC;IPDRatio=2.277;coverage=141.0
m6A	857572	857572	140	-	id=GANTC;IPDRatio=3.51;coverage=143.0
m6A	857647	857647	154	+	id=GANTC;IPDRatio=4.33;coverage=141.0
m6A	857649	857649	182	-	id=GANTC;IPDRatio=4.86;coverage=142.0
m6A	859500	859500	116	+	id=GANTC;IPDRatio=3.69;coverage=126.0
m6A	859502	859502	171	-	id=GANTC;IPDRatio=4.42;coverage=132.0
m6A	859740	859740	104	+	id=GANTC;IPDRatio=2.75;coverage=131.0
m6A	859742	859742	126	-	id=GANTC;IPDRatio=3.81;coverage=136.0
m6A	860937	860937	158	+	id=GANTC;IPDRatio=4.5;coverage=140.0
m6A	860939	860939	167	-	id=GANTC;IPDRatio=4.68;coverage=142.0
m6A	861484	861484	139	+	id=GANTC;IPDRatio=4.26;coverage=132.0
m6A	861486	861486	98	-	id=GANTC;IPDRatio=2.69;coverage=140.0
m6A	861859	861859	113	+	id=GANTC;IPDRatio=3.16;coverage=134.0
m6A	861861	861861	122	-	id=GANTC;IPDRatio=3.95;coverage=145.0
m6A	862965	862965	186	+	id=GANTC;IPDRatio=4.76;coverage=137.0
m6A	862967	862967	153	-	id=GANTC;IPDRatio=3.67;coverage=142.0
m6A	863422	863422	123	+	id=GANTC;IPDRatio=3.92;coverage=136.0
m6A	863424	863424	169	-	id=GANTC;IPDRatio=4.14;coverage=152.0
m6A	865581	865581	159	+	id=GANTC;IPDRatio=3.97;coverage=162.0
m6A	865583	865583	198	-	id=GANTC;IPDRatio=4.81;coverage=172.0
m6A	866469	866469	178	+	id=GANTC;IPDRatio=5.74;coverage=137.0
m6A	866471	866471	187	-	id=GANTC;IPDRatio=4.24;coverage=161.0
m6A	868133	868133	81	+	id=GANTC;IPDRatio=2.51;coverage=151.0
m6A	868135	868135	94	-	id=GANTC;IPDRatio=2.481;coverage=145.0
m6A	868818	868818	151	+	id=GANTC;IPDRatio=2.9;coverage=164.0
m6A	868820	868820	148	-	id=GANTC;IPDRatio=3.46;coverage=149.0
m6A	870005	870005	165	+	id=GANTC;IPDRatio=3.51;coverage=176.0
m6A	870007	870007	155	-	id=GANTC;IPDRatio=3.82;coverage=143.0
m6A	871373	871373	195	+	id=GANTC;IPDRatio=4.5;coverage=177.0
m6A	871375	871375	147	-	id=GANTC;IPDRatio=3.99;coverage=150.0
m6A	872043	872043	187	+	id=GANTC;IPDRatio=4.18;coverage=174.0
m6A	872045	872045	140	-	id=GANTC;IPDRatio=3.34;coverage=151.0
m6A	872185	872185	135	+	id=GANTC;IPDRatio=2.681;coverage=174.0
m6A	872187	872187	158	-	id=GANTC;IPDRatio=4.19;coverage=152.0
m6A	872880	872880	222	+	id=GANTC;IPDRatio=5.44;coverage=168.0
m6A	872882	872882	173	-	id=GANTC;IPDRatio=3.9;coverage=150.0
m6A	876526	876526	163	+	id=GANTC;IPDRatio=3.35;coverage=173.0
m6A	876528	876528	198	-	id=GANTC;IPDRatio=5.13;coverage=152.0
m6A	876634	876634	132	+	id=GANTC;IPDRatio=3.085;coverage=172.0
m6A	876636	876636	152	-	id=GANTC;IPDRatio=3.68;coverage=160.0
m6A	877454	877454	185	+	id=GANTC;IPDRatio=4.91;coverage=170.0
m6A	877456	877456	167	-	id=GANTC;IPDRatio=4.445;coverage=159.0
m6A	878093	878093	138	+	id=GANTC;IPDRatio=3.32;coverage=161.0
m6A	878095	878095	167	-	id=GANTC;IPDRatio=4.56;coverage=157.0
m6A	878867	878867	158	+	id=GANTC;IPDRatio=3.54;coverage=164.0
m6A	878869	878869	214	-	id=GANTC;IPDRatio=5.74;coverage=170.0
m6A	879296	879296	142	+	id=GANTC;IPDRatio=3.34;coverage=161.0
m6A	879298	879298	203	-	id=GANTC;IPDRatio=4.87;coverage=170.0
m6A	883089	883089	141	+	id=GANTC;IPDRatio=3.38;coverage=155.0
m6A	883091	883091	213	-	id=GANTC;IPDRatio=5.23;coverage=154.0
m6A	883329	883329	158	+	id=GANTC;IPDRatio=3.86;coverage=147.0
m6A	883331	883331	124	-	id=GANTC;IPDRatio=3.55;coverage=156.0
m6A	884864	884864	198	+	id=GANTC;IPDRatio=5.47;coverage=162.0
m6A	884866	884866	174	-	id=GANTC;IPDRatio=4.67;coverage=153.0
m6A	885152	885152	193	+	id=GANTC;IPDRatio=3.89;coverage=155.0
m6A	885154	885154	150	-	id=GANTC;IPDRatio=3.1;coverage=149.0
m6A	885182	885182	171	+	id=GANTC;IPDRatio=6.12;coverage=155.0
m6A	885184	885184	143	-	id=GANTC;IPDRatio=3.66;coverage=151.0
m6A	885392	885392	194	+	id=GANTC;IPDRatio=6.24;coverage=157.0
m6A	885394	885394	203	-	id=GANTC;IPDRatio=5.88;coverage=151.0
m6A	887508	887508	149	+	id=GANTC;IPDRatio=4.03;coverage=145.0
m6A	887510	887510	180	-	id=GANTC;IPDRatio=5.37;coverage=136.0
m6A	888053	888053	161	+	id=GANTC;IPDRatio=4.27;coverage=146.0
m6A	888055	888055	50	-	id=GANTC;IPDRatio=1.96;coverage=124.0
m6A	889034	889034	79	+	id=GANTC;IPDRatio=2.58;coverage=137.0
m6A	889036	889036	154	-	id=GANTC;IPDRatio=4.72;coverage=128.0
m6A	890600	890600	155	+	id=GANTC;IPDRatio=4.49;coverage=158.0
m6A	890602	890602	147	-	id=GANTC;IPDRatio=4.28;coverage=137.0
m6A	890689	890689	168	+	id=GANTC;IPDRatio=4.08;coverage=153.0
m6A	890691	890691	169	-	id=GANTC;IPDRatio=5.51;coverage=133.0
m6A	891350	891350	179	+	id=GANTC;IPDRatio=5.02;coverage=156.0
m6A	891352	891352	173	-	id=GANTC;IPDRatio=5.32;coverage=135.0
m6A	892293	892293	214	+	id=GANTC;IPDRatio=5.41;coverage=164.0
m6A	892295	892295	144	-	id=GANTC;IPDRatio=3.88;coverage=142.0
m6A	892692	892692	167	+	id=GANTC;IPDRatio=5.03;coverage=154.0
m6A	892694	892694	122	-	id=GANTC;IPDRatio=2.98;coverage=143.0
m6A	895367	895367	125	+	id=GANTC;IPDRatio=3.54;coverage=163.0
m6A	895369	895369	217	-	id=GANTC;IPDRatio=5.25;coverage=165.0
m6A	895386	895386	67	+	id=GANTC;IPDRatio=2.11;coverage=161.0
m6A	895388	895388	192	-	id=GANTC;IPDRatio=3.9;coverage=167.0
m6A	896217	896217	152	+	id=GANTC;IPDRatio=3.72;coverage=146.0
m6A	896219	896219	188	-	id=GANTC;IPDRatio=4.74;coverage=159.0
m6A	896404	896404	134	+	id=GANTC;IPDRatio=3.25;coverage=146.0
m6A	896406	896406	163	-	id=GANTC;IPDRatio=3.77;coverage=153.0
m6A	897749	897749	170	+	id=GANTC;IPDRatio=5.18;coverage=136.0
m6A	897751	897751	143	-	id=GANTC;IPDRatio=4.18;coverage=133.0
m6A	898596	898596	152	+	id=GANTC;IPDRatio=4.59;coverage=127.0
m6A	898598	898598	170	-	id=GANTC;IPDRatio=5.49;coverage=133.0
m6A	898971	898971	164	+	id=GANTC;IPDRatio=4.14;coverage=124.0
m6A	898973	898973	109	-	id=GANTC;IPDRatio=3.58;coverage=133.0
m6A	899223	899223	96	+	id=GANTC;IPDRatio=3.03;coverage=123.0
m6A	899225	899225	154	-	id=GANTC;IPDRatio=4.25;coverage=135.0
m6A	903702	903702	153	+	id=GANTC;IPDRatio=4.51;coverage=140.0
m6A	903704	903704	132	-	id=GANTC;IPDRatio=3.66;coverage=145.0
m6A	905246	905246	129	+	id=GANTC;IPDRatio=3.66;coverage=138.0
m6A	905248	905248	155	-	id=GANTC;IPDRatio=4.13;coverage=140.0
m6A	910512	910512	147	+	id=GANTC;IPDRatio=4.28;coverage=144.0
m6A	910514	910514	191	-	id=GANTC;IPDRatio=5.59;coverage=145.0
m6A	911591	911591	14	+	id=GANTC;IPDRatio=1.384;coverage=141.0
m6A	911593	911593	197	-	id=GANTC;IPDRatio=6.08;coverage=141.0
m6A	912365	912365	125	+	id=GANTC;IPDRatio=3.08;coverage=139.0
m6A	912367	912367	109	-	id=GANTC;IPDRatio=3.3;coverage=150.0
m6A	913078	913078	192	+	id=GANTC;IPDRatio=6.68;coverage=145.0
m6A	913080	913080	43	-	id=GANTC;IPDRatio=1.879;coverage=146.0
m6A	914088	914088	204	+	id=GANTC;IPDRatio=5.36;coverage=152.0
m6A	914090	914090	161	-	id=GANTC;IPDRatio=4.29;coverage=148.0
m6A	914241	914241	207	+	id=GANTC;IPDRatio=6.36;coverage=153.0
m6A	914243	914243	162	-	id=GANTC;IPDRatio=4.58;coverage=145.0
m6A	914263	914263	138	+	id=GANTC;IPDRatio=4.48;coverage=149.0
m6A	914265	914265	120	-	id=GANTC;IPDRatio=2.78;coverage=143.0
m6A	914302	914302	163	+	id=GANTC;IPDRatio=4.4;coverage=147.0
m6A	914304	914304	105	-	id=GANTC;IPDRatio=2.72;coverage=142.0
m6A	914648	914648	140	+	id=GANTC;IPDRatio=3.36;coverage=146.0
m6A	914650	914650	164	-	id=GANTC;IPDRatio=5.91;coverage=145.0
m6A	915020	915020	123	+	id=GANTC;IPDRatio=4.05;coverage=150.0
m6A	915022	915022	168	-	id=GANTC;IPDRatio=5.06;coverage=145.0
m6A	915656	915656	135	+	id=GANTC;IPDRatio=3.68;coverage=143.0
m6A	915658	915658	159	-	id=GANTC;IPDRatio=3.97;coverage=139.0
m6A	917096	917096	141	+	id=GANTC;IPDRatio=5.68;coverage=144.0
m6A	917098	917098	94	-	id=GANTC;IPDRatio=2.48;coverage=147.0
m6A	917574	917574	152	+	id=GANTC;IPDRatio=4.01;coverage=141.0
m6A	917576	917576	125	-	id=GANTC;IPDRatio=3.11;coverage=145.0
m6A	920590	920590	155	+	id=GANTC;IPDRatio=4.2;coverage=137.0
m6A	920592	920592	122	-	id=GANTC;IPDRatio=3.55;coverage=137.0
m6A	921199	921199	165	+	id=GANTC;IPDRatio=4.21;coverage=142.0
m6A	921201	921201	193	-	id=GANTC;IPDRatio=4.97;coverage=148.0
m6A	923188	923188	198	+	id=GANTC;IPDRatio=4.66;coverage=146.0
m6A	923190	923190	139	-	id=GANTC;IPDRatio=4.62;coverage=154.0
m6A	923706	923706	159	+	id=GANTC;IPDRatio=4.36;coverage=151.0
m6A	923708	923708	139	-	id=GANTC;IPDRatio=3.17;coverage=154.0
m6A	925546	925546	162	+	id=GANTC;IPDRatio=3.67;coverage=149.0
m6A	925548	925548	166	-	id=GANTC;IPDRatio=4.67;coverage=146.0
m6A	925838	925838	92	+	id=GANTC;IPDRatio=2.52;coverage=153.0
m6A	925840	925840	177	-	id=GANTC;IPDRatio=5.28;coverage=149.0
m6A	927792	927792	234	+	id=GANTC;IPDRatio=4.97;coverage=152.0
m6A	927794	927794	133	-	id=GANTC;IPDRatio=3.02;coverage=157.0
m6A	928482	928482	149	+	id=GANTC;IPDRatio=3.39;coverage=152.0
m6A	928484	928484	188	-	id=GANTC;IPDRatio=4.56;coverage=158.0
m6A	929033	929033	195	+	id=GANTC;IPDRatio=5.08;coverage=149.0
m6A	929035	929035	162	-	id=GANTC;IPDRatio=4.83;coverage=152.0
m6A	929723	929723	133	+	id=GANTC;IPDRatio=3.32;coverage=148.0
m6A	929725	929725	173	-	id=GANTC;IPDRatio=4.66;coverage=142.0
m6A	930916	930916	191	+	id=GANTC;IPDRatio=6.16;coverage=130.0
m6A	930918	930918	89	-	id=GANTC;IPDRatio=2.46;coverage=132.0
m6A	931154	931154	178	+	id=GANTC;IPDRatio=5.48;coverage=127.0
m6A	931156	931156	173	-	id=GANTC;IPDRatio=5.51;coverage=130.0
m6A	931212	931212	132	+	id=GANTC;IPDRatio=3.75;coverage=128.0
m6A	931214	931214	142	-	id=GANTC;IPDRatio=4.9;coverage=126.0
m6A	931944	931944	143	+	id=GANTC;IPDRatio=6.0;coverage=122.0
m6A	931946	931946	98	-	id=GANTC;IPDRatio=2.86;coverage=131.0
m6A	932081	932081	143	+	id=GANTC;IPDRatio=4.18;coverage=125.0
m6A	932083	932083	173	-	id=GANTC;IPDRatio=4.49;coverage=132.0
m6A	932331	932331	100	+	id=GANTC;IPDRatio=2.86;coverage=128.0
m6A	932333	932333	135	-	id=GANTC;IPDRatio=5.66;coverage=130.0
m6A	933007	933007	154	+	id=GANTC;IPDRatio=4.92;coverage=125.0
m6A	933009	933009	136	-	id=GANTC;IPDRatio=3.56;coverage=130.0
m6A	933506	933506	126	+	id=GANTC;IPDRatio=4.08;coverage=131.0
m6A	933508	933508	149	-	id=GANTC;IPDRatio=4.65;coverage=138.0
m6A	934482	934482	162	+	id=GANTC;IPDRatio=5.55;coverage=124.0
m6A	934484	934484	9	-	id=GANTC;IPDRatio=1.267;coverage=124.0
m6A	934851	934851	116	+	id=GANTC;IPDRatio=3.03;coverage=130.0
m6A	934853	934853	165	-	id=GANTC;IPDRatio=7.27;coverage=123.0
m6A	935049	935049	115	+	id=GANTC;IPDRatio=3.09;coverage=136.0
m6A	935051	935051	141	-	id=GANTC;IPDRatio=4.02;coverage=128.0
m6A	935227	935227	108	+	id=GANTC;IPDRatio=3.02;coverage=134.0
m6A	935229	935229	142	-	id=GANTC;IPDRatio=4.88;coverage=129.0
m6A	935545	935545	137	+	id=GANTC;IPDRatio=6.09;coverage=134.0
m6A	935547	935547	104	-	id=GANTC;IPDRatio=3.03;coverage=131.0
m6A	936850	936850	181	+	id=GANTC;IPDRatio=6.02;coverage=134.0
m6A	936852	936852	35	-	id=GANTC;IPDRatio=1.669;coverage=134.0
m6A	937663	937663	135	+	id=GANTC;IPDRatio=3.67;coverage=137.0
m6A	937665	937665	118	-	id=GANTC;IPDRatio=3.74;coverage=132.0
m6A	939149	939149	111	+	id=GANTC;IPDRatio=2.86;coverage=146.0
m6A	939151	939151	116	-	id=GANTC;IPDRatio=5.02;coverage=128.0
m6A	939622	939622	153	+	id=GANTC;IPDRatio=4.04;coverage=147.0
m6A	939624	939624	143	-	id=GANTC;IPDRatio=4.84;coverage=135.0
m6A	940964	940964	136	+	id=GANTC;IPDRatio=3.7;coverage=138.0
m6A	940966	940966	133	-	id=GANTC;IPDRatio=4.8;coverage=137.0
m6A	941638	941638	7	+	id=GANTC;IPDRatio=1.132;coverage=141.0
m6A	941640	941640	14	-	id=GANTC;IPDRatio=1.283;coverage=145.0
m6A	941825	941825	68	+	id=GANTC;IPDRatio=2.699;coverage=140.0
m6A	941827	941827	83	-	id=GANTC;IPDRatio=2.44;coverage=151.0
m6A	941928	941928	6	+	id=GANTC;IPDRatio=1.122;coverage=143.0
m6A	941930	941930	7	-	id=GANTC;IPDRatio=1.14;coverage=152.0
m6A	942062	942062	4	+	id=GANTC;IPDRatio=1.03;coverage=138.0
m6A	942064	942064	10	-	id=GANTC;IPDRatio=1.225;coverage=152.0
m6A	942852	942852	169	+	id=GANTC;IPDRatio=4.14;coverage=145.0
m6A	942854	942854	185	-	id=GANTC;IPDRatio=4.17;coverage=160.0
m6A	944478	944478	166	+	id=GANTC;IPDRatio=4.65;coverage=157.0
m6A	944480	944480	156	-	id=GANTC;IPDRatio=4.72;coverage=174.0
m6A	944637	944637	147	+	id=GANTC;IPDRatio=3.76;coverage=155.0
m6A	944639	944639	178	-	id=GANTC;IPDRatio=5.21;coverage=167.0
m6A	945536	945536	90	+	id=GANTC;IPDRatio=2.54;coverage=147.0
m6A	945538	945538	193	-	id=GANTC;IPDRatio=4.87;coverage=175.0
m6A	947134	947134	183	+	id=GANTC;IPDRatio=4.52;coverage=160.0
m6A	947136	947136	218	-	id=GANTC;IPDRatio=5.12;coverage=169.0
m6A	947420	947420	201	+	id=GANTC;IPDRatio=6.09;coverage=156.0
m6A	947422	947422	201	-	id=GANTC;IPDRatio=5.61;coverage=163.0
m6A	948140	948140	232	+	id=GANTC;IPDRatio=5.66;coverage=148.0
m6A	948142	948142	215	-	id=GANTC;IPDRatio=4.92;coverage=166.0
m6A	948206	948206	94	+	id=GANTC;IPDRatio=2.74;coverage=149.0
m6A	948208	948208	139	-	id=GANTC;IPDRatio=3.46;coverage=164.0
m6A	951418	951418	47	+	id=GANTC;IPDRatio=1.94;coverage=131.0
m6A	951420	951420	31	-	id=GANTC;IPDRatio=1.73;coverage=138.0
m6A	951509	951509	100	+	id=GANTC;IPDRatio=2.86;coverage=129.0
m6A	951511	951511	178	-	id=GANTC;IPDRatio=4.86;coverage=142.0
m6A	951632	951632	77	+	id=GANTC;IPDRatio=2.37;coverage=133.0
m6A	951634	951634	120	-	id=GANTC;IPDRatio=3.16;coverage=140.0
m6A	951805	951805	149	+	id=GANTC;IPDRatio=4.13;coverage=125.0
m6A	951807	951807	138	-	id=GANTC;IPDRatio=3.35;coverage=142.0
m6A	954845	954845	186	+	id=GANTC;IPDRatio=5.03;coverage=153.0
m6A	954847	954847	133	-	id=GANTC;IPDRatio=3.21;coverage=136.0
m6A	958355	958355	136	+	id=GANTC;IPDRatio=3.63;coverage=163.0
m6A	958357	958357	195	-	id=GANTC;IPDRatio=5.41;coverage=146.0
m6A	958898	958898	173	+	id=GANTC;IPDRatio=6.55;coverage=155.0
m6A	958900	958900	112	-	id=GANTC;IPDRatio=2.9;coverage=135.0
m6A	960097	960097	198	+	id=GANTC;IPDRatio=6.11;coverage=148.0
m6A	960099	960099	135	-	id=GANTC;IPDRatio=4.2;coverage=129.0
m6A	961725	961725	173	+	id=GANTC;IPDRatio=4.8;coverage=139.0
m6A	961727	961727	133	-	id=GANTC;IPDRatio=3.94;coverage=131.0
m6A	962287	962287	141	+	id=GANTC;IPDRatio=3.61;coverage=144.0
m6A	962289	962289	149	-	id=GANTC;IPDRatio=4.43;coverage=133.0
m6A	962481	962481	118	+	id=GANTC;IPDRatio=2.78;coverage=143.0
[truncated: 5,801 more rows]

## Sheet: Unmethylated GANTC sites
start	end	strand	attributes	Annotation	Notes
1247560	1247560	+	id=GANTC;IPDRatio=0.775;coverage=143.0	Upstream of Bresu_1244
1247562	1247562	-	id=GANTC;IPDRatio=0.662;coverage=139.0	Upstream of Bresu_1244
1247565	1247565	+	id=GANTC;IPDRatio=0.631;coverage=140.0	Upstream of Bresu_1244
1247567	1247567	-	id=GANTC;IPDRatio=0.901;coverage=141.0	Upstream of Bresu_1244
1247582	1247582	+	id=GANTC;IPDRatio=0.766;coverage=143.0	Upstream of Bresu_1244
1247584	1247584	-	id=GANTC;IPDRatio=0.819;coverage=139.0	Upstream of Bresu_1244
1249799	1249799	+	id=GANTC;IPDRatio=0.73;coverage=152.0	Upstream of Bresu_1245
1249801	1249801	-	id=GANTC;IPDRatio=0.641;coverage=166.0	Upstream of Bresu_1245
1754136	1754136	+	id=GANTC;IPDRatio=0.928;coverage=122.0	Upstream of Bresu_1770
1754138	1754138	-	id=GANTC;IPDRatio=0.974;coverage=114.0	Upstream of Bresu_1770
2265165	2265165	+	id=GANTC;IPDRatio=0.744;coverage=152.0	Upstream of Bresu_2262
2265167	2265167	-	id=GANTC;IPDRatio=0.986;coverage=138.0	Upstream of Bresu_2262
2438362	2438362	+	id=GANTC;IPDRatio=0.298;coverage=136.0	Intergenic region between Bresu_2426 and Bresu_2427
2438364	2438364	-	id=GANTC;IPDRatio=0.635;coverage=142.0	Intergenic region between Bresu_2426 and Bresu_2427
2445157	2445157	+	id=GANTC;IPDRatio=0.723;coverage=117.0	coding region of Bresu_2433	Not found in reference genome
2445159	2445159	-	id=GANTC;IPDRatio=0.564;coverage=115.0	coding region of Bresu_2433	Not found in reference genome

## Sheet: Hemimethylated GANTC sites
start	end	strand	attributes		Annotation
136946	136946	-	id=GANTC;IPDRatio=0.751;coverage=146.0		Upstream of Bresu_0150
136974	136974	-	id=GANTC;IPDRatio=0.887;coverage=146.0		Upstream of Bresu_0150
228474	228474	-	id=GANTC;IPDRatio=0.804;coverage=144.0		Coding region of Bresu_0251
229036	229036	+	id=GANTC;IPDRatio=0.927;coverage=141.0		Coding region of Bresu_0251
306396	306396	-	id=GANTC;IPDRatio=0.939;coverage=152.0		Upstream of Bresu_0322
501356	501356	+	id=GANTC;IPDRatio=0.446;coverage=169.0		Upstream of Bresu_0504
1107470	1107470	+	id=GANTC;IPDRatio=0.884;coverage=145.0		Upstream of Bresu_1104
1223458	1223458	-	id=GANTC;IPDRatio=0.884;coverage=168.0		Intergenic region between Bresu_1213 and Bresu_1214
1247765	1247765	-	id=GANTC;IPDRatio=0.99;coverage=140.0		Coding region of Bresu_1244
1252853	1252853	-	id=GANTC;IPDRatio=0.952;coverage=183.0		Coding region of Bresu_1248
1253927	1253927	-	id=GANTC;IPDRatio=0.709;coverage=175.0		Coding region of Bresu_1249
1450455	1450455	-	id=GANTC;IPDRatio=0.954;coverage=135.0		Coding region of Bresu_1469
1765011	1765011	-	id=GANTC;IPDRatio=0.788;coverage=133.0		Coding region of Bresu_1779
3303302	3303302	-	id=GANTC;IPDRatio=0.54;coverage=131.0		Coding region of Bresu_3210
3303678	3303678	+	id=GANTC;IPDRatio=0.74;coverage=154.0		Coding region of Bresu_3210
3303732	3303732	+	id=GANTC;IPDRatio=0.899;coverage=154.0		Coding region of Bresu_3210
3304230	3304230	+	id=GANTC;IPDRatio=0.975;coverage=149.0		Coding region of Bresu_3211
3304471	3304471	+	id=GANTC;IPDRatio=0.803;coverage=148.0		Coding region of Bresu_3211
3349007	3349007	-	id=GANTC;IPDRatio=0.86;coverage=156.0		Intergenic region between Bresu_3253 and Bresu_3254
