# Supplementary material for: Transcriptional rewiring of the GcrA/CcrM bacterial epigenetic regulatory system in closely related bacteria
Source: PLoS Genet. 2021 Mar 11;17(3):e1009433. doi: 10.1371/journal.pgen.1009433 (PMC7987155; doi:10.1371/journal.pgen.1009433)
Supplement: S2 Data — (XLSX) [file pgen.1009433.s002.xlsx]

## Sheet: Genes misregulated in ccrM
Locus Tag	Normalized Read Count		ccrM vs WT			Old Locus Tag	Description
	WT	ccrM	fc	log2fc	adjusted_pvalue_IHW
BRESU_RS06755	214.389	16.6911	0.0778543	-3.68308	1.86307e-52	Bresu_1366	hypothetical protein
BRESU_RS13725	1574.66	170.535	0.1083	-3.2069	2.81328e-131	Bresu_2752	phosphate starvation protein PhoH
BRESU_RS08130	596.379	93.4633	0.156718	-2.67376	2.50357e-64	Bresu_1647	limonene-1,2-epoxide hydrolase
BRESU_RS09950	558.51	109.439	0.195948	-2.35146	6.33347e-56	Bresu_2003	hypothetical protein
BRESU_RS14795	4150.01	822.036	0.19808	-2.33584	8.28713e-62	Bresu_2960	hypothetical protein
BRESU_RS08815	1818.03	362.604	0.199449	-2.32591	8.16696e-105	Bresu_1779	spermidine synthase
BRESU_RS14550	588.853	137.364	0.233274	-2.0999	1.45929e-49	Bresu_2918	hypothetical protein
BRESU_RS14680	4713.08	1179.29	0.250215	-1.99876	8.45034e-66	Bresu_2937	TonB-dependent receptor
BRESU_RS10085	1673.83	490.616	0.29311	-1.77049	4.36588e-60	Bresu_2033	DNA-cytosine methyltransferase
BRESU_RS09945	1078.52	321.494	0.29809	-1.74618	3.76642e-57	Bresu_2002	hypothetical protein
BRESU_RS05470	3533.99	1112.72	0.314861	-1.66721	6.69857e-39	Bresu_1100	HNH endonuclease
BRESU_RS12240	1163	367.283	0.315807	-1.66289	1.33598e-52	Bresu_2462	amino acid permease
BRESU_RS15155	154.101	49.7837	0.323058	-1.63013	7.8601e-15	Bresu_3032	DNA-3-methyladenine glycosylase
BRESU_RS11835	58.4607	18.9776	0.324622	-1.62317	1.32112e-07	Bresu_2383	phosphotyrosine protein phosphatase
BRESU_RS04825	1421.37	466.349	0.328098	-1.6078	5.38851e-47	Bresu_0969	cell wall hydrolase
BRESU_RS14805	1859.44	612.386	0.329339	-1.60235	6.65906e-41	Bresu_2962	DUF350 domain-containing protein
BRESU_RS14790	1379.66	459.823	0.333287	-1.58516	1.78596e-29	Bresu_2959	phage shock protein A
BRESU_RS03340	829.355	282.951	0.34117	-1.55144	4.49534e-41	Bresu_0668	hypothetical protein
BRESU_RS10115	3933.25	1399.5	0.355813	-1.49081	2.34516e-32	Bresu_2039	hypothetical protein
BRESU_RS11830	149.822	54.3413	0.362705	-1.46313	9.79882e-11	Bresu_2382	DNA mismatch repair protein MutL
BRESU_RS07280	269.184	98.0262	0.36416	-1.45736	3.16004e-19	Bresu_1479	lytic transglycosylase
BRESU_RS14800	5542.62	2052.69	0.370346	-1.43306	8.96665e-09	Bresu_2961	hypothetical protein
BRESU_RS11765	1448.64	540.627	0.373196	-1.422	8.50997e-46	Bresu_2369	MFS transporter
BRESU_RS12945	2564.95	958.81	0.373812	-1.41962	2.23874e-49	Bresu_2600	TonB-denpendent receptor
BRESU_RS15855	898.2	342.906	0.381771	-1.38922	2.6616e-42	Bresu_3174	thiol reductase thioredoxin
BRESU_RS09970	25928.9	10157.7	0.391754	-1.35198	6.85696e-30	Bresu_2007	aldehyde dehydrogenase
BRESU_RS14810	978.5	385.562	0.394034	-1.34361	1.9041e-22	Bresu_2963	hypothetical protein
BRESU_RS01200	548.676	219.145	0.399408	-1.32407	2.7403e-18	Bresu_0240	response regulator
BRESU_RS12010	207.648	83.1212	0.400298	-1.32085	6.06302e-15	Bresu_2416	MarR family transcriptional regulator
BRESU_RS08380	137.871	55.4862	0.402452	-1.31311	0.00696605	Bresu_1695	isocitrate lyase
BRESU_RS14950	383.435	157.217	0.410023	-1.28622	8.71152e-24	Bresu_2992	flagellar hook-basal body protein FliE
BRESU_RS14705	47.3309	19.7871	0.418058	-1.25823	0.000417768	Bresu_2942	fumarylacetoacetate hydrolase
BRESU_RS15295	1700.96	714.342	0.419964	-1.25166	6.24884e-24	Bresu_3062	hypothetical protein
BRESU_RS09420	236.486	100.302	0.424133	-1.23741	4.29261e-16	Bresu_1901	membrane protein
BRESU_RS15075	1032.1	439.196	0.425535	-1.23265	1.79175e-36	Bresu_3016	CckA
BRESU_RS07820	248.21	105.968	0.426929	-1.22793	6.04265e-11	Bresu_1586	hypothetical protein
BRESU_RS04250	1018.65	435.254	0.427287	-1.22672	2.86687e-21	Bresu_0853	flagellar motor protein MotB
BRESU_RS00960	7894.11	3376.11	0.427675	-1.22541	1.33563e-14	Bresu_0191	molecular chaperone GroES
BRESU_RS06320	6515.1	2788.55	0.428013	-1.22427	7.64508e-29	Bresu_1277	RNA polymerase factor sigma-32
BRESU_RS14245	2290.58	984.972	0.43001	-1.21756	5.52836e-25	Bresu_2855	peptide-methionine (S)-S-oxide reductase
BRESU_RS08035	7341.63	3205.88	0.436672	-1.19538	1.76752e-35	Bresu_1629	isoprenylcysteine carboxyl methyltransferase
BRESU_RS06525	1822.67	797.566	0.437582	-1.19237	1.66187e-23	Bresu_1318	hypothetical protein
BRESU_RS08385	101.401	44.4656	0.438511	-1.18931	0.000207735	Bresu_1696	hypothetical protein
BRESU_RS08505	4330.88	1937.61	0.447395	-1.16038	1.87966e-22	Bresu_1719	succinyl-CoA--3-ketoacid-CoA transferase
BRESU_RS14540	873.275	391.277	0.448057	-1.15825	1.41246e-27	Bresu_2914	hypothetical protein
BRESU_RS14835	1580.36	710.192	0.449387	-1.15397	1.04228e-16	Bresu_2968	hypothetical protein
BRESU_RS12795	323.282	145.716	0.450741	-1.14963	4.22922e-15	Bresu_2570	hypothetical protein
BRESU_RS04745	75.8575	34.3371	0.452652	-1.14353	0.000275338	Bresu_0953	extensin
BRESU_RS13085	13437.6	6084.08	0.452765	-1.14316	2.27879e-36	Bresu_2628	DNA gyrase subunit A
BRESU_RS06530	2453.52	1113.12	0.453682	-1.14025	2.18277e-41	Bresu_1319	adenylosuccinate lyase
BRESU_RS13080	441.804	201.021	0.455001	-1.13606	2.90743e-18	Bresu_2627	class IV aminotransferase
BRESU_RS14785	2148.24	982.081	0.457156	-1.12924	6.57379e-05	Bresu_2958	hypothetical protein
BRESU_RS12815	443.347	204.933	0.462241	-1.11328	1.45885e-12	Bresu_2574	thiol:disulfide oxidoreductase
BRESU_RS06805	270.547	126.108	0.466124	-1.10122	5.20682e-13	Bresu_1377	terminase GpA
BRESU_RS11535	148.385	69.3523	0.46738	-1.09733	1.19098e-07	Bresu_2323	hypothetical protein
BRESU_RS06010	170.232	79.5747	0.467449	-1.09712	4.26003e-09	Bresu_1210	peptidase S14 ClpP
BRESU_RS04145	9886.08	4621.51	0.467476	-1.09703	2.39774e-13	Bresu_0832	acyl-CoA dehydrogenase
BRESU_RS14970	585.023	273.894	0.468176	-1.09488	4.78349e-14	Bresu_2996	flagellar biosynthetic protein FliP
BRESU_RS12785	1747.44	820.821	0.469728	-1.0901	6.69893e-26	Bresu_2568	cytochrome b
BRESU_RS08625	11012.7	5177.2	0.470112	-1.08892	3.49068e-20	Bresu_1743	ClpP
BRESU_RS04200	1164.12	553.083	0.475108	-1.07367	6.4922e-29	Bresu_0843	hybrid sensor histidine kinase/response regulator
BRESU_RS12330	2922.06	1392.62	0.476588	-1.06918	6.47409e-25	Bresu_2476	thymidylate synthase
BRESU_RS09865	315.845	152.191	0.481854	-1.05333	4.711e-12	Bresu_1987	hypothetical protein
BRESU_RS14665	217.839	105.945	0.486344	-1.03995	3.16559e-10	Bresu_2934	MFS transporter
BRESU_RS14750	298.536	146.186	0.489676	-1.0301	8.23994e-15	Bresu_2951	dihydroxy-acid dehydratase
BRESU_RS01205	882.164	432.933	0.490762	-1.0269	2.50515e-13	Bresu_0241	hypothetical protein
BRESU_RS07240	598.04	294.194	0.49193	-1.02347	3.36039e-19	Bresu_1471	hypothetical protein
BRESU_RS11700	895.694	440.63	0.491943	-1.02344	6.29879e-25	Bresu_2357	colicin V production protein CvpA
BRESU_RS12495	199.403	98.4879	0.493914	-1.01767	2.00517e-10	Bresu_2511	hypothetical protein
BRESU_RS15745	983.914	486.223	0.494172	-1.01691	7.55136e-13	Bresu_3152	lipocalin
BRESU_RS01195	878.316	435.505	0.495841	-1.01205	1.20784e-22	Bresu_0239	response regulator receiver modulated diguanylate phosphodiesterase
BRESU_RS09235	3847.08	1907.98	0.495955	-1.01172	2.49728e-33	Bresu_1865	DNA topoisomerase IV subunit B
BRESU_RS11645	3312.17	1643.66	0.49625	-1.01086	3.0068e-29	Bresu_2346	hypothetical protein
BRESU_RS13510	72.7784	36.3817	0.499897	-1.0003	4.04774e-05	Bresu_2714	hypothetical protein
BRESU_RS06020	26336.9	53094.5	2.01597	1.01148	3.38999e-16	Bresu_1213	CtrA
BRESU_RS06360	23.6808	47.9443	2.02461	1.01764	0.002302	Bresu_1285	DNA-binding response regulator
BRESU_RS15870	42.7605	87.1833	2.03887	1.02777	0.000132879	Bresu_3177	mannose-1-phosphate guanylyltransferase
BRESU_RS00880	162.861	332.525	2.04177	1.02982	7.95341e-12	Bresu_0175	hypothetical protein
BRESU_RS13645	148.081	305.694	2.06437	1.0457	2.23789e-10	Bresu_2742	hypothetical protein
BRESU_RS07760	66.3392	137.066	2.06614	1.04694	5.19682e-08	Bresu_1574	chorismate mutase
BRESU_RS07910	48.3532	99.9579	2.06725	1.04771	6.64464e-05	Bresu_1604	hypothetical protein
BRESU_RS16790	227.201	474.36	2.08784	1.06201	5.1022e-13	Bresu_0931	hypothetical protein
BRESU_RS02530	251.326	527.217	2.09774	1.06884	2.43799e-18	Bresu_0506	acetyltransferase
BRESU_RS08975	204.16	429.17	2.10213	1.07185	3.40987e-07	Bresu_1811	hypothetical protein
BRESU_RS01945	1109.87	2336.26	2.10499	1.07381	1.19512e-16	Bresu_0387	tRNA (guanosine(46)-N7)-methyltransferase TrmB
BRESU_RS14045	136.075	287.052	2.10951	1.07691	1.1018e-13	Bresu_2815	uracil-DNA glycosylase
BRESU_RS15525	18869.3	39852.9	2.11205	1.07864	1.93555e-13	Bresu_3108	DEAD/DEAH box helicase
BRESU_RS14255	41.5691	87.818	2.11258	1.07901	4.21577e-06	Bresu_2856	pectin acetylesterase
BRESU_RS01960	283.833	604.344	2.12922	1.09033	5.46527e-21	Bresu_0390	carbonate dehydratase
BRESU_RS06465	302.835	646.477	2.13475	1.09407	3.08209e-13	Bresu_1306	hypothetical protein
BRESU_RS00785	54.5975	116.612	2.13586	1.09482	5.88971e-05	Bresu_0156	TonB-dependent receptor
BRESU_RS04530	65.6279	141.117	2.15026	1.10451	1.92266e-06	Bresu_0908	hypothetical protein
BRESU_RS14700	57.12	126.271	2.21062	1.14445	2.11131e-07	Bresu_2941	LacI family transcriptional regulator
BRESU_RS16955	6816.26	15445.2	2.26594	1.18011	9.06973e-06	Bresu_2559	hypothetical protein
BRESU_RS07375	285.97	648.323	2.2671	1.18085	4.76278e-18	Bresu_1498	phosphoadenosine phosphosulfate reductase
BRESU_RS12660	23.599	53.7882	2.27926	1.18856	0.000482128	Bresu_2543	hypothetical protein
BRESU_RS02355	10.2889	23.7386	2.3072	1.20614	0.00831986	Bresu_0471	hypothetical protein
BRESU_RS05560	5115.89	11849.6	2.31623	1.21178	8.27414e-46	Bresu_1118	hypothetical protein
BRESU_RS02040	224.09	520.073	2.32082	1.21463	4.33353e-20	Bresu_0406	polypeptide-transport-associated domain-containing protein ShlB-type
BRESU_RS13495	45.5593	106.174	2.33045	1.22061	1.73428e-08	Bresu_2711	hypothetical protein
BRESU_RS04765	382.973	903.486	2.35914	1.23826	1.50848e-13	Bresu_0957	hypothetical protein
BRESU_RS02235	1033.09	2462.57	2.3837	1.25321	2.28986e-18	Bresu_0446	permease
BRESU_RS13215	93.8169	227.458	2.42449	1.27768	5.07714e-11	Bresu_2656	hypothetical protein
BRESU_RS01905	13.7157	33.8655	2.4691	1.30399	0.00194731	Bresu_0379	thiamine phosphate synthase
BRESU_RS10365	343.95	857.297	2.49251	1.3176	1.61843e-25	Bresu_2089	cyclic nucleotide-binding protein
BRESU_RS06035	9.10627	22.9987	2.52558	1.33662	0.00675298	Bresu_1216	hypothetical protein
BRESU_RS08895	2168.81	5524.01	2.54702	1.34881	1.88351e-39	Bresu_1796	chemotaxis protein
BRESU_RS08360	53.0939	138.546	2.60945	1.38375	5.15369e-14	Bresu_1691	hypothetical protein
BRESU_RS12020	111.896	294.646	2.63323	1.39683	2.5158e-21	Bresu_2418	2-hydroxyglutaryl-CoA dehydratase
BRESU_RS01925	252.72	669.831	2.65048	1.40625	5.91194e-18	Bresu_0383	hypothetical protein
BRESU_RS10730	618.436	1653.69	2.67399	1.419	4.41702e-31	Bresu_2163	hypothetical protein
BRESU_RS02535	240.527	649.447	2.7001	1.43301	7.43424e-23	Bresu_0507	N-acetylneuraminate synthase
BRESU_RS01605	34.8845	97.1283	2.78429	1.47731	2.56662e-06	Bresu_0320	heme exporter protein CcmD
BRESU_RS13395	1718.57	4790.16	2.78729	1.47886	2.98777e-61	Bresu_2692	UDP-N-acetylmuramate--L-alanine ligase
BRESU_RS08890	266.308	756.16	2.83942	1.5056	5.2161e-30	Bresu_1795	hypothetical protein
BRESU_RS05890	623.563	1773.71	2.84448	1.50817	1.87724e-60	Bresu_1185	hypothetical protein
BRESU_RS04225	64.1885	189.174	2.94717	1.55933	1.43905e-12	Bresu_0848	hypothetical protein
BRESU_RS12005	98.9513	303.218	3.06432	1.61557	6.85696e-30	Bresu_2415	MFS transporter
BRESU_RS00625	707.81	2176.06	3.07436	1.62028	1.27543e-64	Bresu_0123	hybrid sensor histidine kinase/response regulator
BRESU_RS03070	9.37063	29.4549	3.14332	1.65229	0.000702608	Bresu_0615	hypothetical protein
BRESU_RS12015	70.5267	247.664	3.51163	1.81214	2.59584e-23	Bresu_2417	CoA transferase
BRESU_RS08210	282.64	1087.33	3.84704	1.94375	2.26337e-09	Bresu_1661	hypothetical protein
BRESU_RS16050	130.22	545.939	4.19244	2.06779	2.41886e-25	Bresu_3216	entericidin EcnAB
BRESU_RS06915	51.1896	288.052	5.62716	2.49241	3.81872e-41	Bresu_1401	integrase
BRESU_RS06160	1.35998	8.37551	6.15855	2.62259	0.00833369	Bresu_1241	hypothetical protein
BRESU_RS06930	1.99637	15.6149	7.82166	2.96748	2.62398e-05	Bresu_1404	hypothetical protein
BRESU_RS05300	146.331	1349.17	9.21996	3.20476	4.41845e-119	Bresu_1065	hypothetical protein
BRESU_RS06920	11.6573	249.193	21.3766	4.41796	2.20523e-60	Bresu_1402	endolysin
BRESU_RS06925	1.02774	29.8143	29.0096	4.85846	2.79843e-12	Bresu_1403	hypothetical protein
