# Supplementary material for: Transcriptional rewiring of the GcrA/CcrM bacterial epigenetic regulatory system in closely related bacteria
Source: PLoS Genet. 2021 Mar 11;17(3):e1009433. doi: 10.1371/journal.pgen.1009433 (PMC7987155; doi:10.1371/journal.pgen.1009433)
Supplement: S3 Data — (XLSX) [file pgen.1009433.s003.xlsx]

## Sheet: misregulated in gcrA
Locus Tag	Normalized Read Count		gcrA vs WT			Old Locus Tag	Description
	WT	gcrA	fc	log2fc	adjusted_pvalue_IHW
BRESU_RS00420	396.578	1.24385	0.00313645	-8.31665	1.97812e-99	Bresu_0082	hypothetical protein
BRESU_RS00430	1715.96	9.00274	0.00524648	-7.57443	1.07023e-196	Bresu_0084	hypothetical protein
BRESU_RS00350	614.675	3.78568	0.00615883	-7.34313	3.27039e-121	Bresu_0068	hypothetical protein
BRESU_RS00390	1332.78	10.9918	0.00824728	-6.92187	7.29106e-188	Bresu_0076	hypothetical protein
BRESU_RS00415	3195.58	30.8458	0.00965264	-6.69486	8.39728e-272	Bresu_0081	phage portal protein
BRESU_RS00405	1116.61	11.14	0.00997661	-6.64723	9.01167e-162	Bresu_0079	hypothetical protein
BRESU_RS00365	3449.56	41.6528	0.0120748	-6.37185	4.20499e-280	Bresu_0071	phage tail length tape measure protein
BRESU_RS00425	8711.74	109.874	0.0126122	-6.30904	0	Bresu_0083	terminase
BRESU_RS00395	350.177	4.59267	0.0131153	-6.25261	1.92112e-87	Bresu_0077	hypothetical protein
BRESU_RS00385	969.165	14.4024	0.0148606	-6.07236	9.62306e-168	Bresu_0075	hypothetical protein
BRESU_RS16685	769.648	11.5249	0.0149742	-6.06138	4.00539e-128	Bresu_0073	hypothetical protein
BRESU_RS00335	223.706	4.02515	0.017993	-5.79642	3.15715e-65	Bresu_0065	hypothetical protein
BRESU_RS00410	3991.39	72.439	0.0181488	-5.78398	0	Bresu_0080	peptidase
BRESU_RS00380	1985.9	41.1815	0.020737	-5.59165	1.22804e-215	Bresu_0074	hypothetical protein
BRESU_RS00360	301.432	7.41827	0.0246101	-5.34461	7.48539e-69	Bresu_0070	hypothetical protein
BRESU_RS00345	92.0343	2.40623	0.026145	-5.25732	8.02333e-30	Bresu_0067	hypothetical protein
BRESU_RS00355	853.837	22.6031	0.0264723	-5.23937	5.44586e-120	Bresu_0069	hypothetical protein
BRESU_RS00400	404.125	13.1711	0.0325918	-4.93935	3.296e-96	Bresu_0078	ribonuclease G
BRESU_RS00340	3779.51	125.079	0.0330939	-4.91729	5.50196e-249	Bresu_0066	hypothetical protein
BRESU_RS00315	260.888	8.96063	0.0343467	-4.86369	2.30558e-67	Bresu_0061	hypothetical protein
BRESU_RS00445	516.58	21.2854	0.0412045	-4.60106	2.86564e-97	Bresu_0087	zinc finger CHC2-family protein
BRESU_RS00465	151.009	6.76928	0.0448268	-4.47949	3.76042e-41	Bresu_0091	hypothetical protein
BRESU_RS00325	315.429	14.7726	0.0468333	-4.41632	5.3963e-60	Bresu_0063	hypothetical protein
BRESU_RS00330	519.089	28.24	0.054403	-4.20017	1.21278e-85	Bresu_0064	hypothetical protein
BRESU_RS16670	417.827	23.7113	0.0567491	-4.13926	6.21065e-79	Bresu_0053	peptidoglycan-binding protein
BRESU_RS00305	352.239	20.1525	0.0572127	-4.12752	9.9503e-67	Bresu_0059	hypothetical protein
BRESU_RS00440	1026.92	59.0656	0.0575174	-4.11986	7.68478e-112	Bresu_0086	hypothetical protein
BRESU_RS00310	76.5977	4.88628	0.0637914	-3.97049	2.25198e-21	Bresu_0060	hypothetical protein
BRESU_RS00450	605.059	38.649	0.0638764	-3.96857	9.89825e-99	Bresu_0088	hypothetical protein
BRESU_RS00320	649.172	44.4287	0.068439	-3.86904	3.82491e-96	Bresu_0062	hypothetical protein
BRESU_RS16690	1253.22	92.8262	0.0740703	-3.75496	1.78581e-110	Bresu_0090	hypothetical protein
BRESU_RS00435	196.135	14.6342	0.0746132	-3.74443	3.20261e-41	Bresu_0085	hypothetical protein
BRESU_RS00455	291.097	24.7452	0.0850068	-3.55628	4.61822e-58	Bresu_0089	hypothetical protein
BRESU_RS06755	214.389	18.5189	0.0863797	-3.53316	2.31114e-44	Bresu_1366	hypothetical protein
BRESU_RS00470	311.299	28.3335	0.0910171	-3.45772	2.92639e-68	Bresu_0092	hypothetical protein
BRESU_RS08130	596.379	72.9776	0.122368	-3.0307	4.99519e-72	Bresu_1647	limonene-1,2-epoxide hydrolase
BRESU_RS00300	863.74	109.697	0.127002	-2.97708	8.979e-92	Bresu_0058	glycoside hydrolase
BRESU_RS08815	1818.03	238.47	0.131169	-2.9305	7.81256e-146	Bresu_1779	spermidine synthase
BRESU_RS14550	588.853	78.4489	0.133223	-2.90808	3.71161e-75	Bresu_2918	hypothetical protein
BRESU_RS00270	257.852	35.7053	0.138472	-2.85233	1.40842e-46	Bresu_0052	hypothetical protein
BRESU_RS15155	154.101	22.7906	0.147894	-2.75737	1.92233e-28	Bresu_3032	DNA-3-methyladenine glycosylase
BRESU_RS03120	1044.03	170.128	0.162954	-2.61746	6.61747e-63	Bresu_0624	GcrA cell cycle regulator
BRESU_RS00265	478.245	79.515	0.166264	-2.58845	1.45264e-53	Bresu_0051	hypothetical protein
BRESU_RS05890	623.563	115.558	0.185318	-2.43192	3.82988e-88	Bresu_1185	hypothetical protein
BRESU_RS05850	18063.6	3447.03	0.190828	-2.38966	7.71974e-50	Bresu_1177	hypothetical protein
BRESU_RS09950	558.51	121.06	0.216755	-2.20586	2.45675e-47	Bresu_2003	hypothetical protein
BRESU_RS15075	1032.1	242.525	0.234981	-2.08938	4.69285e-87	Bresu_3016	sensory transduction histidine kinase/receiver protein CckA
BRESU_RS06580	182.659	43.4615	0.237938	-2.07134	1.30539e-22	Bresu_1330	GGDEF domain-containing protein
BRESU_RS10115	3933.25	1090.43	0.277234	-1.85082	2.48493e-49	Bresu_2039	hypothetical protein
BRESU_RS10085	1673.83	473.358	0.282799	-1.82215	7.81586e-62	Bresu_2033	multidrug DMT transporter
BRESU_RS11830	149.822	42.6714	0.284814	-1.81191	1.01135e-13	Bresu_2382	DNA mismatch repair protein MutL
BRESU_RS13725	1574.66	478.162	0.303661	-1.71947	1.54422e-42	Bresu_2752	phosphate starvation protein PhoH
BRESU_RS11835	58.4607	18.1536	0.310527	-1.68721	3.10355e-07	Bresu_2383	phosphotyrosine protein phosphatase
BRESU_RS09945	1078.52	342.764	0.317811	-1.65376	1.264e-49	Bresu_2002	hypothetical protein
BRESU_RS00260	84.949	27.9164	0.328625	-1.60549	5.43418e-08	Bresu_0050	hypothetical protein
BRESU_RS12240	1163	403.722	0.347138	-1.52642	3.05089e-43	Bresu_2462	amino acid permease
BRESU_RS00280	1108.03	401.085	0.36198	-1.46602	1.21972e-27	Bresu_0054	hypothetical protein
BRESU_RS07280	269.184	98.9169	0.367469	-1.44431	7.73116e-18	Bresu_1479	lytic transglycosylase
BRESU_RS04825	1421.37	544.339	0.382967	-1.38471	1.67987e-34	Bresu_0969	cell wall hydrolase
BRESU_RS04745	75.8575	29.0864	0.383434	-1.38295	1.82055e-05	Bresu_0953	extensin
BRESU_RS14665	217.839	84.6255	0.388477	-1.3641	9.15882e-15	Bresu_2934	MFS transporter
BRESU_RS14105	110.688	43.2958	0.391151	-1.3542	8.74896e-08	Bresu_2827	pyrroline-5-carboxylate reductase
BRESU_RS07780	1429.83	563.963	0.394425	-1.34218	3.85968e-47	Bresu_1578	division plane positioning protein MipZ
BRESU_RS00285	1164.77	464.843	0.399085	-1.32523	7.33932e-26	Bresu_0055	hypothetical protein
BRESU_RS03340	829.355	334.703	0.40357	-1.30911	5.67033e-29	Bresu_0668	hypothetical protein
BRESU_RS11765	1448.64	584.912	0.403766	-1.30841	3.23987e-38	Bresu_2369	MFS transporter
BRESU_RS04425	69.3696	28.2865	0.407765	-1.29419	2.24841e-05	Bresu_0887	arsenate reductase (glutaredoxin)
BRESU_RS12235	102.261	41.924	0.40997	-1.28641	7.47878e-05	Bresu_2461	Hpt domain-containing protein
BRESU_RS11060	3213.33	1335.51	0.415614	-1.26668	7.27665e-37	Bresu_2229	diguanylate phosphodiesterase
BRESU_RS09865	315.845	134.586	0.426112	-1.23069	1.09499e-14	Bresu_1987	hypothetical protein
BRESU_RS07785	133.507	57.316	0.429311	-1.21991	3.07249e-09	Bresu_1579	molecular chaperone DnaJ
BRESU_RS11770	264.197	114.1	0.431874	-1.21132	4.01477e-16	Bresu_2370	nucleoside triphosphate pyrophosphohydrolase
BRESU_RS02585	756.601	328.623	0.434341	-1.2031	4.86538e-28	Bresu_0517	two-component sensor histidine kinase
BRESU_RS09235	3847.08	1695.97	0.440846	-1.18165	8.22874e-45	Bresu_1865	DNA topoisomerase IV subunit B
BRESU_RS02535	240.527	107.028	0.444975	-1.1682	2.6767e-11	Bresu_0507	N-acetylneuraminate synthase
BRESU_RS09250	365.763	163.807	0.44785	-1.15891	4.62597e-18	Bresu_1868	2,5-didehydrogluconate reductase
BRESU_RS12010	207.648	94.7638	0.456367	-1.13173	1.24138e-10	Bresu_2416	MarR family transcriptional regulator
BRESU_RS14540	873.275	405.439	0.464274	-1.10695	1.80903e-24	Bresu_2914	hypothetical protein
BRESU_RS13720	340.644	159.735	0.46892	-1.09259	2.8427e-16	Bresu_2751	gamma carbonic anhydrase family protein
BRESU_RS14110	2613.69	1230.24	0.470691	-1.08715	5.51437e-27	Bresu_2828	hypothetical protein
BRESU_RS05470	3533.99	1687.24	0.477431	-1.06664	2.21659e-16	Bresu_1100	HNH endonuclease
BRESU_RS15855	898.2	432.936	0.482004	-1.05288	2.31537e-24	Bresu_3174	thiol reductase thioredoxin
BRESU_RS13085	13437.6	6606.69	0.491657	-1.02428	2.49879e-29	Bresu_2628	DNA gyrase subunit A
BRESU_RS09825	4127.06	2043.7	0.495195	-1.01393	2.40268e-30	Bresu_1979	DNA topoisomerase IV subunit A
BRESU_RS07120	5161.81	2560.68	0.496081	-1.01135	1.14012e-48	Bresu_1445	hypothetical protein
BRESU_RS12335	116.356	57.7529	0.496348	-1.01058	0.000159126	Bresu_2477	phosphoribosyl-ATP pyrophosphohydrolase
BRESU_RS12945	2564.95	1282.01	0.49982	-1.00052	6.21029e-25	Bresu_2600	TonB-denpendent receptor
BRESU_RS13795	235.8	472.006	2.00172	1.00124	1.04482e-10	Bresu_2765	hypothetical protein
BRESU_RS02670	45.1285	90.4697	2.00471	1.00339	5.19164e-05	Bresu_0534	signal transduction histidine kinase
BRESU_RS04295	28.5292	57.2548	2.00689	1.00496	0.00237823	.	hypothetical protein
BRESU_RS03025	38.6854	78.2264	2.02211	1.01586	0.000132384	Bresu_0606	hypothetical protein
BRESU_RS05050	76.9795	159.29	2.06926	1.04911	1.39207e-06	Bresu_1014	hypothetical protein
BRESU_RS05295	187.053	391.586	2.09345	1.06588	1.68469e-14	Bresu_1064	protein-L-isoaspartate O-methyltransferase
BRESU_RS06940	24.8096	52.7108	2.12462	1.0872	0.000916603	Bresu_1407	hypothetical protein
BRESU_RS16995	124.884	266.086	2.13068	1.09131	6.70732e-09	Bresu_3154	hypothetical protein
BRESU_RS16885	41.6085	89.0607	2.14045	1.09791	4.39923e-05	Bresu_1384	hypothetical protein
BRESU_RS05855	1927.02	4203.97	2.18159	1.12538	4.08055e-34	Bresu_1178	DNA recombination/repair protein RecA
BRESU_RS16750	280.147	613.495	2.1899	1.13087	6.98604e-21	Bresu_0510	hypothetical protein
BRESU_RS06855	79.939	181.659	2.27247	1.18426	2.80272e-11	Bresu_1387	hypothetical protein
BRESU_RS12005	98.9513	224.954	2.27338	1.18484	5.85458e-15	Bresu_2415	MFS transporter
BRESU_RS04950	854.809	1971.46	2.30632	1.20559	9.93488e-41	Bresu_0994	VWA domain-containing protein
BRESU_RS12015	70.5267	163.38	2.31657	1.21199	7.43185e-10	Bresu_2417	CoA transferase
BRESU_RS16880	44.8741	105.523	2.35154	1.23361	7.54466e-07	Bresu_1360	ParB domain-containing protein nuclease
BRESU_RS00510	39.7783	95.538	2.40176	1.26409	1.75341e-06	Bresu_0100	hypothetical protein
BRESU_RS06820	121.038	292.832	2.41934	1.27461	2.92177e-16	Bresu_1380	peptidase S49
BRESU_RS14765	198.853	481.456	2.42117	1.2757	6.23822e-21	Bresu_2954	error-prone DNA polymerase
BRESU_RS09060	40.9746	99.789	2.43538	1.28415	2.33742e-06	Bresu_1828	hypothetical protein
BRESU_RS14760	48.493	119.501	2.46429	1.30117	1.74894e-07	Bresu_2953	nucleotidyltransferase
BRESU_RS06830	364.771	918.15	2.51706	1.33174	1.2768e-36	Bresu_1382	minor capsid protein E
BRESU_RS06935	142.908	387.522	2.71168	1.43919	2.47762e-24	Bresu_1406	hypothetical protein
BRESU_RS09045	388.512	1054.91	2.71525	1.44109	8.52991e-27	Bresu_1825	hypothetical protein
BRESU_RS14755	132.704	365.518	2.75438	1.46173	4.42174e-23	Bresu_2952	hypothetical protein
BRESU_RS06905	13.347	36.9093	2.76536	1.46747	0.000721415	Bresu_1398	hypothetical protein
BRESU_RS06860	28.0929	79.7688	2.83946	1.50562	5.0568e-07	Bresu_1388	hypothetical protein
BRESU_RS06895	10.4155	30.3893	2.91769	1.54483	0.000623309	Bresu_1396	hypothetical protein
BRESU_RS02355	10.2889	30.2263	2.93776	1.55471	0.000846446	Bresu_0471	hypothetical protein
BRESU_RS02110	140.491	420.747	2.99483	1.58247	4.50089e-27	Bresu_0420	endonuclease III
BRESU_RS06825	85.6997	259.97	3.03351	1.60099	1.79978e-19	Bresu_1381	hypothetical protein
BRESU_RS05045	15.7234	50.8108	3.23155	1.69222	9.09633e-07	Bresu_1012	hypothetical protein
BRESU_RS09055	278.309	960.025	3.4495	1.78639	1.39516e-33	Bresu_1827	radical SAM protein
BRESU_RS04465	23.1199	80.5217	3.48279	1.80024	1.94582e-06	Bresu_0895	hypothetical protein
BRESU_RS06615	30.9253	121.829	3.93948	1.978	2.95714e-14	Bresu_1337	DNA-binding protein
BRESU_RS16920	257.055	1044.74	4.06429	2.023	2.83688e-55	Bresu_1788	hypothetical protein
BRESU_RS06740	11.0968	49.5867	4.46856	2.15981	1.03938e-08	Bresu_1363	hypothetical protein
BRESU_RS06920	11.6573	56.3641	4.8351	2.27354	1.32872e-11	Bresu_1402	endolysin
BRESU_RS06715	3.41254	17.2356	5.05069	2.33648	0.000637432	Bresu_1356	hypothetical protein
BRESU_RS13495	45.5593	242.934	5.33226	2.41475	5.22763e-34	Bresu_2711	hypothetical protein
BRESU_RS06725	1.69222	10.064	5.94719	2.57221	0.00559516	Bresu_1359	hypothetical protein
BRESU_RS03780	80.3595	513.126	6.38539	2.67477	1.21464e-63	Bresu_0759	glutathione S-transferase
BRESU_RS01240	2.68055	17.7365	6.61671	2.72611	7.47878e-05	Bresu_0248	hypothetical protein
BRESU_RS08360	53.0939	439.684	8.28125	3.04985	6.70943e-76	Bresu_1691	hypothetical protein
