# Supplementary material for: Transcriptional rewiring of the GcrA/CcrM bacterial epigenetic regulatory system in closely related bacteria
Source: PLoS Genet. 2021 Mar 11;17(3):e1009433. doi: 10.1371/journal.pgen.1009433 (PMC7987155; doi:10.1371/journal.pgen.1009433)
Supplement: S4 Data — (XLSX) [file pgen.1009433.s004.xlsx]

## Sheet: sampe_combine_MACS2_output_peak
Chromosome	start	end	length	abs_summit	log2(fold_enrichment)	Name	Methyation sites
NC_014375.1	1523	1958	436	1726	1.42984	sampe_combine_MACS2_output_peak_1	1
NC_014375.1	6558	7003	446	6760	1.41819	sampe_combine_MACS2_output_peak_2	3
NC_014375.1	15004	15795	792	15356	1.33375	sampe_combine_MACS2_output_peak_3	2
NC_014375.1	31624	32273	650	32158	1.18183	sampe_combine_MACS2_output_peak_4	3
NC_014375.1	32946	33485	540	33194	1.44689	sampe_combine_MACS2_output_peak_5	1
NC_014375.1	41187	41538	352	41335	1.25167	sampe_combine_MACS2_output_peak_6	3
NC_014375.1	42024	42526	503	42257	1.69477	sampe_combine_MACS2_output_peak_7	0
NC_014375.1	44373	45302	930	44860	1.48284	sampe_combine_MACS2_output_peak_8	2
NC_014375.1	49865	50305	441	50076	1.17517	sampe_combine_MACS2_output_peak_9	2
NC_014375.1	52079	52614	536	52361	1.83296	sampe_combine_MACS2_output_peak_10	1
NC_014375.1	56227	56527	301	56337	1.07944	sampe_combine_MACS2_output_peak_11	0
NC_014375.1	58821	59456	636	59116	1.59727	sampe_combine_MACS2_output_peak_12	3
NC_014375.1	59549	60061	513	59804	1.29416	sampe_combine_MACS2_output_peak_13	2
NC_014375.1	64446	64956	511	64752	1.24634	sampe_combine_MACS2_output_peak_14	1
NC_014375.1	68117	68624	508	68340	1.22563	sampe_combine_MACS2_output_peak_15	2
NC_014375.1	76365	76701	337	76560	1.20892	sampe_combine_MACS2_output_peak_16	1
NC_014375.1	82389	82793	405	82547	1.18766	sampe_combine_MACS2_output_peak_17	2
NC_014375.1	85499	86214	716	85849	3.18797	sampe_combine_MACS2_output_peak_18	1
NC_014375.1	87356	87730	375	87508	1.12226	sampe_combine_MACS2_output_peak_19	2
NC_014375.1	88401	88784	384	88574	1.08752	sampe_combine_MACS2_output_peak_20	0
NC_014375.1	91930	92617	688	92330	2.58528	sampe_combine_MACS2_output_peak_21	1
NC_014375.1	95416	95982	567	95695	1.72802	sampe_combine_MACS2_output_peak_22	2
NC_014375.1	98300	98597	298	98410	1.09252	sampe_combine_MACS2_output_peak_23	0
NC_014375.1	100741	101102	362	101008	1.21269	sampe_combine_MACS2_output_peak_24	2
NC_014375.1	108206	108583	378	108348	1.24626	sampe_combine_MACS2_output_peak_25	1
NC_014375.1	112987	113445	459	113106	1.20702	sampe_combine_MACS2_output_peak_26	1
NC_014375.1	118044	118518	475	118304	1.45052	sampe_combine_MACS2_output_peak_27	0
NC_014375.1	142848	143241	394	143040	1.37266	sampe_combine_MACS2_output_peak_28	1
NC_014375.1	147606	148042	437	147818	1.35873	sampe_combine_MACS2_output_peak_29	1
NC_014375.1	157995	158771	777	158272	1.86458	sampe_combine_MACS2_output_peak_30	3
NC_014375.1	159488	159932	445	159753	1.39565	sampe_combine_MACS2_output_peak_31	2
NC_014375.1	160675	161665	991	161293	2.80708	sampe_combine_MACS2_output_peak_32	4
NC_014375.1	165245	166157	913	165869	2.49926	sampe_combine_MACS2_output_peak_33	2
NC_014375.1	168761	169070	310	168983	1.1952	sampe_combine_MACS2_output_peak_34	1
NC_014375.1	175588	176186	599	175871	1.90464	sampe_combine_MACS2_output_peak_35	3
NC_014375.1	178178	178506	329	178417	1.16227	sampe_combine_MACS2_output_peak_36	2
NC_014375.1	178862	179419	558	179152	1.55113	sampe_combine_MACS2_output_peak_37	1
NC_014375.1	183769	184359	591	184075	1.764	sampe_combine_MACS2_output_peak_38	2
NC_014375.1	185774	186216	443	186012	1.21502	sampe_combine_MACS2_output_peak_39	1
NC_014375.1	190065	190584	520	190345	1.30489	sampe_combine_MACS2_output_peak_40	3
NC_014375.1	193467	193851	385	193639	1.24345	sampe_combine_MACS2_output_peak_41	0
NC_014375.1	202428	202944	517	202682	1.32309	sampe_combine_MACS2_output_peak_42	1
NC_014375.1	206252	206813	562	206505	1.77639	sampe_combine_MACS2_output_peak_43	2
NC_014375.1	214284	214859	576	214566	1.80639	sampe_combine_MACS2_output_peak_44	1
NC_014375.1	216661	217217	557	216986	1.64906	sampe_combine_MACS2_output_peak_45	2
NC_014375.1	219990	220323	334	220119	1.11611	sampe_combine_MACS2_output_peak_46	1
NC_014375.1	241992	243306	1315	242233	1.81284	sampe_combine_MACS2_output_peak_47	4
NC_014375.1	244788	245552	765	245353	1.17894	sampe_combine_MACS2_output_peak_48	2
NC_014375.1	249118	249541	424	249356	1.19559	sampe_combine_MACS2_output_peak_49	1
NC_014375.1	249723	250085	363	249909	1.19091	sampe_combine_MACS2_output_peak_50	1
NC_014375.1	255020	255724	705	255345	1.4821	sampe_combine_MACS2_output_peak_51	0
NC_014375.1	256274	256763	490	256531	1.36165	sampe_combine_MACS2_output_peak_52	0
NC_014375.1	261907	262326	420	262160	1.2702	sampe_combine_MACS2_output_peak_53	2
NC_014375.1	269443	269917	475	269679	1.43021	sampe_combine_MACS2_output_peak_54	1
NC_014375.1	271712	272137	426	271880	1.63553	sampe_combine_MACS2_output_peak_55	1
NC_014375.1	284009	284613	605	284282	1.4296	sampe_combine_MACS2_output_peak_56	3
NC_014375.1	290138	290730	593	290483	1.91752	sampe_combine_MACS2_output_peak_57	1
NC_014375.1	306140	306711	572	306423	2.22436	sampe_combine_MACS2_output_peak_58	2
NC_014375.1	306984	307715	732	307238	1.25071	sampe_combine_MACS2_output_peak_59	1
NC_014375.1	308410	309604	1195	309303	1.94366	sampe_combine_MACS2_output_peak_60	2
NC_014375.1	313765	314150	386	313983	1.20766	sampe_combine_MACS2_output_peak_61	1
NC_014375.1	314678	315032	355	314811	1.09701	sampe_combine_MACS2_output_peak_62	0
NC_014375.1	322569	323001	433	322781	1.30813	sampe_combine_MACS2_output_peak_63	1
NC_014375.1	325345	325639	295	325455	1.19685	sampe_combine_MACS2_output_peak_64	1
NC_014375.1	331378	331737	360	331475	1.14271	sampe_combine_MACS2_output_peak_65	1
NC_014375.1	353001	354539	1539	353758	1.54707	sampe_combine_MACS2_output_peak_66	3
NC_014375.1	366923	367231	309	367091	1.14505	sampe_combine_MACS2_output_peak_67	1
NC_014375.1	368742	369163	422	368945	1.08619	sampe_combine_MACS2_output_peak_68	1
NC_014375.1	371243	371815	573	371610	1.97068	sampe_combine_MACS2_output_peak_69	2
NC_014375.1	375387	375727	341	375505	1.13027	sampe_combine_MACS2_output_peak_70	1
NC_014375.1	410338	410721	384	410475	1.28825	sampe_combine_MACS2_output_peak_71	2
NC_014375.1	426445	426810	366	426583	1.36784	sampe_combine_MACS2_output_peak_72	1
NC_014375.1	430156	430655	500	430386	1.38319	sampe_combine_MACS2_output_peak_73	1
NC_014375.1	436060	436673	614	436440	1.24866	sampe_combine_MACS2_output_peak_74	2
NC_014375.1	443538	444058	521	443790	1.67259	sampe_combine_MACS2_output_peak_75	1
NC_014375.1	447689	448242	554	447963	1.73158	sampe_combine_MACS2_output_peak_76	3
NC_014375.1	451996	452388	393	452167	1.32862	sampe_combine_MACS2_output_peak_77	1
NC_014375.1	462557	463381	825	462955	2.3279	sampe_combine_MACS2_output_peak_78	2
NC_014375.1	464463	464973	511	464734	1.5618	sampe_combine_MACS2_output_peak_79	2
NC_014375.1	466196	466553	358	466402	1.2135	sampe_combine_MACS2_output_peak_80	1
NC_014375.1	467528	468141	614	467634	1.12516	sampe_combine_MACS2_output_peak_81	2
NC_014375.1	471573	472112	540	471815	1.75528	sampe_combine_MACS2_output_peak_82	3
NC_014375.1	478175	478851	677	478564	1.52523	sampe_combine_MACS2_output_peak_83	3
NC_014375.1	479287	479690	404	479460	1.21948	sampe_combine_MACS2_output_peak_84	2
NC_014375.1	491008	491936	929	491667	1.92922	sampe_combine_MACS2_output_peak_85	4
NC_014375.1	495488	496028	541	495745	1.41222	sampe_combine_MACS2_output_peak_86	1
NC_014375.1	499710	500117	408	499886	1.14793	sampe_combine_MACS2_output_peak_87	1
NC_014375.1	505075	505578	504	505341	1.42737	sampe_combine_MACS2_output_peak_88	3
NC_014375.1	509756	510115	360	509921	1.24585	sampe_combine_MACS2_output_peak_89	2
NC_014375.1	518313	519087	775	518709	3.4225	sampe_combine_MACS2_output_peak_90	3
NC_014375.1	522550	522872	323	522670	1.09734	sampe_combine_MACS2_output_peak_91	1
NC_014375.1	526978	527439	462	527194	1.29312	sampe_combine_MACS2_output_peak_92	1
NC_014375.1	528938	529390	453	529173	1.34532	sampe_combine_MACS2_output_peak_93	2
NC_014375.1	530075	530391	317	530269	1.08683	sampe_combine_MACS2_output_peak_94	1
NC_014375.1	537485	537915	431	537737	1.22477	sampe_combine_MACS2_output_peak_95	1
NC_014375.1	540603	540908	306	540792	1.10135	sampe_combine_MACS2_output_peak_96	2
NC_014375.1	545647	545972	326	545852	1.2664	sampe_combine_MACS2_output_peak_97	1
NC_014375.1	548412	549769	1358	549279	1.93404	sampe_combine_MACS2_output_peak_98	5
NC_014375.1	553480	553770	291	553638	1.09394	sampe_combine_MACS2_output_peak_99	1
NC_014375.1	553977	554350	374	554311	1.07982	sampe_combine_MACS2_output_peak_100	0
NC_014375.1	554674	555323	650	554871	1.32142	sampe_combine_MACS2_output_peak_101	2
NC_014375.1	555845	556762	918	556318	1.49166	sampe_combine_MACS2_output_peak_102	3
NC_014375.1	561808	562160	353	561950	1.2732	sampe_combine_MACS2_output_peak_103	2
NC_014375.1	565048	565379	332	565218	1.21011	sampe_combine_MACS2_output_peak_104	1
NC_014375.1	566799	567390	592	567071	1.26032	sampe_combine_MACS2_output_peak_105	1
NC_014375.1	574584	574875	292	574671	1.18053	sampe_combine_MACS2_output_peak_106	1
NC_014375.1	590200	590717	518	590455	1.81279	sampe_combine_MACS2_output_peak_107	2
NC_014375.1	591093	591451	359	591218	1.25197	sampe_combine_MACS2_output_peak_108	1
NC_014375.1	594063	594363	301	594222	1.19538	sampe_combine_MACS2_output_peak_109	1
NC_014375.1	599754	600132	379	599876	1.21035	sampe_combine_MACS2_output_peak_110	3
NC_014375.1	601366	601784	419	601551	1.32126	sampe_combine_MACS2_output_peak_111	0
NC_014375.1	605848	606836	989	606560	1.68483	sampe_combine_MACS2_output_peak_112	3
NC_014375.1	618175	618577	403	618414	1.24653	sampe_combine_MACS2_output_peak_113	1
NC_014375.1	624319	624860	542	624589	1.37254	sampe_combine_MACS2_output_peak_114	1
NC_014375.1	625710	626351	642	626021	2.40091	sampe_combine_MACS2_output_peak_115	3
NC_014375.1	638075	638869	795	638291	1.76239	sampe_combine_MACS2_output_peak_116	3
NC_014375.1	639388	639896	509	639620	1.16039	sampe_combine_MACS2_output_peak_117	0
NC_014375.1	640036	640536	501	640388	1.11359	sampe_combine_MACS2_output_peak_118	2
NC_014375.1	640750	641325	576	640899	1.07044	sampe_combine_MACS2_output_peak_119	0
NC_014375.1	644551	645143	593	644767	1.7238	sampe_combine_MACS2_output_peak_120	1
NC_014375.1	645333	646128	796	645558	1.41736	sampe_combine_MACS2_output_peak_121	3
NC_014375.1	646427	647234	808	646963	1.56202	sampe_combine_MACS2_output_peak_122	1
NC_014375.1	654653	655657	1005	654937	1.27351	sampe_combine_MACS2_output_peak_123	4
NC_014375.1	656081	659115	3035	657108	2.55284	sampe_combine_MACS2_output_peak_124	4
NC_014375.1	660784	661250	467	661023	1.48236	sampe_combine_MACS2_output_peak_125	2
NC_014375.1	662465	662938	474	662721	1.35501	sampe_combine_MACS2_output_peak_126	0
NC_014375.1	663808	664364	557	664082	2.05684	sampe_combine_MACS2_output_peak_127	1
NC_014375.1	669396	669727	332	669530	1.16205	sampe_combine_MACS2_output_peak_128	1
NC_014375.1	670670	670987	318	670837	1.21991	sampe_combine_MACS2_output_peak_129	0
NC_014375.1	672065	672517	453	672285	1.41146	sampe_combine_MACS2_output_peak_130	1
NC_014375.1	679376	679693	318	679566	1.22339	sampe_combine_MACS2_output_peak_131	2
NC_014375.1	683482	684076	595	683794	2.18894	sampe_combine_MACS2_output_peak_132	1
NC_014375.1	695869	696343	475	696123	1.36294	sampe_combine_MACS2_output_peak_133	2
NC_014375.1	698916	700281	1366	699622	2.13847	sampe_combine_MACS2_output_peak_134	4
NC_014375.1	700523	700948	426	700732	1.17213	sampe_combine_MACS2_output_peak_135	1
NC_014375.1	712938	713346	409	713108	1.37232	sampe_combine_MACS2_output_peak_136	1
NC_014375.1	714383	714987	605	714697	3.12405	sampe_combine_MACS2_output_peak_137	1
NC_014375.1	718620	719123	504	718896	1.78604	sampe_combine_MACS2_output_peak_138	2
NC_014375.1	727419	727854	436	727673	1.33445	sampe_combine_MACS2_output_peak_139	1
NC_014375.1	734001	734562	562	734361	1.59419	sampe_combine_MACS2_output_peak_140	1
NC_014375.1	741122	741437	316	741228	1.14607	sampe_combine_MACS2_output_peak_141	0
NC_014375.1	741570	742002	433	741794	1.23642	sampe_combine_MACS2_output_peak_142	1
NC_014375.1	745544	746060	517	745780	1.57885	sampe_combine_MACS2_output_peak_143	0
NC_014375.1	746840	747631	792	747306	1.86424	sampe_combine_MACS2_output_peak_144	2
NC_014375.1	747804	748337	534	748048	1.69768	sampe_combine_MACS2_output_peak_145	1
NC_014375.1	750248	751074	827	750799	1.50128	sampe_combine_MACS2_output_peak_146	5
NC_014375.1	751526	751855	330	751672	1.17059	sampe_combine_MACS2_output_peak_147	2
NC_014375.1	753476	754591	1116	754177	1.63452	sampe_combine_MACS2_output_peak_148	2
NC_014375.1	756765	757607	843	757327	2.22277	sampe_combine_MACS2_output_peak_149	3
NC_014375.1	762127	762807	681	762532	1.55475	sampe_combine_MACS2_output_peak_150	2
NC_014375.1	764179	765249	1071	764906	1.98105	sampe_combine_MACS2_output_peak_151	6
NC_014375.1	767747	768315	569	768002	1.8076	sampe_combine_MACS2_output_peak_152	2
NC_014375.1	771588	771980	393	771836	1.22586	sampe_combine_MACS2_output_peak_153	3
NC_014375.1	775736	776251	516	776008	1.56471	sampe_combine_MACS2_output_peak_154	1
NC_014375.1	776934	777365	432	777134	1.41062	sampe_combine_MACS2_output_peak_155	2
NC_014375.1	778415	778996	582	778701	1.89671	sampe_combine_MACS2_output_peak_156	3
NC_014375.1	779205	779548	344	779416	1.11512	sampe_combine_MACS2_output_peak_157	0
NC_014375.1	780910	781621	712	781346	2.87012	sampe_combine_MACS2_output_peak_158	0
NC_014375.1	782745	783496	752	782992	1.6437	sampe_combine_MACS2_output_peak_159	3
NC_014375.1	785069	785671	603	785461	1.24001	sampe_combine_MACS2_output_peak_160	1
NC_014375.1	786683	787089	407	786883	1.38	sampe_combine_MACS2_output_peak_161	1
NC_014375.1	788448	788920	473	788709	1.48781	sampe_combine_MACS2_output_peak_162	1
NC_014375.1	789918	790569	652	790237	2.95977	sampe_combine_MACS2_output_peak_163	1
NC_014375.1	793131	793850	720	793678	1.23421	sampe_combine_MACS2_output_peak_164	4
NC_014375.1	795566	796052	487	795841	1.655	sampe_combine_MACS2_output_peak_165	3
NC_014375.1	797220	797864	645	797598	1.69879	sampe_combine_MACS2_output_peak_166	2
NC_014375.1	811080	811860	781	811465	1.56941	sampe_combine_MACS2_output_peak_167	2
NC_014375.1	813308	813656	349	813480	1.16029	sampe_combine_MACS2_output_peak_168	1
NC_014375.1	815442	816005	564	815718	2.28121	sampe_combine_MACS2_output_peak_169	4
NC_014375.1	820954	821443	490	821190	1.51016	sampe_combine_MACS2_output_peak_170	1
NC_014375.1	828122	828476	355	828303	1.32146	sampe_combine_MACS2_output_peak_171	2
NC_014375.1	830000	830406	407	830230	1.2704	sampe_combine_MACS2_output_peak_172	0
NC_014375.1	831358	832082	725	831740	3.32423	sampe_combine_MACS2_output_peak_173	3
NC_014375.1	832288	832741	454	832507	1.41391	sampe_combine_MACS2_output_peak_174	1
NC_014375.1	838007	838364	358	838168	1.27705	sampe_combine_MACS2_output_peak_175	1
NC_014375.1	841134	841478	345	841287	1.36552	sampe_combine_MACS2_output_peak_176	2
NC_014375.1	842667	843007	341	842790	1.21751	sampe_combine_MACS2_output_peak_177	2
NC_014375.1	847186	847702	517	847450	1.67365	sampe_combine_MACS2_output_peak_178	1
NC_014375.1	848997	849575	579	849241	1.39312	sampe_combine_MACS2_output_peak_179	1
NC_014375.1	854851	855202	352	855045	1.21274	sampe_combine_MACS2_output_peak_180	2
NC_014375.1	859426	859807	382	859659	1.1901	sampe_combine_MACS2_output_peak_181	2
NC_014375.1	865581	866160	580	865992	1.25663	sampe_combine_MACS2_output_peak_182	1
NC_014375.1	871974	872437	464	872190	1.58038	sampe_combine_MACS2_output_peak_183	2
NC_014375.1	882843	883417	575	883095	2.05247	sampe_combine_MACS2_output_peak_184	2
NC_014375.1	884933	885366	434	885183	1.37255	sampe_combine_MACS2_output_peak_185	2
NC_014375.1	887243	887777	535	887509	1.64778	sampe_combine_MACS2_output_peak_186	1
NC_014375.1	895117	895636	520	895376	1.96724	sampe_combine_MACS2_output_peak_187	2
NC_014375.1	898690	899854	1165	899494	1.52773	sampe_combine_MACS2_output_peak_188	2
NC_014375.1	901330	901746	417	901542	1.15629	sampe_combine_MACS2_output_peak_189	0
NC_014375.1	913968	914536	569	914245	2.44198	sampe_combine_MACS2_output_peak_190	4
NC_014375.1	914714	915191	478	914983	1.25797	sampe_combine_MACS2_output_peak_191	1
NC_014375.1	922936	923406	471	923187	1.88416	sampe_combine_MACS2_output_peak_192	1
NC_014375.1	925308	925967	660	925564	1.60613	sampe_combine_MACS2_output_peak_193	2
NC_014375.1	930845	931323	479	930944	1.13186	sampe_combine_MACS2_output_peak_194	3
NC_014375.1	934168	935212	1045	934504	2.277	sampe_combine_MACS2_output_peak_195	3
NC_014375.1	938322	939925	1604	939618	2.33331	sampe_combine_MACS2_output_peak_196	2
NC_014375.1	940735	941025	291	940880	1.18761	sampe_combine_MACS2_output_peak_197	1
NC_014375.1	944290	944708	419	944485	1.43321	sampe_combine_MACS2_output_peak_198	2
NC_014375.1	945268	945837	570	945548	2.16286	sampe_combine_MACS2_output_peak_199	1
NC_014375.1	951441	951876	436	951650	1.42911	sampe_combine_MACS2_output_peak_200	3
NC_014375.1	956408	956757	350	956590	1.22518	sampe_combine_MACS2_output_peak_201	0
NC_014375.1	958655	959128	474	958914	1.29802	sampe_combine_MACS2_output_peak_202	1
NC_014375.1	959804	960375	572	960090	1.769	sampe_combine_MACS2_output_peak_203	1
NC_014375.1	961615	961914	300	961714	1.14267	sampe_combine_MACS2_output_peak_204	1
NC_014375.1	962044	963319	1276	962534	3.38568	sampe_combine_MACS2_output_peak_205	5
NC_014375.1	966971	967375	405	967212	1.46146	sampe_combine_MACS2_output_peak_206	2
NC_014375.1	972659	973080	422	972880	1.29634	sampe_combine_MACS2_output_peak_207	2
NC_014375.1	975189	975526	338	975310	1.30176	sampe_combine_MACS2_output_peak_208	0
NC_014375.1	981712	982010	299	981898	1.16718	sampe_combine_MACS2_output_peak_209	1
NC_014375.1	990854	991340	487	991093	1.32444	sampe_combine_MACS2_output_peak_210	2
NC_014375.1	993054	993430	377	993256	1.31857	sampe_combine_MACS2_output_peak_211	1
NC_014375.1	994586	994884	299	994735	1.18831	sampe_combine_MACS2_output_peak_212	1
NC_014375.1	1001597	1001920	324	1001751	1.14131	sampe_combine_MACS2_output_peak_213	1
NC_014375.1	1006139	1006560	422	1006333	1.55414	sampe_combine_MACS2_output_peak_214	2
NC_014375.1	1020717	1021167	451	1020920	1.39685	sampe_combine_MACS2_output_peak_215	0
NC_014375.1	1022063	1022497	435	1022301	1.64841	sampe_combine_MACS2_output_peak_216	1
NC_014375.1	1030347	1031177	831	1030548	1.18837	sampe_combine_MACS2_output_peak_217	3
NC_014375.1	1035894	1036216	323	1036087	1.25714	sampe_combine_MACS2_output_peak_218	1
NC_014375.1	1037088	1037467	380	1037325	1.24229	sampe_combine_MACS2_output_peak_219	1
NC_014375.1	1050793	1051278	486	1051025	1.31216	sampe_combine_MACS2_output_peak_220	2
NC_014375.1	1055490	1055835	346	1055648	1.1197	sampe_combine_MACS2_output_peak_221	1
NC_014375.1	1065320	1065699	380	1065543	1.27043	sampe_combine_MACS2_output_peak_222	0
NC_014375.1	1066190	1066618	429	1066411	1.17672	sampe_combine_MACS2_output_peak_223	0
NC_014375.1	1073324	1074895	1572	1073639	2.55479	sampe_combine_MACS2_output_peak_224	1
NC_014375.1	1078770	1079261	492	1079022	1.77011	sampe_combine_MACS2_output_peak_225	1
NC_014375.1	1080143	1082160	2018	1081872	2.44399	sampe_combine_MACS2_output_peak_226	1
NC_014375.1	1088084	1088402	319	1088259	1.11251	sampe_combine_MACS2_output_peak_227	1
NC_014375.1	1091704	1092159	456	1091912	1.30032	sampe_combine_MACS2_output_peak_228	1
NC_014375.1	1094775	1095476	702	1095057	1.58675	sampe_combine_MACS2_output_peak_229	3
NC_014375.1	1097118	1098053	936	1097729	2.6958	sampe_combine_MACS2_output_peak_230	3
NC_014375.1	1099823	1100415	593	1100150	1.37875	sampe_combine_MACS2_output_peak_231	2
NC_014375.1	1101862	1102430	569	1102168	2.34825	sampe_combine_MACS2_output_peak_232	1
NC_014375.1	1109343	1109751	409	1109588	1.31644	sampe_combine_MACS2_output_peak_233	1
NC_014375.1	1112021	1112515	495	1112284	1.50167	sampe_combine_MACS2_output_peak_234	4
NC_014375.1	1120583	1120960	378	1120797	1.37186	sampe_combine_MACS2_output_peak_235	2
NC_014375.1	1126585	1126928	344	1126752	1.21856	sampe_combine_MACS2_output_peak_236	1
NC_014375.1	1130928	1131529	602	1131233	2.45532	sampe_combine_MACS2_output_peak_237	3
NC_014375.1	1131738	1132120	383	1131907	1.39507	sampe_combine_MACS2_output_peak_238	0
NC_014375.1	1139744	1140152	409	1139962	1.66218	sampe_combine_MACS2_output_peak_239	2
NC_014375.1	1147224	1148365	1142	1148149	1.81629	sampe_combine_MACS2_output_peak_240	4
NC_014375.1	1160925	1161364	440	1161203	1.63681	sampe_combine_MACS2_output_peak_241	1
NC_014375.1	1162283	1162839	557	1162492	2.40992	sampe_combine_MACS2_output_peak_242	2
NC_014375.1	1174051	1174406	356	1174245	1.16361	sampe_combine_MACS2_output_peak_243	1
NC_014375.1	1174740	1175088	349	1174926	1.33915	sampe_combine_MACS2_output_peak_244	1
NC_014375.1	1177753	1178397	645	1178159	1.82311	sampe_combine_MACS2_output_peak_245	2
NC_014375.1	1181209	1181799	591	1181491	2.41629	sampe_combine_MACS2_output_peak_246	2
NC_014375.1	1184879	1185372	494	1185138	1.22146	sampe_combine_MACS2_output_peak_247	1
NC_014375.1	1186940	1187399	460	1187173	1.54707	sampe_combine_MACS2_output_peak_248	2
NC_014375.1	1190196	1190816	621	1190522	2.74077	sampe_combine_MACS2_output_peak_249	1
NC_014375.1	1192872	1193336	465	1193094	1.50345	sampe_combine_MACS2_output_peak_250	3
NC_014375.1	1194132	1194744	613	1194462	2.67878	sampe_combine_MACS2_output_peak_251	2
NC_014375.1	1206832	1207353	522	1207079	2.1743	sampe_combine_MACS2_output_peak_252	2
NC_014375.1	1207801	1209059	1259	1208746	2.94558	sampe_combine_MACS2_output_peak_253	3
NC_014375.1	1209841	1210142	302	1209939	1.2007	sampe_combine_MACS2_output_peak_254	1
NC_014375.1	1221354	1221861	508	1221583	2.0175	sampe_combine_MACS2_output_peak_255	1
NC_014375.1	1223067	1224520	1454	1223352	3.36272	sampe_combine_MACS2_output_peak_256	8
NC_014375.1	1228183	1228763	581	1228624	1.13402	sampe_combine_MACS2_output_peak_257	2
NC_014375.1	1229456	1230063	608	1229757	3.18473	sampe_combine_MACS2_output_peak_258	1
NC_014375.1	1230198	1230645	448	1230418	1.2154	sampe_combine_MACS2_output_peak_259	2
NC_014375.1	1230893	1232382	1490	1232049	3.17514	sampe_combine_MACS2_output_peak_260	4
NC_014375.1	1232807	1233241	435	1233013	1.66878	sampe_combine_MACS2_output_peak_261	1
NC_014375.1	1234415	1234797	383	1234571	1.10799	sampe_combine_MACS2_output_peak_262	2
NC_014375.1	1241147	1241450	304	1241213	1.09623	sampe_combine_MACS2_output_peak_263	0
NC_014375.1	1244609	1245821	1213	1245072	4.3347	sampe_combine_MACS2_output_peak_264	3
NC_014375.1	1246487	1247211	725	1246874	2.50975	sampe_combine_MACS2_output_peak_265	1
NC_014375.1	1248497	1249121	625	1248818	2.52438	sampe_combine_MACS2_output_peak_266	3
NC_014375.1	1259036	1259523	488	1259299	1.93032	sampe_combine_MACS2_output_peak_267	1
NC_014375.1	1267074	1267529	456	1267288	1.52363	sampe_combine_MACS2_output_peak_268	3
NC_014375.1	1270219	1270623	405	1270410	1.30131	sampe_combine_MACS2_output_peak_269	1
NC_014375.1	1272012	1273369	1358	1272427	2.1165	sampe_combine_MACS2_output_peak_270	6
NC_014375.1	1277194	1277777	584	1277423	1.17952	sampe_combine_MACS2_output_peak_271	3
NC_014375.1	1278594	1279831	1238	1279386	2.8023	sampe_combine_MACS2_output_peak_272	2
NC_014375.1	1285967	1286319	353	1286123	1.22969	sampe_combine_MACS2_output_peak_273	2
NC_014375.1	1294079	1294993	915	1294365	2.0753	sampe_combine_MACS2_output_peak_274	2
NC_014375.1	1296629	1297076	448	1296838	1.22747	sampe_combine_MACS2_output_peak_275	0
NC_014375.1	1299936	1300668	733	1300365	2.9854	sampe_combine_MACS2_output_peak_276	2
NC_014375.1	1303416	1303891	476	1303663	1.55969	sampe_combine_MACS2_output_peak_277	2
NC_014375.1	1304386	1305134	749	1304913	1.24314	sampe_combine_MACS2_output_peak_278	3
NC_014375.1	1305298	1305732	435	1305507	1.44572	sampe_combine_MACS2_output_peak_279	1
NC_014375.1	1306338	1306950	613	1306657	2.52937	sampe_combine_MACS2_output_peak_280	1
NC_014375.1	1307867	1308345	479	1308104	1.49016	sampe_combine_MACS2_output_peak_281	0
NC_014375.1	1310251	1310896	646	1310604	2.73703	sampe_combine_MACS2_output_peak_282	1
NC_014375.1	1314850	1315471	622	1315213	1.80264	sampe_combine_MACS2_output_peak_283	2
NC_014375.1	1315611	1316219	609	1315877	2.61796	sampe_combine_MACS2_output_peak_284	1
NC_014375.1	1316557	1317267	711	1316964	2.38498	sampe_combine_MACS2_output_peak_285	2
NC_014375.1	1318570	1319101	532	1318830	2.09393	sampe_combine_MACS2_output_peak_286	3
NC_014375.1	1321437	1321842	406	1321665	1.28681	sampe_combine_MACS2_output_peak_287	2
NC_014375.1	1325335	1325816	482	1325576	1.82119	sampe_combine_MACS2_output_peak_288	0
NC_014375.1	1326650	1326961	312	1326838	1.15993	sampe_combine_MACS2_output_peak_289	0
NC_014375.1	1327527	1328201	675	1327868	3.39609	sampe_combine_MACS2_output_peak_290	1
NC_014375.1	1332427	1333201	775	1332678	1.92883	sampe_combine_MACS2_output_peak_291	2
NC_014375.1	1334040	1334568	529	1334349	1.45073	sampe_combine_MACS2_output_peak_292	2
NC_014375.1	1345156	1345469	314	1345295	1.18616	sampe_combine_MACS2_output_peak_293	2
NC_014375.1	1352046	1352709	664	1352386	2.12046	sampe_combine_MACS2_output_peak_294	3
NC_014375.1	1361534	1362010	477	1361748	2.15862	sampe_combine_MACS2_output_peak_295	1
NC_014375.1	1367590	1369021	1432	1368649	3.98522	sampe_combine_MACS2_output_peak_296	3
NC_014375.1	1372155	1372644	490	1372369	1.37901	sampe_combine_MACS2_output_peak_297	1
NC_014375.1	1373555	1373904	350	1373728	1.27292	sampe_combine_MACS2_output_peak_298	1
NC_014375.1	1382059	1382734	676	1382329	3.0187	sampe_combine_MACS2_output_peak_299	2
NC_014375.1	1387297	1387675	379	1387477	1.35538	sampe_combine_MACS2_output_peak_300	1
NC_014375.1	1390728	1391328	601	1391075	1.85553	sampe_combine_MACS2_output_peak_301	2
NC_014375.1	1392305	1392779	475	1392589	1.7517	sampe_combine_MACS2_output_peak_302	2
NC_014375.1	1401670	1402612	943	1402387	2.01452	sampe_combine_MACS2_output_peak_303	2
NC_014375.1	1404289	1404695	407	1404489	1.4405	sampe_combine_MACS2_output_peak_304	1
NC_014375.1	1410521	1411383	863	1410781	2.09552	sampe_combine_MACS2_output_peak_305	2
NC_014375.1	1412498	1412853	356	1412686	1.32603	sampe_combine_MACS2_output_peak_306	1
NC_014375.1	1417721	1418284	564	1418030	1.93395	sampe_combine_MACS2_output_peak_307	1
NC_014375.1	1419705	1420096	392	1419911	1.1786	sampe_combine_MACS2_output_peak_308	3
NC_014375.1	1420414	1420870	457	1420598	2.07569	sampe_combine_MACS2_output_peak_309	2
NC_014375.1	1424702	1425177	476	1424940	2.19655	sampe_combine_MACS2_output_peak_310	1
NC_014375.1	1425436	1425819	384	1425609	1.53066	sampe_combine_MACS2_output_peak_311	2
NC_014375.1	1437438	1437790	353	1437551	1.1602	sampe_combine_MACS2_output_peak_312	2
NC_014375.1	1442176	1442672	497	1442411	1.56434	sampe_combine_MACS2_output_peak_313	2
NC_014375.1	1449232	1449848	617	1449588	1.89323	sampe_combine_MACS2_output_peak_314	2
NC_014375.1	1450640	1451111	472	1450849	2.2865	sampe_combine_MACS2_output_peak_315	6
NC_014375.1	1454589	1455086	498	1454815	1.60931	sampe_combine_MACS2_output_peak_316	2
NC_014375.1	1459512	1460195	684	1459817	2.43017	sampe_combine_MACS2_output_peak_317	2
NC_014375.1	1463392	1463706	315	1463554	1.32006	sampe_combine_MACS2_output_peak_318	0
NC_014375.1	1469758	1470143	386	1469951	1.59908	sampe_combine_MACS2_output_peak_319	1
NC_014375.1	1471122	1471533	412	1471331	1.58075	sampe_combine_MACS2_output_peak_320	1
NC_014375.1	1472925	1473455	531	1473176	2.29972	sampe_combine_MACS2_output_peak_321	3
NC_014375.1	1478910	1479430	521	1479109	1.43218	sampe_combine_MACS2_output_peak_322	3
NC_014375.1	1487436	1487983	548	1487732	3.69908	sampe_combine_MACS2_output_peak_323	3
NC_014375.1	1500376	1500861	486	1500633	2.24941	sampe_combine_MACS2_output_peak_324	1
NC_014375.1	1501174	1501636	463	1501397	2.13623	sampe_combine_MACS2_output_peak_325	1
NC_014375.1	1507445	1507739	295	1507549	1.34138	sampe_combine_MACS2_output_peak_326	2
NC_014375.1	1513199	1513897	699	1513450	1.85401	sampe_combine_MACS2_output_peak_327	4
NC_014375.1	1517246	1517695	450	1517463	1.59726	sampe_combine_MACS2_output_peak_328	2
NC_014375.1	1519646	1520067	422	1519854	1.49293	sampe_combine_MACS2_output_peak_329	2
NC_014375.1	1526424	1526824	401	1526612	1.2397	sampe_combine_MACS2_output_peak_330	2
NC_014375.1	1534444	1534808	365	1534603	1.34585	sampe_combine_MACS2_output_peak_331	2
NC_014375.1	1540677	1541354	678	1540962	3.02508	sampe_combine_MACS2_output_peak_332	3
NC_014375.1	1544483	1545128	646	1544918	1.76492	sampe_combine_MACS2_output_peak_333	3
NC_014375.1	1546799	1547244	446	1547012	1.60867	sampe_combine_MACS2_output_peak_334	1
NC_014375.1	1549196	1550231	1036	1549935	2.5894	sampe_combine_MACS2_output_peak_335	3
NC_014375.1	1550984	1551408	425	1551184	1.68157	sampe_combine_MACS2_output_peak_336	1
NC_014375.1	1553850	1554216	367	1554064	1.27914	sampe_combine_MACS2_output_peak_337	2
NC_014375.1	1554538	1555140	603	1554849	2.16692	sampe_combine_MACS2_output_peak_338	2
NC_014375.1	1555345	1556157	813	1555891	2.00578	sampe_combine_MACS2_output_peak_339	3
NC_014375.1	1557569	1558779	1211	1557936	2.57639	sampe_combine_MACS2_output_peak_340	5
NC_014375.1	1562954	1563513	560	1563232	3.63961	sampe_combine_MACS2_output_peak_341	1
NC_014375.1	1565319	1565671	353	1565486	1.43197	sampe_combine_MACS2_output_peak_342	2
NC_014375.1	1570560	1571028	469	1570866	1.27935	sampe_combine_MACS2_output_peak_343	2
NC_014375.1	1571341	1571706	366	1571483	1.42557	sampe_combine_MACS2_output_peak_344	1
NC_014375.1	1572213	1573280	1068	1572655	2.82024	sampe_combine_MACS2_output_peak_345	3
NC_014375.1	1577402	1577782	381	1577565	1.59716	sampe_combine_MACS2_output_peak_346	1
NC_014375.1	1584129	1584433	305	1584248	1.13462	sampe_combine_MACS2_output_peak_347	2
NC_014375.1	1591776	1592292	517	1592029	1.97295	sampe_combine_MACS2_output_peak_348	1
NC_014375.1	1598819	1599506	688	1599116	2.82706	sampe_combine_MACS2_output_peak_349	2
NC_014375.1	1600336	1600894	559	1600614	2.18696	sampe_combine_MACS2_output_peak_350	3
NC_014375.1	1602409	1602761	353	1602621	1.29981	sampe_combine_MACS2_output_peak_351	1
NC_014375.1	1603372	1603904	533	1603646	3.13379	sampe_combine_MACS2_output_peak_352	2
NC_014375.1	1608524	1608904	381	1608712	1.41556	sampe_combine_MACS2_output_peak_353	1
NC_014375.1	1612354	1613461	1108	1613044	1.96635	sampe_combine_MACS2_output_peak_354	2
NC_014375.1	1615571	1616941	1371	1616352	2.23449	sampe_combine_MACS2_output_peak_355	4
NC_014375.1	1617891	1618688	798	1618201	2.24536	sampe_combine_MACS2_output_peak_356	4
NC_014375.1	1622883	1623325	443	1623078	1.41493	sampe_combine_MACS2_output_peak_357	1
NC_014375.1	1624119	1624621	503	1624391	1.5107	sampe_combine_MACS2_output_peak_358	3
NC_014375.1	1630797	1631742	946	1631358	1.55986	sampe_combine_MACS2_output_peak_359	4
NC_014375.1	1632709	1633007	299	1632861	1.20944	sampe_combine_MACS2_output_peak_360	2
NC_014375.1	1638961	1639463	503	1639222	1.76278	sampe_combine_MACS2_output_peak_361	3
NC_014375.1	1640192	1640555	364	1640358	1.43325	sampe_combine_MACS2_output_peak_362	1
NC_014375.1	1642303	1642816	514	1642560	2.13751	sampe_combine_MACS2_output_peak_363	1
NC_014375.1	1647492	1647822	331	1647639	1.3693	sampe_combine_MACS2_output_peak_364	1
NC_014375.1	1651337	1651897	561	1651611	1.73742	sampe_combine_MACS2_output_peak_365	2
NC_014375.1	1652515	1654561	2047	1652865	3.42134	sampe_combine_MACS2_output_peak_366	7
NC_014375.1	1655414	1656378	965	1656090	2.51309	sampe_combine_MACS2_output_peak_367	2
NC_014375.1	1658242	1660299	2058	1658669	2.91744	sampe_combine_MACS2_output_peak_368	4
NC_014375.1	1660535	1660941	407	1660747	1.47289	sampe_combine_MACS2_output_peak_369	2
NC_014375.1	1661350	1662715	1366	1661693	2.13141	sampe_combine_MACS2_output_peak_370	3
NC_014375.1	1663490	1664426	937	1664156	2.29226	sampe_combine_MACS2_output_peak_371	5
NC_014375.1	1673256	1674356	1101	1673552	3.10843	sampe_combine_MACS2_output_peak_372	3
NC_014375.1	1675324	1675857	534	1675563	1.76342	sampe_combine_MACS2_output_peak_373	1
NC_014375.1	1677379	1677933	555	1677642	2.19202	sampe_combine_MACS2_output_peak_374	1
NC_014375.1	1679186	1679587	402	1679397	1.31559	sampe_combine_MACS2_output_peak_375	2
NC_014375.1	1681193	1681753	561	1681469	2.58023	sampe_combine_MACS2_output_peak_376	2
NC_014375.1	1682955	1683394	440	1683190	1.69862	sampe_combine_MACS2_output_peak_377	1
NC_014375.1	1687124	1687724	601	1687411	2.71366	sampe_combine_MACS2_output_peak_378	1
NC_014375.1	1688822	1689892	1071	1689458	3.33799	sampe_combine_MACS2_output_peak_379	4
NC_014375.1	1690076	1690449	374	1690267	1.39659	sampe_combine_MACS2_output_peak_380	1
NC_014375.1	1691054	1691441	388	1691247	1.74104	sampe_combine_MACS2_output_peak_381	2
NC_014375.1	1697396	1697951	556	1697671	2.37731	sampe_combine_MACS2_output_peak_382	1
NC_014375.1	1698374	1698986	613	1698728	2.47578	sampe_combine_MACS2_output_peak_383	1
NC_014375.1	1701972	1702776	805	1702209	1.85785	sampe_combine_MACS2_output_peak_384	2
NC_014375.1	1704556	1705089	534	1704806	1.56071	sampe_combine_MACS2_output_peak_385	0
NC_014375.1	1708403	1708759	357	1708638	1.33392	sampe_combine_MACS2_output_peak_386	1
NC_014375.1	1714790	1715506	717	1715272	2.27457	sampe_combine_MACS2_output_peak_387	2
NC_014375.1	1716442	1716735	294	1716589	1.36397	sampe_combine_MACS2_output_peak_388	0
NC_014375.1	1718743	1719378	636	1719081	3.34716	sampe_combine_MACS2_output_peak_389	6
NC_014375.1	1720424	1720818	395	1720646	1.19899	sampe_combine_MACS2_output_peak_390	2
NC_014375.1	1721562	1722006	445	1721799	1.75447	sampe_combine_MACS2_output_peak_391	1
NC_014375.1	1724535	1725058	524	1724787	2.60986	sampe_combine_MACS2_output_peak_392	1
NC_014375.1	1731693	1732318	626	1732025	3.04064	sampe_combine_MACS2_output_peak_393	2
NC_014375.1	1732884	1733209	326	1733015	1.21434	sampe_combine_MACS2_output_peak_394	1
NC_014375.1	1735417	1735856	440	1735652	1.82119	sampe_combine_MACS2_output_peak_395	1
NC_014375.1	1742021	1742620	600	1742303	2.31814	sampe_combine_MACS2_output_peak_396	1
NC_014375.1	1742947	1743787	841	1743506	2.98821	sampe_combine_MACS2_output_peak_397	4
NC_014375.1	1747497	1748125	629	1747816	2.23748	sampe_combine_MACS2_output_peak_398	2
NC_014375.1	1750384	1751266	883	1750653	2.14412	sampe_combine_MACS2_output_peak_399	2
NC_014375.1	1755397	1756980	1584	1755670	2.82088	sampe_combine_MACS2_output_peak_400	3
NC_014375.1	1757517	1758042	526	1757775	1.95249	sampe_combine_MACS2_output_peak_401	1
NC_014375.1	1758885	1759738	854	1759145	2.09637	sampe_combine_MACS2_output_peak_402	3
NC_014375.1	1761928	1762342	415	1762143	1.16553	sampe_combine_MACS2_output_peak_403	2
NC_014375.1	1763831	1764311	481	1764084	1.57244	sampe_combine_MACS2_output_peak_404	1
NC_014375.1	1767044	1767676	633	1767341	2.55167	sampe_combine_MACS2_output_peak_405	1
NC_014375.1	1776821	1777794	974	1777164	3.014	sampe_combine_MACS2_output_peak_406	1
NC_014375.1	1780237	1780783	547	1780384	1.39829	sampe_combine_MACS2_output_peak_407	4
NC_014375.1	1782303	1782631	329	1782464	1.39019	sampe_combine_MACS2_output_peak_408	1
NC_014375.1	1784486	1784920	435	1784704	1.50487	sampe_combine_MACS2_output_peak_409	2
NC_014375.1	1785291	1786210	920	1785615	3.13017	sampe_combine_MACS2_output_peak_410	3
NC_014375.1	1786847	1787352	506	1787097	1.68669	sampe_combine_MACS2_output_peak_411	2
NC_014375.1	1787586	1788466	881	1788197	2.48857	sampe_combine_MACS2_output_peak_412	2
NC_014375.1	1790164	1790560	397	1790355	1.60803	sampe_combine_MACS2_output_peak_413	1
NC_014375.1	1790869	1791219	351	1791026	1.3968	sampe_combine_MACS2_output_peak_414	1
NC_014375.1	1792014	1792887	874	1792292	4.12666	sampe_combine_MACS2_output_peak_415	3
NC_014375.1	1795774	1796500	727	1796052	2.87737	sampe_combine_MACS2_output_peak_416	2
NC_014375.1	1797190	1797520	331	1797392	1.20176	sampe_combine_MACS2_output_peak_417	1
NC_014375.1	1800687	1801159	473	1800895	1.3401	sampe_combine_MACS2_output_peak_418	2
NC_014375.1	1801689	1802626	938	1801939	1.83057	sampe_combine_MACS2_output_peak_419	2
NC_014375.1	1802966	1804054	1089	1803341	1.65493	sampe_combine_MACS2_output_peak_420	4
NC_014375.1	1804592	1805310	719	1804912	3.67542	sampe_combine_MACS2_output_peak_421	3
NC_014375.1	1813794	1814291	498	1814064	1.74488	sampe_combine_MACS2_output_peak_422	1
NC_014375.1	1819067	1819602	536	1819348	1.90368	sampe_combine_MACS2_output_peak_423	2
NC_014375.1	1820023	1820622	600	1820323	2.81257	sampe_combine_MACS2_output_peak_424	1
NC_014375.1	1823194	1823892	699	1823503	2.91808	sampe_combine_MACS2_output_peak_425	1
NC_014375.1	1826799	1827095	297	1826908	1.16425	sampe_combine_MACS2_output_peak_426	1
NC_014375.1	1830626	1831050	425	1830806	1.60207	sampe_combine_MACS2_output_peak_427	2
NC_014375.1	1831962	1833076	1115	1832520	3.7611	sampe_combine_MACS2_output_peak_428	3
NC_014375.1	1834592	1836081	1490	1835244	3.11589	sampe_combine_MACS2_output_peak_429	4
NC_014375.1	1841216	1841732	517	1841462	2.42335	sampe_combine_MACS2_output_peak_430	1
NC_014375.1	1844098	1844637	540	1844355	1.86936	sampe_combine_MACS2_output_peak_431	1
NC_014375.1	1844877	1845373	497	1845136	1.68093	sampe_combine_MACS2_output_peak_432	1
NC_014375.1	1849759	1850353	595	1850052	3.55541	sampe_combine_MACS2_output_peak_433	1
NC_014375.1	1851237	1851808	572	1851511	2.45255	sampe_combine_MACS2_output_peak_434	1
NC_014375.1	1852565	1853120	556	1852816	1.63809	sampe_combine_MACS2_output_peak_435	2
NC_014375.1	1853497	1854069	573	1853812	2.59813	sampe_combine_MACS2_output_peak_436	2
NC_014375.1	1862935	1863428	494	1863212	1.78474	sampe_combine_MACS2_output_peak_437	2
NC_014375.1	1867011	1867432	422	1867258	1.55048	sampe_combine_MACS2_output_peak_438	2
NC_014375.1	1868813	1869298	486	1869066	2.045	sampe_combine_MACS2_output_peak_439	1
NC_014375.1	1874525	1876469	1945	1875616	3.19582	sampe_combine_MACS2_output_peak_440	5
NC_014375.1	1878402	1878990	589	1878667	2.48346	sampe_combine_MACS2_output_peak_441	2
NC_014375.1	1881259	1882393	1135	1881566	3.01698	sampe_combine_MACS2_output_peak_442	3
NC_014375.1	1887430	1888634	1205	1888263	2.75608	sampe_combine_MACS2_output_peak_443	2
NC_014375.1	1890311	1891259	949	1890657	3.20754	sampe_combine_MACS2_output_peak_444	2
NC_014375.1	1891582	1892143	562	1891863	1.97445	sampe_combine_MACS2_output_peak_445	1
NC_014375.1	1894429	1895699	1271	1895321	2.07761	sampe_combine_MACS2_output_peak_446	4
NC_014375.1	1895958	1896508	551	1896224	2.05928	sampe_combine_MACS2_output_peak_447	1
NC_014375.1	1902516	1903271	756	1902876	2.86564	sampe_combine_MACS2_output_peak_448	2
NC_014375.1	1903999	1904333	335	1904198	1.23885	sampe_combine_MACS2_output_peak_449	4
NC_014375.1	1904593	1904928	336	1904742	1.19984	sampe_combine_MACS2_output_peak_450	1
NC_014375.1	1905164	1905724	561	1905443	2.32039	sampe_combine_MACS2_output_peak_451	1
NC_014375.1	1907445	1907949	505	1907723	1.75596	sampe_combine_MACS2_output_peak_452	1
NC_014375.1	1910760	1911085	326	1910927	1.25676	sampe_combine_MACS2_output_peak_453	1
NC_014375.1	1913153	1913550	398	1913365	1.52192	sampe_combine_MACS2_output_peak_454	1
NC_014375.1	1914482	1915006	525	1914759	3.03403	sampe_combine_MACS2_output_peak_455	1
NC_014375.1	1915181	1915953	773	1915591	3.30197	sampe_combine_MACS2_output_peak_456	3
NC_014375.1	1916231	1916621	391	1916429	1.3352	sampe_combine_MACS2_output_peak_457	1
NC_014375.1	1916976	1917324	349	1917161	1.50444	sampe_combine_MACS2_output_peak_458	3
NC_014375.1	1922563	1922853	291	1922745	1.27317	sampe_combine_MACS2_output_peak_459	1
NC_014375.1	1924737	1925282	546	1925006	2.42399	sampe_combine_MACS2_output_peak_460	2
NC_014375.1	1927291	1927775	485	1927489	1.71845	sampe_combine_MACS2_output_peak_461	1
NC_014375.1	1935877	1936185	309	1935960	1.18023	sampe_combine_MACS2_output_peak_462	1
NC_014375.1	1936601	1937382	782	1936881	1.98233	sampe_combine_MACS2_output_peak_463	2
NC_014375.1	1939676	1940247	572	1940022	1.94311	sampe_combine_MACS2_output_peak_464	1
NC_014375.1	1941270	1941940	671	1941644	3.23056	sampe_combine_MACS2_output_peak_465	2
NC_014375.1	1947557	1948584	1028	1947835	2.27052	sampe_combine_MACS2_output_peak_466	6
NC_014375.1	1953271	1953954	684	1953526	2.14817	sampe_combine_MACS2_output_peak_467	1
NC_014375.1	1954132	1955702	1571	1954552	3.94783	sampe_combine_MACS2_output_peak_468	6
NC_014375.1	1958887	1959745	859	1959477	2.70897	sampe_combine_MACS2_output_peak_469	2
NC_014375.1	1962203	1962655	453	1962433	1.74829	sampe_combine_MACS2_output_peak_470	1
NC_014375.1	1962987	1963567	581	1963270	3.61936	sampe_combine_MACS2_output_peak_471	1
NC_014375.1	1968857	1969997	1141	1969545	3.04618	sampe_combine_MACS2_output_peak_472	6
NC_014375.1	1970342	1972106	1765	1971817	3.56202	sampe_combine_MACS2_output_peak_473	5
NC_014375.1	1972300	1972674	375	1972458	1.35161	sampe_combine_MACS2_output_peak_474	1
NC_014375.1	1980256	1980870	615	1980434	1.24674	sampe_combine_MACS2_output_peak_475	3
NC_014375.1	1982227	1982933	707	1982588	3.21053	sampe_combine_MACS2_output_peak_476	6
NC_014375.1	1992344	1992825	482	1992613	1.87554	sampe_combine_MACS2_output_peak_477	2
NC_014375.1	2001258	2001869	612	2001545	3.68415	sampe_combine_MACS2_output_peak_478	2
NC_014375.1	2003558	2003988	431	2003742	1.35843	sampe_combine_MACS2_output_peak_479	3
NC_014375.1	2013453	2014017	565	2013889	1.16254	sampe_combine_MACS2_output_peak_480	3
NC_014375.1	2015122	2015771	650	2015404	2.41482	sampe_combine_MACS2_output_peak_481	1
NC_014375.1	2016710	2017608	899	2016971	1.67006	sampe_combine_MACS2_output_peak_482	4
NC_014375.1	2017745	2018172	428	2017965	1.49741	sampe_combine_MACS2_output_peak_483	1
NC_014375.1	2021511	2021889	379	2021701	1.17917	sampe_combine_MACS2_output_peak_484	1
NC_014375.1	2023692	2024386	695	2023999	2.93066	sampe_combine_MACS2_output_peak_485	3
NC_014375.1	2024626	2025148	523	2024889	2.16138	sampe_combine_MACS2_output_peak_486	1
NC_014375.1	2028063	2028566	504	2028364	1.42856	sampe_combine_MACS2_output_peak_487	3
NC_014375.1	2030991	2031723	733	2031253	2.17055	sampe_combine_MACS2_output_peak_488	2
NC_014375.1	2032360	2032805	446	2032556	1.57798	sampe_combine_MACS2_output_peak_489	2
NC_014375.1	2033350	2034186	837	2033908	3.07326	sampe_combine_MACS2_output_peak_490	2
NC_014375.1	2060274	2060743	470	2060493	1.9056	sampe_combine_MACS2_output_peak_491	2
NC_014375.1	2065283	2065780	498	2065533	2.14135	sampe_combine_MACS2_output_peak_492	2
NC_014375.1	2073419	2074182	764	2073795	3.19561	sampe_combine_MACS2_output_peak_493	2
NC_014375.1	2074372	2075074	703	2074810	1.67134	sampe_combine_MACS2_output_peak_494	2
NC_014375.1	2086271	2086796	526	2086535	2.29588	sampe_combine_MACS2_output_peak_495	1
NC_014375.1	2088665	2089230	566	2088948	2.1616	sampe_combine_MACS2_output_peak_496	3
NC_014375.1	2093959	2094615	657	2094321	3.13294	sampe_combine_MACS2_output_peak_497	1
NC_014375.1	2099796	2100630	835	2100290	2.36665	sampe_combine_MACS2_output_peak_498	2
NC_014375.1	2101284	2101657	374	2101461	1.27679	sampe_combine_MACS2_output_peak_499	2
NC_014375.1	2110496	2111034	539	2110773	2.19016	sampe_combine_MACS2_output_peak_500	1
NC_014375.1	2112279	2112855	577	2112576	2.28854	sampe_combine_MACS2_output_peak_501	1
NC_014375.1	2115870	2116804	935	2116386	3.39895	sampe_combine_MACS2_output_peak_502	3
NC_014375.1	2121755	2122463	709	2122018	1.92116	sampe_combine_MACS2_output_peak_503	2
NC_014375.1	2122941	2124113	1173	2123238	2.58684	sampe_combine_MACS2_output_peak_504	3
NC_014375.1	2129358	2129814	457	2129586	1.44987	sampe_combine_MACS2_output_peak_505	1
NC_014375.1	2130287	2130832	546	2130561	2.33084	sampe_combine_MACS2_output_peak_506	1
NC_014375.1	2134348	2135129	782	2134710	2.72411	sampe_combine_MACS2_output_peak_507	2
NC_014375.1	2137823	2138513	691	2138136	3.50511	sampe_combine_MACS2_output_peak_508	2
NC_014375.1	2139227	2139825	599	2139513	2.98629	sampe_combine_MACS2_output_peak_509	2
NC_014375.1	2139903	2140667	765	2140324	2.96241	sampe_combine_MACS2_output_peak_510	2
NC_014375.1	2143163	2143706	544	2143448	1.80627	sampe_combine_MACS2_output_peak_511	1
NC_014375.1	2144717	2145185	469	2144941	1.36504	sampe_combine_MACS2_output_peak_512	1
NC_014375.1	2145337	2145763	427	2145555	1.22713	sampe_combine_MACS2_output_peak_513	1
NC_014375.1	2146460	2147061	602	2146741	2.11342	sampe_combine_MACS2_output_peak_514	1
NC_014375.1	2147275	2148752	1478	2148239	3.3073	sampe_combine_MACS2_output_peak_515	5
NC_014375.1	2149346	2149999	654	2149652	2.27926	sampe_combine_MACS2_output_peak_516	2
NC_014375.1	2150501	2151024	524	2150764	1.94354	sampe_combine_MACS2_output_peak_517	1
NC_014375.1	2151251	2151974	724	2151597	2.73178	sampe_combine_MACS2_output_peak_518	5
NC_014375.1	2154685	2155229	545	2154973	1.52959	sampe_combine_MACS2_output_peak_519	2
NC_014375.1	2155716	2156342	627	2155977	2.50392	sampe_combine_MACS2_output_peak_520	2
NC_014375.1	2158266	2158704	439	2158445	1.74104	sampe_combine_MACS2_output_peak_521	1
NC_014375.1	2159091	2159543	453	2159332	1.87107	sampe_combine_MACS2_output_peak_522	1
NC_014375.1	2168990	2169544	555	2169280	2.96114	sampe_combine_MACS2_output_peak_523	2
NC_014375.1	2182995	2183882	888	2183191	1.54792	sampe_combine_MACS2_output_peak_524	4
NC_014375.1	2185989	2186385	397	2186201	1.44305	sampe_combine_MACS2_output_peak_525	1
NC_014375.1	2187313	2187817	505	2187535	1.78602	sampe_combine_MACS2_output_peak_526	2
NC_014375.1	2189742	2190689	948	2190431	1.76129	sampe_combine_MACS2_output_peak_527	4
NC_014375.1	2192495	2192880	386	2192714	1.40127	sampe_combine_MACS2_output_peak_528	1
NC_014375.1	2193144	2194100	957	2193810	1.71461	sampe_combine_MACS2_output_peak_529	3
NC_014375.1	2194444	2195451	1008	2195165	1.46991	sampe_combine_MACS2_output_peak_530	4
NC_014375.1	2197377	2198185	809	2197886	1.61677	sampe_combine_MACS2_output_peak_531	3
NC_014375.1	2198517	2199064	548	2198779	2.3658	sampe_combine_MACS2_output_peak_532	1
NC_014375.1	2201236	2201568	333	2201408	1.13867	sampe_combine_MACS2_output_peak_533	1
NC_014375.1	2203842	2204490	649	2204267	1.97594	sampe_combine_MACS2_output_peak_534	2
NC_014375.1	2207149	2208782	1634	2208401	3.20456	sampe_combine_MACS2_output_peak_535	6
NC_014375.1	2211207	2211649	443	2211458	1.29683	sampe_combine_MACS2_output_peak_536	3
NC_014375.1	2212500	2213167	668	2212902	2.87438	sampe_combine_MACS2_output_peak_537	1
NC_014375.1	2213393	2214112	720	2213704	2.46811	sampe_combine_MACS2_output_peak_538	1
NC_014375.1	2214440	2216289	1850	2215238	2.51522	sampe_combine_MACS2_output_peak_539	6
NC_014375.1	2218498	2219212	715	2218825	1.5411	sampe_combine_MACS2_output_peak_540	2
NC_014375.1	2220675	2221179	505	2220905	2.26242	sampe_combine_MACS2_output_peak_541	3
NC_014375.1	2222127	2222628	502	2222370	1.86318	sampe_combine_MACS2_output_peak_542	4
NC_014375.1	2230812	2231298	487	2231045	1.85465	sampe_combine_MACS2_output_peak_543	1
NC_014375.1	2233303	2233776	474	2233538	1.57734	sampe_combine_MACS2_output_peak_544	1
NC_014375.1	2233892	2234349	458	2234140	1.73337	sampe_combine_MACS2_output_peak_545	1
NC_014375.1	2236347	2237094	748	2236671	3.18814	sampe_combine_MACS2_output_peak_546	2
NC_014375.1	2237585	2238788	1204	2237986	3.23312	sampe_combine_MACS2_output_peak_547	3
NC_014375.1	2239337	2239904	568	2239621	2.00599	sampe_combine_MACS2_output_peak_548	2
NC_014375.1	2240267	2240810	544	2240554	1.62935	sampe_combine_MACS2_output_peak_549	3
NC_014375.1	2244209	2245737	1529	2245376	3.38403	sampe_combine_MACS2_output_peak_550	5
NC_014375.1	2246319	2246887	569	2246585	2.16778	sampe_combine_MACS2_output_peak_551	1
NC_014375.1	2250783	2253579	2797	2251999	3.10075	sampe_combine_MACS2_output_peak_552	11
NC_014375.1	2253859	2254984	1126	2254146	2.2816	sampe_combine_MACS2_output_peak_553	3
NC_014375.1	2255249	2255794	546	2255386	1.28361	sampe_combine_MACS2_output_peak_554	2
NC_014375.1	2260698	2261042	345	2260838	1.16126	sampe_combine_MACS2_output_peak_555	1
NC_014375.1	2261708	2263304	1597	2262187	2.61092	sampe_combine_MACS2_output_peak_556	4
NC_014375.1	2270125	2270547	423	2270281	1.29107	sampe_combine_MACS2_output_peak_557	2
NC_014375.1	2277039	2277776	738	2277586	1.30429	sampe_combine_MACS2_output_peak_558	2
NC_014375.1	2278163	2278729	567	2278385	1.45499	sampe_combine_MACS2_output_peak_559	2
NC_014375.1	2279165	2280255	1091	2280019	2.31677	sampe_combine_MACS2_output_peak_560	3
NC_014375.1	2280554	2281039	486	2280787	1.28212	sampe_combine_MACS2_output_peak_561	1
NC_014375.1	2281398	2282391	994	2281967	2.30356	sampe_combine_MACS2_output_peak_562	4
NC_014375.1	2283650	2284145	496	2283974	1.54409	sampe_combine_MACS2_output_peak_563	2
NC_014375.1	2284387	2284932	546	2284662	2.29759	sampe_combine_MACS2_output_peak_564	1
NC_014375.1	2286578	2286932	355	2286727	1.38124	sampe_combine_MACS2_output_peak_565	1
NC_014375.1	2289967	2290317	351	2290127	1.68626	sampe_combine_MACS2_output_peak_566	1
NC_014375.1	2290595	2291419	825	2291168	1.49655	sampe_combine_MACS2_output_peak_567	3
NC_014375.1	2293446	2294176	731	2293880	2.07655	sampe_combine_MACS2_output_peak_568	3
NC_014375.1	2296316	2296823	508	2296605	1.71056	sampe_combine_MACS2_output_peak_569	1
NC_014375.1	2300885	2301486	602	2301211	2.19804	sampe_combine_MACS2_output_peak_570	3
NC_014375.1	2307173	2307565	393	2307381	1.32902	sampe_combine_MACS2_output_peak_571	1
NC_014375.1	2308155	2308665	511	2308427	1.90006	sampe_combine_MACS2_output_peak_572	3
NC_014375.1	2309037	2309371	335	2309138	1.14187	sampe_combine_MACS2_output_peak_573	1
NC_014375.1	2310932	2311368	437	2311174	1.47758	sampe_combine_MACS2_output_peak_574	2
NC_014375.1	2312580	2313196	617	2312844	2.99012	sampe_combine_MACS2_output_peak_575	1
NC_014375.1	2313553	2314339	787	2313925	3.05855	sampe_combine_MACS2_output_peak_576	2
NC_014375.1	2314904	2315828	925	2315448	3.73254	sampe_combine_MACS2_output_peak_577	1
NC_014375.1	2321147	2321992	846	2321571	2.62158	sampe_combine_MACS2_output_peak_578	1
NC_014375.1	2323818	2324438	621	2324011	1.61741	sampe_combine_MACS2_output_peak_579	1
NC_014375.1	2325905	2326409	505	2326139	1.90197	sampe_combine_MACS2_output_peak_580	1
NC_014375.1	2326954	2327440	487	2327226	2.12131	sampe_combine_MACS2_output_peak_581	1
NC_014375.1	2336338	2336698	361	2336488	1.19771	sampe_combine_MACS2_output_peak_582	1
NC_014375.1	2337484	2338650	1167	2337772	3.51853	sampe_combine_MACS2_output_peak_583	3
NC_014375.1	2345280	2346195	916	2345630	3.13933	sampe_combine_MACS2_output_peak_584	2
NC_014375.1	2347478	2347867	390	2347671	1.27956	sampe_combine_MACS2_output_peak_585	1
NC_014375.1	2349147	2349722	576	2349409	1.53684	sampe_combine_MACS2_output_peak_586	2
NC_014375.1	2353699	2355558	1860	2354872	2.77335	sampe_combine_MACS2_output_peak_587	3
NC_014375.1	2356730	2357625	896	2356999	1.85892	sampe_combine_MACS2_output_peak_588	3
NC_014375.1	2360628	2360919	292	2360783	1.17746	sampe_combine_MACS2_output_peak_589	1
NC_014375.1	2362340	2364547	2208	2363143	3.35355	sampe_combine_MACS2_output_peak_590	8
NC_014375.1	2365685	2366900	1216	2366187	2.46577	sampe_combine_MACS2_output_peak_591	4
NC_014375.1	2368180	2368475	296	2368351	1.1887	sampe_combine_MACS2_output_peak_592	1
NC_014375.1	2373997	2374564	568	2374269	2.32999	sampe_combine_MACS2_output_peak_593	2
NC_014375.1	2374778	2375309	532	2375059	2.17822	sampe_combine_MACS2_output_peak_594	1
NC_014375.1	2377369	2377693	325	2377506	1.22308	sampe_combine_MACS2_output_peak_595	1
NC_014375.1	2381771	2382840	1070	2382137	3.29984	sampe_combine_MACS2_output_peak_596	2
NC_014375.1	2386280	2386801	522	2386545	2.18717	sampe_combine_MACS2_output_peak_597	2
NC_014375.1	2390987	2392948	1962	2392270	3.27405	sampe_combine_MACS2_output_peak_598	5
NC_014375.1	2393398	2394435	1038	2393951	2.7548	sampe_combine_MACS2_output_peak_599	3
NC_014375.1	2395834	2396717	884	2396252	3.56372	sampe_combine_MACS2_output_peak_600	2
NC_014375.1	2396802	2397353	552	2397064	1.63894	sampe_combine_MACS2_output_peak_601	2
NC_014375.1	2398193	2398802	610	2398496	3.1355	sampe_combine_MACS2_output_peak_602	1
NC_014375.1	2401379	2402149	771	2401629	1.48824	sampe_combine_MACS2_output_peak_603	3
NC_014375.1	2402538	2403079	542	2402808	2.1439	sampe_combine_MACS2_output_peak_604	1
NC_014375.1	2403616	2404035	420	2403825	1.52917	sampe_combine_MACS2_output_peak_605	1
NC_014375.1	2404729	2405238	510	2404963	1.86318	sampe_combine_MACS2_output_peak_606	1
NC_014375.1	2405840	2406363	524	2406098	1.78599	sampe_combine_MACS2_output_peak_607	1
NC_014375.1	2408003	2408441	439	2408214	1.63105	sampe_combine_MACS2_output_peak_608	0
NC_014375.1	2409930	2411165	1236	2410354	3.94037	sampe_combine_MACS2_output_peak_609	4
NC_014375.1	2413888	2414306	419	2414078	1.37165	sampe_combine_MACS2_output_peak_610	1
NC_014375.1	2414460	2414783	324	2414650	1.34522	sampe_combine_MACS2_output_peak_611	2
NC_014375.1	2415405	2415838	434	2415601	1.48867	sampe_combine_MACS2_output_peak_612	1
NC_014375.1	2418890	2419389	500	2419144	1.7355	sampe_combine_MACS2_output_peak_613	1
NC_014375.1	2423617	2424037	421	2423815	1.4926	sampe_combine_MACS2_output_peak_614	1
NC_014375.1	2424393	2424971	579	2424692	2.07551	sampe_combine_MACS2_output_peak_615	1
NC_014375.1	2431086	2431424	339	2431267	1.27828	sampe_combine_MACS2_output_peak_616	1
NC_014375.1	2433601	2434268	668	2433894	2.51436	sampe_combine_MACS2_output_peak_617	3
NC_014375.1	2439371	2440036	666	2439585	1.42515	sampe_combine_MACS2_output_peak_618	3
NC_014375.1	2440327	2440861	535	2440598	2.50882	sampe_combine_MACS2_output_peak_619	2
NC_014375.1	2442363	2442847	485	2442561	1.37634	sampe_combine_MACS2_output_peak_620	3
NC_014375.1	2457613	2459980	2368	2459690	2.80703	sampe_combine_MACS2_output_peak_621	5
NC_014375.1	2466906	2467996	1091	2467706	2.72195	sampe_combine_MACS2_output_peak_622	3
NC_014375.1	2472587	2473140	554	2472873	2.37219	sampe_combine_MACS2_output_peak_623	1
NC_014375.1	2476810	2477267	458	2477049	2.00493	sampe_combine_MACS2_output_peak_624	2
NC_014375.1	2479954	2480513	560	2480251	2.44424	sampe_combine_MACS2_output_peak_625	1
NC_014375.1	2482790	2483256	467	2483004	1.76683	sampe_combine_MACS2_output_peak_626	1
NC_014375.1	2483507	2483883	377	2483696	1.75532	sampe_combine_MACS2_output_peak_627	1
NC_014375.1	2486216	2486609	394	2486439	1.413	sampe_combine_MACS2_output_peak_628	2
NC_014375.1	2487084	2487934	851	2487665	2.16607	sampe_combine_MACS2_output_peak_629	3
NC_014375.1	2489093	2489668	576	2489396	2.44743	sampe_combine_MACS2_output_peak_630	2
NC_014375.1	2489913	2490806	894	2490378	3.35185	sampe_combine_MACS2_output_peak_631	2
NC_014375.1	2491073	2491685	613	2491395	3.45011	sampe_combine_MACS2_output_peak_632	1
NC_014375.1	2502636	2503554	919	2502909	2.94217	sampe_combine_MACS2_output_peak_633	3
NC_014375.1	2514452	2514817	366	2514628	1.5556	sampe_combine_MACS2_output_peak_634	0
NC_014375.1	2517819	2518807	989	2518092	2.18312	sampe_combine_MACS2_output_peak_635	1
NC_014375.1	2520637	2521576	940	2520904	2.12536	sampe_combine_MACS2_output_peak_636	2
NC_014375.1	2524168	2524515	348	2524361	1.47247	sampe_combine_MACS2_output_peak_637	0
NC_014375.1	2525820	2526461	642	2526169	2.36814	sampe_combine_MACS2_output_peak_638	3
NC_014375.1	2529232	2529593	362	2529416	1.34969	sampe_combine_MACS2_output_peak_639	2
NC_014375.1	2532915	2533649	735	2533349	2.72944	sampe_combine_MACS2_output_peak_640	3
NC_014375.1	2538821	2539432	612	2539125	2.28075	sampe_combine_MACS2_output_peak_641	1
NC_014375.1	2540110	2540904	795	2540348	1.62637	sampe_combine_MACS2_output_peak_642	1
NC_014375.1	2545748	2546680	933	2546032	2.61519	sampe_combine_MACS2_output_peak_643	2
NC_014375.1	2546856	2547380	525	2547105	2.71217	sampe_combine_MACS2_output_peak_644	1
NC_014375.1	2550812	2551326	515	2551075	2.11982	sampe_combine_MACS2_output_peak_645	1
NC_014375.1	2551647	2552562	916	2552292	1.3985	sampe_combine_MACS2_output_peak_646	5
NC_014375.1	2554922	2555220	299	2555036	1.21924	sampe_combine_MACS2_output_peak_647	1
NC_014375.1	2561311	2561662	352	2561426	1.358	sampe_combine_MACS2_output_peak_648	2
NC_014375.1	2565211	2565609	399	2565417	1.52895	sampe_combine_MACS2_output_peak_649	1
NC_014375.1	2566270	2566727	458	2566472	1.81586	sampe_combine_MACS2_output_peak_650	2
NC_014375.1	2568800	2569445	646	2569141	3.55179	sampe_combine_MACS2_output_peak_651	1
NC_014375.1	2572975	2573520	546	2573258	2.08934	sampe_combine_MACS2_output_peak_652	1
NC_014375.1	2576531	2577550	1020	2577282	2.31293	sampe_combine_MACS2_output_peak_653	3
NC_014375.1	2578263	2578572	310	2578375	1.20475	sampe_combine_MACS2_output_peak_654	3
NC_014375.1	2584216	2584615	400	2584425	1.33264	sampe_combine_MACS2_output_peak_655	4
NC_014375.1	2586882	2587294	413	2587106	1.58864	sampe_combine_MACS2_output_peak_656	1
NC_014375.1	2588258	2588751	494	2588499	1.84485	sampe_combine_MACS2_output_peak_657	2
NC_014375.1	2589086	2589450	365	2589279	1.39616	sampe_combine_MACS2_output_peak_658	1
NC_014375.1	2592579	2593113	535	2592834	1.93963	sampe_combine_MACS2_output_peak_659	1
NC_014375.1	2594581	2595072	492	2594809	1.6594	sampe_combine_MACS2_output_peak_660	1
NC_014375.1	2597011	2597599	589	2597296	2.43084	sampe_combine_MACS2_output_peak_661	1
NC_014375.1	2597773	2598333	561	2598049	2.01004	sampe_combine_MACS2_output_peak_662	1
NC_014375.1	2599464	2600825	1362	2599844	3.27341	sampe_combine_MACS2_output_peak_663	6
NC_014375.1	2602614	2603073	460	2602866	1.97871	sampe_combine_MACS2_output_peak_664	0
NC_014375.1	2605205	2605763	559	2605485	2.53163	sampe_combine_MACS2_output_peak_665	1
NC_014375.1	2607584	2608451	868	2608027	2.84113	sampe_combine_MACS2_output_peak_666	3
NC_014375.1	2609623	2610042	420	2609837	1.70608	sampe_combine_MACS2_output_peak_667	1
NC_014375.1	2624260	2624694	435	2624464	1.89004	sampe_combine_MACS2_output_peak_668	1
NC_014375.1	2626551	2626985	435	2626784	1.6123	sampe_combine_MACS2_output_peak_669	1
NC_014375.1	2632304	2632626	323	2632350	1.08773	sampe_combine_MACS2_output_peak_670	1
NC_014375.1	2637919	2638290	372	2638094	1.56753	sampe_combine_MACS2_output_peak_671	2
NC_014375.1	2642269	2642835	567	2642582	2.01729	sampe_combine_MACS2_output_peak_672	2
NC_014375.1	2644025	2644664	640	2644402	2.80447	sampe_combine_MACS2_output_peak_673	3
NC_014375.1	2644907	2645763	857	2645155	2.67359	sampe_combine_MACS2_output_peak_674	3
NC_014375.1	2647159	2647753	595	2647448	2.73455	sampe_combine_MACS2_output_peak_675	1
NC_014375.1	2649127	2649425	299	2649250	1.20219	sampe_combine_MACS2_output_peak_676	1
NC_014375.1	2652951	2653711	761	2653339	3.24463	sampe_combine_MACS2_output_peak_677	1
NC_014375.1	2659142	2659743	602	2659518	1.87917	sampe_combine_MACS2_output_peak_678	1
NC_014375.1	2661659	2662192	534	2661931	2.07553	sampe_combine_MACS2_output_peak_679	2
NC_014375.1	2665143	2666378	1236	2666054	3.19454	sampe_combine_MACS2_output_peak_680	3
NC_014375.1	2666826	2668969	2144	2667905	2.959	sampe_combine_MACS2_output_peak_681	9
NC_014375.1	2669581	2669950	370	2669736	1.26315	sampe_combine_MACS2_output_peak_682	1
NC_014375.1	2670055	2670904	850	2670678	2.07335	sampe_combine_MACS2_output_peak_683	1
NC_014375.1	2676847	2677213	367	2677035	1.48995	sampe_combine_MACS2_output_peak_684	1
NC_014375.1	2678563	2678990	428	2678799	1.39488	sampe_combine_MACS2_output_peak_685	2
NC_014375.1	2683066	2683461	396	2683312	1.29512	sampe_combine_MACS2_output_peak_686	3
NC_014375.1	2687373	2688053	681	2687567	1.94098	sampe_combine_MACS2_output_peak_687	2
NC_014375.1	2688264	2688752	489	2688518	2.31123	sampe_combine_MACS2_output_peak_688	1
NC_014375.1	2692742	2693048	307	2692905	1.30642	sampe_combine_MACS2_output_peak_689	2
NC_014375.1	2697318	2697678	361	2697493	1.37165	sampe_combine_MACS2_output_peak_690	2
NC_014375.1	2716246	2717160	915	2716503	2.46641	sampe_combine_MACS2_output_peak_691	2
NC_014375.1	2739192	2740371	1180	2739967	2.49458	sampe_combine_MACS2_output_peak_692	4
NC_014375.1	2742268	2742587	320	2742434	1.34095	sampe_combine_MACS2_output_peak_693	1
NC_014375.1	2749494	2749882	389	2749696	1.21988	sampe_combine_MACS2_output_peak_694	2
NC_014375.1	2755907	2756652	746	2756278	3.98321	sampe_combine_MACS2_output_peak_695	2
NC_014375.1	2756730	2757359	630	2757027	3.3819	sampe_combine_MACS2_output_peak_696	2
NC_014375.1	2757687	2758672	986	2758248	1.61144	sampe_combine_MACS2_output_peak_697	2
NC_014375.1	2760107	2760910	804	2760659	2.19511	sampe_combine_MACS2_output_peak_698	2
NC_014375.1	2762935	2763346	412	2763126	1.43687	sampe_combine_MACS2_output_peak_699	3
NC_014375.1	2764596	2765107	512	2764832	1.40213	sampe_combine_MACS2_output_peak_700	2
NC_014375.1	2765494	2766995	1502	2765874	3.30474	sampe_combine_MACS2_output_peak_701	4
NC_014375.1	2767931	2768537	607	2768202	1.93012	sampe_combine_MACS2_output_peak_702	2
NC_014375.1	2768989	2769681	693	2769336	2.49608	sampe_combine_MACS2_output_peak_703	3
NC_014375.1	2769925	2770491	567	2770082	1.19491	sampe_combine_MACS2_output_peak_704	2
NC_014375.1	2772696	2773441	746	2772996	2.97404	sampe_combine_MACS2_output_peak_705	2
NC_014375.1	2774444	2774936	493	2774690	1.68089	sampe_combine_MACS2_output_peak_706	1
NC_014375.1	2782665	2783094	430	2782872	1.33562	sampe_combine_MACS2_output_peak_707	1
NC_014375.1	2784170	2784629	460	2784380	1.60291	sampe_combine_MACS2_output_peak_708	1
NC_014375.1	2785671	2786386	716	2785934	2.50925	sampe_combine_MACS2_output_peak_709	1
NC_014375.1	2788842	2789687	846	2789397	3.24484	sampe_combine_MACS2_output_peak_710	1
NC_014375.1	2790510	2791126	617	2790888	1.77413	sampe_combine_MACS2_output_peak_711	2
NC_014375.1	2791555	2792162	608	2791887	2.02326	sampe_combine_MACS2_output_peak_712	2
NC_014375.1	2796272	2796966	695	2796756	1.32912	sampe_combine_MACS2_output_peak_713	4
NC_014375.1	2801897	2802446	550	2802180	1.94375	sampe_combine_MACS2_output_peak_714	1
NC_014375.1	2810161	2810471	311	2810338	1.23139	sampe_combine_MACS2_output_peak_715	1
NC_014375.1	2811268	2811563	296	2811449	1.15968	sampe_combine_MACS2_output_peak_716	1
NC_014375.1	2812734	2813354	621	2813056	2.76311	sampe_combine_MACS2_output_peak_717	2
NC_014375.1	2815865	2816264	400	2816049	1.43836	sampe_combine_MACS2_output_peak_718	2
NC_014375.1	2816832	2818007	1176	2817155	3.10416	sampe_combine_MACS2_output_peak_719	3
NC_014375.1	2822513	2823219	707	2822969	2.19911	sampe_combine_MACS2_output_peak_720	2
NC_014375.1	2824670	2825159	490	2824952	1.57521	sampe_combine_MACS2_output_peak_721	2
NC_014375.1	2825783	2826172	390	2825957	1.18248	sampe_combine_MACS2_output_peak_722	1
NC_014375.1	2827269	2827601	333	2827386	1.17947	sampe_combine_MACS2_output_peak_723	2
NC_014375.1	2830502	2831131	630	2830836	1.81493	sampe_combine_MACS2_output_peak_724	3
NC_014375.1	2831368	2831897	530	2831635	2.50993	sampe_combine_MACS2_output_peak_725	3
NC_014375.1	2832105	2832667	563	2832382	2.53014	sampe_combine_MACS2_output_peak_726	1
NC_014375.1	2833705	2834148	444	2833950	1.49869	sampe_combine_MACS2_output_peak_727	1
NC_014375.1	2836909	2837204	296	2837059	1.22604	sampe_combine_MACS2_output_peak_728	1
NC_014375.1	2842399	2842944	546	2842667	1.82232	sampe_combine_MACS2_output_peak_729	2
NC_014375.1	2846088	2846669	582	2846370	2.83771	sampe_combine_MACS2_output_peak_730	2
NC_014375.1	2851381	2851966	586	2851629	1.94537	sampe_combine_MACS2_output_peak_731	2
NC_014375.1	2854796	2855287	492	2855013	1.7412	sampe_combine_MACS2_output_peak_732	1
NC_014375.1	2880303	2881230	928	2880925	2.04663	sampe_combine_MACS2_output_peak_733	2
NC_014375.1	2883566	2884261	696	2883856	1.99382	sampe_combine_MACS2_output_peak_734	3
NC_014375.1	2890285	2890861	577	2890576	2.16356	sampe_combine_MACS2_output_peak_735	2
NC_014375.1	2893928	2894403	476	2894184	1.95387	sampe_combine_MACS2_output_peak_736	1
NC_014375.1	2901074	2901544	471	2901324	1.75846	sampe_combine_MACS2_output_peak_737	2
NC_014375.1	2902825	2903285	461	2903030	1.5663	sampe_combine_MACS2_output_peak_738	2
NC_014375.1	2907204	2907827	624	2907705	1.17297	sampe_combine_MACS2_output_peak_739	2
NC_014375.1	2909320	2909822	503	2909564	1.83752	sampe_combine_MACS2_output_peak_740	1
NC_014375.1	2910744	2911060	317	2910863	1.15508	sampe_combine_MACS2_output_peak_741	1
NC_014375.1	2911146	2911551	406	2911372	1.38488	sampe_combine_MACS2_output_peak_742	2
NC_014375.1	2916391	2916713	323	2916533	1.29517	sampe_combine_MACS2_output_peak_743	1
NC_014375.1	2923767	2924334	568	2924051	1.6519	sampe_combine_MACS2_output_peak_744	1
NC_014375.1	2928463	2928849	387	2928663	1.44204	sampe_combine_MACS2_output_peak_745	2
NC_014375.1	2929555	2930485	931	2930231	2.05222	sampe_combine_MACS2_output_peak_746	3
NC_014375.1	2932266	2932712	447	2932482	1.47432	sampe_combine_MACS2_output_peak_747	1
NC_014375.1	2941101	2941655	555	2941285	1.2155	sampe_combine_MACS2_output_peak_748	2
NC_014375.1	2943185	2943647	463	2943413	1.70323	sampe_combine_MACS2_output_peak_749	2
NC_014375.1	2949092	2949432	341	2949311	1.24422	sampe_combine_MACS2_output_peak_750	1
NC_014375.1	2956058	2956390	333	2956165	1.20505	sampe_combine_MACS2_output_peak_751	1
NC_014375.1	2958552	2959614	1063	2959248	3.9333	sampe_combine_MACS2_output_peak_752	2
NC_014375.1	2967765	2968777	1013	2968506	2.12979	sampe_combine_MACS2_output_peak_753	2
NC_014375.1	2972381	2972974	594	2972703	2.03598	sampe_combine_MACS2_output_peak_754	2
NC_014375.1	2973459	2974031	573	2973682	1.67923	sampe_combine_MACS2_output_peak_755	3
NC_014375.1	2974524	2975105	582	2974750	1.4257	sampe_combine_MACS2_output_peak_756	1
NC_014375.1	2982165	2982511	347	2982324	1.31814	sampe_combine_MACS2_output_peak_757	0
NC_014375.1	2983092	2983714	623	2983405	2.19508	sampe_combine_MACS2_output_peak_758	1
NC_014375.1	2984463	2984794	332	2984625	1.34107	sampe_combine_MACS2_output_peak_759	1
NC_014375.1	2993787	2994242	456	2994027	1.4633	sampe_combine_MACS2_output_peak_760	5
NC_014375.1	2994589	2995113	525	2994827	1.41612	sampe_combine_MACS2_output_peak_761	1
NC_014375.1	2995213	2995721	509	2995486	1.81488	sampe_combine_MACS2_output_peak_762	3
NC_014375.1	2996828	2997439	612	2997159	2.34928	sampe_combine_MACS2_output_peak_763	1
NC_014375.1	3001094	3001808	715	3001580	1.65645	sampe_combine_MACS2_output_peak_764	2
NC_014375.1	3027721	3028134	414	3027910	1.58589	sampe_combine_MACS2_output_peak_765	1
NC_014375.1	3043290	3043697	408	3043489	1.39231	sampe_combine_MACS2_output_peak_766	1
NC_014375.1	3043854	3044488	635	3044180	2.15603	sampe_combine_MACS2_output_peak_767	2
NC_014375.1	3046377	3046869	493	3046624	1.62594	sampe_combine_MACS2_output_peak_768	1
NC_014375.1	3054628	3055387	760	3055019	2.51546	sampe_combine_MACS2_output_peak_769	1
NC_014375.1	3056569	3057019	451	3056781	1.21637	sampe_combine_MACS2_output_peak_770	2
NC_014375.1	3058514	3059205	692	3058820	3.05163	sampe_combine_MACS2_output_peak_771	2
NC_014375.1	3062019	3063183	1165	3062530	3.92347	sampe_combine_MACS2_output_peak_772	4
NC_014375.1	3064777	3065844	1068	3065509	1.86624	sampe_combine_MACS2_output_peak_773	4
NC_014375.1	3065999	3066581	583	3066256	2.24921	sampe_combine_MACS2_output_peak_774	1
NC_014375.1	3066863	3068206	1344	3067219	2.56457	sampe_combine_MACS2_output_peak_775	4
NC_014375.1	3079399	3079756	358	3079590	1.17525	sampe_combine_MACS2_output_peak_776	3
NC_014375.1	3080454	3080889	436	3080687	1.47217	sampe_combine_MACS2_output_peak_777	1
NC_014375.1	3083831	3085126	1296	3084310	3.9143	sampe_combine_MACS2_output_peak_778	7
NC_014375.1	3088795	3089094	300	3088931	1.32833	sampe_combine_MACS2_output_peak_779	1
NC_014375.1	3089397	3089842	446	3089590	1.659	sampe_combine_MACS2_output_peak_780	2
NC_014375.1	3091553	3092235	683	3091890	3.53851	sampe_combine_MACS2_output_peak_781	1
NC_014375.1	3096944	3097272	329	3097061	1.14687	sampe_combine_MACS2_output_peak_782	1
NC_014375.1	3102463	3102795	333	3102588	1.1768	sampe_combine_MACS2_output_peak_783	1
NC_014375.1	3106236	3107086	851	3106641	3.4791	sampe_combine_MACS2_output_peak_784	2
NC_014375.1	3108015	3108404	390	3108172	1.14467	sampe_combine_MACS2_output_peak_785	1
NC_014375.1	3108695	3109015	321	3108882	1.23973	sampe_combine_MACS2_output_peak_786	1
NC_014375.1	3109446	3110202	757	3109906	2.42414	sampe_combine_MACS2_output_peak_787	4
NC_014375.1	3115942	3116248	307	3116061	1.26169	sampe_combine_MACS2_output_peak_788	1
NC_014375.1	3119757	3120242	486	3119994	1.56141	sampe_combine_MACS2_output_peak_789	1
NC_014375.1	3123057	3124121	1065	3123263	2.37988	sampe_combine_MACS2_output_peak_790	3
NC_014375.1	3124259	3125018	760	3124724	1.99535	sampe_combine_MACS2_output_peak_791	2
NC_014375.1	3125463	3126137	675	3125733	1.9946	sampe_combine_MACS2_output_peak_792	1
NC_014375.1	3130141	3131219	1079	3130457	1.9089	sampe_combine_MACS2_output_peak_793	4
NC_014375.1	3134470	3135070	601	3134732	1.75674	sampe_combine_MACS2_output_peak_794	1
NC_014375.1	3135437	3135762	326	3135643	1.21221	sampe_combine_MACS2_output_peak_795	2
NC_014375.1	3136359	3137143	785	3136593	1.68935	sampe_combine_MACS2_output_peak_796	1
NC_014375.1	3137906	3138300	395	3138058	1.22296	sampe_combine_MACS2_output_peak_797	2
NC_014375.1	3139103	3139656	554	3139252	1.27587	sampe_combine_MACS2_output_peak_798	0
NC_014375.1	3141551	3142022	472	3141789	1.59253	sampe_combine_MACS2_output_peak_799	2
NC_014375.1	3142318	3142845	528	3142591	1.77664	sampe_combine_MACS2_output_peak_800	2
NC_014375.1	3144240	3145183	944	3144530	1.93551	sampe_combine_MACS2_output_peak_801	4
NC_014375.1	3145585	3145972	388	3145751	1.31469	sampe_combine_MACS2_output_peak_802	1
NC_014375.1	3149476	3149829	354	3149688	1.20021	sampe_combine_MACS2_output_peak_803	0
NC_014375.1	3156953	3158181	1229	3157858	2.40579	sampe_combine_MACS2_output_peak_804	4
NC_014375.1	3166442	3166941	500	3166678	1.75894	sampe_combine_MACS2_output_peak_805	2
NC_014375.1	3169719	3170245	527	3169987	1.89625	sampe_combine_MACS2_output_peak_806	1
NC_014375.1	3172537	3172991	455	3172781	1.50954	sampe_combine_MACS2_output_peak_807	1
NC_014375.1	3176819	3177250	432	3177057	1.37063	sampe_combine_MACS2_output_peak_808	4
NC_014375.1	3178594	3178889	296	3178730	1.17895	sampe_combine_MACS2_output_peak_809	1
NC_014375.1	3187845	3189084	1240	3188398	2.00829	sampe_combine_MACS2_output_peak_810	3
NC_014375.1	3196065	3196531	467	3196298	1.63526	sampe_combine_MACS2_output_peak_811	1
NC_014375.1	3197213	3198011	799	3197578	1.70234	sampe_combine_MACS2_output_peak_812	0
NC_014375.1	3206507	3206845	339	3206692	1.21604	sampe_combine_MACS2_output_peak_813	3
NC_014375.1	3210034	3210479	446	3210241	1.50897	sampe_combine_MACS2_output_peak_814	2
NC_014375.1	3212460	3212975	516	3212711	1.93839	sampe_combine_MACS2_output_peak_815	0
NC_014375.1	3214605	3214949	345	3214734	1.41043	sampe_combine_MACS2_output_peak_816	0
NC_014375.1	3219249	3219592	344	3219439	1.3219	sampe_combine_MACS2_output_peak_817	2
NC_014375.1	3223728	3224288	561	3223882	1.28547	sampe_combine_MACS2_output_peak_818	2
NC_014375.1	3225320	3225665	346	3225454	1.13026	sampe_combine_MACS2_output_peak_819	1
NC_014375.1	3235575	3236055	481	3235881	1.33135	sampe_combine_MACS2_output_peak_820	3
NC_014375.1	3242583	3242975	393	3242825	1.29516	sampe_combine_MACS2_output_peak_821	1
NC_014375.1	3243669	3244074	406	3243921	1.25784	sampe_combine_MACS2_output_peak_822	2
NC_014375.1	3246180	3246745	566	3246450	1.89867	sampe_combine_MACS2_output_peak_823	1
NC_014375.1	3249667	3250068	402	3249857	1.33585	sampe_combine_MACS2_output_peak_824	2
NC_014375.1	3254813	3255417	605	3255069	1.51756	sampe_combine_MACS2_output_peak_825	2
NC_014375.1	3260502	3260973	472	3260752	1.39153	sampe_combine_MACS2_output_peak_826	1
NC_014375.1	3269363	3269816	454	3269600	1.34466	sampe_combine_MACS2_output_peak_827	2
NC_014375.1	3272156	3272595	440	3272408	1.60723	sampe_combine_MACS2_output_peak_828	1
NC_014375.1	3283450	3283910	461	3283692	1.34202	sampe_combine_MACS2_output_peak_829	1
NC_014375.1	3284012	3284591	580	3284299	2.5384	sampe_combine_MACS2_output_peak_830	2
NC_014375.1	3285963	3287041	1079	3286351	2.14198	sampe_combine_MACS2_output_peak_831	3
NC_014375.1	3288001	3289406	1406	3288981	1.68713	sampe_combine_MACS2_output_peak_832	1
NC_014375.1	3290159	3291243	1085	3290589	1.89253	sampe_combine_MACS2_output_peak_833	1
NC_014375.1	3291791	3293914	2124	3292084	2.08138	sampe_combine_MACS2_output_peak_834	5
NC_014375.1	3296890	3297264	375	3297048	1.5021	sampe_combine_MACS2_output_peak_835	1
NC_014375.1	3298229	3298618	390	3298409	1.27264	sampe_combine_MACS2_output_peak_836	1
NC_014375.1	3299652	3301062	1411	3299970	1.29071	sampe_combine_MACS2_output_peak_837	2
NC_014375.1	3319469	3319766	298	3319628	1.1627	sampe_combine_MACS2_output_peak_838	1
NC_014375.1	3321957	3322786	830	3322117	1.35033	sampe_combine_MACS2_output_peak_839	4
NC_014375.1	3323611	3324399	789	3324120	1.83439	sampe_combine_MACS2_output_peak_840	2
NC_014375.1	3327892	3328372	481	3328129	1.36629	sampe_combine_MACS2_output_peak_841	1
NC_014375.1	3335814	3336990	1177	3336576	1.6783	sampe_combine_MACS2_output_peak_842	4
NC_014375.1	3339046	3339574	529	3339325	1.54702	sampe_combine_MACS2_output_peak_843	1
NC_014375.1	3340717	3341648	932	3341334	1.83702	sampe_combine_MACS2_output_peak_844	3
NC_014375.1	3344059	3344500	442	3344252	1.15236	sampe_combine_MACS2_output_peak_845	3
NC_014375.1	3345339	3345924	586	3345650	1.63382	sampe_combine_MACS2_output_peak_846	1
NC_014375.1	3346345	3346988	644	3346700	1.48736	sampe_combine_MACS2_output_peak_847	2
NC_014375.1	3348244	3348806	563	3348472	1.32317	sampe_combine_MACS2_output_peak_848	1
NC_014375.1	3349284	3349659	376	3349518	1.06115	sampe_combine_MACS2_output_peak_849	1
NC_014375.1	3355467	3356046	580	3355790	1.46607	sampe_combine_MACS2_output_peak_850	4
NC_014375.1	3356974	3357463	490	3357204	1.276	sampe_combine_MACS2_output_peak_851	0
NC_014375.1	3358791	3359840	1050	3359057	1.54398	sampe_combine_MACS2_output_peak_852	2
NC_014375.1	3360982	3361493	512	3361194	1.6609	sampe_combine_MACS2_output_peak_853	2
NC_014375.1	3363861	3364317	457	3364050	1.46663	sampe_combine_MACS2_output_peak_854	1
NC_014375.1	3366493	3366888	396	3366672	1.33262	sampe_combine_MACS2_output_peak_855	1
NC_014375.1	3369051	3369587	537	3369293	1.74493	sampe_combine_MACS2_output_peak_856	1
NC_014375.1	3370766	3371144	379	3370963	1.10492	sampe_combine_MACS2_output_peak_857	2
NC_014375.1	3374957	3375344	388	3375189	1.24407	sampe_combine_MACS2_output_peak_858	1
NC_014375.1	3376467	3376768	302	3376469	1.03412	sampe_combine_MACS2_output_peak_859	1
NC_014375.1	3377610	3378039	430	3377939	1.16728	sampe_combine_MACS2_output_peak_860	0
NC_014375.1	3379018	3379837	820	3379249	1.51491	sampe_combine_MACS2_output_peak_861	3
NC_014375.1	3382101	3382435	335	3382225	1.26573	sampe_combine_MACS2_output_peak_862	1
NC_014375.1	3383199	3384226	1028	3383946	1.40769	sampe_combine_MACS2_output_peak_863	2
NC_014375.1	3384440	3384993	554	3384719	1.86934	sampe_combine_MACS2_output_peak_864	2
NC_014375.1	3389185	3389608	424	3389368	1.17363	sampe_combine_MACS2_output_peak_865	0
NC_014375.1	3390042	3390629	588	3390365	1.74275	sampe_combine_MACS2_output_peak_866	4
NC_014375.1	3391184	3392569	1386	3392172	1.5424	sampe_combine_MACS2_output_peak_867	4
NC_014375.1	3394055	3394398	344	3394194	1.11069	sampe_combine_MACS2_output_peak_868	0
NC_014375.1	3394802	3395448	647	3394995	1.22052	sampe_combine_MACS2_output_peak_869	0
NC_014375.1	3404585	3405427	843	3405033	2.51895	sampe_combine_MACS2_output_peak_870	1
NC_014375.1	3408107	3408635	529	3408335	1.38635	sampe_combine_MACS2_output_peak_871	1
NC_014375.1	3409277	3409718	442	3409460	1.13466	sampe_combine_MACS2_output_peak_872	1
NC_014375.1	3413237	3415111	1875	3414657	2.08406	sampe_combine_MACS2_output_peak_873	3
NC_014375.1	3418344	3418700	357	3418566	1.10345	sampe_combine_MACS2_output_peak_874	0
NC_014375.1	3420110	3420929	820	3420376	1.70686	sampe_combine_MACS2_output_peak_875	1
NC_014375.1	3421587	3422505	919	3421854	1.53846	sampe_combine_MACS2_output_peak_876	2
NC_014375.1	3430700	3431494	795	3431128	4.16405	sampe_combine_MACS2_output_peak_877	2
NC_014375.1	3438387	3439409	1023	3438855	1.84504	sampe_combine_MACS2_output_peak_878	0
NC_014375.1	3444379	3445074	696	3444714	2.62073	sampe_combine_MACS2_output_peak_879	1

## Sheet: Legend
Le
