# Supplementary material for: Transcriptional rewiring of the GcrA/CcrM bacterial epigenetic regulatory system in closely related bacteria
Source: PLoS Genet. 2021 Mar 11;17(3):e1009433. doi: 10.1371/journal.pgen.1009433 (PMC7987155; doi:10.1371/journal.pgen.1009433)
Supplement: S5 Data — (XLSX) [file pgen.1009433.s005.xlsx]

## Sheet: Supplementary_Caulo
orthoID	average_probability	ortholog_group_size	description	COGs	eval_COGs	PFAMs	eval_PFAMs	species_w_site	site_count	avg_site_scores	max_site_scores	site_num	site_pos_avg	_site_scores_avg	_site_scores_std	_site_scores_realavg	_site_scores_maxavg	_site_scores_maxstd	_site_scores_maxmax	_site_scores_realmaxavg	_site_pos_avg	_site_pos_std	_site_num_avg	_site_num_std	_site_dens	_site_num_realavg	combo_score	Brev_ID	oldBrevID	Brev_gene	deltaGcrA	ChIP GcrA	Caul_ID	CcrM	ChIP GcrA
4	0.706997	20	PAS-family motility and cell cycle regulatory protein MopJ	COG5388	6.6e-42	PF07310	5.4e-19	17	129	[7.937166639999999, 7.937166639999999, 7.506777266666666, 7.8191507499999995, 7.902439675, 8.0580458, 6.8840143399999985, 7.696278325, 5.324175233333333, 8.928612216666668, 7.750921719999999, 7.937166639999999, 8.0606302625, 7.699412244444444, 7.438452225, 8.70008034, 7.681919181818182]	[10.793594, 10.793594, 10.793594, 10.481363, 10.481363, 10.481363, 10.793594, 10.793594, 5.5805597, 10.793594, 10.793594, 10.793594, 10.793594, 10.793594, 10.793594, 10.793594, 10.793594]	[10, 10, 9, 4, 4, 8, 10, 4, 3, 6, 10, 10, 8, 9, 8, 5, 11]	[110.8, 110.8, 163.0, 125.5, 150.75, 154.125, 132.3, 123.75, 226.66666666666666, 154.66666666666666, 157.6, 110.8, 117.625, 167.33333333333334, 130.25, 150.6, 130.54545454545453]	7.72132	0.743725	0.0175814	10.4318	1.21857	10.7936	0.0237532	-57.8169	28.1123	7.58824	2.59091	0.00101637	0.0172783	67.2854	BRESU_RS13715	Bresu_2750		0	0	CCNA_00999	0	0
1	0.701596	23	cell cycle transcriptional regulator CtrA	COG0745	8.6e-48	PF00072 | PF00486	2e-26 | 9.7e-20	23	129	[10.247735, 10.247735, 7.9313405, 7.7925827000000005, 7.137715814285714, 6.822804922222222, 8.342683175, 7.6220014250000006, 7.2500089875, 5.164135, 8.8507900625, 6.917406909090909, 10.001674, 8.553201666666666, 8.5795973, 8.553201666666666, 7.181928763636364, 10.001674, 8.684305042857144, 8.5795973, 10.247735, 7.7073157, 8.57338094]	[10.793594, 10.793594, 10.793594, 10.793594, 10.481363, 10.481363, 10.481363, 10.481363, 10.481363, 5.164135, 10.793594, 10.481363, 10.793594, 10.793594, 10.793594, 10.793594, 9.186318, 10.793594, 10.793594, 10.793594, 10.793594, 10.793594, 10.793594]	[2, 2, 7, 6, 7, 9, 4, 8, 8, 1, 8, 11, 3, 3, 5, 3, 11, 3, 7, 5, 2, 9, 5]	[48.0, 48.0, 57.285714285714285, 47.0, 143.71428571428572, 152.33333333333334, 103.5, 102.625, 111.875, 60.0, 52.0, 116.72727272727273, 41.666666666666664, 54.666666666666664, 46.8, 57.666666666666664, 128.36363636363637, 41.666666666666664, 81.14285714285714, 46.8, 46.0, 71.44444444444444, 42.0]	8.30394	1.26524	0.0255814	10.3975	1.16564	10.7936	0.0320309	-126.031	34.9026	5.6087	2.91531	0.000751232	0.0172783	58.3164	BRESU_RS06020	Bresu_1213		0	0	CCNA_03130	0	0
2	0.669053	23	polar development protein podJ	COG0790	1.2e-49	PF08238 | PF01471	2.5e-24 | 2.8e-13	22	108	[8.847, 8.847, 9.000034, 8.232854200000002, 6.458234000000001, 8.78576885, 7.812585583333334, 7.3368435, 8.78576885, 7.70697354, 8.278884666666668, 8.137638142857144, 8.390978175, 7.578557566666667, 7.801421333333334, 7.3525052, 8.633222000000002, 7.935157800000001, 8.6279135, 9.000034, 8.553201666666666, 8.847]	[10.793594, 10.793594, 10.793594, 10.793594, 8.669559, 10.481363, 10.481363, 9.509552, 10.481363, 10.481363, 10.793594, 10.793594, 10.793594, 10.481363, 8.669559, 9.186318, 10.793594, 10.481363, 10.481363, 10.793594, 10.793594, 10.793594]	[7, 7, 4, 5, 4, 2, 6, 2, 2, 5, 6, 7, 8, 3, 6, 5, 6, 5, 4, 4, 3, 7]	[141.14285714285714, 141.14285714285714, 174.5, 167.4, 198.5, 167.0, 89.5, 116.5, 192.0, 140.0, 116.5, 115.57142857142857, 160.0, 79.0, 145.0, 102.0, 131.66666666666666, 97.2, 64.0, 172.0, 162.0, 140.28571428571428]	8.22498	0.648672	0.0242365	10.3697	0.673695	10.7936	0.0305564	-63.0496	35.4331	4.90909	1.75575	0.000657526	0.0144656	48.6926	BRESU_RS16565	Bresu_3319		0	0	CCNA_02125	0	0
45	0.353747	23	adenine-specific methyltransferase ccrM	COG2189	1.8e-70	PF01555 | PF18755	1.2e-59 | 4.1e-16	23	116	[7.4456577600000005, 7.4456577600000005, 5.902080533333333, 7.946516409999999, 7.453844675, 8.561219372727273, 7.510702311111111, 9.000034000000001, 8.78576885, 6.6274381571428576, 6.25326606, 5.614627660000001, 6.893150666666667, 7.4456577600000005, 6.3639989, 8.1298013, 7.134615675000001, 7.342305779999999, 6.979353433333333, 6.3639989, 8.34293594, 6.28998672, 7.141245866666668]	[8.357327, 8.357327, 7.2656083, 10.793594, 9.389644, 10.793594, 10.481363, 10.793594, 10.481363, 8.874086, 8.357327, 7.2656083, 8.357327, 8.357327, 7.7823677, 8.357327, 10.481363, 8.357327, 8.357327, 7.7823677, 10.793594, 7.3855157, 8.357327]	[5, 5, 3, 10, 4, 11, 9, 4, 2, 7, 5, 5, 6, 5, 4, 2, 4, 5, 3, 4, 5, 5, 3]	[157.2, 157.2, 169.0, 77.1, 163.0, 133.27272727272728, 109.88888888888889, 94.5, 141.0, 135.14285714285714, 195.0, 139.4, 149.16666666666666, 157.2, 143.0, 165.5, 195.5, 156.8, 111.66666666666667, 143.0, 145.0, 178.0, 208.33333333333334]	7.25973	0.894783	0.0223646	8.93824	1.2307	10.7936	0.0275354	-51.0926	30.5864	5.04348	2.25501	0.000675526	0.0155371	45.0798	BRESU_RS13400	Bresu_2693		0	0	CCNA_00382	0	0
13	0.468021	23	Cell division protein FtsN	COG3087		PF05036	5.8e-10	23	99	[6.612788540000001, 6.612788540000001, 10.247735, 7.578557566666667, 7.256532, 7.330164499999999, 6.013132433333333, 7.705935, 7.578557566666667, 5.164135, 7.939565200000001, 7.64806774, 6.401946833333334, 6.974951925000001, 8.065879616666667, 7.1975750000000005, 7.102485333333334, 7.1975750000000005, 9.516751925, 9.516751925, 6.612788540000001, 7.629730314285715, 6.612788540000001]	[10.481363, 10.481363, 10.793594, 10.481363, 8.357327, 8.357327, 7.7823677, 10.793594, 10.481363, 5.164135, 10.793594, 10.481363, 10.481363, 10.481363, 10.793594, 10.793594, 8.669559, 10.793594, 10.793594, 10.793594, 10.481363, 10.793594, 10.481363]	[5, 5, 2, 3, 4, 4, 3, 4, 3, 2, 5, 5, 6, 4, 6, 5, 3, 5, 4, 4, 5, 7, 5]	[183.6, 183.6, 148.0, 204.66666666666666, 177.25, 252.0, 77.33333333333333, 148.25, 191.0, 82.0, 160.4, 143.4, 140.0, 170.5, 140.16666666666666, 146.0, 152.33333333333334, 166.4, 140.5, 134.5, 165.2, 189.85714285714286, 200.2]	7.41379	1.11991	0.0228392	9.99154	1.37085	10.7936	0.0307802	-39.254	36.7475	4.30435	1.23129	0.000576527	0.0132601	43.007	BRESU_RS14935	Bresu_2988		0	0	CCNA_02086	0	0
17	0.43675	23	pole-organizing protein PopZ	COG3827	3.7e-12	PF10691	3.8e-24	22	107	[7.2346934, 7.2346934, 6.302376420000001, 6.666640340000001, 5.802773400000001, 8.8042412, 7.249782766666667, 7.204513080000001, 7.398153000000001, 6.228532333333334, 8.823375383333333, 6.889600333333334, 7.234078833333334, 9.266826, 7.899597999999999, 7.615394575, 6.889600333333334, 9.617599, 6.3229696749999995, 7.677857814285715, 6.497142271428572, 7.752333]	[8.669559, 8.669559, 8.669559, 8.357327, 8.357327, 10.481363, 8.874086, 10.793594, 10.793594, 8.357327, 10.793594, 7.926826, 9.389644, 10.793594, 8.0946, 9.821783, 7.926826, 10.793594, 8.357327, 10.481363, 8.669559, 7.926826]	[5, 5, 5, 5, 5, 5, 3, 5, 7, 3, 6, 3, 6, 4, 2, 8, 3, 3, 8, 7, 7, 2]	[152.2, 152.2, 92.6, 195.6, 197.4, 141.8, 70.33333333333333, 107.6, 167.71428571428572, 122.66666666666667, 161.66666666666666, 142.0, 139.33333333333334, 171.25, 169.0, 162.75, 140.0, 191.0, 156.5, 140.0, 124.85714285714286, 168.0]	7.39149	0.981687	0.0217804	9.22722	1.09844	10.7936	0.0271898	-51.524	30.9108	4.86364	1.79128	0.000651438	0.0143316	42.9266	BRESU_RS09020	Bresu_1819		0	0	CCNA_01380	0	0
9	0.519509	22	cyclic-di-GMP phosphodiesterase, flagellum assembly factor TipF	COG2200	1.8e-41	PF00563	2.3e-59	22	97	[7.09673887, 7.09673887, 7.134615675000001, 6.987776666666666, 5.164135, 5.164135, 8.874086, 8.815207899999999, 10.247735, 7.752333, 8.269050925, 9.38902766, 7.09673887, 7.8995975000000005, 7.278747133333334, 8.040663050000001, 8.443288375, 6.889600333333334, 7.8995975000000005, 8.79228925, 10.247735, 7.580689340000001]	[10.793594, 10.793594, 10.481363, 9.186318, 5.164135, 5.164135, 8.874086, 10.481363, 10.793594, 8.669559, 10.481363, 10.793594, 10.793594, 9.186318, 10.793594, 9.821783, 10.793594, 8.669559, 9.186318, 10.793594, 10.793594, 10.793594]	[10, 10, 4, 3, 1, 1, 1, 3, 2, 2, 4, 5, 10, 2, 9, 6, 8, 3, 2, 4, 2, 5]	[175.5, 175.5, 164.75, 158.0, 270.0, 138.0, 183.0, 125.0, 159.0, 165.0, 140.0, 165.2, 191.2, 165.0, 153.22222222222223, 73.0, 139.375, 178.0, 165.0, 160.75, 177.0, 144.4]	7.82548	1.27932	0.0230593	9.69556	1.63138	10.7936	0.0285698	-37.9138	33.7928	4.40909	3.02503	0.000590556	0.0129922	42.7486	BRESU_RS11060	Bresu_2229		0	0	CCNA_00747	0	0
8	0.499081	23	topoisomerase IV subunit A parC	COG0188	2.7e-239	PF00521 | PF03989	9.8e-139 | 9.6e-14	23	97	[8.336053333333334, 8.336053333333334, 7.752333, 5.962433000000001, 7.615394575, 6.9386885000000005, 6.400785333333334, 6.974951925000001, 6.645192833333334, 7.380212475, 7.64806774, 10.247735, 6.075956000000001, 8.269050925, 7.578557566666667, 9.000034000000001, 6.889600333333334, 6.5318665, 10.247735, 7.0912353999999995, 7.770489333333334, 8.553201666666666, 9.000034]	[10.481363, 10.481363, 7.926826, 8.357327, 9.821783, 9.186318, 8.874086, 10.481363, 8.874086, 10.481363, 10.481363, 10.793594, 8.0946, 10.481363, 10.481363, 10.793594, 8.669559, 8.0946, 10.793594, 10.481363, 10.793594, 10.793594, 10.793594]	[6, 6, 2, 4, 4, 6, 3, 4, 6, 4, 5, 2, 6, 4, 3, 4, 3, 4, 2, 6, 6, 3, 4]	[138.33333333333334, 138.33333333333334, 171.0, 153.5, 145.75, 91.33333333333333, 111.0, 126.5, 166.33333333333334, 112.5, 176.0, 179.0, 221.83333333333334, 166.0, 204.0, 166.5, 192.33333333333334, 185.0, 186.0, 161.5, 188.5, 161.66666666666666, 167.0]	7.70633	1.14799	0.0237404	9.84833	1.02914	10.7936	0.0303391	-38.6993	30.5517	4.21739	1.38176	0.00056488	0.0129922	41.5343	BRESU_RS09825	Bresu_1979	parC	0	0	CCNA_01637	0	0
7	0.514078	23	two-component sensor histidine kinase DivL	COG5002	3.8e-82	PF12860 | PF02518	2.4e-27 | 4e-23	23	91	[7.263805575000001, 7.263805575000001, 8.78576885, 8.64622854, 8.47005815, 8.78576885, 8.26905075, 6.936996980000001, 8.78576885, 8.47005815, 7.705935, 8.39005794, 6.795845000000001, 7.263805575000001, 7.705935, 7.1785678, 8.232854200000002, 7.122187000000001, 8.78576885, 7.705935, 7.578557566666667, 7.578557566666667, 7.902439675]	[10.481363, 10.481363, 10.481363, 10.793594, 9.821783, 10.481363, 9.389644, 10.481363, 10.481363, 9.821783, 10.793594, 10.481363, 10.481363, 10.481363, 10.793594, 10.481363, 10.793594, 10.481363, 10.481363, 10.793594, 10.481363, 10.481363, 10.481363]	[4, 4, 2, 5, 2, 2, 4, 5, 2, 2, 8, 5, 6, 4, 4, 6, 5, 5, 2, 4, 3, 3, 4]	[133.75, 133.75, 180.0, 167.2, 125.0, 170.0, 139.5, 107.2, 127.0, 8.0, 159.125, 99.8, 158.66666666666666, 130.25, 123.75, 124.5, 246.4, 180.2, 170.0, 127.25, 139.0, 164.66666666666666, 183.75]	7.89669	0.647332	0.0243268	10.4444	0.330874	10.7936	0.0321754	-56.5757	42.4239	3.95652	1.54577	0.000529939	0.0121886	41.3236	BRESU_RS02585	Bresu_0517		0	0	CCNA_03598	0	0
5	0.542625	23	gamma carbonic anhydrase family protein	COG0663	5.1e-67	PF00132	3.3e-16	23	91	[8.0149739, 8.0149739, 9.26193446, 6.766998325000001, 6.987776999999999, 7.459354249999999, 7.578557566666667, 8.553201666666668, 8.139363875, 6.987776999999999, 8.633422750000001, 8.553201666666666, 9.617599, 8.5782036, 8.633422750000001, 7.251426800000002, 5.164135, 10.247735, 7.939565200000001, 8.633422750000001, 7.578557566666667, 9.789852000000002, 9.000034]	[10.793594, 10.793594, 10.793594, 8.357327, 8.0946, 8.874086, 10.481363, 10.793594, 10.793594, 8.0946, 10.793594, 10.793594, 10.793594, 10.793594, 10.793594, 9.389644, 5.164135, 10.793594, 10.793594, 10.793594, 10.481363, 10.793594, 10.793594]	[6, 6, 5, 4, 3, 4, 3, 6, 4, 3, 4, 3, 3, 5, 4, 5, 2, 2, 5, 4, 3, 3, 4]	[109.5, 109.5, 169.2, 76.5, 129.66666666666666, 183.0, 80.0, 137.5, 72.5, 160.33333333333334, 187.75, 155.66666666666666, 109.66666666666667, 127.4, 160.25, 99.0, 246.5, 119.0, 176.8, 160.25, 150.33333333333334, 179.33333333333334, 107.5]	8.1472	1.10256	0.0250985	10.0366	1.39665	10.7936	0.030919	-60.5587	41.2959	3.95652	1.16014	0.000529939	0.0121886	39.7099	BRESU_RS13720	Bresu_2751		0	0	CCNA_02726	0	0
223	0.231239	23	sensory transduction histidine kinase pleC	COG5002	3.2e-79	PF02518 | PF00512	5.3e-25 | 2.2e-18	22	109	[6.375948444444445, 6.375948444444445, 5.164135, 6.9652952500000005, 8.78576885, 8.874086, 6.987776999999999, 6.603913233333333, 8.78576885, 5.324175233333333, 5.443828925, 7.1531065599999994, 6.054835971428572, 6.3690049124999994, 6.2572244545454545, 9.000034, 7.1531065599999994, 5.443828925, 6.836543540000001, 6.8216113, 6.499053742857143, 6.411116359999999]	[8.214507, 8.214507, 5.164135, 10.481363, 10.481363, 8.874086, 8.0946, 7.869662, 10.481363, 5.5805597, 5.80279, 8.874086, 7.7823677, 9.389644, 7.7823677, 10.793594, 8.874086, 5.80279, 9.389644, 8.874086, 7.926826, 7.7823677]	[9, 9, 2, 4, 2, 1, 3, 3, 2, 3, 4, 5, 7, 8, 11, 4, 5, 4, 5, 6, 7, 5]	[150.33333333333334, 150.33333333333334, 286.5, 156.75, 208.0, 100.0, 177.66666666666666, 211.66666666666666, 141.0, 211.0, 123.0, 137.0, 154.85714285714286, 161.75, 125.54545454545455, 166.5, 136.8, 188.75, 165.6, 113.83333333333333, 66.71428571428571, 80.6]	6.80391	1.11905	0.020049	8.29685	1.58217	10.7936	0.0244483	-44.8091	47.3044	4.95455	2.56687	0.000663614	0.0145995	39.3199	BRESU_RS04450	Bresu_0892		0	0	CCNA_02567	0	0
15	0.447517	23	cell division protein FtsZ	COG0206	1.2e-154	PF00091 | PF12327	4e-43 | 2.5e-38	22	94	[6.539342899999999, 6.539342899999999, 6.976760325000001, 6.612607333333333, 6.987776999999999, 6.523622640000001, 7.578557333333333, 5.164135, 7.021350839999999, 6.612607333333333, 6.817096575000001, 7.208451, 6.539342899999999, 8.79228925, 6.612607333333333, 8.05944175, 7.1962286, 7.517851233333334, 8.0666584, 7.3368435, 10.001674, 6.930325585714286]	[9.509552, 9.509552, 9.821783, 9.509552, 8.0946, 7.926826, 9.389644, 5.164135, 9.186318, 9.509552, 9.821783, 9.509552, 9.509552, 10.793594, 9.509552, 10.793594, 9.509552, 10.481363, 10.793594, 9.509552, 10.793594, 9.509552]	[4, 4, 4, 3, 3, 5, 3, 2, 10, 3, 4, 4, 4, 4, 3, 6, 5, 6, 5, 2, 3, 7]	[118.5, 118.5, 104.25, 115.33333333333333, 268.6666666666667, 243.0, 182.0, 193.5, 95.8, 132.0, 134.5, 86.25, 118.5, 149.5, 153.66666666666666, 165.16666666666666, 72.4, 136.83333333333334, 151.2, 163.0, 35.333333333333336, 110.0]	7.16522	0.939146	0.0211137	9.46165	1.19073	10.7936	0.0278806	-61.4591	51.3249	4.27273	1.76279	0.000572291	0.0125904	38.6694	BRESU_RS13365	Bresu_2686	ftsZ	0	0	CCNA_02623	0	0
14	0.472726	22	GntR family transcriptional regulator	COG2188	1.9e-68	PF07702 | PF00392	4.9e-38 | 5.6e-21	22	93	[9.358896575, 9.358896575, 7.4083806249999995, 6.02549306, 8.7857685, 7.3525052, 7.8259655, 7.899597999999999, 7.0191105, 5.16216685, 6.848169614285715, 7.600199, 7.2346934, 6.746756716666667, 9.358896575, 6.02800194, 8.553201666666666, 7.899597999999999, 6.458234000000001, 7.356077285714286, 5.164135, 7.473320550000001]	[10.793594, 10.793594, 9.389644, 9.509552, 9.389644, 9.186318, 8.669559, 8.0946, 8.874086, 5.1988254, 9.821783, 9.821783, 7.926826, 9.389644, 10.793594, 7.869662, 10.793594, 8.0946, 7.926826, 10.793594, 5.164135, 9.821783]	[4, 4, 4, 5, 2, 5, 4, 2, 2, 2, 7, 6, 5, 6, 4, 5, 3, 2, 4, 7, 4, 6]	[162.0, 231.0, 76.5, 189.0, 167.0, 137.8, 156.5, 163.0, 201.5, 37.5, 188.0, 192.16666666666666, 150.0, 182.66666666666666, 268.5, 127.4, 267.6666666666667, 231.0, 177.0, 177.28571428571428, 152.25, 239.5]	7.40537	1.18822	0.0218213	9.00533	1.55751	10.7936	0.0265359	-23.8529	53.6328	4.22727	1.56472	0.000566203	0.0124565	38.068	BRESU_RS14465	Bresu_2899		0	0	CCNA_00454	0	0
11	0.480845	23	thymidylate synthase	COG0207	2.8e-105	PF00303	2.2e-122	23	84	[8.5403261, 8.5403261, 8.78576885, 7.33883685, 7.634686057142857, 6.086113625000001, 7.0191105, 7.902439500000002, 7.70697354, 10.247735, 6.974951925000001, 7.721401000000001, 7.578557566666667, 8.553201666666666, 7.637435666666666, 9.358896575, 7.368083766666667, 9.397739233333334, 8.808534428571429, 8.06144208, 10.247735, 10.247735, 8.553201666666666]	[10.793594, 10.793594, 10.481363, 9.186318, 10.793594, 7.2100825, 8.874086, 9.389644, 10.481363, 10.793594, 10.481363, 10.793594, 10.481363, 10.793594, 8.874086, 10.793594, 9.821783, 10.793594, 10.793594, 10.481363, 10.793594, 10.793594, 10.793594]	[3, 3, 2, 4, 7, 4, 2, 4, 5, 2, 4, 6, 3, 3, 3, 4, 3, 3, 7, 5, 2, 2, 3]	[148.33333333333334, 148.33333333333334, 168.0, 125.5, 132.0, 182.75, 186.0, 129.75, 146.6, 151.0, 121.75, 127.66666666666667, 126.33333333333333, 123.0, 200.33333333333334, 105.0, 120.66666666666667, 162.33333333333334, 129.71428571428572, 152.0, 176.0, 162.0, 141.33333333333334]	8.2744	1.07994	0.0254904	10.2298	0.906177	10.7936	0.0315143	-53.6349	23.9644	3.65217	1.46284	0.000489174	0.011251	37.3611	BRESU_RS12330	Bresu_2476		0	0	CCNA_02208	0	0
92	0.294673	23	cell division protein FtsE	COG2884	1.3e-81	PF00005 | PF13304	9.4e-34 | 2.6e-10	23	90	[6.8481696, 6.8481696, 8.553201666666666, 8.78576885, 5.5975638750000005, 7.9022756, 6.8978505, 5.895573157142858, 6.987776999999999, 7.6403424, 6.889600333333334, 7.752333, 7.1975750000000005, 6.8481696, 6.228532333333334, 7.128842033333334, 8.874086, 7.705935, 6.458234000000001, 5.7272508250000005, 8.553201666666666, 8.553201666666666, 7.1975750000000005]	[10.793594, 10.793594, 10.793594, 10.481363, 6.8978505, 7.9022756, 6.8978505, 9.509552, 8.0946, 10.481363, 8.669559, 7.926826, 10.793594, 10.793594, 8.357327, 10.793594, 8.874086, 10.793594, 8.669559, 7.2656083, 10.793594, 10.793594, 10.793594]	[7, 7, 3, 2, 4, 1, 1, 7, 3, 5, 3, 2, 5, 7, 3, 6, 1, 4, 4, 4, 3, 3, 5]	[158.57142857142858, 158.57142857142858, 112.0, 107.0, 184.0, 100.0, 286.0, 198.0, 134.33333333333334, 79.6, 128.33333333333334, 4.0, 221.4, 158.57142857142858, 222.66666666666666, 100.16666666666667, 176.0, 124.5, 126.5, 226.75, 191.66666666666666, 154.66666666666666, 221.8]	7.26397	0.94423	0.0223776	9.47669	1.43348	10.7936	0.0291942	-44.561	59.6439	3.91304	1.90909	0.000524115	0.0120546	37.0827	BRESU_RS16475	Bresu_3301		0	0	CCNA_02299	0	0
21	0.425355	23	NAAT family transporter					22	100	[7.504252533333333, 7.504252533333333, 6.497142271428572, 8.7857685, 6.936996980000001, 5.164135, 6.8978505, 6.2668892666666665, 7.2346934, 5.437788100000001, 7.102485333333334, 7.504252533333333, 7.314098950000001, 5.856577483333335, 7.5430736625, 7.578557333333333, 7.1749057999999994, 6.4309413499999994, 5.704482400000001, 7.6480676, 5.5370602333333325, 8.258142000000001]	[9.389644, 9.389644, 8.669559, 9.389644, 10.481363, 5.164135, 6.8978505, 7.6977477, 8.669559, 6.7327847, 8.669559, 9.389644, 9.389644, 7.6977477, 9.821783, 9.389644, 9.389644, 7.6977477, 6.9550147, 9.389644, 5.80279, 9.389644]	[6, 6, 7, 2, 5, 1, 1, 3, 5, 7, 3, 6, 6, 6, 8, 3, 7, 2, 3, 5, 3, 5]	[50.666666666666664, 50.666666666666664, 104.71428571428571, 175.0, 194.4, 293.0, 208.0, 127.66666666666667, 98.8, 159.85714285714286, 66.33333333333333, 46.333333333333336, 57.333333333333336, 112.83333333333333, 81.375, 204.0, 63.142857142857146, 98.0, 100.0, 120.2, 68.33333333333333, 97.8]	6.90375	0.920494	0.0203432	8.4302	1.36824	10.4814	0.0248412	-82.7975	62.5657	4.54545	2.03888	0.000608821	0.0133941	36.6531	BRESU_RS01900	Bresu_0378		0	0	CCNA_03863	0	0
115	0.280794	23	3-oxoacyl-(acyl-carrier-protein) synthase II	COG0304	1.6e-168	PF00109 | PF02801	3.5e-61 | 1.9e-33	22	97	[6.39521795, 6.39521795, 8.823375383333333, 6.393439833333335, 6.053971880000001, 6.53263084, 5.974656100000001, 7.6977477, 6.295438340000001, 6.583293300000001, 6.578264175000001, 6.958834099999999, 6.39521795, 9.07366625, 7.010759425, 5.40419535, 7.580689459999999, 7.38572175, 9.07366625, 7.010759425, 5.57271152857143, 7.752333]	[8.0946, 8.0946, 10.793594, 7.2100825, 7.6977477, 8.357327, 6.9550147, 7.6977477, 8.669559, 7.869662, 8.669559, 8.0946, 8.0946, 10.793594, 8.0946, 5.5805597, 9.821783, 8.874086, 10.793594, 8.0946, 7.3855157, 7.926826]	[6, 6, 6, 3, 5, 5, 2, 1, 5, 5, 4, 7, 6, 4, 4, 2, 5, 4, 4, 4, 7, 2]	[152.83333333333334, 152.83333333333334, 210.0, 75.33333333333333, 133.0, 226.6, 58.0, 53.0, 186.8, 206.6, 136.0, 164.0, 152.83333333333334, 131.0, 170.5, 107.0, 144.4, 113.5, 131.0, 168.5, 115.57142857142857, 129.0]	6.9519	1.01077	0.0204851	8.34836	1.24419	10.7936	0.0246	-58.2589	44.211	4.40909	1.61412	0.000590556	0.0129922	35.2083	BRESU_RS12905	Bresu_2592	fabF	0	0	CCNA_01750	0	0
109	0.282655	23	mj0042 family finger-like protein					22	87	[6.8481696, 6.8481696, 8.553201666666666, 8.78576885, 5.5975638750000005, 7.9022756, 6.8978505, 5.895573157142858, 6.987776999999999, 7.6403424, 6.889600333333334, 7.1975750000000005, 6.8481696, 6.228532333333334, 7.128842033333334, 8.126250666666666, 7.705935, 6.889600333333334, 5.7272508250000005, 8.553201666666666, 5.164135, 7.1975750000000005]	[10.793594, 10.793594, 10.793594, 10.481363, 6.8978505, 7.9022756, 6.8978505, 9.509552, 8.0946, 10.481363, 8.669559, 10.793594, 10.793594, 8.357327, 10.793594, 8.874086, 10.793594, 8.669559, 7.2656083, 10.793594, 5.164135, 10.793594]	[7, 7, 3, 2, 4, 1, 1, 7, 3, 5, 3, 5, 7, 3, 6, 3, 4, 3, 4, 3, 1, 5]	[183.42857142857142, 183.42857142857142, 153.0, 188.0, 148.25, 232.0, 30.0, 118.0, 145.66666666666666, 91.4, 197.66666666666666, 118.8, 183.42857142857142, 108.33333333333333, 175.33333333333334, 58.666666666666664, 122.5, 160.0, 104.25, 146.66666666666666, 160.0, 206.2]	7.07333	0.950055	0.0208429	9.29125	1.6647	10.7936	0.0273784	-53.8628	47.7993	3.95455	1.91827	0.000529674	0.0116528	35.1452	BRESU_RS16470	Bresu_3300		0	0	CCNA_02298	0	0
27	0.393427	23	DNA gyrase subunit B	COG0187	1e-255	PF00204 | PF00986	3e-58 | 2.5e-28	23	89	[8.028506000000002, 8.028506000000002, 8.874086, 8.584133666666668, 7.840563566666667, 7.8243830375, 5.164135, 7.283740079999999, 8.78576885, 5.80279, 6.740519400000001, 6.86349455, 5.704482400000001, 7.587654757142857, 6.889600333333334, 8.47005815, 8.766086666666666, 7.52178346, 7.447313714285714, 7.752333, 8.212621333333333, 5.80279, 7.7390752]	[9.821783, 9.821783, 8.874086, 10.793594, 8.874086, 10.481363, 5.164135, 10.481363, 10.481363, 5.80279, 9.389644, 7.926826, 6.9550147, 9.821783, 8.669559, 9.821783, 10.793594, 9.821783, 10.793594, 8.669559, 9.821783, 5.80279, 9.821783]	[5, 5, 1, 6, 3, 8, 2, 5, 2, 1, 5, 4, 3, 7, 3, 4, 3, 5, 7, 2, 3, 1, 4]	[107.2, 107.2, 84.0, 101.33333333333333, 107.66666666666667, 163.75, 127.5, 208.4, 220.0, 193.0, 148.4, 254.0, 161.0, 151.71428571428572, 213.0, 156.5, 209.33333333333334, 103.0, 162.85714285714286, 245.0, 161.0, 254.0, 146.0]	7.46584	1.032	0.0229995	9.07417	1.63825	10.7936	0.0279542	-35.3976	50.6297	3.86957	1.94051	0.000518292	0.0119207	35.1131	BRESU_RS00035	Bresu_0006	gyrB	0	0	CCNA_00159	0	0
129	0.273464	23	DNA mismatch repair endonuclease MutL	COG0323	2.6e-207	PF08676 | PF01119	1.3e-49 | 1.6e-37	23	88	[6.458234000000001, 6.458234000000001, 6.938372571428572, 6.27482535, 6.091622750000001, 8.78576885, 8.553201666666666, 7.368083766666667, 7.54458825, 9.509552, 6.889600333333334, 6.458234000000001, 6.458234000000001, 6.199414200000001, 7.3368435, 6.458234000000001, 7.533619109090908, 6.458234000000001, 6.889600333333334, 7.3368435, 6.199414200000001, 6.889600333333334, 6.458234000000001]	[8.669559, 8.669559, 9.389644, 7.3855157, 8.874086, 10.481363, 10.793594, 9.821783, 9.509552, 9.509552, 8.669559, 8.669559, 8.669559, 8.669559, 9.509552, 8.669559, 10.793594, 8.669559, 7.926826, 9.509552, 8.669559, 8.669559, 8.669559]	[4, 4, 7, 2, 4, 2, 3, 3, 4, 1, 3, 4, 4, 5, 2, 4, 11, 4, 3, 2, 5, 3, 4]	[101.25, 101.25, 169.28571428571428, 212.5, 222.5, 170.0, 124.66666666666667, 189.33333333333334, 132.5, 169.0, 141.0, 199.25, 149.0, 125.8, 217.5, 103.25, 157.9090909090909, 156.5, 193.0, 217.5, 141.2, 194.33333333333334, 155.5]	7.02385	0.873716	0.0216379	9.08129	0.816071	10.7936	0.0279761	-37.2162	37.4184	3.82609	1.97048	0.000512468	0.0117868	34.7458	BRESU_RS11830	Bresu_2382	mutL	0	0	CCNA_00731	0	0
16	0.443939	23	YbjN domain-containing protein	COG5465	1e-54	PF10722	2.7e-29	23	88	[6.500454516666667, 6.500454516666667, 8.553201666666666, 5.164135, 6.889600333333334, 7.4741466, 8.184827825, 9.509552, 5.164135, 7.770489333333334, 8.338072666666667, 6.668406000000001, 5.164135, 7.935157660000002, 7.57789626, 7.9636957666666675, 8.78576885, 5.164135, 8.633221833333334, 8.576057, 5.691606833333334, 5.164135, 7.28814752]	[9.389644, 9.389644, 10.793594, 5.164135, 7.926826, 10.481363, 9.821783, 9.509552, 5.164135, 10.793594, 9.509552, 10.793594, 5.164135, 9.821783, 9.509552, 10.481363, 10.481363, 5.164135, 10.793594, 9.509552, 6.9550147, 5.164135, 9.389644]	[6, 6, 3, 2, 3, 5, 4, 1, 3, 6, 3, 9, 1, 5, 5, 3, 2, 1, 6, 5, 3, 1, 5]	[166.66666666666666, 166.66666666666666, 183.33333333333334, 150.0, 120.33333333333333, 126.4, 42.5, 168.0, 122.33333333333333, 195.33333333333334, 135.66666666666666, 160.66666666666666, 67.0, 99.8, 124.0, 162.0, 110.0, 67.0, 158.0, 124.0, 62.333333333333336, 176.0, 134.6]	7.15919	1.34949	0.0220548	8.7466	2.08224	10.7936	0.026945	-68.5812	40.7748	3.82609	2.0356	0.000512468	0.0117868	33.4652	BRESU_RS14110	Bresu_2828		0	0	CCNA_00527	0	0
107	0.283326	23	1-deoxy-D-xylulose-5-phosphate reductoisomerase	COG0743	3.3e-150	PF08436 | PF02670	2.3e-39 | 1.6e-37	22	96	[5.569395550000001, 5.569395550000001, 7.006961328571429, 5.164135, 6.5636790000000005, 7.200661666666666, 7.70697346, 5.9045952333333345, 7.274738533333334, 6.889600333333334, 6.677441925, 6.571723287499999, 5.377019999999999, 6.8783281999999994, 6.617897750000001, 5.901717900000001, 6.422262750000001, 5.704482400000001, 6.458234000000001, 6.327145200000001, 6.327145200000001, 5.75357065]	[6.9550147, 6.9550147, 8.669559, 5.164135, 7.3855157, 9.186318, 10.793594, 7.3855157, 8.669559, 8.669559, 8.357327, 8.669559, 5.80279, 9.186318, 8.669559, 7.2100825, 7.926826, 6.9550147, 8.669559, 8.669559, 8.669559, 6.9550147]	[4, 4, 7, 1, 4, 3, 5, 3, 3, 3, 4, 8, 3, 6, 4, 5, 6, 3, 4, 5, 5, 6]	[112.5, 112.5, 115.42857142857143, 227.0, 49.75, 175.33333333333334, 94.8, 162.0, 129.33333333333334, 53.333333333333336, 123.25, 138.625, 207.33333333333334, 117.66666666666667, 165.5, 96.6, 136.5, 50.333333333333336, 100.5, 106.0, 107.2, 160.16666666666666]	6.3576	0.655604	0.0187339	7.98068	1.22376	10.7936	0.0235166	-75.3794	44.7859	4.36364	1.55346	0.000584468	0.0128583	33.3107	BRESU_RS12415	Bresu_2493		0	0	CCNA_01994	0	0
18	0.434305	23	flagellin FljJ	COG1344	1.1e-44	PF00669 | PF00700	8.4e-25 | 1.6e-16	21	77	[7.35250502, 7.35250502, 7.7308097, 7.8334419, 8.214507, 8.677130340000001, 7.094982100000001, 8.4912711, 8.642954666666668, 7.8969302500000005, 9.07366625, 6.987776683333333, 8.052173999999999, 8.553201666666666, 5.164135, 9.516751750000001, 6.870824033333332, 8.416518499999999, 8.553201666666666, 6.18814842, 7.899597999999999]	[10.793594, 10.793594, 9.821783, 9.509552, 8.214507, 10.793594, 10.481363, 10.481363, 9.389644, 9.821783, 10.793594, 10.793594, 9.186318, 10.793594, 5.164135, 10.793594, 9.509552, 9.509552, 10.793594, 9.509552, 8.0946]	[5, 5, 5, 4, 1, 5, 4, 3, 3, 4, 4, 6, 3, 3, 1, 4, 3, 4, 3, 5, 2]	[186.8, 186.8, 168.8, 232.75, 33.0, 132.0, 92.5, 243.0, 104.33333333333333, 131.0, 163.5, 164.16666666666666, 164.66666666666666, 143.66666666666666, 34.0, 35.5, 219.0, 195.75, 139.66666666666666, 177.0, 17.0]	7.83633	0.981771	0.0220417	9.76393	1.3201	10.7936	0.0274635	-58.8143	65.2015	3.66667	1.28483	0.000491115	0.0103134	32.6879	BRESU_RS13120	Bresu_2636		0	0	CCNA_01530	0	0
235	0.228616	23	pyruvate, phosphate dikinase regulatory protein	COG1806	3.8e-96	PF03618	9.5e-91	22	96	[6.11362486, 6.11362486, 6.33408328, 6.980548257142857, 7.966051350000001, 5.9945456, 8.47005815, 6.760731, 6.312171860000001, 6.221557566666665, 5.974656100000001, 5.9149561, 5.7912264, 6.874682742857144, 6.3693266, 7.953997666666666, 6.739791912499999, 6.523622640000001, 6.6488904, 5.164135, 5.164135, 5.164135]	[7.6977477, 7.6977477, 7.926826, 9.509552, 10.793594, 7.7823677, 9.821783, 8.357327, 8.357327, 7.6977477, 6.9550147, 7.2656083, 7.7823677, 7.926826, 7.6977477, 8.669559, 8.669559, 7.926826, 7.926826, 5.164135, 5.164135, 5.164135]	[5, 5, 5, 7, 10, 4, 2, 2, 5, 3, 2, 3, 4, 7, 4, 3, 8, 5, 8, 1, 2, 1]	[138.6, 138.6, 165.2, 83.71428571428571, 138.1, 127.0, 260.0, 272.0, 90.4, 190.0, 33.0, 202.0, 163.5, 151.14285714285714, 103.75, 62.0, 118.25, 202.6, 101.5, 276.0, 94.5, 153.0]	6.43412	0.846229	0.0189594	7.81613	1.34923	10.7936	0.0230317	-51.5974	63.6708	4.36364	2.38452	0.000584468	0.0128583	32.6238	BRESU_RS01815	Bresu_0361		0	0	CCNA_00001	0	0
40	0.36583	23	DNA-binding protein HU	COG0776	2.3e-25	PF00216	8.6e-28	23	88	[8.054785424999999, 8.054785424999999, 5.4834625, 7.9660595999999995, 8.938339866666666, 7.38550973, 6.030992749999999, 7.256532, 7.06601865, 6.285285275, 7.021349825, 6.651353640000001, 5.164135, 7.476655339999999, 5.164135, 7.953967949999999, 7.2346934, 7.141245866666668, 8.7857685, 5.488343440000001, 6.987776666666666, 7.3368435, 6.760731]	[9.389644, 9.389644, 5.80279, 9.821783, 10.793594, 10.481363, 6.8978505, 8.357327, 9.186318, 8.874086, 8.669559, 8.669559, 5.164135, 9.389644, 5.164135, 9.389644, 8.669559, 8.357327, 9.389644, 6.9550147, 9.186318, 9.509552, 8.357327]	[4, 4, 2, 5, 3, 10, 2, 4, 6, 4, 4, 5, 1, 5, 1, 6, 5, 3, 2, 5, 3, 2, 2]	[140.0, 140.0, 109.5, 200.4, 120.0, 153.3, 214.0, 122.25, 105.66666666666667, 57.5, 125.0, 189.0, 109.0, 118.0, 104.0, 141.66666666666666, 217.2, 216.33333333333334, 167.0, 103.2, 144.66666666666666, 153.5, 161.0]	7.02995	1.03385	0.0216567	8.51591	1.49809	10.7936	0.0262344	-55.992	40.8851	3.82609	1.97048	0.000512468	0.0117868	32.5826	BRESU_RS14975	Bresu_2997		0	0	CCNA_02416	0	0
411	0.18448	23	50S ribosomal protein L27	COG0211	1.2e-42	PF01016	2.5e-39	23	81	[6.729382175, 6.729382175, 7.752333, 7.7069734, 8.553201666666666, 7.578557333333333, 7.0970170166666655, 5.974656100000001, 8.357327, 10.247735, 6.86349455, 8.47005815, 7.368083766666667, 6.729382175, 6.41633274, 6.41633274, 6.393439833333335, 6.817096575000001, 6.810712700000001, 6.41633274, 7.52178346, 10.247735, 5.974656100000001]	[9.509552, 9.509552, 8.669559, 9.389644, 10.793594, 9.389644, 9.389644, 6.9550147, 8.357327, 10.793594, 7.926826, 9.821783, 9.821783, 9.509552, 9.509552, 9.509552, 7.2100825, 9.821783, 9.821783, 9.509552, 9.821783, 10.793594, 6.9550147]	[4, 4, 2, 5, 3, 3, 6, 2, 1, 2, 4, 2, 3, 4, 5, 5, 3, 4, 5, 5, 5, 2, 2]	[253.75, 253.75, 248.0, 252.6, 201.0, 179.33333333333334, 190.16666666666666, 248.0, 298.0, 248.0, 155.5, 248.0, 213.0, 253.75, 248.4, 221.0, 258.3333333333333, 216.0, 252.6, 248.4, 252.6, 248.0, 248.0]	7.3553	1.14637	0.022659	9.25173	1.07996	10.7936	0.0285012	36.3558	30.5417	3.52174	1.34712	0.000471704	0.0108492	32.5822	BRESU_RS04695	Bresu_0941	rpmA	0	0	CCNA_00320	0	0
227	0.252479	21	putative lytic transglycosylase PleA					21	77	[8.47005815, 8.47005815, 7.752333, 6.7228616, 5.164135, 8.355277520000001, 6.53186625, 6.387909766666667, 6.889600333333334, 6.760731, 8.47005815, 7.420787100000001, 6.026867666666668, 6.810712700000001, 5.884024116666667, 8.47005815, 6.523622640000001, 6.199414200000001, 7.368083766666667, 5.4695475625, 8.47005815]	[9.821783, 9.821783, 7.926826, 7.869662, 5.164135, 10.793594, 9.186318, 8.874086, 8.669559, 8.357327, 9.821783, 9.821783, 8.669559, 9.821783, 7.869662, 9.821783, 8.669559, 8.669559, 9.821783, 6.9550147, 9.821783]	[2, 2, 2, 4, 1, 5, 4, 3, 3, 2, 2, 5, 6, 5, 6, 2, 5, 5, 3, 8, 2]	[239.0, 239.0, 220.0, 183.5, 274.0, 142.8, 209.5, 55.0, 230.0, 133.5, 239.0, 192.6, 164.83333333333334, 214.2, 165.0, 239.0, 220.0, 166.0, 178.66666666666666, 145.0, 236.0]	7.07705	1.04528	0.019906	8.86901	1.22984	10.7936	0.0249463	-5.4	48.9798	3.66667	1.78174	0.000491115	0.0103134	32.5197	BRESU_RS07280	Bresu_1479		0	0	CCNA_02411	0	0
6	0.532217	23	GAF-family sensor histidine kinase	COG5002	3.8e-77	PF02518 | PF00072	1.8e-30 | 4.8e-21	20	79	[7.45384485, 7.45384485, 8.78576885, 8.78576885, 5.164135, 8.47005815, 6.689321, 5.7420401666666665, 9.516751750000001, 8.441290166666667, 5.164135, 7.1434370000000005, 8.47005815, 8.633221783333335, 6.987776666666666, 7.52178346, 6.336064771428573, 8.79228925, 8.013396800000002, 7.752333]	[10.481363, 10.481363, 10.481363, 10.481363, 5.164135, 9.821783, 8.214507, 6.8978505, 10.793594, 10.793594, 5.164135, 10.481363, 9.821783, 10.793594, 9.186318, 9.821783, 9.389644, 10.793594, 10.793594, 8.669559]	[4, 4, 2, 2, 1, 2, 2, 3, 4, 6, 2, 7, 2, 6, 3, 5, 7, 4, 9, 4]	[188.5, 188.5, 125.0, 42.0, 296.0, 176.0, 170.0, 143.33333333333334, 64.5, 63.0, 198.5, 183.14285714285714, 107.0, 176.66666666666666, 221.66666666666666, 192.6, 114.14285714285714, 185.25, 140.0, 166.5]	7.56587	1.21954	0.0202675	9.42631	1.73505	10.7936	0.0252513	-42.8849	58.0599	3.95	2.08507	0.000529065	0.0105813	32.3773	BRESU_RS08390	Bresu_1697		0	0	CCNA_00665	0	0
39	0.367524	23	crossover junction endodeoxyribonuclease RuvC	COG0817	1.1e-55	PF02075	2e-43	23	76	[10.247735, 10.247735, 7.705935, 6.889600333333334, 7.825965175, 8.553201666666666, 8.5442965, 5.164135, 8.553201666666666, 10.247735, 7.323802349999999, 7.25983045, 8.232854200000002, 8.553201666666666, 7.368083766666667, 8.067085216666667, 6.27482535, 7.705935, 7.0191105, 7.368083766666667, 7.1975750000000005, 8.232854200000002, 7.578557333333333]	[10.793594, 10.793594, 10.793594, 7.926826, 10.793594, 10.793594, 8.874086, 5.164135, 10.793594, 10.793594, 7.869662, 8.669559, 10.793594, 10.793594, 9.821783, 10.793594, 7.3855157, 10.793594, 8.874086, 9.821783, 10.793594, 10.793594, 9.389644]	[2, 2, 4, 3, 4, 3, 2, 2, 3, 2, 2, 6, 5, 3, 3, 6, 2, 4, 2, 3, 5, 5, 3]	[217.0, 229.0, 187.5, 157.0, 189.5, 215.33333333333334, 121.0, 169.5, 170.66666666666666, 175.0, 198.0, 150.33333333333334, 226.2, 221.0, 218.33333333333334, 156.83333333333334, 236.5, 187.25, 117.5, 218.33333333333334, 171.0, 211.0, 221.0]	7.92006	1.1865	0.0243988	9.74408	1.48148	10.7936	0.0300179	-10.2268	33.3425	3.30435	1.29999	0.000442586	0.0101795	32.1978	BRESU_RS15915	Bresu_3186	ruvC	0	0	CCNA_03346	0	0
41	0.418534	20	heat shock protein HspQ	COG3785	4.7e-43	PF08755	9.8e-23	18	72	[7.412960466666667, 7.412960466666667, 8.184828074999999, 7.629730328571428, 8.553201666666666, 10.247735, 5.164135, 5.80279, 6.721273066666666, 7.899262333333334, 8.44751192, 8.384874433333334, 7.578557333333333, 6.959761616666668, 5.164135, 7.809907471428573, 5.4223517, 6.70881286]	[9.821783, 9.821783, 9.821783, 9.821783, 10.793594, 10.793594, 5.164135, 5.80279, 8.214507, 10.793594, 9.821783, 9.821783, 9.389644, 9.389644, 5.164135, 10.793594, 6.0973196, 8.0946]	[6, 6, 4, 7, 3, 2, 1, 1, 3, 6, 5, 3, 3, 6, 1, 7, 3, 5]	[142.5, 142.5, 202.0, 172.28571428571428, 111.0, 34.0, 74.0, 263.0, 137.66666666666666, 92.0, 155.8, 130.66666666666666, 33.333333333333336, 99.66666666666667, 228.0, 132.28571428571428, 159.66666666666666, 210.4]	7.30582	1.29224	0.0176138	8.85677	1.92016	10.7936	0.021353	-59.9571	60.2117	4	2	0.000535762	0.00964372	31.8844	BRESU_RS06615	Bresu_1337	hspQ	0	0	CCNA_01685	0	0
25	0.40086	23	sensory transduction histidine kinase/receiver protein CckA	COG4191	4.6e-68	PF00072 | PF02518	1.7e-18 | 2.7e-16	23	73	[9.509552, 9.509552, 7.578557566666667, 10.247735, 7.752333, 7.9636957666666675, 7.578557333333333, 8.78576885, 9.516751750000001, 5.164135, 7.1975750000000005, 7.64806774, 8.253599666666668, 7.3368435, 8.78576885, 6.612607333333333, 8.2328542, 8.504233000000001, 8.78576885, 6.974951925000001, 9.789852000000002, 6.267476200000002, 7.3368435]	[9.509552, 9.509552, 10.481363, 10.793594, 7.926826, 10.481363, 9.389644, 10.481363, 10.793594, 5.164135, 10.793594, 10.481363, 10.793594, 9.509552, 10.481363, 9.509552, 10.793594, 10.793594, 10.481363, 10.481363, 10.793594, 10.481363, 9.509552]	[1, 1, 3, 2, 2, 3, 3, 2, 4, 2, 5, 5, 6, 2, 2, 3, 5, 4, 2, 4, 3, 7, 2]	[160.0, 160.0, 237.33333333333334, 172.0, 15.0, 198.0, 140.33333333333334, 179.0, 159.5, 136.5, 157.8, 179.6, 114.0, 208.5, 178.0, 226.66666666666666, 120.4, 109.0, 184.0, 139.25, 128.66666666666666, 137.0, 208.5]	8.05796	1.20409	0.0248236	9.97541	1.24249	10.7936	0.0307306	-41.3457	45.9284	3.17391	1.55066	0.000425116	0.00977766	31.6611	BRESU_RS15075	Bresu_3016		0	0	CCNA_01132	0	0
90	0.295715	23	DNA polymerase III subunit alpha	COG0587	0	PF07733 | PF17657	3.7e-100 | 1.9e-60	23	81	[7.525320866666665, 7.525320866666665, 7.752333, 8.7857685, 8.78576885, 8.04066295, 5.164135, 6.086113625000001, 7.752333, 6.4784946, 6.612607333333333, 7.021349825, 7.525320866666665, 8.7059138, 5.488343440000001, 7.525320866666665, 7.578557566666667, 6.9350244, 5.926728000000001, 5.434308700000002, 6.58084652, 7.578557333333335, 7.1905125]	[9.509552, 9.509552, 8.669559, 9.389644, 10.481363, 10.793594, 5.164135, 7.2100825, 7.926826, 7.869662, 9.509552, 8.669559, 9.509552, 9.509552, 6.9550147, 9.509552, 10.481363, 9.509552, 8.214507, 6.9550147, 9.509552, 9.389644, 9.509552]	[3, 3, 2, 2, 2, 6, 1, 4, 2, 5, 3, 4, 3, 2, 5, 3, 3, 4, 4, 6, 5, 6, 3]	[170.33333333333334, 170.33333333333334, 117.0, 149.0, 161.0, 125.66666666666667, 98.0, 158.5, 146.0, 95.6, 212.33333333333334, 143.5, 125.66666666666667, 127.0, 184.4, 178.33333333333334, 182.66666666666666, 156.25, 174.0, 179.16666666666666, 159.0, 138.5, 127.66666666666667]	7.13042	1.01334	0.0219662	8.85895	1.30775	10.7936	0.0272912	-48.6993	28.4548	3.52174	1.4102	0.000471704	0.0108492	31.1989	BRESU_RS12475	Bresu_2505	dnaE	0	0	CCNA_02003	0	0
43	0.358413	23	DNA topoisomerase IV subunit B	COG0187	1.3e-244	PF00204 | PF00986	2.8e-42 | 2.2e-23	21	71	[9.569992333333333, 9.569992333333333, 6.451366383333334, 10.247735, 5.802773400000001, 8.111195575, 10.247735, 5.4834625, 10.247735, 8.160421840000001, 7.705935, 10.247735, 8.553201666666666, 10.247735, 5.164135, 10.247735, 8.29176, 8.553201666666666, 8.553201666666666, 7.991574700000001, 9.000034]	[10.793594, 10.793594, 9.186318, 10.793594, 8.357327, 9.821783, 10.793594, 5.80279, 10.793594, 10.793594, 10.793594, 10.793594, 10.793594, 10.793594, 5.164135, 10.793594, 10.793594, 10.793594, 10.793594, 10.793594, 10.793594]	[3, 3, 6, 2, 5, 4, 2, 2, 2, 5, 4, 2, 3, 2, 3, 2, 5, 3, 3, 6, 4]	[118.66666666666667, 118.66666666666667, 193.66666666666666, 178.0, 191.6, 201.5, 215.0, 192.0, 178.0, 111.6, 135.5, 178.0, 198.33333333333334, 178.0, 197.33333333333334, 178.0, 129.6, 201.33333333333334, 216.33333333333334, 150.33333333333334, 199.5]	8.49756	1.60021	0.0239015	10.049	1.6098	10.7936	0.0282655	-25.6683	32.2878	3.38095	1.32651	0.000452847	0.00950978	31.021	BRESU_RS09235	Bresu_1865	parE	0	0	CCNA_02052	0	0
72	0.31695	23	glucosamine-1-phosphate N-acetyltransferase GlmU	COG1207	3.2e-143	PF00132 | PF12804	1.8e-23 | 2.9e-22	22	83	[7.08925098, 7.08925098, 7.008092250000001, 7.063281139999999, 5.164135, 6.897085339999999, 6.86349455, 8.7857685, 8.595348233333333, 8.7857685, 7.7341379, 5.704482400000001, 5.57806815, 7.12644902, 5.974656100000001, 7.752333, 6.2900773249999995, 8.26905075, 7.690435600000001, 5.704482400000001, 7.368083766666667, 7.497192166666665]	[9.186318, 9.186318, 7.2100825, 7.926826, 5.164135, 9.509552, 8.669559, 9.389644, 10.481363, 9.389644, 8.669559, 6.9550147, 6.9550147, 9.389644, 6.9550147, 7.926826, 9.821783, 9.389644, 9.389644, 6.9550147, 9.821783, 9.821783]	[5, 5, 2, 5, 1, 5, 4, 2, 3, 2, 3, 3, 4, 5, 2, 2, 8, 4, 6, 3, 3, 6]	[122.0, 122.0, 170.0, 135.0, 6.0, 94.6, 123.5, 0.0, 199.66666666666666, 194.0, 129.0, 186.66666666666666, 130.75, 171.8, 185.0, 177.0, 176.5, 132.0, 152.5, 183.0, 189.66666666666666, 145.0]	7.09231	1.01534	0.0208989	8.55292	1.31561	10.4814	0.0252028	-57.925	52.452	3.77273	1.6769	0.000505321	0.0111171	30.8649	BRESU_RS07735	Bresu_1568	glmU	0	0	CCNA_02389	0	0
142	0.265167	23	DNA-directed RNA polymerase subunit alpha	COG0202	1.1e-125	PF03118 | PF01000	2.1e-25 | 5.7e-23	23	88	[6.8960241625, 6.8960241625, 5.488343440000001, 6.900057450000001, 5.164135, 5.164135, 6.603913233333333, 5.164135, 5.164135, 6.458234000000001, 5.164135, 6.706136740000001, 7.127403599999999, 6.612788400000001, 6.612607333333333, 7.3368435, 5.7272508250000005, 6.612607333333333, 5.3477383, 7.368083766666667, 7.473320550000001, 7.2228628000000015, 7.659486899999999]	[9.821783, 9.821783, 6.9550147, 9.389644, 5.164135, 5.164135, 7.869662, 5.164135, 5.164135, 8.669559, 5.164135, 8.669559, 9.509552, 9.389644, 9.509552, 9.509552, 7.2656083, 9.509552, 5.3477383, 9.821783, 9.821783, 9.389644, 9.389644]	[8, 8, 5, 6, 2, 2, 3, 1, 2, 4, 1, 5, 5, 5, 3, 2, 4, 3, 1, 3, 6, 5, 4]	[209.75, 209.75, 56.2, 153.0, 143.0, 82.5, 51.333333333333336, 106.0, 108.0, 60.25, 183.0, 83.2, 136.2, 166.2, 46.333333333333336, 150.0, 132.25, 184.33333333333334, 170.0, 30.666666666666668, 122.0, 106.2, 111.75]	6.38567	0.854629	0.0196719	8.06442	1.86279	9.82178	0.0248435	-78.1775	51.4284	3.82609	1.99242	0.000512468	0.0117868	30.8552	BRESU_RS07550	Bresu_1532		0	0	CCNA_01330	0	0
49	0.344793	23	magnesium transporter mgtE	COG2239	1.3e-133	PF01769 | PF03448	1.7e-24 | 3.6e-22	22	82	[7.579689575, 7.579689575, 7.6207039, 7.906390999999999, 5.14482165, 5.8026589, 6.7051753666666665, 10.247735, 7.6977477, 6.6380763400000005, 8.214507, 7.735217059999999, 7.7028275375, 7.2944594999999985, 7.579689575, 5.164135, 7.579689575, 6.634654857142858, 7.2944594999999985, 9.569992333333333, 7.6207039, 7.579689575]	[9.821783, 9.821783, 8.214507, 8.214507, 5.164135, 6.7327847, 8.357327, 10.793594, 7.6977477, 8.214507, 8.214507, 9.821783, 9.821783, 8.214507, 9.821783, 5.164135, 9.821783, 9.389644, 8.214507, 10.793594, 8.214507, 9.821783]	[4, 4, 3, 3, 2, 3, 6, 2, 1, 5, 1, 5, 8, 4, 4, 2, 4, 7, 4, 3, 3, 4]	[81.25, 81.25, 106.66666666666667, 89.33333333333333, 266.0, 220.0, 155.5, 242.0, 85.0, 142.0, 114.0, 144.0, 114.25, 114.0, 80.75, 152.5, 117.0, 145.42857142857142, 117.0, 48.0, 136.66666666666666, 74.5]	7.40421	1.14012	0.0218179	8.65214	1.50222	10.7936	0.0254952	-71.4957	53.5868	3.72727	1.71044	0.000499233	0.0109831	30.8467	BRESU_RS11910	Bresu_2397	mgtE	0	0	CCNA_02256	0	0
67	0.320587	23	CTP synthase	COG0504	2.7e-247	PF06418 | PF00117	1.2e-119 | 1.4e-50	22	68	[8.78576885, 8.78576885, 8.78576885, 7.752333, 7.324876385714286, 7.350371439999999, 7.602755428571429, 7.825965499999999, 8.874086, 7.128842033333334, 8.553201666666666, 8.78576885, 8.78576885, 8.78576885, 8.78576885, 10.247735, 8.874086, 9.516751925, 8.78576885, 8.614402766666666, 7.64951444, 10.247735]	[10.481363, 10.481363, 10.481363, 8.669559, 10.481363, 10.481363, 10.793594, 8.0946, 8.874086, 10.793594, 10.793594, 10.481363, 10.481363, 10.481363, 10.481363, 10.793594, 8.874086, 10.793594, 10.481363, 10.793594, 10.793594, 10.793594]	[2, 2, 2, 2, 7, 5, 7, 4, 1, 6, 3, 2, 2, 2, 2, 2, 1, 4, 2, 3, 5, 2]	[175.0, 175.0, 175.0, 139.0, 122.57142857142857, 165.8, 116.42857142857143, 132.0, 175.0, 107.5, 167.66666666666666, 175.0, 175.0, 174.0, 175.0, 75.0, 175.0, 160.0, 174.0, 152.0, 117.2, 175.0]	8.53858	0.830762	0.0251606	10.2579	0.792799	10.7936	0.030227	-46.447	28.6011	3.09091	1.78145	0.000413998	0.00910796	30.3278	BRESU_RS10595	Bresu_2135		0	0	CCNA_01791	0	0
57	0.336722	23	DNA gyrase subunit A gyrA	COG0188	0	PF00521 | PF03989	5.3e-147 | 3.4e-61	23	75	[6.451366383333334, 6.451366383333334, 7.7282369, 8.357327, 8.38384134, 8.553201666666666, 7.3525052, 7.468930139999999, 7.953997666666666, 10.247735, 7.538067675, 7.0191105, 7.8995975000000005, 6.708812660000001, 6.889600333333334, 6.987776666666666, 7.752333, 7.8995975000000005, 6.889600333333334, 7.752333, 7.8995975000000005, 7.330164249999999, 7.8995975000000005]	[9.186318, 9.186318, 9.186318, 8.357327, 10.793594, 10.793594, 9.186318, 10.481363, 8.357327, 10.793594, 8.669559, 8.874086, 9.186318, 9.186318, 8.669559, 9.186318, 8.669559, 9.186318, 8.669559, 8.669559, 9.186318, 9.186318, 9.186318]	[6, 6, 3, 1, 5, 3, 5, 5, 3, 2, 4, 2, 2, 5, 3, 3, 2, 2, 3, 2, 2, 4, 2]	[144.5, 144.5, 148.66666666666666, 156.0, 137.6, 164.0, 118.2, 109.4, 135.66666666666666, 123.0, 99.0, 147.5, 176.0, 125.6, 133.66666666666666, 154.33333333333334, 209.0, 176.0, 116.0, 138.0, 176.0, 132.25, 176.0]	7.62673	0.806156	0.0234951	9.25427	0.72616	10.7936	0.028509	-54.7442	25.3777	3.26087	1.42088	0.000436763	0.0100455	30.177	BRESU_RS13085	Bresu_2628	gyrA	0	0	CCNA_01651	0	0
437	0.195351	21	conserved hypothetical protein ImuA	COG4544	2.8e-27			19	79	[5.842459111111111, 5.842459111111111, 5.164135, 6.04833795, 7.6977477, 7.590121033333333, 8.8165561, 6.180925666666667, 7.5380675749999995, 6.458234000000001, 5.974656100000001, 5.6878031625, 6.930312450000001, 7.617027525, 5.1988254, 6.53186625, 6.69319385, 6.2068379333333334, 5.67779562]	[7.6977477, 7.6977477, 5.164135, 6.8978505, 7.6977477, 10.481363, 9.821783, 8.214507, 9.389644, 8.669559, 6.9550147, 7.6977477, 7.3855157, 9.389644, 5.1988254, 9.186318, 8.214507, 7.6977477, 7.6977477]	[9, 9, 1, 2, 1, 3, 3, 3, 4, 4, 2, 8, 4, 4, 1, 4, 6, 6, 5]	[205.22222222222223, 205.22222222222223, 249.0, 201.5, 10.0, 157.66666666666666, 123.66666666666667, 155.33333333333334, 54.5, 100.5, 25.0, 196.0, 142.0, 165.5, 147.0, 102.75, 100.33333333333333, 155.0, 154.0]	6.51039	0.942663	0.0165681	7.95553	1.34496	10.4814	0.0202458	-60.5161	61.2144	4.15789	2.43361	0.000556911	0.0105813	29.928	BRESU_RS14755	Bresu_2952		0	0	CCNA_03319	0	0
209	0.237877	23	glutamine--fructose-6-phosphate transaminase (isomerizing)	COG0449	4.1e-240	PF01380 | PF13522	2.2e-57 | 4.7e-24	22	84	[5.164135, 5.164135, 8.248797750000001, 6.228532333333334, 6.64922945, 7.8995975000000005, 8.052173999999999, 7.8995975000000005, 7.347450940000002, 6.889600333333334, 8.253599666666668, 6.266109383333334, 5.291866000000001, 7.752333, 5.778787416666668, 5.917367400000001, 7.368083766666667, 6.393439833333335, 7.008092250000001, 6.641519866666667, 7.421799, 6.086113625000001]	[5.164135, 5.164135, 9.821783, 8.357327, 7.2656083, 9.186318, 9.186318, 9.186318, 9.389644, 8.669559, 10.793594, 9.821783, 5.80279, 8.669559, 7.2100825, 6.9550147, 9.821783, 7.2100825, 7.2100825, 9.389644, 8.669559, 7.2100825]	[3, 3, 4, 3, 4, 2, 3, 2, 5, 3, 6, 6, 5, 2, 6, 3, 3, 3, 2, 6, 6, 4]	[87.66666666666667, 87.66666666666667, 251.75, 182.33333333333334, 106.5, 293.0, 152.33333333333334, 293.0, 251.4, 230.33333333333334, 162.5, 158.5, 66.2, 293.0, 162.5, 269.3333333333333, 245.0, 241.66666666666666, 293.0, 132.83333333333334, 175.33333333333334, 186.25]	6.80556	0.97579	0.0200539	8.18887	1.53107	10.7936	0.0241301	-3.54091	71.8074	3.81818	1.43452	0.000511409	0.011251	29.9072	BRESU_RS02425	Bresu_0485	glmS	0	0	CCNA_00117	0	0
191	0.244031	23	GcrA cell cycle regulator	COG5352	8.7e-59	PF07750	1.5e-51	21	85	[6.18588774, 6.18588774, 6.29036665, 6.458234000000001, 5.4834625, 6.393439833333335, 7.840563566666667, 6.393439833333335, 6.974951925000001, 5.164135, 8.268392385714286, 7.2537825, 6.441325924999999, 6.308522833333334, 6.41111628, 5.164135, 7.615394575, 7.26610558, 5.961370760000001, 7.0191105, 6.88071675]	[8.357327, 8.357327, 7.2656083, 7.926826, 5.80279, 7.2100825, 8.874086, 7.2100825, 10.481363, 5.164135, 10.481363, 8.874086, 8.357327, 7.869662, 7.869662, 5.164135, 9.821783, 10.481363, 7.2656083, 8.874086, 7.869662]	[5, 5, 2, 4, 2, 3, 3, 3, 4, 1, 7, 5, 4, 6, 5, 1, 4, 10, 5, 2, 4]	[90.0, 90.0, 148.0, 149.5, 51.5, 95.33333333333333, 125.33333333333333, 190.66666666666666, 75.75, 26.0, 109.57142857142857, 148.0, 80.75, 94.5, 53.8, 18.0, 124.0, 81.5, 106.8, 22.5, 43.5]	6.56954	0.788859	0.0184785	8.07516	1.50621	10.4814	0.0227134	-108.333	45.0472	4.04762	2.03484	0.00054214	0.0113849	29.843	BRESU_RS03120	Bresu_0624		0	0	CCNA_02328	0	0
165	0.255183	23	response regulator receiver protein DivK	COG0784 | COG0745	1.1e-27 | 1.6e-24	PF00072	1.3e-24	22	79	[6.458234000000001, 6.458234000000001, 6.708812540000001, 6.8644500666666675, 7.807649400000001, 7.719933385714286, 6.889600333333334, 8.1564625, 6.825492333333333, 5.164135, 7.752333, 6.327145200000001, 6.889600333333334, 7.8995975000000005, 6.889600333333334, 6.243968675, 6.327145200000001, 7.752333, 7.8995975000000005, 6.889600333333334, 6.689321, 6.199414200000001]	[7.926826, 7.926826, 9.389644, 10.793594, 10.793594, 10.481363, 8.669559, 9.389644, 9.509552, 5.164135, 8.669559, 7.926826, 7.926826, 9.186318, 7.926826, 7.869662, 7.926826, 8.669559, 9.186318, 7.926826, 8.214507, 7.926826]	[4, 4, 5, 6, 5, 7, 3, 3, 3, 1, 2, 5, 3, 2, 3, 4, 5, 2, 2, 3, 2, 5]	[125.0, 125.0, 119.8, 118.33333333333333, 161.2, 189.57142857142858, 199.0, 30.666666666666668, 41.666666666666664, 47.0, 272.0, 115.6, 138.66666666666666, 272.0, 138.66666666666666, 92.25, 143.4, 272.0, 272.0, 138.33333333333334, 159.0, 107.0]	6.94603	0.724531	0.0204678	8.60916	1.20699	10.7936	0.0253686	-50.993	70.7884	3.59091	1.49724	0.000480968	0.0105813	29.5706	BRESU_RS11790	Bresu_2374		0	0	CCNA_02547	0	0
50	0.343729	23	ATP-dependent endopeptidase clp, proteolytic subunit ClpP	COG0740	1.9e-69	PF00574	5.1e-80	23	76	[7.578557566666667, 7.578557566666667, 6.12192085, 5.164135, 6.974951750000001, 5.164135, 7.368083766666667, 6.500454550000001, 5.164135, 5.164135, 7.63732492, 5.704482400000001, 7.578557566666667, 7.122187000000001, 7.3368435, 6.974951925000001, 7.752333, 7.578557566666667, 7.578557566666667, 7.3368435, 7.578557566666667, 8.423095133333334, 7.935157800000001]	[10.481363, 10.481363, 6.7327847, 5.164135, 9.389644, 5.164135, 9.821783, 9.186318, 5.164135, 5.164135, 9.821783, 6.9550147, 10.481363, 10.481363, 9.509552, 10.481363, 8.669559, 10.481363, 10.481363, 9.509552, 10.481363, 10.481363, 10.481363]	[3, 3, 2, 1, 4, 4, 3, 6, 1, 1, 10, 3, 3, 5, 2, 4, 2, 3, 3, 2, 3, 3, 5]	[184.0, 184.0, 175.0, 293.0, 123.75, 114.25, 142.33333333333334, 146.0, 290.0, 141.0, 116.1, 155.33333333333334, 119.33333333333333, 198.6, 187.5, 140.5, 171.0, 119.33333333333333, 180.0, 187.5, 176.33333333333334, 136.33333333333334, 128.8]	6.92681	0.985022	0.0213389	8.91592	2.00136	10.4814	0.0274667	-34.3478	46.843	3.30435	1.89816	0.000442586	0.0101795	29.4613	BRESU_RS08625	Bresu_1743		0	0	CCNA_02041	0	0
200	0.239435	23	flagellar motor switch protein FliG	COG1536	8.8e-103	PF01706 | PF14842	7.4e-41 | 2e-31	22	79	[7.4504997500000005, 7.4504997500000005, 5.704482400000001, 7.352505000000001, 7.368083766666667, 7.323802349999999, 6.708812660000001, 6.549019966666667, 5.164135, 6.612607333333333, 5.589904999999999, 8.339338175, 7.808873520000001, 5.164135, 6.729382175, 7.263805400000001, 7.4504997500000005, 5.164135, 5.377019999999999, 6.8696186, 6.536283083333334, 7.808873520000001]	[9.821783, 9.821783, 6.9550147, 9.186318, 9.821783, 7.869662, 9.186318, 7.6977477, 5.164135, 9.509552, 5.80279, 10.793594, 9.821783, 5.164135, 9.509552, 9.389644, 9.821783, 5.164135, 5.80279, 9.821783, 9.821783, 9.821783]	[4, 4, 3, 5, 3, 2, 5, 3, 1, 3, 3, 4, 5, 2, 4, 4, 4, 1, 3, 5, 6, 5]	[150.75, 150.75, 135.33333333333334, 145.4, 127.0, 140.0, 115.8, 84.0, 160.0, 107.66666666666667, 139.66666666666666, 145.5, 151.6, 82.5, 136.5, 116.5, 146.75, 78.0, 107.66666666666667, 146.6, 154.83333333333334, 151.6]	6.71756	0.942577	0.0197946	8.44408	1.83776	10.7936	0.0248821	-69.3447	24.3701	3.59091	1.30241	0.000480968	0.0105813	29.0036	BRESU_RS14030	Bresu_2812	fliG	0	0	CCNA_00951	0	0
36	0.372389	23	electron transfer flavoprotein-ubiquinone oxidoreductase FzeA	COG0644	4.2e-31	PF05187	1e-47	20	77	[7.3503712000000005, 7.3503712000000005, 5.164135, 6.987776666666666, 7.3368435, 6.202798725000001, 7.2829690375, 8.09556242857143, 7.578557333333333, 5.80279, 5.4834625, 7.903450825, 7.3503712000000005, 7.3503712000000005, 6.889600333333334, 7.35558766, 6.29036665, 7.903450825, 5.164135, 6.610511714285714]	[9.821783, 9.821783, 5.164135, 9.186318, 9.509552, 7.6977477, 9.509552, 10.793594, 9.389644, 5.80279, 5.80279, 9.821783, 9.821783, 9.821783, 8.669559, 9.821783, 7.2656083, 9.821783, 5.164135, 9.821783]	[5, 5, 1, 3, 2, 4, 8, 7, 3, 1, 2, 4, 5, 5, 3, 5, 2, 4, 1, 7]	[208.4, 208.4, 286.0, 246.66666666666666, 256.5, 108.0, 218.875, 184.85714285714286, 249.66666666666666, 186.0, 181.0, 154.25, 208.4, 208.4, 97.66666666666667, 166.2, 187.0, 153.25, 289.0, 185.28571428571428]	6.87267	0.878389	0.0184106	8.62648	1.74958	10.7936	0.0231087	-0.809107	49.6529	3.85	2.00686	0.000515671	0.0103134	28.88	BRESU_RS06550	Bresu_1324		0	0	CCNA_01395	0	0
38	0.385289	22	acetylglutamate kinase	COG3824	4.6e-38	PF06262	4.1e-31	19	68	[7.263805575000001, 7.263805575000001, 6.51389195, 5.164135, 8.815207899999999, 6.5318665, 5.164135, 6.458234000000001, 8.160285714285715, 7.122187000000001, 7.263805575000001, 7.705935, 7.1785678, 5.164135, 8.78576885, 7.705935, 7.578557566666667, 7.578557566666667, 7.902439675]	[10.481363, 10.481363, 7.9022756, 5.164135, 10.481363, 8.0946, 5.164135, 8.669559, 10.793594, 10.481363, 10.481363, 10.793594, 10.481363, 5.164135, 10.481363, 10.793594, 10.481363, 10.481363, 10.481363]	[4, 4, 2, 1, 3, 4, 2, 4, 7, 5, 4, 4, 6, 2, 2, 4, 3, 3, 4]	[90.25, 90.25, 43.5, 47.0, 17.0, 176.75, 175.0, 146.75, 125.28571428571429, 97.0, 79.75, 124.25, 113.5, 69.0, 96.0, 109.75, 136.0, 135.33333333333334, 119.25]	7.12217	1.05489	0.018125	9.33438	1.99666	10.7936	0.0237548	-95.1779	41.1387	3.57895	1.42592	0.000479366	0.00910796	28.8517	BRESU_RS02590	Bresu_0518		0	0	CCNA_03597	0	0
88	0.298261	23	ubiquinol-cytochrome c reductase iron-sulfur subunit	COG0723	9e-38	PF10399 | PF00355	1.3e-18 | 6.1e-13	21	70	[8.553201666666666, 8.553201666666666, 8.874086, 5.164135, 5.551460049999999, 5.164135, 7.752333, 6.603913233333333, 10.247735, 7.578557566666667, 8.553201666666666, 8.553201666666666, 7.705935, 7.721401, 6.420216028571429, 8.553201666666666, 7.836213400000001, 7.705935, 6.180925666666667, 5.67353346, 8.677130340000001]	[10.793594, 10.793594, 8.874086, 5.164135, 6.0973196, 5.164135, 8.669559, 7.869662, 10.793594, 10.481363, 10.793594, 10.793594, 10.793594, 10.793594, 9.389644, 10.793594, 10.793594, 10.793594, 8.214507, 7.7823677, 10.793594]	[3, 3, 1, 2, 2, 1, 2, 3, 2, 3, 3, 3, 4, 6, 7, 3, 5, 4, 3, 5, 5]	[50.666666666666664, 50.666666666666664, 153.0, 199.5, 101.0, 19.0, 270.0, 182.0, 212.0, 54.666666666666664, 49.666666666666664, 50.666666666666664, 158.0, 97.0, 70.28571428571429, 50.666666666666664, 203.4, 157.75, 139.33333333333334, 135.6, 96.2]	7.50589	1.35295	0.0211122	9.35411	1.90807	10.7936	0.0263108	-80.9015	67.3352	3.33333	1.52232	0.000446468	0.00937584	28.469	BRESU_RS13340	Bresu_2681	petA	0	0	CCNA_00505	0	0
64	0.356066	21	DNA cytosine methyltransferase	COG0270	2.3e-47	PF00145	3.1e-36	20	64	[7.737544750000001, 7.737544750000001, 7.705935, 8.78576885, 6.228532333333334, 5.164135, 5.164135, 7.1975750000000005, 8.126250666666666, 7.639758433333333, 7.8995975000000005, 9.067572380000001, 8.553201666666666, 6.760731, 8.491270866666666, 9.000034000000001, 8.564765133333333, 7.1975750000000005, 6.113597799999999, 7.008092250000001]	[9.389644, 9.389644, 10.793594, 10.481363, 8.357327, 5.164135, 5.164135, 10.793594, 8.874086, 9.389644, 9.186318, 10.793594, 10.793594, 8.357327, 9.389644, 10.793594, 10.793594, 10.793594, 9.509552, 7.2100825]	[4, 4, 4, 2, 3, 1, 1, 5, 3, 3, 2, 5, 3, 2, 3, 4, 3, 5, 5, 2]	[221.0, 221.0, 85.75, 218.0, 141.33333333333334, 281.0, 282.0, 116.4, 212.66666666666666, 201.0, 188.0, 132.6, 161.0, 174.0, 201.0, 119.5, 160.66666666666666, 200.0, 116.6, 208.0]	7.50718	1.13434	0.0201103	9.2709	1.69736	10.7936	0.024835	-17.9242	51.7892	3.2	1.249	0.00042861	0.00857219	28.2542	BRESU_RS00875	Bresu_0174		0	0	CCNA_03741	0	0
59	0.33162	23	DUF3576 domain-containing protein			PF12100	4.6e-47	22	85	[7.504252533333333, 7.504252533333333, 6.719310150000001, 5.164135, 5.284165175, 5.164135, 7.538067675, 6.613670533333334, 6.0246959, 5.164135, 6.239752666666668, 7.504252533333333, 7.314098950000001, 5.164135, 7.882922042857143, 5.164135, 7.504252533333333, 5.164135, 6.721273066666666, 8.26905075, 5.443828925, 8.26905075]	[9.389644, 9.389644, 8.669559, 5.164135, 5.5805597, 5.164135, 7.926826, 8.357327, 7.7823677, 5.164135, 8.669559, 9.389644, 9.389644, 5.164135, 9.821783, 5.164135, 9.389644, 5.164135, 8.214507, 9.389644, 5.80279, 9.389644]	[6, 6, 6, 1, 4, 1, 4, 3, 3, 2, 6, 6, 6, 1, 7, 1, 6, 1, 3, 4, 4, 4]	[89.33333333333333, 89.33333333333333, 176.66666666666666, 165.0, 127.5, 99.0, 141.5, 265.6666666666667, 69.0, 154.0, 153.83333333333334, 85.66666666666667, 84.66666666666667, 54.0, 79.57142857142857, 131.0, 71.66666666666667, 54.0, 23.333333333333332, 93.0, 113.0, 79.0]	6.51462	1.121	0.0191966	7.61535	1.82954	9.82178	0.0224401	-90.921	51.6137	3.86364	2.0067	0.000517498	0.0113849	28.1437	BRESU_RS01895	Bresu_0377		0	0	CCNA_03864	0	0
65	0.325011	23	ATP-dependent endopeptidase Lon	COG0466	0	PF05362 | PF02190	4.8e-95 | 4.5e-42	20	72	[6.612607333333333, 6.612607333333333, 6.612607333333333, 6.889600333333334, 7.578557566666667, 6.4968833, 5.164135, 5.164135, 6.29036665, 7.3802126249999995, 7.618220749999999, 7.903450825, 6.995902719999999, 7.3368435, 7.648067660000001, 7.618220749999999, 7.752333, 6.6906080999999995, 7.3368435, 7.6740078]	[9.509552, 9.509552, 9.509552, 8.669559, 10.481363, 8.874086, 5.164135, 5.164135, 7.2656083, 8.669559, 9.509552, 9.821783, 9.821783, 9.509552, 10.793594, 9.509552, 8.669559, 9.821783, 9.509552, 9.821783]	[3, 3, 3, 3, 3, 4, 3, 3, 2, 4, 4, 4, 5, 2, 5, 4, 2, 6, 2, 7]	[111.33333333333333, 111.33333333333333, 130.66666666666666, 45.0, 198.0, 134.25, 161.66666666666666, 98.66666666666667, 14.0, 161.0, 168.75, 73.25, 144.6, 123.5, 48.6, 168.25, 107.0, 145.16666666666666, 125.5, 63.714285714285715]	6.96881	0.76692	0.0186681	8.98028	1.46119	10.7936	0.0240565	-83.2876	46.7303	3.6	1.31909	0.000482186	0.00964372	28.1122	BRESU_RS08655	Bresu_1749	lon	0	0	CCNA_02037	0	0
427	0.196955	21	hydrolase	COG0624	2.1e-63	PF01546 | PF07687	1.7e-19 | 1e-17	19	74	[5.903620142857144, 5.903620142857144, 6.458234000000001, 6.030992749999999, 5.164135, 6.889600333333334, 6.3195496, 5.164135, 6.668978320000001, 6.458234000000001, 7.128842033333334, 6.612788400000001, 5.164135, 6.48371106, 5.45298865, 7.128842033333334, 6.889600333333334, 6.297041366666668, 8.47005815]	[7.926826, 7.926826, 8.669559, 6.8978505, 5.164135, 8.669559, 6.3195496, 5.164135, 7.9022756, 7.926826, 10.793594, 9.389644, 5.164135, 9.509552, 6.3195496, 10.793594, 7.926826, 8.669559, 9.821783]	[7, 7, 4, 2, 2, 3, 1, 1, 5, 4, 6, 5, 1, 5, 4, 6, 3, 6, 2]	[144.0, 144.0, 245.0, 129.0, 255.5, 195.33333333333334, 211.0, 3.0, 126.4, 109.75, 86.5, 145.6, 69.0, 160.2, 148.25, 86.5, 198.66666666666666, 168.66666666666666, 210.0]	6.3468	0.795697	0.0161518	7.94504	1.70825	10.7936	0.0202191	-50.7175	61.2542	3.89474	1.9707	0.000521663	0.0099116	27.9968	BRESU_RS06655	Bresu_1345		0	0	CCNA_01677	0	0
26	0.397483	23	ATP-dependent DNA helicase	COG4581	3.1e-182	PF00271	7.5e-10	20	74	[8.111195575, 8.111195575, 5.974656100000001, 8.568164620000001, 5.164135, 5.164135, 7.752333, 5.164135, 8.553201666666666, 8.892901425, 7.752333, 7.752333, 8.686097100000001, 6.889600333333334, 8.785768849999998, 6.9375637, 8.2458518375, 7.752333, 6.41111628, 7.726801825]	[9.821783, 9.821783, 6.9550147, 10.481363, 5.164135, 5.164135, 7.926826, 5.164135, 10.793594, 10.793594, 8.669559, 8.669559, 10.793594, 8.669559, 10.481363, 8.669559, 10.793594, 8.669559, 7.869662, 8.357327]	[4, 4, 2, 5, 1, 1, 2, 1, 3, 8, 2, 2, 7, 3, 6, 4, 8, 2, 5, 4]	[115.0, 115.0, 170.0, 112.8, 142.0, 282.0, 68.0, 147.0, 157.66666666666666, 93.25, 176.0, 176.0, 69.28571428571429, 127.0, 76.0, 149.75, 63.25, 173.0, 152.0, 210.0]	7.41979	1.2104	0.0198762	8.68648	1.8487	10.7936	0.0232694	-61.2499	52.3132	3.7	2.17025	0.00049558	0.0099116	27.9478	BRESU_RS15050	Bresu_3011		0	0	CCNA_00694	0	0
56	0.337586	23	acetyl-CoA carboxylase carboxyltransferase subunit alpha	COG0825	4.3e-139	PF03255 | PF01039	5e-59 | 1.2e-17	20	81	[7.6192847000000015, 7.6192847000000015, 9.509552, 7.013579175, 5.549273199999999, 6.889600333333334, 5.164135, 6.4485773250000005, 5.164135, 5.164135, 7.102485333333334, 6.162255780000001, 7.3922228625, 5.164135, 7.298791327272725, 5.164135, 8.111195575, 7.794870059999999, 7.578557333333333, 6.932541785714286]	[9.389644, 9.389644, 9.509552, 8.669559, 6.3195496, 8.669559, 5.164135, 7.926826, 5.164135, 5.164135, 7.926826, 7.9022756, 9.389644, 5.164135, 9.389644, 5.164135, 9.821783, 9.389644, 9.389644, 9.389644]	[7, 7, 1, 4, 3, 3, 1, 4, 2, 1, 3, 5, 8, 1, 11, 1, 4, 5, 3, 7]	[81.71428571428571, 81.71428571428571, 176.0, 121.75, 120.0, 131.33333333333334, 9.0, 278.75, 154.5, 130.0, 147.66666666666666, 144.2, 90.0, 129.0, 79.72727272727273, 284.0, 39.5, 79.8, 229.0, 82.71428571428571]	6.74214	1.18679	0.0180609	7.91471	1.77372	9.82178	0.021202	-70.4815	69.0715	4.05	2.71063	0.000542459	0.0108492	27.8735	BRESU_RS11885	Bresu_2393		0	0	CCNA_03090	0	0
207	0.26068	21	Flp family type IVb pilin	COG3847	3.4e-20	PF04964	2.8e-20	20	67	[5.9149561, 5.9149561, 8.111195575, 8.5403261, 8.623829783333333, 6.323048875, 8.214507, 6.987776999999999, 10.247735, 7.2959895, 6.29036665, 7.578557333333333, 6.889600333333334, 6.29036665, 5.9149561, 6.89049482857143, 6.889600333333334, 8.47005815, 6.889600333333334, 7.752333]	[7.2656083, 7.2656083, 9.821783, 10.793594, 10.793594, 7.869662, 8.214507, 8.0946, 10.793594, 9.821783, 7.2656083, 9.389644, 7.926826, 7.2656083, 7.2656083, 10.793594, 7.926826, 9.821783, 7.926826, 7.926826]	[3, 3, 4, 3, 6, 8, 1, 3, 2, 4, 2, 3, 3, 2, 3, 7, 3, 2, 3, 2]	[186.0, 186.0, 156.5, 223.33333333333334, 73.33333333333333, 158.375, 239.0, 208.66666666666666, 239.0, 199.0, 239.0, 186.0, 234.33333333333334, 239.0, 187.66666666666666, 126.71428571428571, 234.33333333333334, 239.0, 234.33333333333334, 239.0]	7.30151	1.11005	0.0195594	8.71217	1.33699	10.7936	0.0233383	1.42946	44.1714	3.35	1.71099	0.000448701	0.00897402	27.796	BRESU_RS03225	Bresu_0645		0	0	CCNA_03043	0	0
60	0.330902	23	ribonucleotide-diphosphate reductase subunit beta	COG0208	1.6e-109	PF00268	3.3e-74	21	68	[6.58252844, 6.58252844, 10.001674, 7.899597999999999, 8.553201666666666, 8.47005815, 7.70697354, 7.538067675, 8.357327, 7.8995975000000005, 8.06144194, 7.8995975000000005, 7.752333, 7.8995975000000005, 6.49412622857143, 6.987776666666666, 8.111195575, 7.752333, 10.247735, 6.53186625, 8.553201666666666]	[9.186318, 9.186318, 10.793594, 8.0946, 10.793594, 9.821783, 10.481363, 8.669559, 8.357327, 9.186318, 10.793594, 9.186318, 7.926826, 9.186318, 7.9022756, 9.186318, 9.821783, 7.926826, 10.793594, 9.186318, 10.793594]	[5, 5, 3, 2, 3, 2, 5, 4, 1, 2, 5, 2, 2, 2, 7, 3, 4, 2, 2, 4, 3]	[103.6, 103.6, 144.0, 155.0, 55.666666666666664, 144.0, 99.2, 120.0, 92.0, 143.0, 103.2, 173.0, 177.0, 176.0, 138.85714285714286, 113.66666666666667, 160.5, 177.0, 168.0, 122.75, 133.33333333333334]	7.89918	0.9698	0.0222184	9.39403	1.01096	10.7936	0.0264231	-66.506	32.5328	3.2381	1.47696	0.000433712	0.00910796	27.7736	BRESU_RS00615	Bresu_0121		0	0	CCNA_00261	0	0
284	0.246747	20	CESA-like glycosyltransferase	COG1215	3.1e-41	PF13632 | PF13641	6.7e-23 | 2e-19	18	66	[6.082463175000001, 6.082463175000001, 5.974656100000001, 5.164135, 6.76848332, 6.817096575000001, 8.64622854, 5.164135, 8.11119555, 6.458234000000001, 6.082463175000001, 6.020236033333333, 8.357327, 6.8969586, 7.021349825, 7.12514266, 7.1808424125, 7.323802349999999]	[8.357327, 8.357327, 6.9550147, 5.164135, 7.869662, 9.821783, 10.793594, 5.164135, 10.793594, 8.669559, 8.357327, 7.6977477, 8.357327, 8.357327, 8.669559, 9.821783, 9.821783, 7.869662]	[4, 4, 2, 1, 5, 4, 5, 1, 4, 4, 4, 3, 1, 5, 4, 5, 8, 2]	[129.5, 129.5, 87.0, 116.0, 165.2, 151.75, 132.0, 48.0, 161.0, 215.25, 120.25, 122.0, 34.0, 153.2, 170.5, 139.2, 154.375, 13.0]	6.73762	0.953664	0.0162439	8.38326	1.52311	10.7936	0.0202114	-75.4597	49.4969	3.66667	1.73205	0.000491115	0.00884007	27.6648	BRESU_RS12545	Bresu_2521		0	0	CCNA_01247	0	0
125	0.274985	23	GGDEF diguanylate cyclase DgcA	COG2199 | COG3706	2.3e-46 | 1.2e-42	PF00990	1.5e-33	21	72	[6.58252854, 6.58252854, 6.371316675000001, 6.2764311, 5.164135, 7.254148725, 6.25832, 7.3368435, 9.509552, 7.578557566666667, 7.256532, 6.3461296166666665, 8.7059138, 10.247735, 5.164135, 7.256532, 9.509552, 6.97723305, 8.06144194, 6.002149340000001, 7.752333]	[8.669559, 8.669559, 8.874086, 7.6977477, 5.164135, 9.389644, 9.186318, 9.509552, 9.509552, 10.481363, 8.357327, 8.669559, 9.509552, 10.793594, 5.164135, 8.357327, 9.509552, 9.509552, 10.481363, 8.874086, 8.669559]	[5, 5, 4, 4, 1, 4, 5, 2, 1, 3, 4, 6, 2, 2, 1, 4, 1, 6, 5, 5, 2]	[155.0, 155.0, 158.25, 132.25, 173.0, 193.25, 56.4, 41.5, 167.0, 127.0, 222.0, 170.66666666666666, 154.0, 184.0, 236.0, 175.5, 170.0, 220.0, 122.8, 181.6, 186.0]	7.24734	1.32895	0.020385	8.81177	1.39326	10.7936	0.0247853	-38.9897	46.189	3.42857	1.67819	0.000459225	0.00964372	27.5847	BRESU_RS06580	Bresu_1330		0	0	CCNA_03394	0	0
54	0.339182	23	cyclic di-GMP effector protein PopA	COG3706 | COG2199	7.1e-13 | 3.7e-10			21	78	[8.0968115, 8.0968115, 7.752333, 10.247735, 5.164135, 7.64420678, 7.578557566666667, 5.164135, 5.164135, 7.791442333333333, 7.1351671888888895, 7.6480676, 5.719426360000002, 9.0736665, 5.164135, 6.958834099999999, 5.164135, 5.324175233333333, 10.247735, 6.889600333333334, 6.199414200000001]	[9.389644, 9.389644, 8.669559, 10.793594, 5.164135, 9.821783, 10.481363, 5.164135, 5.164135, 9.389644, 8.669559, 9.389644, 6.9550147, 10.793594, 5.164135, 8.0946, 5.164135, 5.5805597, 10.793594, 8.669559, 7.926826]	[6, 6, 4, 2, 1, 5, 3, 1, 1, 3, 9, 5, 5, 4, 1, 7, 2, 3, 2, 3, 5]	[147.66666666666666, 147.66666666666666, 203.5, 119.0, 275.0, 201.6, 145.0, 53.0, 1.0, 124.33333333333333, 148.0, 88.6, 207.2, 110.5, 248.0, 120.57142857142857, 173.5, 160.0, 167.0, 118.66666666666667, 85.0]	7.05832	1.57459	0.0198533	8.12518	2.05634	10.7936	0.0228541	-55.0093	61.3781	3.71429	2.14127	0.000497493	0.0104474	27.555	BRESU_RS09645	Bresu_1943		0	0	CCNA_01918	0	0
23	0.434747	22	regulatory protein flaY					17	69	[7.638232625, 7.638232625, 10.247735, 8.126250666666666, 8.6279135, 8.342683175, 6.889600333333334, 8.839388320000001, 5.164135, 7.465217428571428, 8.184828074999999, 5.164135, 5.9045952333333345, 7.721401, 7.278955449999999, 5.164135, 5.974656100000001]	[9.821783, 9.821783, 10.793594, 8.874086, 10.481363, 10.481363, 8.669559, 10.793594, 5.164135, 9.821783, 9.821783, 5.164135, 7.3855157, 10.793594, 8.669559, 5.164135, 6.9550147]	[8, 8, 2, 3, 4, 4, 3, 5, 2, 7, 4, 1, 3, 6, 6, 1, 2]	[161.875, 161.875, 245.0, 262.0, 288.0, 107.5, 189.66666666666666, 192.2, 226.5, 161.14285714285714, 162.5, 225.0, 133.66666666666666, 150.0, 160.5, 133.0, 286.0]	7.31601	1.4009	0.0166585	8.74569	1.98236	10.7936	0.0199138	-9.03375	53.3828	4.05882	2.20882	0.000543641	0.0092419	27.4297	BRESU_RS13115	Bresu_2634		0	0	CCNA_01532	0	0
173	0.25156	23	HAD-IA family hydrolase	COG0546	2.1e-47	PF13419 | PF00702	2.4e-33 | 2.4e-18	21	75	[6.549019966666667, 6.549019966666667, 7.008092250000001, 7.063281139999999, 6.608260283333333, 5.164135, 6.86349455, 8.78576885, 8.7857685, 7.7341379, 5.704482400000001, 5.704482400000001, 7.12644902, 5.974656100000001, 7.752333, 6.164972622222222, 8.26905075, 7.690435600000001, 5.704482400000001, 7.368083766666667, 7.2959895]	[7.6977477, 7.6977477, 7.2100825, 7.926826, 9.509552, 5.164135, 8.669559, 10.481363, 9.389644, 8.669559, 6.9550147, 6.9550147, 9.389644, 6.9550147, 7.926826, 9.821783, 9.389644, 9.389644, 6.9550147, 9.821783, 9.821783]	[3, 3, 2, 5, 6, 1, 4, 2, 2, 3, 3, 3, 5, 2, 2, 9, 4, 6, 3, 3, 4]	[132.33333333333334, 132.33333333333334, 96.0, 169.8, 182.66666666666666, 300.0, 158.0, 81.0, 131.0, 163.33333333333334, 137.33333333333334, 154.33333333333334, 149.0, 139.0, 130.0, 135.0, 200.5, 169.0, 145.0, 146.33333333333334, 123.5]	6.94602	0.987662	0.0195374	8.3713	1.33356	10.4814	0.0235464	-48.7873	42.2072	3.57143	1.78809	0.000478359	0.0100455	27.2977	BRESU_RS07730	Bresu_1567		0	0	CCNA_02390	0	0
93	0.294411	23	division plane positioning ATPase MipZ	COG1192	1.9e-24	PF09140 | PF13614	8.5e-113 | 3.8e-10	22	70	[6.729382175, 6.729382175, 7.251131233333333, 8.78576885, 5.164135, 7.752333, 6.987776666666666, 6.603913233333333, 5.164135, 8.436249, 6.5041348249999995, 6.8696186, 6.729382175, 7.3368435, 7.368083766666667, 7.008092250000001, 6.8696186, 7.251131233333333, 6.612607333333333, 7.686325716666668, 6.612607333333333, 8.47005815]	[9.509552, 9.509552, 9.509552, 10.481363, 5.164135, 8.669559, 9.186318, 7.869662, 5.164135, 9.509552, 8.669559, 9.821783, 9.509552, 9.509552, 9.821783, 7.2100825, 9.821783, 9.509552, 9.509552, 9.821783, 9.509552, 9.821783]	[4, 4, 3, 2, 1, 2, 3, 3, 3, 3, 4, 5, 4, 2, 3, 2, 5, 3, 3, 6, 3, 2]	[178.0, 178.0, 167.0, 176.0, 168.0, 233.0, 138.33333333333334, 68.0, 131.33333333333334, 145.0, 147.5, 175.2, 178.0, 139.0, 184.66666666666666, 57.0, 176.0, 144.66666666666666, 111.33333333333333, 160.33333333333334, 115.0, 171.0]	7.04194	0.865603	0.0207504	8.95953	1.38226	10.4814	0.026401	-48.0742	38.2975	3.18182	1.15351	0.000426174	0.00937584	27.2681	BRESU_RS07780	Bresu_1578		0	0	CCNA_02246	0	0
34	0.379775	23	50S ribosomal protein L10	COG0244	9.1e-46	PF00466	4.1e-22	20	75	[8.230816433333334, 8.230816433333334, 5.377019999999999, 8.232854200000002, 5.164135, 5.164135, 7.3855157, 7.368083766666667, 5.164135, 5.974656100000001, 8.111195575, 8.47005815, 7.743494250000001, 6.199414200000001, 5.704482400000001, 6.817096575000001, 9.358896575, 7.743494466666668, 6.889600333333334, 5.974656100000001]	[9.821783, 9.821783, 5.80279, 10.793594, 5.164135, 5.164135, 7.3855157, 9.821783, 5.164135, 6.9550147, 9.821783, 9.821783, 9.821783, 8.669559, 6.9550147, 9.821783, 10.793594, 9.821783, 8.669559, 6.9550147]	[6, 6, 3, 5, 1, 1, 1, 6, 1, 2, 8, 2, 6, 5, 3, 4, 4, 6, 3, 2]	[192.33333333333334, 192.33333333333334, 199.0, 201.8, 62.0, 17.0, 294.0, 181.5, 236.0, 227.0, 180.0, 227.0, 192.33333333333334, 202.0, 247.0, 175.0, 231.5, 178.0, 171.0, 227.0]	6.96523	1.26666	0.0186585	8.35232	1.91287	10.7936	0.0223743	-8.31	58.9699	3.75	2.09464	0.000502277	0.0100455	27.2358	BRESU_RS08945	Bresu_1805	rplJ	0	0	CCNA_00530	0	0
127	0.274134	23	response regulator	COG0745 | COG2204	1.3e-23 | 1.6e-23	PF00072	1.2e-20	22	75	[6.760731, 6.760731, 7.752333, 5.551460049999999, 7.0912353999999995, 6.889600333333334, 6.829240033333334, 7.705935, 6.889600333333334, 5.164135, 6.874682742857144, 7.3552082, 7.52178344, 8.214507, 6.228532333333334, 7.3503712000000005, 5.763058075, 5.164135, 5.164135, 8.184828074999999, 7.8733318, 5.974656100000001]	[8.357327, 8.357327, 8.669559, 6.0973196, 10.481363, 8.669559, 8.669559, 10.793594, 8.669559, 5.164135, 7.926826, 9.821783, 10.793594, 8.214507, 8.357327, 9.821783, 6.9550147, 5.164135, 5.164135, 9.821783, 8.669559, 6.9550147]	[2, 2, 2, 2, 6, 3, 6, 4, 3, 3, 7, 3, 5, 1, 3, 5, 4, 2, 1, 4, 5, 2]	[147.5, 147.5, 236.0, 214.0, 183.5, 93.66666666666667, 134.5, 198.5, 179.66666666666666, 145.66666666666666, 157.28571428571428, 208.33333333333334, 111.4, 190.0, 133.66666666666666, 175.4, 195.5, 219.0, 190.0, 195.5, 79.6, 236.0]	6.77565	0.946231	0.0199657	8.25431	1.69096	10.7936	0.0243229	-28.537	42.3559	3.40909	1.64204	0.000456615	0.0100455	26.9162	BRESU_RS03730	Bresu_0749		0	0	CCNA_00781	0	0
922	0.124582	23	30S ribosomal protein S1	COG0539	3.7e-187	PF00575	1.2e-90	20	84	[5.540751200000002, 5.540751200000002, 5.797538175, 6.458234000000001, 7.6977477, 7.323802349999999, 6.746286166666668, 5.164135, 5.7418423, 5.164135, 6.44555864, 6.133310166666668, 5.540751200000002, 6.889600333333334, 6.614235260000001, 5.540751200000002, 5.903620142857144, 5.540751200000002, 5.164135, 6.327145200000001]	[6.9550147, 6.9550147, 7.6977477, 7.926826, 7.6977477, 7.869662, 8.874086, 5.164135, 6.3195496, 5.164135, 7.6977477, 8.669559, 6.9550147, 7.926826, 9.821783, 6.9550147, 7.926826, 6.9550147, 5.164135, 8.669559]	[6, 6, 4, 4, 1, 2, 6, 1, 2, 1, 5, 6, 6, 3, 5, 6, 7, 6, 2, 5]	[152.5, 152.5, 114.5, 198.25, 254.0, 212.0, 129.5, 260.0, 219.0, 3.0, 195.4, 155.5, 152.33333333333334, 73.66666666666667, 182.8, 155.0, 108.42857142857143, 154.33333333333334, 23.5, 181.8]	6.06375	0.709926	0.0162436	7.36827	1.21892	9.82178	0.0197382	-46.0994	65.0506	4.2	1.98997	0.00056255	0.011251	26.9102	BRESU_RS03925	Bresu_0787	rpsA	0	0	CCNA_03702	0	0
51	0.341468	23	Ppx/GppA family phosphatase	COG0248	1.2e-129	PF02541	1.8e-50	19	71	[7.8627255599999994, 7.8627255599999994, 8.184828074999999, 7.752333, 10.247735, 10.247735, 5.164135, 6.721273066666666, 7.899262333333334, 8.44751192, 5.569395550000001, 7.479693, 7.578557333333333, 6.959761616666668, 5.164135, 5.377019999999999, 7.809907471428573, 5.4223517, 7.094982325]	[9.821783, 9.821783, 9.821783, 8.669559, 10.793594, 10.793594, 5.164135, 8.214507, 10.793594, 9.821783, 6.9550147, 9.821783, 9.389644, 9.389644, 5.164135, 5.80279, 10.793594, 6.0973196, 8.0946]	[5, 5, 4, 2, 2, 2, 1, 3, 6, 5, 4, 5, 3, 6, 1, 3, 7, 3, 4]	[119.0, 119.0, 35.5, 23.0, 141.0, 242.0, 164.0, 108.66666666666667, 140.0, 79.0, 121.25, 166.8, 120.66666666666667, 133.33333333333334, 25.0, 85.0, 103.71428571428571, 72.33333333333333, 53.0]	7.30769	1.4668	0.0185971	8.69603	1.90008	10.7936	0.0221303	-91.9861	52.7848	3.73684	1.68092	0.000500515	0.00950978	26.8443	BRESU_RS06610	Bresu_1336		0	0	CCNA_01686	0	0
257	0.222183	23	NADH-quinone oxidoreductase subunit J	COG0839	3.7e-61	PF00499	1.2e-40	20	77	[6.651896525, 6.651896525, 6.35434422, 6.889600333333334, 5.3577975250000005, 5.551460049999999, 9.509552, 5.551460049999999, 5.164135, 6.651896525, 6.651896525, 6.651896525, 6.35434422, 6.651896525, 6.651896525, 6.35434422, 6.35434422, 6.155976016666667, 7.1686142749999995, 6.35434422]	[7.926826, 7.926826, 8.669559, 8.669559, 6.0973196, 6.0973196, 9.509552, 6.0973196, 5.164135, 8.669559, 8.669559, 7.926826, 8.669559, 7.926826, 8.669559, 8.669559, 8.669559, 7.926826, 9.389644, 8.669559]	[4, 4, 5, 3, 4, 2, 1, 2, 2, 4, 4, 4, 5, 4, 4, 5, 5, 6, 4, 5]	[106.5, 106.5, 156.4, 152.66666666666666, 104.0, 261.0, 113.0, 93.0, 143.5, 105.0, 125.5, 106.5, 74.6, 105.5, 105.5, 102.2, 75.6, 142.33333333333334, 107.0, 147.8]	6.48418	0.86388	0.0173699	8.00077	1.16564	9.50955	0.0214326	-78.295	39.2515	3.85	1.23592	0.000515671	0.0103134	26.7852	BRESU_RS09670	Bresu_1948		0	0	CCNA_02019	0	0
78	0.309279	23	penicillin-binding protein	COG1680	5.5e-49	PF00144	1.3e-42	22	72	[6.486504260000001, 6.486504260000001, 6.889600333333334, 7.8995975000000005, 5.164135, 6.3766164142857145, 6.243968675, 6.889600333333334, 7.578557333333333, 8.028505980000002, 6.016104475000001, 8.553201666666666, 7.4504997500000005, 6.063972966666667, 7.330164249999999, 5.164135, 7.82596525, 6.974951750000001, 7.9022756, 7.8995975000000005, 5.164135, 6.612607333333333]	[9.821783, 9.821783, 8.669559, 9.186318, 5.164135, 7.869662, 7.869662, 8.669559, 9.389644, 10.793594, 7.2656083, 10.793594, 9.821783, 7.9022756, 9.186318, 5.164135, 9.186318, 9.389644, 7.9022756, 9.186318, 5.164135, 9.509552]	[5, 5, 3, 2, 1, 7, 4, 3, 3, 5, 4, 3, 4, 3, 4, 1, 4, 4, 1, 2, 1, 3]	[151.8, 151.8, 141.33333333333334, 67.0, 158.0, 188.42857142857142, 111.25, 194.66666666666666, 111.33333333333333, 107.4, 237.0, 176.66666666666666, 242.25, 147.33333333333334, 103.5, 4.0, 39.0, 205.5, 147.0, 39.0, 100.0, 221.66666666666666]	6.86369	0.963919	0.0202252	8.53308	1.60538	10.7936	0.0251443	-61.5487	63.2551	3.27273	1.51303	0.000438351	0.00964372	26.7122	BRESU_RS09780	Bresu_1970		0	0	CCNA_01778	0	0
22	0.4195	23	MarR family transcriptional regulator			PF01047	6.1e-11	20	76	[6.938688666666667, 5.164135, 7.8995975000000005, 7.289600145454545, 8.728909425000001, 8.47005815, 7.653397283333334, 5.2253361, 5.164135, 6.987776666666666, 5.164135, 5.164135, 6.889600333333334, 6.825610077777778, 7.737544750000001, 7.578557333333333, 5.164135, 6.974951925000001, 6.5332053000000005, 6.889600333333334]	[8.669559, 5.164135, 9.186318, 10.481363, 10.793594, 9.821783, 9.389644, 5.3477383, 5.164135, 9.186318, 5.164135, 5.164135, 7.926826, 9.389644, 9.389644, 9.389644, 5.164135, 10.481363, 7.9022756, 7.926826]	[6, 2, 2, 11, 8, 2, 6, 3, 1, 3, 2, 1, 3, 9, 4, 3, 1, 4, 2, 3]	[132.33333333333334, 142.0, 230.0, 178.72727272727272, 157.25, 134.0, 104.66666666666667, 70.33333333333333, 141.0, 147.0, 204.0, 57.0, 234.33333333333334, 111.77777777777777, 109.75, 10.333333333333334, 4.0, 147.5, 215.0, 109.0]	6.72216	1.14201	0.0180074	8.05516	2.02026	10.7936	0.0215783	-67.9997	62.6159	3.8	2.7313	0.000508974	0.0101795	26.6171	BRESU_RS12070	Bresu_2428		0	0	CCNA_00400	0	0
146	0.286975	21	acyltransferase	COG1835	6.5e-58	PF01757	2.3e-19	19	66	[6.327641916666667, 6.327641916666667, 6.889600333333334, 6.013132433333333, 6.1541978166666675, 6.3195496, 8.47005815, 7.899597999999999, 9.000034, 8.553201666666666, 8.342683, 5.9149561, 7.092441083333333, 5.8026589, 7.3368435, 6.603913233333333, 9.509552, 5.164135, 7.063281139999999]	[7.926826, 7.926826, 8.669559, 7.7823677, 7.869662, 6.3195496, 9.821783, 8.0946, 10.793594, 10.793594, 9.389644, 7.2656083, 9.389644, 6.7327847, 9.509552, 7.869662, 9.509552, 5.164135, 8.669559]	[6, 6, 3, 3, 6, 1, 2, 2, 4, 3, 4, 3, 6, 3, 2, 3, 1, 3, 5]	[119.5, 119.5, 84.66666666666667, 159.33333333333334, 82.66666666666667, 96.0, 281.0, 103.0, 265.0, 165.66666666666666, 220.0, 263.0, 134.66666666666666, 185.66666666666666, 182.0, 143.33333333333334, 174.0, 246.0, 182.4]	7.09395	1.1843	0.0180532	8.39466	1.42157	10.7936	0.0213633	-31.1895	61.0736	3.47368	1.60159	0.000465267	0.00884007	26.3832	BRESU_RS08350	Bresu_1689		0	0	CCNA_01589	0	0
153	0.271226	22	DNA repair protein RecN	COG0497	6.5e-126	PF02463	5.2e-12	21	64	[6.9689925666666666, 6.9689925666666666, 6.760731, 9.509552, 7.53806775, 7.3368435, 7.705935, 5.164135, 5.164135, 7.705935, 9.000034000000001, 6.760731, 6.889600333333334, 7.64806774, 6.613670533333334, 8.357327, 9.617599, 7.64806774, 7.752333, 6.9386885000000005, 7.459353999999999]	[8.357327, 8.357327, 8.357327, 9.509552, 10.481363, 9.509552, 10.793594, 5.164135, 5.164135, 10.793594, 10.793594, 8.357327, 8.669559, 10.481363, 8.357327, 8.357327, 10.793594, 10.481363, 8.669559, 9.186318, 9.186318]	[3, 3, 2, 1, 4, 2, 4, 1, 2, 4, 4, 2, 3, 5, 3, 1, 3, 5, 2, 6, 4]	[197.33333333333334, 197.33333333333334, 160.0, 171.0, 256.5, 181.0, 115.75, 46.0, 234.0, 195.0, 200.0, 144.0, 166.0, 144.6, 115.0, 176.0, 170.0, 145.0, 176.0, 139.33333333333334, 192.75]	7.40518	1.10375	0.0208289	9.03912	1.57559	10.7936	0.0254248	-32.2571	43.3967	3.04762	1.36194	0.0004082	0.00857219	26.2956	BRESU_RS13240	Bresu_2661	recN	0	0	CCNA_02062	0	0
114	0.308569	21	transposase/integrase-related peptide	COG0582 | COG4974	4e-21 | 1.5e-17	PF13356 | PF00589	3.2e-17 | 8e-14	19	67	[7.808873520000001, 7.808873520000001, 5.704482400000001, 6.082463175000001, 7.3825904285714286, 9.509552, 7.3855157, 7.9636957666666675, 5.164135, 7.6977477, 7.220827, 8.7857685, 6.566063866666667, 5.164135, 7.817203342857143, 6.941404400000001, 5.4834625, 7.61676346, 6.086113625000001]	[9.821783, 9.821783, 6.9550147, 8.357327, 8.669559, 9.509552, 7.3855157, 10.481363, 5.164135, 7.6977477, 8.214507, 9.389644, 8.214507, 5.164135, 10.793594, 8.874086, 5.80279, 8.874086, 7.2100825]	[5, 5, 3, 4, 7, 1, 1, 3, 2, 1, 4, 2, 3, 3, 7, 5, 2, 5, 4]	[118.0, 186.2, 110.0, 169.25, 166.85714285714286, 154.0, 61.0, 164.66666666666666, 59.5, 64.0, 95.25, 235.0, 90.66666666666667, 207.0, 147.14285714285714, 100.4, 20.5, 152.2, 137.25]	7.06261	1.17241	0.0179734	8.23164	1.60726	10.7936	0.0209485	-71.6377	54.2071	3.52632	1.78793	0.000472317	0.00897402	26.2629	BRESU_RS08095	Bresu_1640		0	0	CCNA_02506	0	0
152	0.259785	23	glycosyltransferase family 2 protein	COG0463	5.4e-29	PF00535	3.3e-19	21	74	[6.6906080999999995, 6.6906080999999995, 5.164135, 7.80001165, 6.5318665, 6.654738575000001, 6.27482535, 5.164135, 6.199414200000001, 7.752333, 6.4309413499999994, 7.580689459999999, 7.70697346, 5.9149561, 6.995902719999999, 5.164135, 7.70697346, 5.25593665, 5.9149561, 7.906390999999999, 6.6906080999999995]	[9.821783, 9.821783, 5.164135, 7.9022756, 8.0946, 8.874086, 7.3855157, 5.164135, 7.926826, 8.669559, 7.6977477, 9.821783, 10.793594, 7.2656083, 9.821783, 5.164135, 10.793594, 5.3477383, 7.2656083, 8.214507, 9.821783]	[6, 6, 1, 2, 4, 4, 2, 2, 5, 2, 2, 5, 5, 3, 5, 1, 5, 2, 3, 3, 6]	[63.666666666666664, 63.666666666666664, 141.0, 109.0, 184.25, 65.0, 171.0, 77.5, 110.4, 177.0, 213.5, 59.2, 59.2, 229.66666666666666, 60.2, 287.0, 60.2, 110.0, 229.66666666666666, 96.33333333333333, 88.66666666666667]	6.58053	0.907459	0.0185094	8.13488	1.77028	10.7936	0.0228814	-73.5183	68.2433	3.52381	1.65095	0.000471981	0.0099116	26.1731	BRESU_RS16130	Bresu_3232		0	0	CCNA_00502	0	0
112	0.281975	23	NADH-quinone oxidoreductase subunit A	COG0838	1.8e-47	PF00507	2.1e-36	22	71	[7.737544750000001, 7.737544750000001, 6.86349455, 7.9022756, 6.987776999999999, 5.164135, 5.164135, 7.705935, 7.899597999999999, 7.752333, 6.71025954, 7.578557333333333, 7.2228628000000015, 6.458234000000001, 8.7857685, 7.752333, 7.578557333333333, 6.889600333333334, 6.889600333333334, 8.4230949, 6.759116562499999, 8.4230949]	[9.389644, 9.389644, 8.669559, 7.9022756, 8.0946, 5.164135, 5.164135, 10.793594, 8.0946, 7.926826, 8.669559, 9.389644, 9.389644, 7.926826, 9.389644, 7.926826, 9.389644, 7.926826, 7.926826, 9.389644, 8.874086, 9.389644]	[4, 4, 4, 1, 3, 1, 2, 4, 2, 2, 5, 3, 5, 4, 2, 2, 3, 3, 3, 3, 8, 3]	[114.5, 114.5, 117.0, 133.0, 58.666666666666664, 38.0, 112.0, 84.0, 60.0, 160.0, 125.4, 124.0, 94.2, 119.75, 179.0, 48.0, 124.0, 139.33333333333334, 130.0, 141.66666666666666, 224.0, 141.66666666666666]	7.29027	0.896103	0.0214822	8.46263	1.28529	10.7936	0.0249368	-82.6053	41.9716	3.22727	1.5055	0.000432263	0.00950978	26.1238	BRESU_RS09600	Bresu_1934		0	0	CCNA_02033	0	0
1920	0.0867152	20	class II fructose-bisphosphatase	COG1494	2.6e-131	PF03320	1.3e-133	20	72	[6.400785333333334, 6.400785333333334, 6.458234000000001, 5.164135, 5.164135, 6.228532333333334, 6.208109457142856, 5.164135, 5.164135, 5.164135, 6.3195496, 6.987776666666666, 6.013814775, 6.199414200000001, 6.327145200000001, 5.164135, 6.458234000000001, 5.540751200000002, 5.7725351, 6.297041366666668]	[8.874086, 8.874086, 8.669559, 5.164135, 5.164135, 8.357327, 7.7823677, 5.164135, 5.164135, 5.164135, 6.3195496, 9.186318, 7.926826, 8.669559, 8.669559, 5.164135, 7.926826, 6.9550147, 7.6977477, 7.926826]	[3, 3, 4, 1, 2, 3, 7, 1, 1, 1, 1, 3, 8, 5, 5, 2, 4, 6, 6, 6]	[51.0, 51.0, 88.25, 60.0, 132.0, 156.33333333333334, 92.14285714285714, 87.0, 29.0, 158.0, 165.0, 135.33333333333334, 96.5, 71.6, 66.2, 81.0, 69.0, 58.0, 113.83333333333333, 63.666666666666664]	5.92988	0.570355	0.015885	7.24102	1.50351	9.18632	0.0193973	-108.757	38.6469	3.6	2.15407	0.000482186	0.00964372	26.0677	BRESU_RS09470	Bresu_1911	glpX	0	0	CCNA_01448	0	0
523	0.173191	22	helix-turn-helix domain-containing protein	COG1426	1.1e-36	PF13413	3.4e-22	22	72	[5.7272508250000005, 5.7272508250000005, 7.8969305499999995, 5.974656100000001, 6.603913233333333, 8.78576885, 6.8978505, 8.47005815, 6.27482535, 5.164135, 5.164135, 6.655416333333332, 5.9149561, 8.47005815, 6.132511375, 6.19888752857143, 6.29036665, 6.6984114, 6.008672566666665, 6.411785975000001, 6.560427066666666, 6.655416333333332]	[7.2656083, 7.2656083, 10.481363, 6.9550147, 7.869662, 10.481363, 6.8978505, 9.821783, 7.3855157, 5.164135, 5.164135, 7.3855157, 7.2656083, 9.821783, 7.2656083, 10.481363, 7.2656083, 8.669559, 7.6977477, 7.9022756, 8.669559, 7.3855157]	[4, 4, 4, 2, 3, 2, 1, 2, 2, 1, 2, 3, 3, 2, 4, 7, 2, 5, 3, 4, 9, 3]	[144.75, 144.75, 118.0, 11.0, 263.6666666666667, 38.0, 229.0, 148.0, 231.0, 100.0, 135.5, 105.66666666666667, 140.33333333333334, 65.0, 85.0, 151.57142857142858, 70.0, 86.4, 170.33333333333334, 137.75, 158.66666666666666, 141.0]	6.57653	0.9775	0.019379	7.93464	1.48094	10.4814	0.023381	-69.3005	59.4907	3.27273	1.83852	0.000438351	0.00964372	25.9679	BRESU_RS01575	Bresu_0314		0	0	CCNA_00893	0	0
91	0.294754	23	DNA helicase II	COG0210	6e-254	PF00580 | PF13361	8.4e-73 | 5.6e-60	23	66	[8.47005815, 8.47005815, 6.27482535, 5.164135, 10.247735, 7.52178344, 8.11119555, 7.578557333333333, 8.553201666666666, 8.78576885, 7.752333, 6.5255488249999996, 7.7532219666666675, 8.47005815, 5.40419535, 8.47005815, 7.1975750000000005, 6.817096575000001, 6.654738575000001, 5.324175233333333, 7.368083766666667, 6.12192085, 8.47005815]	[9.821783, 9.821783, 7.3855157, 5.164135, 10.793594, 10.793594, 10.793594, 9.389644, 10.793594, 10.481363, 7.926826, 8.357327, 9.821783, 9.821783, 5.5805597, 9.821783, 10.793594, 9.821783, 8.874086, 5.5805597, 9.821783, 6.7327847, 9.821783]	[2, 2, 2, 1, 4, 5, 4, 3, 3, 2, 2, 4, 3, 2, 2, 2, 5, 4, 4, 3, 3, 2, 2]	[221.0, 221.0, 239.0, 10.0, 187.5, 206.2, 100.0, 146.66666666666666, 116.33333333333333, 188.0, 223.0, 141.25, 168.0, 221.0, 137.0, 221.0, 209.2, 172.25, 198.75, 135.33333333333334, 170.33333333333334, 221.0, 221.0]	7.4568	1.24595	0.0229717	9.04413	1.75964	10.7936	0.0278616	-22.8341	52.4818	2.86957	1.07559	0.000384351	0.00884007	25.9527	BRESU_RS10745	Bresu_2166		0	0	CCNA_01596	0	0
81	0.307107	23	uracil-DNA glycosylase	COG1573	2.2e-65	PF03167	2.9e-41	20	73	[7.3503712000000005, 7.3503712000000005, 6.987776666666666, 9.509552, 5.9950659800000015, 7.265010883333333, 7.2346934, 5.164135, 5.80279, 5.4834625, 6.990345550000001, 7.3503712000000005, 7.323802349999999, 6.889600333333334, 6.72945832857143, 5.164135, 6.29036665, 6.990345550000001, 5.164135, 6.851574499999999]	[9.821783, 9.821783, 9.186318, 9.509552, 7.6977477, 8.669559, 8.669559, 5.164135, 5.80279, 5.80279, 9.821783, 9.821783, 7.869662, 8.669559, 9.821783, 5.164135, 7.2656083, 9.821783, 5.164135, 9.821783]	[5, 5, 3, 1, 5, 6, 5, 1, 1, 2, 6, 5, 2, 3, 7, 1, 2, 6, 1, 6]	[98.0, 98.0, 46.333333333333336, 28.0, 166.8, 83.66666666666667, 107.4, 236.0, 117.0, 242.0, 145.0, 103.4, 30.0, 198.66666666666666, 128.14285714285714, 290.0, 120.0, 144.33333333333334, 218.0, 60.833333333333336]	6.69437	1.01227	0.0179329	8.1694	1.76237	9.82178	0.0218843	-66.9212	71.1716	3.65	2.08026	0.000488883	0.00977766	25.929	BRESU_RS06545	Bresu_1323		0	0	CCNA_01394	0	0
98	0.289455	23	recombinase RecA	COG0468	6.9e-148	PF00154 | PF08423	1.3e-145 | 3.5e-11	23	68	[8.357327, 8.357327, 7.208119028571429, 7.8733318, 6.976760325000001, 6.825492333333333, 7.0191105, 9.358896575, 5.260159140000001, 8.2328542, 7.330164249999999, 8.357327, 6.6081545, 6.760731, 8.357327, 8.357327, 7.87142135, 6.228532333333334, 8.357327, 6.760731, 8.357327, 7.294459249999999, 6.228532333333334]	[8.357327, 8.357327, 8.669559, 8.669559, 9.821783, 9.509552, 8.874086, 10.793594, 5.5805597, 10.793594, 9.186318, 8.357327, 9.186318, 8.357327, 8.357327, 8.357327, 8.357327, 8.357327, 8.357327, 8.357327, 8.357327, 9.186318, 8.357327]	[1, 1, 7, 5, 4, 3, 2, 4, 5, 5, 4, 1, 6, 2, 1, 1, 2, 3, 1, 2, 1, 4, 3]	[171.0, 171.0, 112.57142857142857, 216.2, 251.5, 234.0, 228.0, 222.5, 160.4, 228.0, 69.25, 173.0, 124.83333333333333, 164.0, 173.0, 171.0, 147.5, 124.0, 173.0, 112.0, 173.0, 209.25, 106.33333333333333]	7.49299	0.947966	0.0230831	8.71996	0.990225	10.7936	0.026863	-29.7679	46.4345	2.95652	1.78102	0.000395998	0.00910796	25.7808	BRESU_RS05855	Bresu_1178	recA	0	0	CCNA_01141	0	0
104	0.285705	23	cell wall hydrolase	COG3773	8.6e-65	PF07486	1.4e-28	20	64	[6.8074399, 6.8074399, 8.214507, 6.160679700000001, 8.47005815, 7.278955500000001, 5.164135, 9.000034, 5.797538175, 7.368083766666667, 6.8074399, 8.78576885, 6.486504260000001, 6.5318665, 8.47005815, 6.12192085, 8.78576885, 8.47005815, 8.11119555, 7.3802124]	[9.821783, 9.821783, 8.214507, 7.2656083, 9.821783, 10.481363, 5.164135, 10.793594, 7.6977477, 9.821783, 9.821783, 10.481363, 9.821783, 8.0946, 9.821783, 6.7327847, 10.481363, 9.821783, 10.793594, 9.821783]	[4, 4, 1, 4, 2, 6, 1, 4, 4, 3, 4, 2, 5, 4, 2, 2, 2, 2, 4, 4]	[73.25, 73.25, 180.0, 114.0, 226.0, 193.83333333333334, 11.0, 145.5, 127.25, 78.33333333333333, 73.25, 4.0, 74.0, 136.25, 34.0, 69.0, 5.0, 33.0, 142.5, 19.5]	7.35098	1.10343	0.0196919	9.22984	1.48381	10.7936	0.024725	-109.354	63.7182	3.2	1.32665	0.00042861	0.00857219	25.683	BRESU_RS04825	Bresu_0969		0	0	CCNA_03062	0	0
166	0.254307	23	TetR/AcrR family transcriptional regulator	COG1309	6.3e-26	PF00440 | PF13305	4.4e-16 | 1.3e-14	21	72	[6.082463175000001, 6.082463175000001, 7.80001165, 6.6414345400000006, 5.164135, 5.164135, 7.3368435, 6.1278411, 6.980448242857143, 6.958833900000001, 8.285917, 6.082463175000001, 6.3409659000000005, 7.899597999999999, 6.8978505, 7.330164499999999, 5.569395550000001, 6.3409659000000005, 7.615394575, 7.853078216666667, 7.752333]	[8.357327, 8.357327, 7.9022756, 8.0946, 5.164135, 5.164135, 9.509552, 7.2656083, 10.481363, 10.793594, 8.357327, 8.357327, 8.214507, 8.0946, 6.8978505, 8.357327, 6.9550147, 8.214507, 9.821783, 9.821783, 7.926826]	[4, 4, 2, 5, 2, 1, 2, 3, 7, 7, 2, 4, 3, 2, 1, 4, 4, 3, 4, 6, 2]	[63.5, 63.5, 207.5, 167.4, 155.5, 122.0, 133.0, 71.66666666666667, 134.28571428571428, 193.85714285714286, 157.0, 72.75, 160.0, 74.0, 175.0, 102.25, 184.25, 160.0, 119.75, 103.83333333333333, 190.0]	6.77651	0.900591	0.0190606	8.19566	1.41029	10.7936	0.0230523	-66.1408	45.3711	3.42857	1.70633	0.000459225	0.00964372	25.656	BRESU_RS12540	Bresu_2520		0	0	CCNA_01248	0	0
80	0.308294	23	rod shape-determining protein MreC	COG1792	2.1e-49	PF04085	8e-27	21	75	[5.4834625, 5.4834625, 7.368083766666667, 6.760731, 6.747087650000001, 5.164135, 8.874086, 6.86349455, 6.8952009571428565, 7.752333, 6.690608116666667, 5.80279, 5.3577975250000005, 5.80279, 6.026867666666668, 6.99590274, 7.12884205, 7.135167044444444, 5.377019999999999, 7.127403599999999, 5.80279]	[5.80279, 5.80279, 9.821783, 8.357327, 7.926826, 5.164135, 8.874086, 8.669559, 9.821783, 8.669559, 9.389644, 5.80279, 6.0973196, 5.80279, 8.669559, 9.389644, 9.821783, 9.821783, 5.80279, 9.509552, 5.80279]	[2, 2, 3, 2, 4, 1, 1, 4, 7, 2, 6, 1, 4, 1, 6, 5, 6, 9, 3, 5, 1]	[96.0, 96.0, 98.0, 126.5, 172.5, 112.0, 174.0, 47.0, 125.71428571428571, 104.0, 52.666666666666664, 134.0, 225.0, 134.0, 80.16666666666667, 119.6, 111.83333333333333, 189.66666666666666, 119.0, 92.8, 133.0]	6.50667	0.924494	0.0183016	7.84862	1.71556	9.82178	0.0220762	-78.8834	41.6182	3.57143	2.25877	0.000478359	0.0100455	25.5933	BRESU_RS11410	Bresu_2298	mreC	0	0	CCNA_01613	0	0
35	0.37347	23	helix-turn-helix domain-containing protein	COG1396 | COG1476	4.1e-19 | 3.3e-14	PF01381 | PF12844	2.9e-12 | 6.4e-10	23	73	[8.111195575, 8.111195575, 5.164135, 7.368083766666667, 5.164135, 6.259806380000001, 8.874086, 8.47005815, 6.689321, 5.164135, 5.164135, 6.064635466666668, 6.199414200000001, 6.89124415, 5.9149561, 6.3601568749999995, 7.323802349999999, 6.4309413499999994, 9.789852000000002, 7.163898342857144, 6.199414200000001, 6.458234000000001, 5.164135]	[9.821783, 9.821783, 5.164135, 9.821783, 5.164135, 8.874086, 8.874086, 9.821783, 8.214507, 5.164135, 5.164135, 7.3855157, 7.926826, 9.821783, 7.2656083, 8.214507, 7.869662, 7.6977477, 10.793594, 10.793594, 7.926826, 8.669559, 5.164135]	[4, 4, 2, 3, 1, 5, 1, 2, 2, 1, 1, 3, 5, 8, 3, 4, 2, 2, 3, 7, 5, 4, 1]	[254.5, 254.5, 105.5, 119.66666666666667, 84.0, 178.8, 39.0, 290.0, 119.5, 152.0, 90.0, 107.0, 120.8, 117.75, 62.0, 168.0, 103.0, 128.5, 157.33333333333334, 159.42857142857142, 121.8, 79.75, 52.0]	6.71743	1.25501	0.0206939	8.06242	1.81094	10.7936	0.0248374	-66.7466	62.5158	3.17391	1.88015	0.000425116	0.00977766	25.5894	BRESU_RS02875	Bresu_0574		0	0	CCNA_00049	0	0
386	0.200426	22	DUF465 domain-containing protein	COG5570	4.2e-19	PF04325	6.3e-13	21	70	[6.458234000000001, 6.458234000000001, 7.704297540000001, 5.164135, 8.564765133333333, 5.79858854, 5.164135, 7.752333, 5.164135, 6.8978505, 6.578264175000001, 6.458234000000001, 6.388572566666667, 7.752333, 8.028506000000002, 6.578264175000001, 6.760731, 5.898797540000001, 6.295438340000001, 6.393439833333335, 7.314098950000001]	[7.926826, 7.926826, 10.793594, 5.164135, 10.793594, 7.6977477, 5.164135, 8.669559, 5.164135, 6.8978505, 7.926826, 7.926826, 8.357327, 7.926826, 9.821783, 7.926826, 8.357327, 8.357327, 7.926826, 7.2100825, 9.389644]	[4, 4, 5, 1, 3, 5, 1, 2, 1, 1, 4, 4, 3, 2, 5, 4, 2, 5, 5, 3, 6]	[191.5, 191.5, 233.8, 47.0, 188.66666666666666, 164.4, 13.0, 144.0, 129.0, 194.0, 117.0, 191.5, 59.666666666666664, 215.0, 92.6, 111.0, 143.0, 68.2, 92.8, 97.66666666666667, 162.0]	6.64635	0.923656	0.0186945	7.96791	1.50811	10.7936	0.0224117	-64.4143	58.7587	3.33333	1.55329	0.000446468	0.00937584	25.3524	BRESU_RS06560	Bresu_1326		0	0	CCNA_03400	0	0
428	0.179748	23	ribose-phosphate pyrophosphokinase	COG0462	2.5e-126	PF13793 | PF14572	1.2e-48 | 2.5e-27	22	75	[5.164135, 5.164135, 10.247735, 7.705935, 6.845318180000001, 6.04015648, 5.164135, 7.9606427166666665, 5.164135, 6.25832, 7.86559875, 6.180925666666667, 5.164135, 5.164135, 6.458234000000001, 8.47005815, 5.710566728571429, 5.164135, 5.164135, 5.39521792, 8.553201666666666, 5.164135]	[5.164135, 5.164135, 10.793594, 10.793594, 9.821783, 9.509552, 5.164135, 10.793594, 5.164135, 9.186318, 10.793594, 8.214507, 5.164135, 5.164135, 8.669559, 9.821783, 8.214507, 5.164135, 5.164135, 6.3195496, 10.793594, 5.164135]	[3, 3, 2, 4, 5, 5, 1, 6, 1, 5, 4, 3, 1, 4, 4, 2, 7, 1, 4, 5, 3, 2]	[146.0, 146.0, 229.0, 199.75, 119.4, 122.8, 128.0, 204.33333333333334, 138.0, 38.8, 199.5, 217.0, 297.0, 205.0, 170.25, 147.0, 141.85714285714286, 297.0, 205.0, 168.4, 185.0, 263.0]	6.37132	1.44014	0.0187743	7.73649	2.36989	10.7936	0.022797	-19.6323	59.2017	3.40909	1.66949	0.000456615	0.0100455	25.2277	BRESU_RS13250	Bresu_2663		0	0	CCNA_00520	0	0
847	0.14221	21	flagellar fliL protein	COG1580	2e-31	PF03748	3.9e-17	20	70	[5.92091325, 5.92091325, 5.83364395, 6.27482535, 5.551460049999999, 6.760731, 6.603913233333333, 6.444151775, 5.164135, 6.810712700000001, 5.806278260000001, 5.92091325, 5.806278260000001, 7.12884205, 5.806278260000001, 6.155976016666667, 5.164135, 6.43763115, 5.7418423, 5.5279627200000006]	[7.7823677, 7.7823677, 6.3195496, 7.3855157, 6.0973196, 8.357327, 7.869662, 9.509552, 5.164135, 9.821783, 7.7823677, 7.7823677, 7.7823677, 9.821783, 7.7823677, 8.669559, 5.164135, 7.7823677, 6.3195496, 6.3195496]	[4, 4, 2, 2, 2, 2, 3, 4, 1, 5, 5, 4, 5, 6, 5, 6, 1, 2, 2, 5]	[144.0, 144.0, 212.0, 157.0, 224.0, 186.0, 158.33333333333334, 166.5, 98.0, 195.8, 134.2, 144.0, 173.0, 131.0, 134.2, 158.33333333333334, 239.0, 110.0, 146.0, 137.8]	6.03908	0.518656	0.0161775	7.5648	1.31543	9.82178	0.0202647	-40.3417	35.4931	3.5	1.59687	0.000468792	0.00937584	25.216	BRESU_RS14205	Bresu_2847		0	0	CCNA_02141	0	0
204	0.23877	23	translation initiation factor IF-1	COG0361	2.2e-34	PF01176	8.1e-27	21	68	[6.974951925000001, 6.974951925000001, 8.938339866666666, 8.468528000000001, 5.40419535, 6.030992749999999, 6.987776999999999, 6.689321, 6.228532333333334, 5.164135, 7.752333, 6.250489249999999, 7.1975750000000005, 5.164135, 7.1975750000000005, 6.974951750000001, 8.0666584, 5.164135, 8.519944259999999, 6.889600333333334, 5.164135]	[10.481363, 10.481363, 10.793594, 10.793594, 5.5805597, 6.8978505, 8.0946, 8.214507, 8.357327, 5.164135, 8.669559, 9.509552, 10.793594, 5.164135, 10.793594, 9.389644, 10.793594, 5.164135, 10.793594, 7.926826, 5.164135]	[4, 4, 3, 4, 2, 2, 3, 2, 3, 1, 2, 4, 5, 2, 5, 4, 5, 1, 5, 6, 1]	[167.75, 167.75, 90.33333333333333, 204.0, 114.0, 184.5, 95.33333333333333, 65.5, 72.66666666666667, 78.0, 149.0, 130.75, 138.4, 258.0, 148.4, 146.75, 92.4, 248.0, 93.8, 85.0, 70.0]	6.77158	1.13693	0.0190468	8.52482	2.15405	10.7936	0.0239782	-66.6508	55.1845	3.2381	1.47696	0.000433712	0.00910796	25.2038	BRESU_RS08450	Bresu_1709	infA	0	0	CCNA_02428	0	0
383	0.192093	23	ribosome silencing factor	COG0799	9e-44	PF02410	7.1e-29	20	73	[6.418171000000001, 6.418171000000001, 5.164135, 6.603913233333333, 6.29036665, 5.164135, 8.874086, 5.164135, 6.889600333333334, 7.841912166666666, 7.199952771428571, 6.750268849999999, 7.19753498, 5.164135, 7.137538, 6.402278216666667, 5.616074440000001, 6.8094886, 7.50970876, 7.44638298]	[8.214507, 8.214507, 5.164135, 7.869662, 7.2656083, 5.164135, 8.874086, 5.164135, 8.669559, 9.509552, 10.481363, 7.6977477, 7.926826, 5.164135, 8.669559, 8.669559, 6.9550147, 8.214507, 10.481363, 9.509552]	[6, 6, 1, 3, 2, 1, 1, 2, 3, 3, 7, 2, 5, 1, 4, 6, 5, 5, 5, 5]	[210.0, 210.0, 197.0, 169.0, 112.0, 91.0, 87.0, 138.0, 264.0, 131.66666666666666, 204.0, 125.5, 167.0, 287.0, 160.0, 207.83333333333334, 104.2, 165.4, 92.4, 117.6]	6.6031	0.970306	0.0176885	7.89398	1.62492	10.4814	0.0211465	-37.97	55.6628	3.65	1.93067	0.000488883	0.00977766	25.0548	BRESU_RS00715	Bresu_0142	rsfS	0	0	CCNA_03545	0	0
52	0.340245	23	phosphate regulon sensor protein phoR	COG5002	1.2e-93	PF02518 | PF00512	4.7e-21 | 1.2e-16	21	69	[7.968684671428572, 7.968684671428572, 7.825965499999999, 5.164135, 5.164135, 5.164135, 5.719480175000001, 7.656171, 5.164135, 9.516751750000001, 7.752333, 8.646228400000002, 8.6047341, 8.128317460000002, 7.008092250000001, 7.752333, 6.58351598, 8.79228925, 7.578557566666667, 5.164135, 7.752333]	[10.793594, 10.793594, 8.0946, 5.164135, 5.164135, 5.164135, 7.3855157, 9.509552, 5.164135, 10.793594, 7.926826, 10.793594, 9.821783, 10.793594, 7.2100825, 7.926826, 8.214507, 10.793594, 10.481363, 5.164135, 7.926826]	[7, 7, 4, 2, 1, 1, 4, 2, 2, 4, 2, 5, 3, 5, 2, 2, 5, 4, 3, 2, 2]	[137.57142857142858, 137.57142857142858, 125.0, 68.0, 24.0, 65.0, 117.25, 90.0, 158.0, 154.0, 165.0, 151.4, 131.33333333333334, 180.2, 213.0, 166.0, 183.8, 64.25, 105.66666666666667, 90.5, 163.0]	7.19405	1.36279	0.0202351	8.33715	2.15446	10.7936	0.0234503	-71.8789	46.4664	3.28571	1.7222	0.00044009	0.0092419	25.0114	BRESU_RS08395	Bresu_1698		0	0	CCNA_00291	0	0
131	0.313009	20	glutathione S-transferase	COG0625	5e-38	PF00043	4.9e-11	16	61	[7.6418315625, 7.6418315625, 6.889600333333334, 7.752333, 5.181480199999999, 5.974656100000001, 6.9749011, 7.6977477, 5.164135, 7.366531944444445, 6.641519933333334, 8.0874118, 5.164135, 7.368083766666667, 5.5370602333333325, 6.976760325000001]	[9.821783, 9.821783, 8.669559, 7.926826, 5.1988254, 6.9550147, 9.186318, 7.6977477, 5.164135, 9.821783, 9.821783, 9.821783, 5.164135, 9.821783, 5.80279, 9.821783]	[8, 8, 3, 2, 2, 2, 3, 1, 1, 9, 6, 5, 1, 3, 3, 4]	[143.75, 143.75, 118.0, 131.0, 190.0, 189.0, 181.33333333333334, 221.0, 48.0, 156.0, 201.83333333333334, 154.4, 300.0, 134.33333333333334, 111.0, 63.25]	6.75375	0.991843	0.0144736	8.15736	1.84795	9.82178	0.0174816	-44.5844	58.6705	3.8125	2.55487	0.000510648	0.00817037	24.88	BRESU_RS15645	Bresu_3132		0	0	CCNA_01182	0	0
150	0.272539	22	septum formation initiator family protein	COG2919	7.8e-13	PF04977	1.6e-15	21	69	[7.752333, 7.752333, 7.752333, 6.603913233333333, 5.151259433333333, 10.247735, 6.469797937499999, 10.247735, 5.164135, 7.3368435, 6.3461296166666665, 7.752333, 5.164135, 6.889600333333334, 6.557603945454545, 7.752333, 7.0191105, 5.164135, 6.889600333333334, 8.184827825, 5.762158199999999]	[7.926826, 7.926826, 8.669559, 7.869662, 5.164135, 10.793594, 7.869662, 10.793594, 5.164135, 9.509552, 8.669559, 7.926826, 5.164135, 7.926826, 7.9022756, 8.669559, 8.874086, 5.164135, 7.926826, 9.821783, 6.3195496]	[2, 2, 2, 3, 3, 2, 8, 4, 1, 2, 6, 2, 3, 3, 11, 2, 2, 1, 3, 4, 3]	[176.0, 176.0, 187.0, 142.0, 65.0, 38.0, 189.0, 106.5, 12.0, 100.0, 130.33333333333334, 176.0, 158.0, 134.0, 74.36363636363636, 190.0, 188.0, 119.0, 143.0, 178.0, 156.66666666666666]	7.04573	1.40655	0.0198179	7.90729	1.66472	10.7936	0.0222412	-64.816	51.1243	3.28571	2.33285	0.00044009	0.0092419	24.8001	BRESU_RS09840	Bresu_1982		0	0	CCNA_01797	0	0
583	0.156736	23	COQ9 family protein	COG5590	1.6e-51	PF08511	4.2e-24	22	76	[6.4898438249999995, 6.4898438249999995, 7.6977477, 5.164135, 7.752333, 5.4834625, 6.568657325, 7.0107591750000005, 5.164135, 7.578557566666667, 8.553201666666666, 6.7314245999999995, 6.4898438249999995, 5.164135, 6.318114583333334, 5.164135, 6.7314245999999995, 5.164135, 5.164135, 6.2316401400000005, 5.164135, 6.7314245999999995]	[8.214507, 8.214507, 7.6977477, 5.164135, 7.926826, 5.80279, 9.186318, 9.186318, 5.164135, 10.481363, 10.793594, 8.214507, 8.214507, 5.164135, 8.214507, 5.164135, 8.214507, 5.164135, 5.164135, 8.214507, 5.164135, 8.214507]	[4, 4, 1, 2, 2, 2, 8, 4, 1, 3, 3, 5, 4, 4, 6, 2, 5, 1, 4, 5, 1, 5]	[151.25, 151.25, 153.0, 251.5, 189.0, 268.5, 200.75, 265.5, 235.0, 173.33333333333334, 261.3333333333333, 132.2, 151.25, 184.75, 189.33333333333334, 125.5, 132.2, 221.0, 184.75, 125.0, 234.0, 131.8]	6.31851	0.993478	0.0186187	7.40636	1.79153	10.7936	0.0218243	-13.0818	47.7798	3.45455	1.8022	0.000462704	0.0101795	24.4732	BRESU_RS11115	Bresu_2240		0	0	CCNA_03405	0	0
267	0.217338	23	Hpt domain-containing protein					18	73	[6.20635228, 6.20635228, 6.656844939999999, 5.164135, 7.0191105, 7.662924666666666, 5.164135, 7.323802349999999, 6.9011638, 6.693956416666666, 6.4669066, 6.33408328, 5.164135, 6.5594015625, 7.9022756, 6.648061057142857, 6.4669066, 6.302376420000001]	[7.926826, 7.926826, 7.926826, 5.164135, 8.874086, 9.509552, 5.164135, 7.869662, 7.926826, 8.357327, 7.926826, 7.926826, 5.164135, 8.669559, 7.9022756, 8.669559, 7.926826, 7.926826]	[5, 5, 5, 3, 2, 6, 1, 2, 3, 6, 4, 5, 1, 8, 1, 7, 4, 5]	[85.0, 85.0, 40.6, 168.33333333333334, 139.5, 137.0, 224.0, 65.0, 61.0, 135.66666666666666, 75.75, 87.4, 3.0, 150.875, 79.0, 96.0, 114.5, 108.4]	6.49127	0.749406	0.01565	7.70884	1.21876	9.50955	0.0185855	-96.8875	49.5977	4.05556	2.04049	0.000543203	0.00977766	24.4672	BRESU_RS12235	Bresu_2461		0	0	CCNA_01171	0	0
163	0.255259	23	TonB-dependent hemoglobin/transferrin/lactoferrin family receptor	COG4771	2e-86	PF00593 | PF07715	2.3e-55 | 1.4e-26	21	70	[6.6481154, 6.6481154, 5.164135, 8.224427333333333, 7.245322900000001, 8.874086, 5.974656100000001, 8.357327, 5.164135, 7.9022756, 7.032194814285716, 7.153607744444445, 7.840563566666667, 6.400785333333334, 5.9149561, 6.775846400000001, 6.400785333333334, 6.091622750000001, 6.313401383333335, 7.008092250000001, 5.164135]	[8.874086, 8.874086, 5.164135, 8.874086, 8.874086, 8.874086, 6.9550147, 8.357327, 5.164135, 7.9022756, 8.874086, 8.874086, 8.874086, 8.874086, 7.2656083, 8.874086, 8.874086, 8.874086, 8.874086, 7.2100825, 5.164135]	[5, 5, 1, 3, 3, 1, 2, 1, 2, 1, 7, 9, 3, 3, 3, 5, 3, 4, 6, 2, 1]	[86.0, 86.0, 161.0, 135.66666666666666, 198.66666666666666, 124.0, 149.0, 260.0, 84.0, 208.0, 75.57142857142857, 138.77777777777777, 244.33333333333334, 119.66666666666667, 67.0, 141.8, 224.66666666666666, 120.25, 79.5, 157.0, 98.0]	6.77612	1.02491	0.0190595	8.02599	1.31723	8.87409	0.0225751	-59.1	56.1753	3.33333	2.12319	0.000446468	0.00937584	24.4269	BRESU_RS01475	Bresu_0294		0	0	CCNA_02277	0	0
77	0.311902	23	phosphoribosylamidoimidazole-succinocarboxamide synthase	COG0152	1e-82	PF01259	3.3e-63	23	63	[8.338072666666667, 8.338072666666667, 7.615394575, 5.164135, 6.760731, 6.250489249999999, 5.6889287500000005, 7.35250502, 6.180925666666667, 8.47005815, 5.164135, 7.368083766666667, 6.444151775, 8.338072666666667, 8.7857685, 9.509552, 6.889600333333334, 9.509552, 6.523622640000001, 8.7857685, 7.4286451499999995, 7.3368435, 9.509552]	[9.509552, 9.509552, 9.821783, 5.164135, 8.357327, 9.509552, 6.7327847, 10.793594, 8.214507, 9.821783, 5.164135, 9.821783, 9.509552, 9.509552, 9.389644, 9.509552, 8.669559, 9.509552, 8.669559, 9.389644, 9.509552, 9.509552, 9.509552]	[3, 3, 4, 1, 2, 4, 4, 5, 3, 2, 3, 3, 4, 3, 2, 1, 3, 1, 5, 2, 2, 2, 1]	[145.33333333333334, 145.33333333333334, 104.25, 56.0, 204.5, 159.25, 97.25, 167.6, 133.0, 136.0, 123.33333333333333, 96.0, 216.75, 145.66666666666666, 113.0, 93.0, 138.33333333333334, 83.0, 92.2, 113.0, 116.5, 52.0, 105.0]	7.46751	1.30234	0.0230046	8.91764	1.38004	10.7936	0.027472	-76.6826	39.5828	2.73913	1.18752	0.000366881	0.00843825	24.4266	BRESU_RS06505	Bresu_1314		0	0	CCNA_02576	0	0
185	0.245759	23	flagellum-specific ATP synthase fliL	COG1157	1.8e-172	PF00006 | PF18269	1.5e-70 | 2.4e-22	21	73	[6.180925666666667, 6.180925666666667, 5.63337125, 7.752333, 6.285084366666666, 8.046122311111112, 7.82596525, 5.164135, 5.164135, 5.164135, 9.509552, 5.164135, 6.180925666666667, 6.817096575000001, 7.121464341666667, 5.164135, 6.817096575000001, 6.817096575000001, 8.214507, 5.164135, 5.164135]	[8.214507, 8.214507, 6.7327847, 8.669559, 8.669559, 10.793594, 9.186318, 5.164135, 5.164135, 5.164135, 9.509552, 5.164135, 8.214507, 9.821783, 9.389644, 5.164135, 9.821783, 9.821783, 8.214507, 5.164135, 5.164135]	[3, 3, 4, 2, 6, 9, 4, 1, 2, 2, 1, 2, 3, 4, 12, 2, 4, 4, 1, 2, 2]	[213.66666666666666, 213.66666666666666, 176.75, 54.0, 175.33333333333334, 182.11111111111111, 64.0, 225.0, 146.5, 218.5, 176.0, 236.5, 213.66666666666666, 205.25, 127.66666666666667, 236.5, 262.25, 205.5, 168.0, 195.5, 236.5]	6.45388	1.23349	0.0181531	7.68683	1.95545	10.7936	0.0216211	-12.7209	52.1238	3.47619	2.62985	0.000465603	0.00977766	24.3973	BRESU_RS05995	Bresu_1207	fliI	0	0	CCNA_03135	0	0
89	0.296488	23	soluble lytic murein transglycosylase	COG0741	2e-48	PF01464	8.3e-23	20	65	[7.578557333333333, 7.578557333333333, 8.357327, 5.164135, 5.164135, 7.523324000000001, 8.269050925, 7.899597999999999, 6.228532333333334, 7.752333, 6.685180857142858, 7.263805400000001, 6.987776666666666, 10.247735, 7.119252666666666, 6.25832, 5.164135, 6.889600333333334, 8.7857685, 8.2917602]	[9.389644, 9.389644, 8.357327, 5.164135, 5.164135, 8.357327, 10.481363, 8.0946, 8.357327, 8.669559, 9.186318, 9.389644, 9.186318, 10.793594, 9.389644, 9.186318, 5.164135, 7.926826, 9.389644, 10.793594]	[3, 3, 1, 1, 1, 4, 4, 2, 3, 2, 7, 4, 3, 2, 9, 5, 1, 3, 2, 5]	[110.66666666666667, 110.66666666666667, 167.0, 137.0, 278.0, 160.75, 134.0, 161.0, 128.33333333333334, 268.0, 169.0, 141.0, 220.66666666666666, 102.0, 117.44444444444444, 121.8, 150.0, 179.0, 265.0, 178.4]	7.26044	1.25044	0.0194494	8.59155	1.63732	10.7936	0.0230151	-35.0136	52.344	3.25	2.02176	0.000435307	0.00870613	24.2805	BRESU_RS12520	Bresu_2516		0	0	CCNA_01252	0	0
225	0.265251	20	tyrosine-protein kinase family protein	COG0489	9.7e-11			16	48	[8.614402766666666, 8.614402766666666, 7.86559875, 5.377019999999999, 7.578557566666667, 10.247735, 8.553201666666666, 10.247735, 8.232854200000002, 5.164135, 8.553201666666666, 9.397739233333334, 8.139363875, 7.705935, 8.553201666666666, 10.247735]	[10.793594, 10.793594, 10.793594, 5.80279, 10.481363, 10.793594, 10.793594, 10.793594, 10.793594, 5.164135, 10.793594, 10.793594, 10.793594, 10.793594, 10.793594, 10.793594]	[3, 3, 4, 3, 3, 2, 3, 2, 5, 1, 3, 3, 4, 4, 3, 2]	[145.33333333333334, 145.33333333333334, 150.0, 40.666666666666664, 198.66666666666666, 193.0, 191.66666666666666, 189.0, 145.0, 86.0, 191.66666666666666, 158.66666666666666, 205.0, 174.5, 218.66666666666666, 189.0]	8.3183	1.42392	0.0178265	10.1103	1.75404	10.7936	0.0216669	-36.1146	44.8474	3	0.935414	0.000401822	0.00642914	24.2648	BRESU_RS12795	Bresu_2570		0	0	CCNA_02512	0	0
70	0.350321	21	4.5S signal recognition particle RNA					18	59	[8.09317056, 8.09317056, 5.164135, 6.221557566666665, 8.553201666666666, 5.551460049999999, 5.164135, 8.60364985, 6.664046279999999, 8.09317056, 8.357327, 6.7731972833333325, 8.7857685, 6.54406374, 7.256532, 8.357327, 7.51051774, 7.251131233333333]	[9.821783, 9.821783, 5.164135, 7.6977477, 10.793594, 6.0973196, 5.164135, 9.509552, 8.214507, 9.821783, 8.357327, 9.509552, 9.389644, 9.509552, 8.669559, 8.357327, 9.509552, 9.509552]	[5, 5, 1, 3, 3, 2, 1, 2, 5, 5, 1, 6, 2, 5, 4, 1, 5, 3]	[101.2, 103.2, 277.0, 145.0, 188.0, 134.0, 277.0, 198.0, 82.8, 101.2, 168.0, 92.66666666666667, 2.0, 122.0, 104.0, 168.0, 112.8, 151.33333333333334]	7.27986	1.16045	0.0175512	8.60658	1.58129	10.7936	0.0207499	-59.5444	65.0816	3.27778	1.69331	0.000439027	0.00790249	24.1804	BRESU_RS17030	Bresu_R0005	ffs	0	0	CCNA_R0005	0	0
87	0.30007	23	DNA repair protein RadA	COG1066	1.6e-171	PF06745 | PF13481	5.7e-19 | 1.9e-15	21	61	[7.0191105, 7.0191105, 8.4912711, 8.78576885, 6.950801433333333, 5.2253361, 8.7857685, 5.164135, 7.82596525, 8.78576885, 7.6847883999999995, 6.091622750000001, 6.41633274, 8.874086, 6.889600333333334, 7.64806774, 6.889600333333334, 7.251131233333333, 8.3881808, 10.001674, 7.0191105]	[8.874086, 8.874086, 10.481363, 10.481363, 8.669559, 5.3477383, 9.389644, 5.164135, 9.186318, 10.481363, 10.481363, 8.874086, 9.509552, 8.874086, 7.926826, 10.481363, 8.669559, 9.509552, 8.874086, 10.793594, 8.874086]	[2, 2, 3, 2, 3, 3, 2, 2, 4, 2, 5, 4, 5, 1, 3, 5, 3, 3, 2, 3, 2]	[143.5, 143.5, 149.66666666666666, 194.0, 180.66666666666666, 180.0, 84.0, 141.5, 157.0, 183.0, 129.4, 107.75, 107.0, 184.0, 218.66666666666666, 113.8, 153.0, 162.66666666666666, 117.5, 152.0, 138.5]	7.48606	1.20764	0.0210564	9.03894	1.45375	10.7936	0.0254243	-50.423	32.3857	2.90476	1.10861	0.000389065	0.00817037	23.9728	BRESU_RS11695	Bresu_2356	radA	0	0	CCNA_01732	0	0
739	0.152337	21	glutamate racemase	COG0796	9.1e-66	PF01177	6.7e-25	20	68	[5.1988254, 5.1988254, 5.689425725000001, 6.4132500199999996, 6.9689925666666666, 6.86349455, 7.167725283333332, 6.8978505, 8.357327, 5.974656100000001, 5.1988254, 5.704482400000001, 5.974656100000001, 6.4968833, 6.135197600000001, 5.704482400000001, 5.974656100000001, 5.974656100000001, 6.523622640000001, 5.621565739999999]	[5.1988254, 5.1988254, 6.9550147, 9.186318, 8.357327, 8.669559, 9.186318, 6.8978505, 8.357327, 6.9550147, 5.1988254, 6.9550147, 6.9550147, 8.874086, 7.926826, 6.9550147, 6.9550147, 6.9550147, 8.669559, 7.2656083]	[1, 1, 4, 5, 3, 4, 12, 1, 1, 2, 1, 3, 2, 4, 7, 3, 2, 2, 5, 5]	[221.0, 221.0, 127.5, 149.0, 160.33333333333334, 202.0, 155.16666666666666, 224.0, 224.0, 224.0, 221.0, 154.66666666666666, 221.0, 179.0, 127.0, 190.33333333333334, 224.0, 224.0, 184.6, 109.4]	6.20197	0.763155	0.0166139	7.38362	1.22628	9.18632	0.0197793	-12.85	38.1774	3.4	2.57682	0.000455398	0.00910796	23.9089	BRESU_RS03325	Bresu_0665		0	0	CCNA_03817	0	0
149	0.26142	23	ribonuclease D	COG0349	4.1e-59	PF01612	2.8e-31	21	63	[8.423095133333334, 8.423095133333334, 6.950801433333333, 5.974656100000001, 5.164135, 5.164135, 7.323802349999999, 8.7857685, 7.091637175000001, 7.091637175000001, 6.199414200000001, 8.339338175, 7.220827, 8.2917602, 5.164135, 7.752333, 6.458234000000001, 7.091637175000001, 9.397739233333334, 10.247735, 8.339338175]	[10.481363, 10.481363, 8.669559, 6.9550147, 5.164135, 5.164135, 7.869662, 9.389644, 8.669559, 7.926826, 8.669559, 10.793594, 8.669559, 10.793594, 5.164135, 8.669559, 8.669559, 8.669559, 10.793594, 10.793594, 10.793594]	[3, 3, 3, 2, 1, 1, 2, 2, 4, 4, 5, 4, 4, 5, 1, 2, 4, 4, 3, 2, 4]	[191.33333333333334, 191.33333333333334, 244.66666666666666, 272.0, 233.0, 272.0, 81.0, 211.0, 198.25, 182.5, 136.6, 185.25, 175.75, 192.4, 137.0, 275.0, 190.75, 179.0, 193.0, 275.0, 165.25]	7.37596	1.35697	0.0207468	8.72625	1.83315	10.7936	0.0245448	-0.853175	48.8259	3	1.23443	0.000401822	0.00843825	23.9023	BRESU_RS03835	Bresu_0770		0	0	CCNA_03717	0	0
496	0.176477	22	hypothetical protein					18	66	[6.2583202, 6.3000943000000005, 5.92091325, 6.914763142857143, 8.874086, 6.397097783333334, 5.4834625, 6.25832, 5.1255083, 5.48339695, 6.12192085, 8.60364985, 6.889600333333334, 5.7418423, 7.1779302833333345, 10.247735, 5.164135, 5.513997500000001]	[8.0946, 7.2656083, 7.7823677, 9.509552, 8.874086, 8.669559, 5.80279, 9.186318, 5.1255083, 6.7327847, 6.7327847, 9.509552, 8.669559, 6.3195496, 10.793594, 10.793594, 5.164135, 6.7327847]	[5, 3, 4, 7, 1, 6, 2, 5, 1, 6, 2, 2, 3, 2, 6, 2, 3, 6]	[129.2, 103.66666666666667, 23.0, 130.57142857142858, 12.0, 101.33333333333333, 74.0, 70.6, 174.0, 86.0, 10.0, 157.0, 20.333333333333332, 81.0, 69.33333333333333, 124.0, 124.0, 73.5]	6.58204	1.34789	0.0158688	7.87548	1.70497	10.7936	0.0189872	-113.137	47.3949	3.66667	1.91485	0.000491115	0.00884007	23.6265	BRESU_RS13255	Bresu_2664		0	0	CCNA_00519	0	0
307	0.236119	20	holdfast synthesis protein HfsA	COG3206	8.2e-22			17	60	[6.937126925, 6.937126925, 10.247735, 6.393439833333335, 8.874086, 8.4324811, 5.164135, 6.753769585714286, 7.7341379, 6.937126925, 5.164135, 5.164135, 6.86349455, 7.48658, 6.937126925, 7.288545259999999, 7.752333]	[7.926826, 7.926826, 10.793594, 7.2100825, 8.874086, 9.821783, 5.164135, 8.669559, 7.926826, 7.926826, 5.164135, 5.164135, 7.926826, 8.669559, 7.926826, 8.357327, 7.926826]	[4, 4, 2, 3, 1, 3, 3, 7, 3, 4, 1, 2, 4, 8, 4, 5, 2]	[215.5, 215.5, 140.0, 88.0, 189.0, 147.66666666666666, 100.33333333333333, 127.0, 175.33333333333334, 215.5, 284.0, 112.0, 167.0, 124.75, 155.0, 148.2, 192.0]	7.12162	1.28016	0.0162158	7.84566	1.48114	10.7936	0.0178645	-35.4833	48.8184	3.52941	1.81878	0.000472731	0.00803643	23.537	BRESU_RS12800	Bresu_2571		0	0	CCNA_02513	0	0
379	0.193524	23	cytochrome c oxidase subunit II	COG1622	3.5e-79	PF00116 | PF02790	1.9e-44 | 8.8e-24	20	73	[6.751103833333334, 6.751103833333334, 5.7272508250000005, 5.181480199999999, 7.899597999999999, 7.102485333333334, 6.12192085, 5.8026589, 5.164135, 5.164135, 6.458234000000001, 6.593808087499999, 5.164135, 6.026867666666668, 6.226017433333333, 6.458234000000001, 7.087211674999999, 5.164135, 5.1255083, 7.121822714285714]	[9.509552, 9.509552, 7.2656083, 5.1988254, 8.0946, 8.669559, 6.7327847, 6.7327847, 5.164135, 5.164135, 8.669559, 9.509552, 5.164135, 7.926826, 7.7823677, 8.669559, 8.0946, 5.164135, 5.1255083, 9.821783]	[6, 6, 4, 2, 2, 3, 2, 3, 2, 1, 4, 8, 2, 6, 3, 4, 4, 3, 1, 7]	[151.66666666666666, 151.66666666666666, 167.75, 143.5, 162.0, 194.0, 141.0, 101.33333333333333, 164.5, 72.0, 126.75, 144.5, 118.5, 157.5, 128.0, 125.25, 124.75, 144.66666666666666, 157.0, 112.0]	6.15459	0.809221	0.016487	7.39848	1.67873	9.82178	0.0198191	-60.5833	26.2881	3.65	1.9564	0.000488883	0.00977766	23.4821	BRESU_RS03995	Bresu_0801	coxB	0	0	CCNA_03518	0	0
160	0.257711	23	PAS-family sensor histidine kinase	COG4251 | COG5002	1.2e-57 | 7.5e-54	PF02518 | PF00072	3e-22 | 4.9e-16	20	64	[5.9149561, 5.9149561, 5.901717900000001, 7.1686142749999995, 9.509552, 6.606897050000001, 8.874086, 8.019289222222222, 6.974951925000001, 7.752333, 6.008672566666665, 8.553201666666666, 5.164135, 6.987776666666666, 5.7418423, 5.164135, 6.889600333333334, 8.595348233333333, 7.752333, 7.476655339999999]	[7.2656083, 7.2656083, 7.2100825, 9.389644, 9.509552, 9.186318, 8.874086, 10.793594, 10.481363, 7.926826, 7.6977477, 10.793594, 5.164135, 9.186318, 6.3195496, 5.164135, 8.669559, 10.481363, 7.926826, 9.389644]	[3, 3, 5, 4, 1, 6, 1, 9, 4, 2, 3, 3, 1, 3, 2, 1, 3, 3, 2, 5]	[151.66666666666666, 151.66666666666666, 135.8, 215.0, 226.0, 240.83333333333334, 99.0, 59.77777777777778, 147.25, 138.0, 136.66666666666666, 79.0, 9.0, 159.0, 76.5, 151.0, 144.66666666666666, 202.66666666666666, 217.0, 110.4]	7.04855	1.22845	0.0188817	8.43478	1.65866	10.7936	0.0225952	-57.4553	58.1736	3.2	1.91311	0.00042861	0.00857219	23.4707	BRESU_RS05570	Bresu_1120		0	0	CCNA_00879	0	0
71	0.334086	22	DUF885 family protein	COG4805	9.7e-163	PF05960	3e-148	18	65	[7.645826642857143, 7.645826642857143, 10.247735, 5.164135, 5.164135, 6.243968675, 7.021349825, 5.164135, 5.164135, 7.752333, 7.645826642857143, 6.472540785714286, 5.164135, 7.752333, 5.164135, 6.987776999999999, 7.544318100000001, 7.9036738]	[10.793594, 10.793594, 10.793594, 5.164135, 5.164135, 7.869662, 7.926826, 5.164135, 5.164135, 8.669559, 10.793594, 8.0946, 5.164135, 8.669559, 5.164135, 8.0946, 10.793594, 8.669559]	[7, 7, 2, 2, 1, 4, 4, 2, 2, 2, 7, 7, 2, 2, 1, 3, 5, 5]	[176.71428571428572, 176.71428571428572, 272.0, 140.5, 93.0, 116.75, 38.0, 160.0, 241.0, 158.0, 117.57142857142857, 155.42857142857142, 10.5, 157.0, 7.0, 92.33333333333333, 131.8, 107.0]	6.76935	1.37758	0.0163204	7.94151	2.21857	10.7936	0.0191464	-69.3716	67.3034	3.61111	2.13799	0.000483674	0.00870613	23.4635	BRESU_RS05830	Bresu_1173		0	0	CCNA_01109	0	0
177	0.250884	23	50S ribosomal protein L32	COG0333	8.6e-24	PF01783	9.1e-20	23	72	[6.999340466666666, 6.999340466666666, 5.164135, 6.12192085, 5.324175233333333, 6.3195496, 6.43763115, 6.603913233333333, 7.791442566666667, 7.2346934, 5.569395550000001, 5.539524, 7.00016488, 6.999340466666666, 5.164135, 7.587627539999998, 5.4834625, 7.6059809, 5.164135, 5.164135, 7.118658616666667, 5.1988254, 7.118658616666667]	[8.0946, 8.0946, 5.164135, 6.7327847, 5.5805597, 6.3195496, 7.7823677, 7.869662, 10.481363, 8.669559, 6.9550147, 6.7327847, 9.821783, 8.0946, 5.164135, 9.821783, 5.80279, 9.821783, 5.164135, 5.164135, 9.821783, 5.1988254, 9.821783]	[3, 3, 1, 2, 3, 1, 2, 3, 3, 5, 4, 5, 5, 3, 1, 5, 2, 6, 1, 1, 6, 1, 6]	[134.66666666666666, 134.66666666666666, 122.0, 190.0, 153.66666666666666, 299.0, 299.0, 128.66666666666666, 49.0, 182.2, 138.75, 120.8, 173.0, 134.66666666666666, 217.0, 141.6, 144.5, 167.83333333333334, 217.0, 217.0, 167.83333333333334, 189.0, 167.83333333333334]	6.33523	0.908385	0.0195165	7.48585	1.80621	10.4814	0.0230611	-30.8833	54.5111	3.13043	1.75213	0.000419292	0.00964372	23.434	BRESU_RS12605	Bresu_2532		0	0	CCNA_01792	0	0
544	0.161878	23	inosine-5'-monophosphate dehydrogenase	COG0516	2.7e-126	PF00478 | PF00571	6.7e-157 | 1.1e-17	20	73	[6.531055266666667, 6.531055266666667, 6.974901433333333, 5.164135, 5.704482400000001, 6.8978505, 7.33032006, 5.614627660000001, 5.164135, 7.048978099999999, 6.681873574999999, 6.93367926, 6.577767325, 6.6192493, 5.181480199999999, 6.30197894, 5.3477383, 7.372915199999999, 6.721208966666667, 7.048978099999999]	[8.0946, 8.0946, 8.0946, 5.164135, 6.9550147, 6.8978505, 8.0946, 7.2656083, 5.164135, 8.0946, 8.0946, 8.357327, 8.0946, 8.0946, 5.1988254, 8.0946, 5.3477383, 8.0946, 8.0946, 8.0946]	[6, 6, 3, 2, 3, 1, 5, 5, 1, 3, 4, 5, 4, 5, 2, 5, 1, 3, 6, 3]	[162.66666666666666, 162.66666666666666, 204.66666666666666, 222.0, 118.0, 164.0, 183.6, 164.2, 247.0, 204.66666666666666, 183.25, 149.0, 185.5, 178.0, 213.0, 164.6, 191.0, 204.66666666666666, 193.33333333333334, 204.66666666666666]	6.38742	0.726911	0.0171107	7.37429	1.14491	8.35733	0.0197543	-14.9758	28.0857	3.65	1.65151	0.000488883	0.00977766	23.4054	BRESU_RS08065	Bresu_1634	guaB	0	0	CCNA_01689	0	0
147	0.261873	23	TonB-dependent receptor	COG4774	4.4e-88	PF00593 | PF07715	8.2e-36 | 2.4e-14	22	65	[5.164135, 5.164135, 7.8995975000000005, 8.6047341, 9.131106833333334, 5.84867015, 7.3368435, 6.612788540000001, 5.164135, 8.062142866666667, 10.247735, 5.164135, 7.6977477, 6.58252854, 8.7857685, 7.350371299999999, 6.889600333333334, 5.164135, 7.578557333333333, 7.9022756, 6.974951750000001, 6.7025963399999995]	[5.164135, 5.164135, 9.186318, 9.821783, 10.793594, 7.9022756, 9.509552, 10.481363, 5.164135, 9.509552, 10.793594, 5.164135, 7.6977477, 8.669559, 9.389644, 9.389644, 7.926826, 5.164135, 9.389644, 7.9022756, 9.389644, 8.0946]	[2, 2, 2, 3, 3, 4, 2, 5, 2, 3, 2, 3, 1, 5, 2, 5, 3, 3, 3, 1, 4, 5]	[94.5, 94.5, 145.0, 99.66666666666667, 246.66666666666666, 140.75, 155.5, 132.4, 117.0, 129.33333333333334, 103.0, 142.0, 172.0, 177.2, 214.0, 116.0, 20.666666666666668, 78.66666666666667, 126.66666666666667, 298.0, 166.25, 125.8]	7.09221	1.39933	0.0208986	8.25765	1.88411	10.7936	0.0243327	-59.2924	57.195	2.95455	1.2239	0.000395733	0.00870613	23.3368	BRESU_RS04175	Bresu_0838		0	0	CCNA_00338	0	0
1557	0.0898143	23	NAD regulator	COG4111	2.2e-101			23	72	[6.360654, 6.360654, 5.7272508250000005, 5.164135, 5.4834625, 7.368083766666667, 7.323802349999999, 6.889600333333334, 5.324175233333333, 5.164135, 7.752333, 6.689321, 6.624603875, 6.921386099999999, 6.008672566666665, 7.752333, 5.164135, 7.6977477, 5.8869145750000005, 7.368083766666667, 7.2346934, 5.181480199999999, 6.824547]	[7.6977477, 7.6977477, 7.2656083, 5.164135, 5.80279, 9.821783, 7.869662, 7.926826, 5.5805597, 5.164135, 8.669559, 8.214507, 7.6977477, 7.9022756, 7.6977477, 8.669559, 5.164135, 7.6977477, 7.2656083, 9.821783, 7.926826, 5.1988254, 8.669559]	[4, 4, 4, 1, 2, 3, 2, 3, 3, 3, 2, 2, 4, 3, 3, 4, 3, 2, 4, 3, 5, 2, 6]	[197.25, 197.25, 105.25, 63.0, 96.5, 69.66666666666667, 132.0, 96.33333333333333, 100.66666666666667, 102.33333333333333, 37.0, 126.0, 96.0, 144.0, 150.33333333333334, 165.5, 120.33333333333333, 104.0, 80.0, 53.0, 119.6, 250.5, 185.5]	6.44662	0.896336	0.0198597	7.41682	1.38993	9.82178	0.0228485	-78.608	50.4613	3.13043	1.11528	0.000419292	0.00964372	23.2179	BRESU_RS11990	Bresu_2413		0	0	CCNA_01517	0	0
145	0.262635	23	DNA polymerase III subunit gamma/tau	COG2812	2.9e-153	PF12169 | PF12362	4.3e-47 | 2.2e-35	23	65	[6.760731, 6.760731, 5.260159140000001, 8.184828074999999, 6.889600333333334, 6.008672566666665, 9.509552, 6.5318665, 5.164135, 5.164135, 7.615394575, 7.4571449, 7.752333, 6.35434422, 7.323802349999999, 6.889600333333334, 6.458234000000001, 8.338072666666667, 7.372915199999999, 6.603913233333333, 7.752333, 6.750268849999999, 8.933439499999999]	[8.357327, 8.357327, 5.5805597, 9.821783, 8.669559, 7.6977477, 9.509552, 8.0946, 5.164135, 5.164135, 9.821783, 9.509552, 8.669559, 8.669559, 7.869662, 8.669559, 7.926826, 9.509552, 8.0946, 7.869662, 8.669559, 7.6977477, 9.509552]	[2, 2, 5, 4, 3, 3, 1, 4, 1, 2, 4, 3, 2, 5, 2, 3, 4, 3, 3, 3, 2, 2, 2]	[266.0, 266.0, 164.2, 191.5, 156.66666666666666, 122.0, 212.0, 133.25, 84.0, 153.0, 143.75, 131.66666666666666, 233.0, 202.6, 93.0, 240.0, 170.75, 155.66666666666666, 200.66666666666666, 71.33333333333333, 230.0, 139.5, 116.5]	7.03636	1.08751	0.0216764	8.21321	1.30853	9.82178	0.0253019	-31.4326	54.5557	2.82609	1.08956	0.000378528	0.00870613	23.2113	BRESU_RS02960	Bresu_0592		0	0	CCNA_00268	0	0
238	0.249604	21	pantoate--beta-alanine ligase	COG0414	6.9e-106	PF02569	2.4e-97	18	57	[7.251131233333333, 7.251131233333333, 7.251131233333333, 5.164135, 6.891662875, 5.164135, 7.3552082, 5.1988254, 5.797538175, 6.5041348249999995, 6.8696186, 7.251131233333333, 8.47005815, 7.008092250000001, 6.8696186, 7.326012757142858, 6.612607333333333, 8.47005815]	[9.509552, 9.509552, 9.509552, 5.164135, 7.926826, 5.164135, 9.821783, 5.1988254, 7.6977477, 8.669559, 9.821783, 9.509552, 9.821783, 7.2100825, 9.821783, 9.821783, 9.509552, 9.821783]	[3, 3, 3, 1, 4, 2, 3, 1, 4, 4, 5, 3, 2, 2, 5, 7, 3, 2]	[29.333333333333332, 29.333333333333332, 86.0, 249.0, 235.75, 226.5, 169.66666666666666, 194.0, 80.25, 89.5, 37.2, 29.333333333333332, 22.0, 194.0, 37.4, 92.28571428571429, 137.33333333333334, 22.0]	6.81701	0.945071	0.0164353	8.52832	1.68955	9.82178	0.0205612	-91.0619	79.8889	3.16667	1.46249	0.000424145	0.00763461	23.1483	BRESU_RS07770	Bresu_1576		0	0	CCNA_02247	0	0
29	0.381882	23	UDP-3-O-(3-hydroxymyristoyl)glucosamine N-acyltransferase	COG1044	2.8e-100	PF00132 | PF04613	3.5e-31 | 1.2e-11	20	60	[8.553201666666666, 8.553201666666666, 6.4309413499999994, 6.651896525, 7.8995975000000005, 5.974656100000001, 8.874086, 8.111195575, 7.580968766666667, 8.111195575, 8.5403261, 5.164135, 10.247735, 7.752333, 7.284811400000001, 5.164135, 5.164135, 6.936997099999999, 6.810712700000001, 7.808873520000001]	[10.793594, 10.793594, 7.6977477, 7.926826, 9.186318, 6.9550147, 8.874086, 9.821783, 9.821783, 9.821783, 10.793594, 5.164135, 10.793594, 8.669559, 9.821783, 5.164135, 5.164135, 8.669559, 9.821783, 9.821783]	[3, 3, 2, 4, 2, 2, 1, 4, 3, 4, 3, 1, 2, 2, 7, 1, 1, 5, 5, 5]	[183.33333333333334, 183.33333333333334, 106.0, 203.0, 222.0, 123.0, 287.0, 236.5, 242.66666666666666, 77.0, 157.66666666666666, 212.0, 147.0, 7.0, 134.71428571428572, 90.0, 212.0, 146.2, 70.8, 98.4]	7.38076	1.32142	0.0197716	8.77883	1.83551	10.7936	0.0235168	-43.0193	68.2133	3	1.61245	0.000401822	0.00803643	22.9013	BRESU_RS12395	Bresu_2489	lpxD	0	0	CCNA_01990	0	0
95	0.292537	23	DUF2336 domain-containing protein	COG5330	9.2e-86	PF10098	6.1e-77	22	63	[6.12192085, 6.12192085, 8.184828074999999, 6.8094886, 7.368083766666667, 6.251286500000001, 5.164135, 6.689321, 7.16861445, 9.509552, 10.247735, 7.953997666666666, 6.8978505, 8.874086, 6.086113625000001, 5.8026589, 6.768879733333333, 7.2346934, 7.953997666666666, 8.342683175, 8.338072666666667, 5.164135]	[6.7327847, 6.7327847, 9.821783, 8.214507, 9.821783, 8.874086, 5.164135, 8.214507, 10.481363, 9.509552, 10.793594, 8.669559, 6.8978505, 8.874086, 7.2100825, 6.7327847, 8.357327, 8.669559, 8.357327, 10.481363, 9.509552, 5.164135]	[2, 2, 4, 5, 3, 4, 3, 2, 4, 1, 2, 3, 1, 1, 4, 3, 3, 5, 3, 4, 3, 1]	[168.0, 168.0, 132.0, 168.8, 275.0, 130.5, 50.666666666666664, 169.5, 114.5, 178.0, 101.0, 128.33333333333334, 168.0, 172.0, 126.0, 164.0, 128.33333333333334, 121.4, 100.33333333333333, 103.5, 95.33333333333333, 2.0]	7.22973	1.30631	0.0213038	8.33111	1.5727	10.7936	0.0245492	-65.2182	52.1303	2.86364	1.21713	0.000383557	0.00843825	22.82	BRESU_RS07285	Bresu_1480		0	0	CCNA_02408	0	0
297	0.219143	22	helix-turn-helix domain-containing protein	COG2207 | COG4977	1.3e-14 | 1.3e-13	PF14525 | PF12833	2.4e-19 | 1.1e-13	22	65	[6.86349455, 6.86349455, 6.617897750000001, 9.509552, 5.164135, 7.080396800000001, 7.538067675, 6.5332053000000005, 5.164135, 5.9149561, 5.164135, 7.368083766666667, 7.2346934, 5.164135, 6.747087650000001, 6.25832, 7.323802349999999, 7.8995975000000005, 5.164135, 5.164135, 6.987776666666666, 6.58252864]	[8.669559, 8.669559, 8.669559, 9.509552, 5.164135, 8.874086, 8.669559, 7.9022756, 5.164135, 7.2656083, 5.164135, 9.821783, 8.669559, 5.164135, 8.669559, 9.186318, 7.869662, 9.186318, 5.164135, 5.164135, 9.186318, 8.0946]	[4, 4, 4, 1, 3, 4, 4, 2, 1, 3, 1, 3, 5, 1, 4, 5, 2, 2, 2, 2, 3, 5]	[98.5, 98.5, 97.0, 28.0, 259.3333333333333, 83.25, 165.0, 17.5, 212.0, 123.66666666666667, 251.0, 116.33333333333333, 118.6, 91.0, 188.5, 112.8, 208.0, 69.0, 37.5, 168.0, 79.33333333333333, 207.4]	6.55944	1.08749	0.0193287	7.72267	1.65707	9.82178	0.0227563	-71.3538	67.9422	2.95455	1.33066	0.000395733	0.00870613	22.817	BRESU_RS14160	Bresu_2838		0	0	CCNA_00750	0	0
182	0.258575	22	ribonucleotide reductase-like protein					21	61	[6.760731, 6.760731, 7.39901575, 7.8995975000000005, 8.78576885, 5.164135, 7.3368435, 8.230816416666666, 7.4624003625, 5.164135, 6.987776999999999, 5.164135, 6.889600333333334, 8.357327, 5.164135, 8.357327, 6.889600333333334, 5.9149561, 6.889600333333334, 6.3461296166666665, 6.889600333333334]	[8.357327, 8.357327, 9.821783, 9.186318, 10.481363, 5.164135, 9.509552, 10.793594, 10.481363, 5.164135, 8.0946, 5.164135, 8.669559, 8.357327, 5.164135, 8.357327, 8.669559, 7.2656083, 7.926826, 8.669559, 8.669559]	[2, 2, 6, 2, 2, 1, 2, 6, 8, 2, 3, 1, 3, 1, 1, 1, 3, 3, 3, 6, 3]	[213.0, 213.0, 178.33333333333334, 190.0, 175.0, 214.0, 197.0, 157.33333333333334, 161.25, 212.0, 12.666666666666666, 255.0, 133.33333333333334, 140.0, 72.0, 138.0, 133.33333333333334, 95.33333333333333, 35.333333333333336, 186.5, 137.0]	6.89592	1.08467	0.0193965	8.20596	1.70795	10.7936	0.0230813	-45.2659	59.8536	2.90476	1.92489	0.000389065	0.00817037	22.7529	BRESU_RS10950	Bresu_2207		0	0	CCNA_01966	0	0
276	0.227087	22	polysaccharide export protein	COG1596	8.4e-31	PF02563	5.8e-14	20	64	[6.937126925, 6.937126925, 7.752333, 8.553201666666666, 5.164135, 5.164135, 8.874086, 5.164135, 8.4324811, 5.164135, 7.018708683333333, 7.7341379, 6.937126925, 7.6977477, 6.974951750000001, 6.86349455, 7.48658, 6.937126925, 7.288545259999999, 7.752333]	[7.926826, 7.926826, 7.926826, 10.793594, 5.164135, 5.164135, 8.874086, 5.164135, 9.821783, 5.164135, 8.669559, 7.926826, 7.926826, 7.6977477, 9.389644, 7.926826, 8.669559, 7.926826, 8.357327, 7.926826]	[4, 4, 2, 3, 1, 1, 1, 1, 3, 3, 6, 3, 4, 1, 4, 4, 8, 4, 5, 2]	[96.0, 96.0, 293.0, 156.33333333333334, 214.0, 71.0, 110.0, 214.0, 151.66666666666666, 152.66666666666666, 154.0, 132.66666666666666, 96.0, 281.0, 119.0, 141.0, 145.125, 152.0, 174.4, 116.0]	7.04168	1.094	0.0188633	7.81722	1.52442	10.7936	0.0209409	-46.7071	57.1672	3.2	1.80555	0.00042861	0.00857219	22.741	BRESU_RS12805	Bresu_2572		0	0	CCNA_02514	0	0
202	0.239111	23	N-formylglutamate amidohydrolase	COG3741	1e-88	PF05013	4.9e-70	23	69	[6.760731, 6.760731, 7.752333, 5.551460049999999, 5.164135, 6.889600333333334, 8.47005815, 6.829240033333334, 7.705935, 5.164135, 5.164135, 7.159774033333334, 5.14482165, 7.128842033333334, 8.214507, 5.164135, 7.848731166666667, 5.4223517, 5.164135, 5.164135, 8.184828074999999, 7.2346934, 5.974656100000001]	[8.357327, 8.357327, 8.669559, 6.0973196, 5.164135, 8.669559, 9.821783, 8.669559, 10.793594, 5.164135, 5.164135, 7.926826, 5.164135, 10.793594, 8.214507, 5.164135, 9.821783, 6.0973196, 5.164135, 5.164135, 9.821783, 8.669559, 6.9550147]	[2, 2, 2, 2, 1, 3, 2, 6, 4, 1, 3, 6, 2, 6, 1, 2, 6, 3, 3, 1, 4, 5, 2]	[98.0, 98.0, 73.0, 76.0, 127.0, 176.33333333333334, 281.0, 147.33333333333334, 43.75, 69.0, 124.66666666666667, 138.0, 144.5, 153.16666666666666, 81.0, 141.5, 162.33333333333334, 116.33333333333333, 138.0, 73.0, 49.0, 205.0, 0.0]	6.52253	1.16352	0.0200935	7.56023	1.95431	10.7936	0.0232903	-81.9167	58.3721	3	1.69398	0.000401822	0.0092419	22.6807	BRESU_RS03735	Bresu_0750		0	0	CCNA_00780	0	0
1541	0.0903016	23	alpha/beta hydrolase	COG2945	2.5e-70	PF12146 | PF00561	2.7e-10 | 4.9e-10	22	83	[5.284165175, 5.284165175, 5.5472493400000005, 5.164135, 5.164135, 6.76771866, 5.773721666666667, 6.393439833333335, 5.181480199999999, 8.7857685, 5.32379875, 5.164135, 5.291866000000001, 5.260159140000001, 5.164135, 5.244155116666668, 5.32379875, 6.033856200000001, 5.164135, 5.232723671428572, 5.324175233333333, 5.9510314625]	[5.5805597, 5.5805597, 6.7327847, 5.164135, 5.164135, 8.0946, 6.3195496, 7.2100825, 5.1988254, 9.389644, 5.80279, 5.164135, 5.80279, 5.5805597, 5.164135, 5.5805597, 5.80279, 8.874086, 5.164135, 5.5805597, 5.5805597, 8.669559]	[4, 4, 5, 1, 1, 5, 3, 3, 2, 2, 4, 3, 5, 5, 2, 6, 4, 5, 1, 7, 3, 8]	[91.0, 91.0, 99.0, 240.0, 240.0, 171.6, 188.33333333333334, 67.66666666666667, 167.0, 266.0, 139.75, 142.33333333333334, 123.2, 127.2, 173.5, 87.66666666666667, 135.5, 179.4, 240.0, 125.42857142857143, 113.33333333333333, 140.75]	5.62836	0.811679	0.016585	6.23643	1.30462	9.38964	0.0183768	-47.7426	54.422	3.77273	1.85697	0.000505321	0.0111171	22.5054	BRESU_RS10830	Bresu_2183		0	0	CCNA_01943	0	0
123	0.276332	23	protein-L-isoaspartate O-methyltransferase	COG2518	2.5e-22			22	67	[7.4802362, 7.4802362, 6.889600333333334, 6.206143625000001, 7.578557333333333, 7.134615500000001, 5.164135, 5.164135, 7.899597999999999, 5.9045952333333345, 5.514328816666668, 5.80279, 7.340521333333334, 7.7341379, 7.708420459999999, 5.164135, 5.80279, 8.111195575, 7.091637175000001, 7.3368435, 5.1255083, 5.80279]	[9.186318, 9.186318, 7.926826, 7.7823677, 9.389644, 9.389644, 5.164135, 5.164135, 8.0946, 7.3855157, 6.9550147, 5.80279, 9.389644, 8.669559, 9.821783, 5.164135, 5.80279, 9.821783, 8.669559, 9.509552, 5.1255083, 5.80279]	[5, 5, 3, 4, 3, 4, 1, 1, 2, 3, 6, 1, 6, 3, 5, 2, 1, 4, 4, 2, 1, 1]	[157.4, 157.4, 173.33333333333334, 203.0, 137.66666666666666, 156.75, 84.0, 142.0, 250.0, 235.66666666666666, 179.83333333333334, 193.0, 76.16666666666667, 85.66666666666667, 140.6, 279.0, 193.0, 123.0, 83.25, 110.0, 183.0, 193.0]	6.61077	1.01753	0.0194799	7.69111	1.71525	9.82178	0.0226633	-39.2394	53.7258	3.04545	1.66453	0.00040791	0.00897402	22.4045	BRESU_RS09010	Bresu_1817		0	0	CCNA_01378	0	0
296	0.210845	23	5-(carboxyamino)imidazole ribonucleotide mutase	COG0041	2.1e-67	PF00731	8.1e-62	22	63	[6.12192085, 6.12192085, 6.371316675000001, 6.2764311, 5.164135, 6.83614598, 5.284165175, 6.075955833333334, 7.3368435, 5.3577975250000005, 9.509552, 7.578557566666667, 7.578557333333333, 6.12192085, 8.7059138, 8.553201666666666, 5.164135, 7.578557333333333, 9.509552, 6.8039483999999995, 8.7857685, 5.330066]	[6.7327847, 6.7327847, 8.874086, 7.6977477, 5.164135, 9.389644, 5.5805597, 9.186318, 9.509552, 6.0973196, 9.509552, 10.481363, 9.389644, 6.7327847, 9.509552, 10.793594, 5.164135, 9.389644, 9.509552, 9.509552, 9.389644, 5.5805597]	[2, 2, 4, 4, 1, 5, 4, 6, 2, 4, 1, 3, 3, 2, 2, 3, 1, 3, 1, 4, 2, 4]	[46.0, 46.0, 91.75, 152.0, 87.0, 105.4, 172.5, 61.0, 63.5, 213.5, 97.0, 152.33333333333334, 198.33333333333334, 46.0, 112.0, 105.0, 37.0, 92.66666666666667, 42.0, 88.5, 141.0, 48.5]	6.91665	1.37169	0.0203812	8.17839	1.79483	10.7936	0.0240992	-100.046	50.9672	2.86364	1.35832	0.000383557	0.00843825	22.4017	BRESU_RS06585	Bresu_1331	purE	0	0	CCNA_03393	0	0
347	0.197491	23	LysR family transcriptional regulator	COG0583	4.8e-68	PF03466 | PF00126	3.7e-30 | 3.3e-22	21	66	[6.458234000000001, 6.458234000000001, 6.226017433333333, 6.458234000000001, 6.889600333333334, 7.873331800000001, 7.6533974, 6.889600333333334, 5.164135, 7.9022756, 5.164135, 6.974951750000001, 5.164135, 6.4669066, 7.00864865, 5.164135, 8.7857685, 5.164135, 6.817096575000001, 6.228532333333334, 6.689321]	[8.669559, 8.669559, 7.7823677, 7.926826, 7.926826, 8.357327, 10.481363, 8.669559, 5.164135, 7.9022756, 5.164135, 9.389644, 5.164135, 8.669559, 7.6977477, 5.164135, 9.389644, 5.164135, 9.821783, 8.357327, 8.214507]	[4, 4, 3, 4, 3, 5, 6, 3, 5, 1, 2, 4, 1, 4, 2, 3, 2, 1, 4, 3, 2]	[192.0, 192.0, 77.33333333333333, 149.0, 260.0, 49.4, 141.83333333333334, 60.0, 187.4, 208.0, 32.0, 225.5, 166.0, 177.75, 71.0, 159.33333333333334, 56.0, 138.0, 152.5, 184.66666666666666, 147.5]	6.55242	0.984446	0.0184303	7.79745	1.61748	10.4814	0.0219323	-55.8468	61.8809	3.14286	1.35526	0.000420956	0.00884007	22.3753	BRESU_RS09035	Bresu_1823		0	0	CCNA_02437	0	0
315	0.203451	23	DNA recombination protein RmuC	COG1322	6e-98	PF02646	7e-85	20	63	[7.6977477, 7.021349825, 5.164135, 7.939565200000001, 8.78576885, 6.880761800000001, 10.247735, 6.99310952, 6.12192085, 7.752333, 5.569395550000001, 5.25593665, 5.974656100000001, 6.199414200000001, 10.247735, 5.569395550000001, 5.569395550000001, 5.704482400000001, 5.974656100000001, 5.997741900000001]	[7.6977477, 8.669559, 5.164135, 10.793594, 10.481363, 9.821783, 10.793594, 9.509552, 6.7327847, 8.669559, 6.9550147, 5.3477383, 6.9550147, 8.669559, 10.793594, 6.9550147, 6.9550147, 6.9550147, 6.9550147, 7.7823677]	[1, 4, 1, 5, 2, 6, 2, 5, 2, 2, 4, 2, 2, 5, 2, 4, 4, 3, 2, 5]	[169.0, 179.5, 227.0, 146.8, 139.0, 156.83333333333334, 167.0, 229.4, 178.0, 177.0, 181.0, 198.0, 178.0, 140.8, 212.0, 180.5, 148.25, 119.33333333333333, 178.0, 155.2]	6.83336	1.49045	0.0183053	8.13285	1.72529	10.7936	0.0217864	-26.9692	27.8376	3.15	1.49248	0.000421913	0.00843825	22.2769	BRESU_RS03340	Bresu_0668		0	0	CCNA_00272	0	0
673	0.145405	23	carbamoyl-phosphate synthase large subunit	COG0458	0	PF02786 | PF02787	5.5e-102 | 5.9e-19	21	70	[5.704482400000001, 5.704482400000001, 5.9388361000000005, 5.974656100000001, 5.704482400000001, 6.603913233333333, 8.26905075, 5.5472493400000005, 5.14482165, 5.164135, 5.704482400000001, 6.225926340000001, 5.704482400000001, 5.164135, 5.704482400000001, 6.075955833333334, 5.704482400000001, 7.8995975000000005, 6.376730166666667, 5.974656100000001, 7.7352170000000005]	[6.9550147, 6.9550147, 7.2656083, 6.9550147, 6.9550147, 7.869662, 9.389644, 6.7327847, 5.164135, 5.164135, 6.9550147, 7.2100825, 6.9550147, 5.164135, 6.9550147, 9.186318, 6.9550147, 9.186318, 8.669559, 6.9550147, 9.821783]	[3, 3, 5, 2, 3, 3, 4, 5, 2, 1, 3, 5, 3, 1, 3, 6, 3, 2, 6, 2, 5]	[168.33333333333334, 168.33333333333334, 74.6, 146.0, 94.0, 123.66666666666667, 46.0, 138.8, 182.5, 287.0, 168.33333333333334, 122.6, 168.33333333333334, 287.0, 168.33333333333334, 99.66666666666667, 166.33333333333334, 47.0, 91.0, 108.0, 108.0]	6.09649	0.847573	0.0171479	7.30568	1.29339	9.82178	0.0205491	-58.8651	61.8237	3.33333	1.45842	0.000446468	0.00937584	22.2347	BRESU_RS04970	Bresu_0997	carB	0	0	CCNA_02994	0	0
454	0.17572	23	exodeoxyribonuclease III	COG0708	3.9e-89	PF03372	1.5e-18	21	70	[7.705935, 7.705935, 5.164135, 5.164135, 5.9388361000000005, 7.99127026, 5.164135, 5.1988254, 5.164135, 5.164135, 5.164135, 8.553201666666666, 7.705935, 5.7272508250000005, 5.164135, 7.300317285714287, 5.164135, 5.7272508250000005, 5.164135, 6.075956000000001, 6.889600333333334]	[10.793594, 10.793594, 5.164135, 5.164135, 7.2656083, 9.509552, 5.164135, 5.1988254, 5.164135, 5.164135, 5.164135, 10.793594, 10.793594, 7.2656083, 5.164135, 10.793594, 5.164135, 7.2656083, 5.164135, 8.0946, 7.926826]	[4, 4, 2, 1, 5, 5, 1, 1, 2, 5, 2, 3, 4, 4, 3, 7, 2, 4, 2, 6, 3]	[246.0, 246.0, 204.0, 230.0, 133.6, 107.8, 148.0, 208.0, 169.0, 155.2, 120.5, 251.33333333333334, 246.0, 218.75, 212.66666666666666, 187.28571428571428, 170.5, 218.75, 220.0, 143.66666666666666, 251.33333333333334]	6.14274	1.16204	0.017278	7.28437	2.31355	10.7936	0.0204891	-5.31497	44.9211	3.33333	1.64268	0.000446468	0.00937584	22.1698	BRESU_RS13210	Bresu_2655	xth	0	0	CCNA_02090	0	0
47	0.346879	23	HNH endonuclease	COG1403	1e-29	PF14279 | PF01844	2.6e-15 | 4.5e-15	22	54	[8.338072666666667, 8.338072666666667, 10.247735, 7.752333, 7.752333, 8.78576885, 6.987776666666666, 8.78576885, 9.0270299, 7.578557333333333, 10.247735, 7.752333, 7.752333, 8.338072666666667, 7.0191105, 7.752333, 7.752333, 8.553201666666666, 6.228532333333334, 7.752333, 9.509552, 6.950801433333333]	[9.509552, 9.509552, 10.793594, 8.669559, 8.669559, 10.481363, 9.186318, 10.481363, 10.481363, 9.389644, 10.793594, 8.669559, 8.669559, 9.509552, 8.874086, 8.669559, 8.669559, 10.793594, 8.357327, 8.669559, 9.509552, 8.669559]	[3, 3, 2, 2, 4, 2, 3, 2, 3, 3, 2, 2, 2, 3, 2, 2, 2, 3, 3, 2, 1, 3]	[92.66666666666667, 95.66666666666667, 96.0, 96.0, 63.5, 107.0, 118.0, 67.0, 45.0, 94.33333333333333, 109.0, 99.0, 107.0, 93.66666666666667, 100.5, 97.0, 50.0, 94.0, 72.33333333333333, 104.0, 92.0, 127.0]	8.14555	0.992895	0.0240024	9.41031	0.827315	10.7936	0.0277293	-108.152	19.9828	2.45455	0.655555	0.000328763	0.00723279	22.0938	BRESU_RS05470	Bresu_1100		0	0	CCNA_02283	0	0
535	0.169773	22	ABC transporter permease	COG0842	1.8e-35	PF01061	1.4e-28	21	63	[6.441325924999999, 6.441325924999999, 6.29036665, 5.377019999999999, 7.008092250000001, 8.874086, 5.164135, 7.578557566666667, 6.282387566666666, 5.164135, 7.0191105, 6.867056233333333, 6.02800194, 6.41111628, 5.164135, 8.357327, 7.6390036666666665, 5.7420401666666665, 7.0191105, 6.88071675, 7.6977477]	[8.357327, 8.357327, 7.2656083, 5.80279, 7.2100825, 8.874086, 5.164135, 10.481363, 6.9550147, 5.164135, 8.874086, 8.357327, 7.869662, 7.869662, 5.164135, 8.357327, 10.481363, 6.8978505, 8.874086, 7.869662, 7.6977477]	[4, 4, 2, 3, 2, 1, 1, 3, 3, 1, 2, 3, 5, 5, 1, 1, 12, 3, 2, 4, 1]	[87.75, 87.75, 16.0, 243.0, 175.0, 79.0, 153.0, 105.66666666666667, 216.0, 28.0, 75.5, 107.66666666666667, 114.8, 101.2, 99.0, 71.0, 94.25, 94.0, 117.5, 51.5, 188.0]	6.64032	1.00386	0.0186776	7.71166	1.47902	10.4814	0.021691	-90.2103	55.8624	3	2.39046	0.000401822	0.00843825	22.0834	BRESU_RS16600	Bresu_3326		0	0	CCNA_02327	0	0
175	0.262482	22	alpha/beta hydrolase					19	57	[6.817096575000001, 6.817096575000001, 7.9022756, 5.164135, 7.53806775, 7.752333, 5.164135, 7.86559875, 7.159442600000001, 7.3368435, 5.164135, 6.086113625000001, 6.889600333333334, 7.12884205, 5.164135, 8.7857685, 8.47005815, 7.752333, 7.368083766666667]	[9.821783, 9.821783, 7.9022756, 5.164135, 10.481363, 8.669559, 5.164135, 10.793594, 9.821783, 9.509552, 5.164135, 7.2100825, 8.669559, 9.821783, 5.164135, 9.389644, 9.821783, 7.926826, 9.821783]	[4, 4, 1, 2, 4, 2, 1, 4, 6, 2, 1, 4, 6, 6, 1, 2, 2, 2, 3]	[148.25, 148.25, 119.0, 102.5, 201.0, 224.0, 282.0, 92.25, 106.66666666666667, 121.0, 169.0, 162.0, 225.16666666666666, 152.5, 282.0, 142.0, 132.0, 167.0, 171.66666666666666]	6.96453	1.10019	0.0177238	8.4284	1.896	10.7936	0.0214492	-34.3026	53.7187	3	1.68585	0.000401822	0.00763461	21.8372	BRESU_RS07815	Bresu_1585		0	0	CCNA_02679	0	0
452	0.175928	23	Lrp/AsnC ligand binding domain-containing protein	COG1522	9.4e-28	PF01037 | PF13404	4.1e-19 | 1.6e-16	22	66	[6.458234000000001, 6.458234000000001, 5.164135, 6.987776666666666, 6.411338860000001, 8.2328542, 6.29036665, 5.164135, 7.752333, 5.4223517, 5.164135, 6.9371268, 6.458234000000001, 6.889600333333334, 6.889600333333334, 7.476655339999999, 7.6977477, 5.7418423, 5.324175233333333, 7.752333, 6.889600333333334, 5.847281000000001]	[7.926826, 7.926826, 5.164135, 9.186318, 8.214507, 10.793594, 7.2656083, 5.164135, 8.669559, 6.0973196, 5.164135, 9.186318, 7.926826, 7.926826, 7.926826, 9.389644, 7.6977477, 6.3195496, 5.5805597, 8.669559, 7.926826, 7.2656083]	[4, 4, 2, 3, 5, 5, 2, 1, 2, 3, 1, 4, 4, 3, 3, 5, 1, 2, 3, 2, 3, 4]	[152.25, 152.25, 235.0, 215.0, 192.6, 143.2, 248.0, 93.0, 68.0, 205.33333333333334, 113.0, 195.0, 109.5, 243.33333333333334, 107.33333333333333, 205.2, 69.0, 116.0, 134.33333333333334, 233.0, 203.66666666666666, 150.5]	6.51864	0.913535	0.0192084	7.6086	1.47323	10.7936	0.0224202	-37.0682	55.851	3	1.24316	0.000401822	0.00884007	21.8334	BRESU_RS00850	Bresu_0169		0	0	CCNA_00432	0	0
130	0.313898	20	tetratricopeptide repeat protein	COG4235 | COG3063	1.4e-18 | 1e-17	PF07719 | PF00515	1.3e-18 | 1.9e-16	17	52	[8.47005815, 8.47005815, 5.164135, 8.78576885, 5.164135, 8.357327, 6.7811226499999995, 7.270528275, 5.164135, 10.001674, 10.247735, 6.393439833333335, 6.817096575000001, 7.143436900000002, 5.284165175, 5.64327348, 6.817096575000001]	[9.821783, 9.821783, 5.164135, 10.481363, 5.164135, 8.357327, 8.214507, 9.186318, 5.164135, 10.793594, 10.793594, 7.2100825, 9.821783, 9.821783, 5.5805597, 6.7327847, 9.821783]	[2, 2, 1, 2, 1, 1, 2, 8, 1, 3, 2, 3, 4, 7, 4, 5, 4]	[142.0, 142.0, 197.0, 145.0, 82.0, 155.0, 242.5, 190.5, 59.0, 258.6666666666667, 219.0, 122.66666666666667, 139.5, 161.0, 172.25, 139.2, 118.5]	7.17501	1.60629	0.0163374	8.35009	2.03018	10.7936	0.0190131	-42.0127	50.6172	3.05882	2.01379	0.0004097	0.00696491	21.7102	BRESU_RS11955	Bresu_2406		0	0	CCNA_01164	0	0
1427	0.0951776	23	F0F1 ATP synthase subunit alpha	COG0056	8.3e-250	PF00006 | PF00306	3.2e-70 | 4e-48	21	64	[6.199414200000001, 6.199414200000001, 5.569395550000001, 5.488343440000001, 8.7857685, 5.8026589, 7.8995975000000005, 7.8995975000000005, 5.164135, 6.889600333333334, 6.458234000000001, 6.458234000000001, 5.164135, 6.458234000000001, 6.889600333333334, 6.889600333333334, 5.164135, 5.164135, 6.23613486, 5.704482400000001, 7.752333]	[8.669559, 8.669559, 6.9550147, 6.9550147, 9.389644, 6.7327847, 9.186318, 9.186318, 5.164135, 8.669559, 8.669559, 8.669559, 5.164135, 8.669559, 7.926826, 8.669559, 5.164135, 5.164135, 8.669559, 6.9550147, 8.669559]	[5, 5, 4, 5, 2, 3, 2, 2, 2, 3, 4, 4, 1, 4, 3, 3, 1, 1, 5, 3, 2]	[87.0, 87.0, 188.0, 154.8, 29.0, 181.66666666666666, 134.0, 142.0, 81.0, 156.0, 95.0, 93.0, 24.0, 95.0, 43.0, 91.0, 16.0, 24.0, 77.6, 156.0, 114.0]	6.39225	1.0077	0.0179798	7.71283	1.44921	9.38964	0.0216943	-101.473	51.1942	3.04762	1.32651	0.0004082	0.00857219	21.4618	BRESU_RS00655	Bresu_0129		0	0	CCNA_03562	0	0
648	0.149164	23	TIGR00730 family Rossman fold protein	COG1611	3.8e-40	PF03641 | PF18306	3.8e-38 | 8.2e-18	22	66	[6.706136740000001, 6.706136740000001, 5.704482400000001, 5.164135, 6.243968675, 7.668310566666666, 5.164135, 6.987776999999999, 8.47005815, 5.5472493400000005, 9.509552, 7.752333, 6.397097783333334, 5.164135, 6.8094886, 6.768879733333333, 7.752333, 6.3195496, 5.164135, 6.889600333333334, 6.289733533333333, 6.483224433333334]	[7.926826, 7.926826, 6.9550147, 5.164135, 7.869662, 8.357327, 5.164135, 8.0946, 9.821783, 6.7327847, 9.509552, 7.926826, 7.926826, 5.164135, 8.214507, 8.357327, 7.926826, 6.3195496, 5.164135, 7.926826, 7.9022756, 7.926826]	[5, 5, 3, 1, 4, 3, 1, 3, 2, 5, 1, 2, 6, 1, 5, 3, 2, 1, 1, 3, 3, 6]	[122.4, 122.4, 217.0, 7.0, 128.25, 185.66666666666666, 223.0, 117.66666666666667, 159.0, 177.4, 83.0, 70.0, 155.5, 157.0, 141.6, 250.0, 71.0, 131.0, 76.0, 143.66666666666666, 152.33333333333334, 174.83333333333334]	6.62102	1.09943	0.0195101	7.46721	1.30414	9.82178	0.0220036	-60.6492	55.0607	3	1.67874	0.000401822	0.00884007	21.4277	BRESU_RS08980	Bresu_1812		0	0	CCNA_01372	0	0
291	0.21215	23	thioredoxin	COG3118	5.9e-42	PF00085 | PF13098	7.8e-34 | 8.6e-11	18	57	[6.889600333333334, 6.013132433333333, 7.368083766666667, 6.53186625, 6.64990686, 7.8995975000000005, 6.53186625, 7.6977477, 7.091637175000001, 7.752333, 7.752333, 7.752333, 7.752333, 7.091637175000001, 8.553201666666666, 7.752333, 8.73957674, 7.12884205]	[7.926826, 7.7823677, 9.821783, 9.186318, 7.926826, 9.186318, 9.186318, 7.6977477, 7.926826, 7.926826, 7.926826, 7.926826, 7.926826, 7.926826, 10.793594, 7.926826, 10.793594, 9.821783]	[3, 3, 3, 4, 5, 2, 4, 1, 4, 2, 2, 2, 2, 4, 3, 2, 5, 6]	[157.66666666666666, 205.33333333333334, 266.0, 78.75, 171.0, 230.0, 131.5, 230.0, 197.0, 239.0, 83.0, 239.0, 170.0, 197.5, 158.0, 82.0, 122.8, 151.5]	7.38602	0.691148	0.0178072	8.64507	1.03185	10.7936	0.0208427	-27.2194	56.0365	3.16667	1.30171	0.000424145	0.00763461	21.4247	BRESU_RS15855	Bresu_3174	trxA	0	0	CCNA_03653	0	0
221	0.231613	23	TonB-dependent outer membrane receptor	COG4771	1.5e-58	PF00593 | PF07715	2.4e-28 | 1.6e-22	21	61	[5.551460049999999, 5.551460049999999, 6.603913233333333, 7.165269425, 7.3855157, 8.7857685, 6.12192085, 7.752333, 7.578557333333333, 6.5041348249999995, 7.051237433333334, 8.47005815, 6.817096575000001, 6.27482535, 8.357327, 6.393439833333335, 5.164135, 5.164135, 7.264679383333333, 7.6585776166666655, 6.29036665]	[6.0973196, 6.0973196, 7.869662, 9.186318, 7.3855157, 9.389644, 6.7327847, 8.669559, 9.389644, 8.669559, 10.793594, 9.821783, 9.821783, 7.3855157, 8.357327, 7.2100825, 5.164135, 5.164135, 9.389644, 9.186318, 7.2656083]	[2, 2, 3, 4, 1, 2, 2, 2, 3, 4, 6, 2, 4, 2, 1, 3, 2, 2, 6, 6, 2]	[3.0, 3.0, 82.33333333333333, 113.0, 258.0, 21.0, 79.0, 149.0, 147.66666666666666, 74.5, 183.5, 121.0, 72.75, 243.0, 84.0, 38.0, 185.0, 223.5, 174.66666666666666, 155.33333333333334, 10.0]	6.85268	1.02031	0.0192749	8.04987	1.55668	10.7936	0.0226423	-84.7024	76.6169	2.90476	1.50886	0.000389065	0.00817037	21.3497	BRESU_RS04980	Bresu_0999		0	0	CCNA_03108	0	0
650	0.162939	21	outer membrane protein assembly factor	COG0729	4.9e-122	PF01103	1.2e-49	16	59	[6.3461296166666665, 6.3461296166666665, 9.397739233333334, 5.164135, 7.705935, 5.164135, 5.32379875, 6.267476185714287, 7.330164499999999, 5.800883075, 6.458234000000001, 7.752333, 5.164135, 6.8969586, 6.199414200000001, 5.164135]	[7.926826, 7.926826, 10.793594, 5.164135, 10.793594, 5.164135, 5.80279, 7.926826, 8.357327, 7.7823677, 7.926826, 8.669559, 5.164135, 8.357327, 7.926826, 5.164135]	[6, 6, 3, 1, 4, 1, 4, 7, 4, 4, 4, 2, 2, 5, 5, 1]	[56.166666666666664, 56.166666666666664, 284.0, 288.0, 42.25, 254.0, 98.0, 146.71428571428572, 211.0, 224.0, 257.25, 187.0, 70.0, 178.8, 138.8, 219.0]	6.40511	1.1545	0.0137265	7.55295	1.77103	10.7936	0.0161863	-30.5533	82.1142	3.6875	1.82752	0.000493906	0.00790249	21.2202	BRESU_RS06670	Bresu_1348		0	0	CCNA_01675	0	0
333	0.199022	23	exodeoxyribonuclease VII large subunit	COG1570	2.6e-162	PF02601 | PF13742	5.5e-98 | 4e-24	22	59	[6.889600333333334, 6.889600333333334, 5.164135, 8.78576885, 6.393439833333335, 7.64806774, 6.3195496, 6.4309413499999994, 7.3368435, 5.164135, 6.889600333333334, 7.094982100000001, 7.752333, 6.889600333333334, 5.974656100000001, 6.458234000000001, 7.368083766666667, 5.802773400000001, 5.704482400000001, 7.752333, 6.889600333333334, 8.357327]	[8.669559, 8.669559, 5.164135, 10.481363, 7.2100825, 10.481363, 6.3195496, 7.6977477, 9.509552, 5.164135, 7.926826, 10.481363, 8.669559, 8.669559, 6.9550147, 8.669559, 9.821783, 8.357327, 6.9550147, 8.669559, 8.669559, 8.357327]	[3, 3, 2, 2, 3, 5, 1, 2, 2, 1, 3, 4, 2, 3, 2, 4, 3, 5, 3, 2, 3, 1]	[170.0, 170.0, 153.5, 233.0, 250.0, 135.4, 180.0, 209.0, 181.5, 178.0, 100.0, 231.5, 224.0, 160.33333333333334, 84.0, 196.75, 159.66666666666666, 157.8, 178.66666666666666, 224.0, 196.33333333333334, 227.0]	6.81619	0.917284	0.0200852	8.25316	1.47503	10.4814	0.0243195	-18.1614	41.3218	2.68182	1.10315	0.000359204	0.00790249	21.1711	BRESU_RS09145	Bresu_1846		0	0	CCNA_02329	0	0
629	0.158397	22	rRNA maturation RNase YbeY	COG0319	1.2e-45	PF02130	7.2e-35	22	66	[5.569395550000001, 5.569395550000001, 6.228532333333334, 5.549273199999999, 5.4834625, 5.164135, 7.8995975000000005, 5.164135, 5.164135, 6.458234000000001, 6.27482535, 6.889600333333334, 5.8026589, 6.889600333333334, 5.9045952333333345, 5.164135, 5.704482400000001, 6.456978071428572, 6.889600333333334, 5.704482400000001, 5.164135, 5.704482400000001]	[6.9550147, 6.9550147, 8.357327, 6.3195496, 5.80279, 5.164135, 9.186318, 5.164135, 5.164135, 8.669559, 7.3855157, 8.669559, 6.7327847, 8.669559, 7.3855157, 5.164135, 6.9550147, 8.669559, 8.669559, 6.9550147, 5.164135, 6.9550147]	[4, 4, 3, 3, 2, 2, 2, 1, 2, 4, 2, 3, 3, 3, 3, 1, 3, 7, 3, 6, 2, 3]	[66.25, 66.25, 64.33333333333333, 71.33333333333333, 31.5, 114.5, 243.0, 141.0, 75.0, 68.25, 71.5, 62.333333333333336, 61.333333333333336, 60.333333333333336, 106.33333333333333, 133.0, 62.333333333333336, 82.57142857142857, 60.333333333333336, 131.33333333333334, 82.0, 64.33333333333333]	5.94545	0.710567	0.0175194	7.05061	1.34215	9.18632	0.020776	-112.766	43.5655	3	1.3817	0.000401822	0.00884007	21.1518	BRESU_RS01155	Bresu_0231	ybeY	0	0	CCNA_00052	0	0
174	0.251316	23	UDP-N-acetylglucosamine 1-carboxyvinyltransferase	COG0766	6.3e-176	PF00275	2.4e-103	21	64	[7.3368435, 7.3368435, 6.868394599999999, 7.578557333333333, 5.551460049999999, 9.000034, 8.874086, 5.164135, 5.164135, 5.164135, 7.752333, 6.617897750000001, 5.164135, 6.987776999999999, 5.164135, 5.164135, 6.213330283333335, 7.2935994, 6.938372571428572, 6.720522839999999, 5.164135]	[9.509552, 9.509552, 8.214507, 9.389644, 6.0973196, 10.793594, 8.874086, 5.164135, 5.164135, 5.164135, 8.669559, 8.669559, 5.164135, 8.0946, 5.164135, 5.164135, 8.669559, 8.669559, 9.389644, 8.669559, 5.164135]	[2, 2, 5, 3, 2, 4, 1, 1, 1, 2, 2, 4, 1, 3, 1, 1, 6, 5, 7, 10, 1]	[128.5, 128.5, 156.8, 110.0, 30.0, 50.5, 112.0, 123.0, 126.0, 270.5, 52.0, 99.5, 213.0, 65.66666666666667, 213.0, 50.0, 100.0, 139.4, 97.0, 145.6, 213.0]	6.53424	1.2096	0.0183792	7.58901	1.89802	10.7936	0.021346	-75.0492	60.7797	3.04762	2.35991	0.0004082	0.00857219	21.1172	BRESU_RS11150	Bresu_2247	murA	0	0	CCNA_02435	0	0
500	0.168496	23	exodeoxyribonuclease VII small subunit	COG1722	2.3e-24	PF02609	7.8e-21	22	64	[5.569395550000001, 5.569395550000001, 5.974656100000001, 6.076848533333333, 5.164135, 7.8995975000000005, 7.3855157, 9.509552, 6.168712799999999, 6.889600333333334, 5.4834625, 5.773151650000001, 6.13201445, 6.458234000000001, 6.889600333333334, 6.282387566666666, 5.377019999999999, 8.357327, 6.458234000000001, 6.889600333333334, 5.6126524, 6.236888766666667]	[6.9550147, 6.9550147, 6.9550147, 7.9022756, 5.164135, 9.186318, 7.3855157, 9.509552, 7.6977477, 8.669559, 5.80279, 7.2656083, 7.2100825, 8.669559, 8.669559, 6.9550147, 5.80279, 8.357327, 8.669559, 8.669559, 6.3195496, 7.9022756]	[4, 4, 4, 3, 1, 2, 1, 1, 3, 3, 2, 4, 4, 4, 3, 3, 3, 1, 4, 3, 4, 3]	[222.25, 222.25, 200.0, 198.33333333333334, 266.0, 156.0, 290.0, 212.0, 228.66666666666666, 251.0, 229.5, 107.0, 175.75, 249.5, 290.3333333333333, 236.66666666666666, 92.33333333333333, 290.0, 249.5, 236.0, 192.5, 230.0]	6.46173	1.03617	0.0190407	7.57608	1.14102	9.50955	0.0223244	19.3447	50.9793	2.90909	1.08331	0.000389645	0.00857219	21.0813	BRESU_RS13940	Bresu_2794		0	0	CCNA_02151	0	0
639	0.150673	23	serine hydroxymethyltransferase	COG0112	1.6e-191	PF00464	1.4e-169	22	66	[5.704482400000001, 5.704482400000001, 7.9022756, 6.889600333333334, 7.671806042857142, 8.519944259999999, 5.72252895, 5.569395550000001, 5.551460049999999, 5.164135, 6.889600333333334, 6.053971880000001, 5.584367580000001, 7.752333, 5.704482400000001, 6.987776999999999, 6.4309413499999994, 5.4834625, 5.704482400000001, 5.974656100000001, 5.164135, 5.704482400000001]	[6.9550147, 6.9550147, 7.9022756, 7.926826, 9.821783, 10.793594, 6.3195496, 6.9550147, 6.0973196, 5.164135, 7.926826, 7.6977477, 6.9550147, 8.669559, 6.9550147, 8.0946, 7.6977477, 5.80279, 6.9550147, 6.9550147, 5.164135, 6.9550147]	[3, 3, 1, 3, 7, 5, 2, 4, 2, 1, 3, 5, 5, 2, 3, 3, 2, 2, 3, 2, 2, 3]	[206.66666666666666, 206.66666666666666, 163.0, 121.0, 109.57142857142857, 158.6, 220.0, 193.5, 275.0, 260.0, 156.33333333333334, 145.2, 138.8, 224.0, 206.66666666666666, 165.66666666666666, 221.0, 223.5, 235.0, 139.0, 144.0, 208.0]	6.26522	0.948007	0.0184617	7.30541	1.30142	10.7936	0.0215268	-12.674	44.373	3	1.41421	0.000401822	0.00884007	20.9633	BRESU_RS09325	Bresu_1883		0	0	CCNA_01419	0	0
320	0.202396	23	Rsh ppGpp hydrolase-synthetase	COG0317	6.6e-240	PF13328 | PF04607	4.6e-44 | 8.8e-36	21	61	[8.232854200000002, 8.232854200000002, 6.086113625000001, 7.802313866666668, 5.89461268, 5.164135, 5.164135, 5.4223517, 5.164135, 5.164135, 7.752333, 8.553201666666666, 7.899597999999999, 7.825965175, 5.569395550000001, 6.889600333333334, 5.164135, 7.899597999999999, 6.58252864, 6.9689925666666666, 10.247735]	[10.793594, 10.793594, 7.2100825, 7.926826, 7.6977477, 5.164135, 5.164135, 6.0973196, 5.164135, 5.164135, 8.669559, 10.793594, 8.0946, 10.793594, 6.9550147, 8.669559, 5.164135, 8.0946, 8.0946, 8.357327, 10.793594]	[5, 5, 4, 3, 5, 1, 1, 3, 2, 1, 2, 3, 2, 4, 4, 3, 1, 2, 5, 3, 2]	[188.4, 188.4, 171.25, 173.66666666666666, 88.2, 215.0, 236.0, 198.66666666666666, 205.0, 263.0, 118.0, 194.33333333333334, 220.0, 167.5, 220.25, 95.0, 278.0, 105.0, 121.6, 107.0, 115.0]	6.84194	1.42458	0.0192447	7.88838	2.01723	10.7936	0.022188	-25.273	54.8456	2.90476	1.37684	0.000389065	0.00817037	20.9213	BRESU_RS12480	Bresu_2507		0	0	CCNA_01622	0	0
1152	0.126255	20	DUF4908 domain-containing protein			PF16252	1.7e-102	18	54	[6.987776999999999, 6.987776999999999, 7.256532, 7.323802349999999, 6.867056233333333, 5.3577975250000005, 7.656171, 5.40419535, 6.36128242, 6.987776999999999, 5.40419535, 6.987776999999999, 8.214507, 6.282419528571429, 5.80279, 7.2944594999999985, 7.8995975000000005, 6.987776999999999]	[8.0946, 8.0946, 8.357327, 7.869662, 8.357327, 6.0973196, 9.509552, 5.5805597, 8.0946, 8.0946, 5.5805597, 8.0946, 8.214507, 8.0946, 5.80279, 8.214507, 9.186318, 8.0946]	[3, 3, 4, 2, 3, 4, 2, 2, 5, 3, 2, 3, 1, 7, 1, 4, 2, 3]	[174.66666666666666, 174.66666666666666, 150.25, 122.0, 144.66666666666666, 114.25, 148.5, 21.0, 227.0, 253.66666666666666, 21.0, 174.66666666666666, 226.0, 151.28571428571428, 4.0, 80.75, 166.0, 144.0]	6.78132	0.825835	0.0163493	7.74626	1.13308	9.50955	0.0186757	-61.2017	68.231	3	1.41421	0.000401822	0.00723279	20.9149	BRESU_RS04085	Bresu_0820		0	0	CCNA_00546	0	0
143	0.263298	23	acetyl-coenzyme A carboxylase carboxyl transferase subunit beta	COG0777	8.5e-113	PF01039	1.1e-17	18	62	[7.808873520000001, 7.808873520000001, 6.5041348249999995, 6.43763115, 5.164135, 5.164135, 5.164135, 8.47005815, 6.817096575000001, 7.368083766666667, 5.164135, 7.52178346, 7.12884205, 5.164135, 5.164135, 6.243968675, 5.2253361, 7.1975750000000005]	[9.821783, 9.821783, 7.926826, 7.7823677, 5.164135, 5.164135, 5.164135, 9.821783, 9.821783, 9.821783, 5.164135, 9.821783, 9.821783, 5.164135, 5.164135, 7.869662, 5.3477383, 10.793594]	[5, 5, 4, 2, 2, 1, 4, 2, 4, 3, 4, 5, 6, 2, 1, 4, 3, 5]	[159.0, 159.0, 143.0, 79.0, 104.5, 58.0, 102.5, 176.0, 201.5, 208.33333333333334, 122.25, 159.6, 140.16666666666666, 199.0, 255.0, 154.75, 129.66666666666666, 112.2]	6.41761	1.11472	0.0154724	7.74764	2.17622	10.7936	0.018679	-52.0296	47.6965	3.44444	1.46144	0.000461351	0.00830431	20.8849	BRESU_RS16070	Bresu_3220		0	0	CCNA_03656	0	0
388	0.191156	23	LPS export ABC transporter permease LptF					20	63	[7.752333, 7.752333, 5.164135, 7.8995975000000005, 7.084633366666666, 7.0191105, 7.8995975000000005, 7.286382142857142, 5.164135, 5.488343440000001, 7.752333, 5.164135, 7.752333, 5.164135, 5.569395550000001, 7.2943640599999995, 6.3747450400000005, 6.889600333333334, 5.704482400000001, 7.283937042857143]	[7.926826, 7.926826, 5.164135, 9.186318, 8.357327, 8.874086, 9.186318, 8.669559, 5.164135, 6.9550147, 7.926826, 5.164135, 7.926826, 5.164135, 6.9550147, 8.669559, 7.869662, 7.926826, 6.9550147, 9.821783]	[2, 2, 2, 2, 3, 2, 2, 7, 2, 5, 2, 2, 2, 1, 4, 5, 5, 3, 3, 7]	[171.0, 171.0, 103.0, 250.0, 184.0, 151.5, 286.0, 171.71428571428572, 101.0, 129.8, 172.0, 81.0, 173.0, 44.0, 136.25, 254.4, 176.6, 112.66666666666667, 164.33333333333334, 117.71428571428571]	6.673	1.04632	0.0178757	7.58952	1.41492	9.82178	0.0203309	-42.4511	57.5906	3.15	1.71099	0.000421913	0.00843825	20.7887	BRESU_RS12845	Bresu_2580		0	0	CCNA_01762	0	0
327	0.200748	23	insulinase family protein	COG0612	1.1e-90	PF05193 | PF00675	2.9e-31 | 4.1e-26	21	62	[6.215581650000001, 6.215581650000001, 5.164135, 5.164135, 5.164135, 6.987776999999999, 6.076848533333333, 5.164135, 6.987776999999999, 7.3368435, 7.302228671428571, 7.671544366666667, 8.47005815, 6.987776666666666, 5.549273199999999, 5.164135, 5.926728000000001, 6.098049366666667, 7.8995975000000005, 8.214507, 7.283167116666667]	[8.214507, 8.214507, 5.164135, 5.164135, 5.164135, 8.0946, 7.9022756, 5.164135, 8.0946, 9.509552, 9.186318, 8.214507, 9.821783, 9.186318, 6.3195496, 5.164135, 8.214507, 7.2100825, 9.186318, 8.214507, 10.481363]	[4, 4, 1, 1, 2, 3, 3, 1, 3, 2, 7, 3, 2, 3, 3, 1, 4, 6, 2, 1, 6]	[122.75, 122.75, 12.0, 21.0, 18.0, 119.0, 175.33333333333334, 101.0, 129.0, 136.5, 192.42857142857142, 125.33333333333333, 78.0, 186.0, 153.0, 25.0, 123.25, 78.16666666666667, 211.0, 63.0, 133.83333333333334]	6.52591	1.0571	0.0183557	7.70886	1.66351	10.4814	0.0216831	-89.2217	57.2653	2.95238	1.70367	0.000395443	0.00830431	20.7804	BRESU_RS13705	Bresu_2748		0	0	CCNA_02721	0	0
712	0.14169	23	30S ribosomal protein S21	COG0828	1.7e-27	PF01165	7.6e-20	19	64	[6.4898438249999995, 6.4898438249999995, 7.6977477, 5.164135, 7.752333, 5.80279, 6.956811316666666, 7.0107591750000005, 8.78576885, 5.164135, 6.7314245999999995, 6.4898438249999995, 5.164135, 6.4898438249999995, 5.164135, 6.7314245999999995, 5.164135, 6.2316401400000005, 6.7314245999999995]	[8.214507, 8.214507, 7.6977477, 5.164135, 7.926826, 5.80279, 9.186318, 9.186318, 10.481363, 5.164135, 8.214507, 8.214507, 5.164135, 8.214507, 5.164135, 8.214507, 5.164135, 8.214507, 8.214507]	[4, 4, 1, 2, 2, 1, 6, 4, 2, 1, 5, 4, 4, 4, 2, 5, 3, 5, 5]	[60.75, 60.75, 63.0, 69.5, 102.0, 38.0, 47.0, 19.5, 77.0, 54.0, 80.8, 60.75, 59.0, 60.0, 118.5, 80.8, 36.333333333333336, 86.0, 111.6]	6.43222	0.980113	0.0163692	7.46411	1.60622	10.4814	0.0189952	-132.354	24.6656	3.36842	1.52904	0.000451168	0.00857219	20.7697	BRESU_RS11120	Bresu_2241		0	0	CCNA_03406	0	0
1120	0.111551	23	cell division protein FtsA	COG0849	8.1e-102	PF14450 | PF02491	4.2e-30 | 9.2e-16	21	69	[6.939325883333333, 6.939325883333333, 6.889600333333334, 5.164135, 5.164135, 6.43763115, 5.164135, 5.974656100000001, 5.164135, 7.368083766666667, 7.063281139999999, 6.685727185714286, 5.4834625, 6.269162316666667, 5.164135, 7.063281139999999, 5.164135, 5.4834625, 6.25908486, 5.549273199999999, 6.747087650000001]	[7.926826, 7.926826, 7.926826, 5.164135, 5.164135, 7.7823677, 5.164135, 6.9550147, 5.164135, 9.821783, 7.926826, 7.926826, 5.80279, 7.869662, 5.164135, 7.926826, 5.164135, 5.80279, 7.869662, 6.3195496, 7.926826]	[6, 6, 3, 1, 1, 2, 2, 2, 2, 3, 5, 7, 2, 6, 1, 5, 1, 2, 5, 3, 4]	[66.83333333333333, 66.83333333333333, 69.0, 260.0, 10.0, 77.0, 184.0, 113.0, 178.0, 169.33333333333334, 50.0, 69.14285714285714, 80.5, 70.83333333333333, 117.0, 50.0, 172.0, 79.5, 50.4, 61.333333333333336, 68.25]	6.10177	0.779506	0.0171628	6.8903	1.36977	9.82178	0.0193807	-101.764	59.153	3.28571	1.90595	0.00044009	0.0092419	20.6709	BRESU_RS13375	Bresu_2688	ftsA	0	0	CCNA_02624	0	0
455	0.175719	23	thioredoxin-disulfide reductase	COG0492	2.3e-102	PF07992 | PF13738	1.3e-44 | 7.4e-19	22	59	[5.7418423, 5.7418423, 6.3195496, 7.89959775, 6.86349455, 7.752333, 5.164135, 6.559066333333334, 6.486749033333333, 8.357327, 6.943934919999999, 7.752333, 5.549273199999999, 6.228532333333334, 6.889600333333334, 6.889600333333334, 7.1336970399999995, 8.357327, 6.760731, 6.889600333333334, 8.357327, 7.752333]	[6.3195496, 6.3195496, 6.3195496, 9.186318, 7.926826, 8.669559, 5.164135, 8.357327, 8.357327, 8.357327, 9.389644, 8.669559, 6.3195496, 8.357327, 8.669559, 7.926826, 8.669559, 8.357327, 8.357327, 8.669559, 8.357327, 8.669559]	[2, 2, 1, 4, 4, 2, 1, 6, 3, 1, 5, 2, 3, 3, 3, 3, 5, 1, 2, 3, 1, 2]	[212.0, 212.0, 177.0, 187.5, 102.0, 169.0, 91.0, 127.0, 126.33333333333333, 176.0, 177.6, 176.0, 145.0, 117.33333333333333, 200.66666666666666, 217.0, 182.0, 176.0, 141.0, 200.66666666666666, 176.0, 176.0]	6.92683	0.909719	0.0204112	7.9723	1.09241	9.38964	0.0234919	-33.4045	35.0074	2.68182	1.39435	0.000359204	0.00790249	20.4507	BRESU_RS04870	Bresu_0978	trxB	0	0	CCNA_02964	0	0
745	0.138323	23	ATP-dependent DNA helicase RecG	COG1200	5e-240	PF00271 | PF00270	5.5e-16 | 1.9e-14	22	70	[5.4223517, 5.4223517, 5.551460049999999, 5.164135, 5.8026589, 5.164135, 6.355481040000001, 7.3855157, 5.164135, 5.485812450000001, 5.164135, 5.4223517, 6.344060225, 5.551460049999999, 5.551460049999999, 8.874086, 5.76955768, 5.4223517, 5.3577975250000005, 7.579689575, 5.551460049999999, 5.4223517]	[6.0973196, 6.0973196, 6.0973196, 5.164135, 6.7327847, 5.164135, 8.874086, 7.3855157, 5.164135, 6.3195496, 5.164135, 6.0973196, 9.509552, 6.0973196, 6.0973196, 8.874086, 7.2656083, 6.0973196, 6.0973196, 9.821783, 6.0973196, 6.0973196]	[3, 3, 2, 1, 3, 1, 10, 1, 1, 6, 2, 3, 8, 2, 2, 1, 5, 3, 4, 4, 2, 3]	[174.0, 174.0, 217.0, 72.0, 212.0, 73.0, 120.7, 215.0, 14.0, 163.16666666666666, 168.5, 158.33333333333334, 139.25, 217.0, 217.0, 46.0, 102.0, 210.66666666666666, 162.0, 153.25, 217.0, 210.66666666666666]	5.8604	0.917708	0.0172688	6.65512	1.36601	9.82178	0.0196106	-43.7939	59.9368	3.18182	2.26909	0.000426174	0.00937584	20.2547	BRESU_RS09570	Bresu_1929	recG	0	0	CCNA_01504	0	0
234	0.229459	23	rod shape-determining protein MreB	COG1077	4.8e-148	PF06723 | PF00012	1.3e-144 | 9.5e-13	20	55	[6.760731, 6.760731, 8.47005815, 8.269050925, 6.760731, 6.987776666666666, 6.84521485, 7.707665833333333, 5.164135, 7.021349825, 6.760731, 6.760731, 5.164135, 7.0800585, 7.578557566666667, 5.962433000000001, 7.752333, 8.357327, 5.551460049999999, 7.861501200000001]	[8.357327, 8.357327, 9.821783, 10.481363, 8.357327, 9.186318, 7.9022756, 10.481363, 5.164135, 7.926826, 8.357327, 8.357327, 5.164135, 8.357327, 10.481363, 8.357327, 8.669559, 8.357327, 6.0973196, 9.389644]	[2, 2, 2, 4, 2, 3, 4, 6, 2, 4, 2, 2, 1, 2, 3, 4, 2, 1, 2, 5]	[100.0, 100.0, 114.0, 163.0, 97.5, 143.0, 114.0, 160.33333333333334, 114.5, 24.0, 100.5, 100.0, 118.0, 69.0, 118.66666666666667, 89.0, 192.0, 53.0, 182.0, 56.6]	6.97884	0.948195	0.018695	8.38124	1.47328	10.4814	0.0224517	-89.545	41.6484	2.75	1.29904	0.000368336	0.00736673	20.0421	BRESU_RS11415	Bresu_2299		0	0	CCNA_01612	0	0
1593	0.0884837	23	30S ribosomal protein S13	COG0099	5.5e-43	PF00416	3.8e-33	21	71	[5.614627660000001, 5.614627660000001, 5.164135, 6.255703128571429, 5.164135, 6.928503825, 5.164135, 5.164135, 7.578557333333333, 5.164135, 5.80279, 5.614627660000001, 5.32379875, 5.614627660000001, 5.164135, 5.80279, 7.323802349999999, 5.32379875, 5.4834625, 5.569395550000001, 5.7272508250000005]	[7.2656083, 7.2656083, 5.164135, 7.7823677, 5.164135, 7.9022756, 5.164135, 5.164135, 9.389644, 5.164135, 5.80279, 7.2656083, 5.80279, 7.2656083, 5.164135, 5.80279, 7.869662, 5.80279, 5.80279, 6.9550147, 7.2656083]	[5, 5, 2, 7, 1, 4, 2, 1, 3, 2, 2, 5, 4, 5, 3, 2, 2, 4, 4, 4, 4]	[103.0, 103.0, 152.0, 96.71428571428571, 24.0, 127.25, 188.0, 259.0, 135.66666666666666, 164.5, 44.5, 103.0, 111.0, 101.4, 93.0, 44.5, 97.0, 111.0, 111.25, 105.25, 89.0]	5.7411	0.692449	0.0161483	6.48694	1.19739	9.38964	0.0182462	-87.4271	49.346	3.38095	1.52678	0.000452847	0.00950978	20.0249	BRESU_RS07540	Bresu_1530	rpsM	0	0	CCNA_01328	0	0
369	0.194989	23	NAD-dependent DNA ligase LigA	COG0272	1.2e-257	PF01653 | PF03120	1e-113 | 1.8e-33	22	60	[6.327641916666667, 6.327641916666667, 6.64990686, 5.164135, 5.164135, 5.164135, 8.874086, 6.760731, 5.164135, 10.247735, 7.752333, 5.164135, 6.458234000000001, 7.752333, 6.578264175000001, 7.752333, 6.889600333333334, 6.7522454142857145, 7.8995975000000005, 7.752333, 7.8995975000000005, 7.752333]	[7.926826, 7.926826, 7.926826, 5.164135, 5.164135, 5.164135, 8.874086, 8.357327, 5.164135, 10.793594, 7.926826, 5.164135, 7.926826, 7.926826, 8.669559, 7.926826, 7.926826, 8.669559, 9.186318, 7.926826, 9.186318, 7.926826]	[6, 6, 5, 1, 1, 1, 1, 2, 1, 2, 2, 2, 4, 2, 4, 2, 3, 7, 2, 2, 2, 2]	[141.5, 141.5, 176.0, 224.0, 239.0, 293.0, 224.0, 176.5, 161.0, 224.0, 224.0, 145.5, 113.25, 188.0, 129.5, 188.0, 144.66666666666666, 162.28571428571428, 192.0, 186.0, 178.0, 190.0]	6.92035	1.29422	0.0203921	7.6739	1.51255	10.7936	0.0226126	-16.2863	41.1288	2.72727	1.76279	0.000365292	0.00803643	20.0189	BRESU_RS08025	Bresu_1627	ligA	0	0	CCNA_01590	0	0
328	0.230286	20	globin-coupled sensor protein	COG0840	4.3e-62	PF11563 | PF00015	1.6e-35 | 1.3e-31	18	53	[6.582528400000001, 6.582528400000001, 7.781922350000001, 5.164135, 5.164135, 7.35558766, 5.164135, 8.47005815, 5.164135, 6.12924254, 6.708812540000001, 5.164135, 5.164135, 6.4309413499999994, 6.708812540000001, 5.164135, 5.164135, 7.0965786600000005]	[9.821783, 9.821783, 9.389644, 5.164135, 5.164135, 9.821783, 5.164135, 9.821783, 5.164135, 9.509552, 9.389644, 5.164135, 5.164135, 7.6977477, 9.389644, 5.164135, 5.164135, 9.821783]	[5, 5, 4, 1, 1, 5, 1, 2, 1, 5, 5, 2, 2, 2, 5, 1, 1, 5]	[151.4, 151.4, 112.0, 263.0, 3.0, 211.0, 82.0, 65.0, 147.0, 166.6, 70.8, 188.5, 46.5, 216.0, 87.8, 148.0, 158.0, 187.2]	6.17556	1.03379	0.0148888	7.54435	2.17764	9.82178	0.0181889	-63.6	65.1899	2.94444	1.77865	0.00039438	0.00709885	19.9925	BRESU_RS00150	Bresu_0029		0	0	CCNA_02402	0	0
308	0.205038	23	ribonucleotide-diphosphate reductase subunit alpha	COG0209	1.7e-170	PF02867 | PF00317	2.1e-110 | 1.5e-15	21	56	[7.008092250000001, 7.008092250000001, 6.393439833333335, 5.164135, 5.164135, 8.47005815, 6.8978505, 7.559146528571429, 6.612788540000001, 7.008092250000001, 7.008092250000001, 7.008092250000001, 7.578557566666667, 8.47005815, 7.368083766666667, 6.393439833333335, 10.247735, 7.544318100000001, 6.013132433333333, 7.008092250000001, 7.008092250000001]	[7.2100825, 7.2100825, 7.2100825, 5.164135, 5.164135, 9.821783, 6.8978505, 10.481363, 10.481363, 7.2100825, 7.2100825, 7.2100825, 10.481363, 9.821783, 9.821783, 7.2100825, 10.793594, 10.793594, 7.7823677, 7.2100825, 7.2100825]	[2, 2, 3, 2, 1, 2, 1, 7, 5, 2, 2, 2, 3, 2, 3, 3, 2, 5, 3, 2, 2]	[86.0, 86.0, 124.0, 70.5, 71.0, 282.0, 218.0, 110.0, 110.0, 75.0, 86.0, 86.0, 106.0, 84.0, 177.66666666666666, 78.0, 56.0, 99.8, 175.33333333333334, 53.0, 80.0]	7.09207	1.07753	0.0199482	8.20933	1.77386	10.7936	0.0230908	-89.7952	55.9701	2.66667	1.39158	0.000357175	0.00750067	19.9879	BRESU_RS00915	Bresu_0182		0	0	CCNA_03607	0	0
134	0.268176	23	folate-binding protein	COG0354	2.4e-63			19	56	[7.3368435, 7.3368435, 6.987776666666666, 6.999340466666666, 5.164135, 7.323802349999999, 5.164135, 5.164135, 5.164135, 6.71635965, 7.177930216666667, 7.3368435, 7.3855157, 7.58068926, 6.030992749999999, 7.177930216666667, 6.965295125000001, 6.987776666666666, 7.58068926]	[9.509552, 9.509552, 9.186318, 8.0946, 5.164135, 7.869662, 5.164135, 5.164135, 5.164135, 9.186318, 9.821783, 9.509552, 7.3855157, 9.821783, 6.8978505, 9.821783, 9.186318, 9.186318, 9.821783]	[2, 2, 3, 3, 1, 2, 1, 1, 1, 6, 6, 2, 1, 5, 2, 6, 4, 3, 5]	[84.0, 84.0, 106.33333333333333, 133.0, 149.0, 119.0, 98.0, 88.0, 263.0, 141.83333333333334, 92.5, 84.0, 46.0, 80.0, 167.0, 103.16666666666667, 95.0, 105.33333333333333, 124.8]	6.7148	0.867199	0.0170883	8.18238	1.76062	9.82178	0.0208231	-86.107	44.7205	2.94737	1.79102	0.000394772	0.00750067	19.9223	BRESU_RS15140	Bresu_3029		0	0	CCNA_00389	0	0
193	0.243281	23	EAL domain-containing protein	COG5001	1.5e-191	PF00563 | PF00990	8.4e-72 | 9.6e-43	19	60	[6.458234000000001, 6.458234000000001, 6.295438340000001, 6.936997099999999, 7.578557333333333, 6.8668253, 8.874086, 7.721401000000001, 5.164135, 5.164135, 7.752333, 5.164135, 5.164135, 6.937126750000001, 6.5318665, 5.151259433333333, 5.40419535, 8.091631116666667, 5.164135]	[7.926826, 7.926826, 8.669559, 8.669559, 9.389644, 9.509552, 8.874086, 10.793594, 5.164135, 5.164135, 7.926826, 5.164135, 5.164135, 9.821783, 8.0946, 5.164135, 5.5805597, 10.793594, 5.164135]	[4, 4, 5, 5, 3, 5, 1, 6, 1, 1, 2, 1, 1, 4, 4, 3, 2, 6, 2]	[167.0, 167.0, 198.8, 195.0, 195.66666666666666, 98.2, 235.0, 156.5, 21.0, 21.0, 181.0, 106.0, 71.0, 146.0, 209.75, 152.33333333333334, 149.0, 116.66666666666667, 129.0]	6.46731	1.14428	0.0164585	7.62957	2.00423	10.7936	0.0194163	-57.057	57.8741	3.15789	1.72484	0.00042297	0.00803643	19.9032	BRESU_RS05920	Bresu_1191		0	0	CCNA_00940	0	0
136	0.267526	23	UMP kinase	COG0528	1.6e-99	PF00696	9.3e-29	22	55	[6.612607333333333, 6.612607333333333, 6.747087650000001, 7.32380235, 7.752333, 5.40419535, 8.357327, 5.164135, 6.393439833333335, 7.752333, 5.324175233333333, 9.509552, 7.54458825, 8.26905075, 9.509552, 5.164135, 7.54458825, 7.323802349999999, 7.578557333333333, 9.509552, 7.105950225000001, 7.3368435]	[9.509552, 9.509552, 8.669559, 7.869662, 8.669559, 5.5805597, 8.357327, 5.164135, 7.2100825, 7.926826, 5.5805597, 9.509552, 9.509552, 9.389644, 9.509552, 5.164135, 9.509552, 7.869662, 9.389644, 9.509552, 9.821783, 9.509552]	[3, 3, 4, 4, 2, 2, 1, 1, 3, 2, 3, 1, 4, 4, 1, 1, 4, 2, 3, 1, 4, 2]	[169.0, 169.0, 193.75, 97.5, 300.0, 161.0, 224.0, 37.0, 119.0, 176.0, 164.33333333333334, 179.0, 259.75, 221.0, 180.0, 263.0, 72.75, 161.0, 121.33333333333333, 178.0, 163.75, 231.0]	7.26546	1.27953	0.0214091	8.30634	1.54957	9.82178	0.0244762	-25.4015	60.614	2.5	1.15798	0.000334851	0.00736673	19.863	BRESU_RS12435	Bresu_2497		0	0	CCNA_01998	0	0
168	0.265501	22	Flp pilus assembly protein CpaB	COG3745	2.1e-47	PF16976	2.4e-30	16	47	[10.247735, 10.247735, 6.43763115, 7.095582333333334, 5.164135, 5.164135, 8.126250666666666, 7.705935, 7.99478865, 10.247735, 7.578557333333333, 8.269050825, 5.8026589, 7.0191105, 10.247735, 8.336053266666669]	[10.793594, 10.793594, 7.7823677, 9.509552, 5.164135, 5.164135, 8.874086, 10.793594, 10.793594, 10.793594, 9.389644, 10.793594, 6.7327847, 8.874086, 10.793594, 10.793594]	[2, 2, 2, 6, 1, 1, 3, 4, 4, 2, 3, 4, 3, 2, 2, 6]	[138.0, 138.0, 124.0, 150.33333333333334, 130.0, 219.0, 217.33333333333334, 177.25, 127.75, 138.0, 124.0, 170.5, 182.33333333333334, 160.5, 129.0, 126.33333333333333]	7.8553	1.68585	0.0168343	9.23997	1.95749	10.7936	0.0198017	-46.7292	30.7433	2.9375	1.4777	0.00039345	0.0062952	19.7399	BRESU_RS03210	Bresu_0642	cpaB	0	0	CCNA_03041	0	0
405	0.194197	22	sulfur carrier protein ThiS	COG2104	3.1e-15	PF02597	1.5e-14	20	56	[6.889600333333334, 6.889600333333334, 7.752333, 5.164135, 9.509552, 7.8259655, 7.9022756, 8.319017566666666, 5.164135, 5.164135, 7.142769150000001, 6.458234000000001, 5.164135, 6.889600333333334, 6.458234000000001, 9.000034, 5.164135, 6.026867666666668, 5.164135, 6.889600333333334]	[8.669559, 8.669559, 8.669559, 5.164135, 9.509552, 8.669559, 7.9022756, 9.389644, 5.164135, 5.164135, 7.926826, 8.669559, 5.164135, 8.669559, 8.669559, 10.793594, 5.164135, 8.669559, 5.164135, 8.669559]	[3, 3, 2, 2, 1, 4, 1, 3, 1, 3, 4, 4, 1, 3, 4, 4, 2, 6, 2, 3]	[151.66666666666666, 151.66666666666666, 133.0, 238.5, 28.0, 196.0, 86.0, 128.0, 198.0, 155.0, 114.0, 142.5, 210.0, 151.0, 142.5, 99.0, 120.0, 136.33333333333334, 139.0, 129.33333333333334]	6.74692	1.31614	0.0180737	7.72664	1.77231	10.7936	0.0206982	-57.525	44.8044	2.8	1.28841	0.000375033	0.00750067	19.6678	BRESU_RS10915	Bresu_2200	thiS	0	0	CCNA_01958	0	0
303	0.20692	23	type II 3-dehydroquinate dehydratase	COG0757	5.3e-60	PF01220	1.8e-57	20	57	[6.889600333333334, 6.889600333333334, 7.752333, 5.164135, 7.8259655, 7.9022756, 8.319017566666666, 5.164135, 5.164135, 5.164135, 6.458234000000001, 7.752333, 8.09234374, 6.889600333333334, 6.458234000000001, 9.000034, 7.752333, 6.199414200000001, 5.164135, 6.889600333333334]	[8.669559, 8.669559, 8.669559, 5.164135, 8.669559, 7.9022756, 9.389644, 5.164135, 5.164135, 5.164135, 8.669559, 8.669559, 9.389644, 8.669559, 8.669559, 10.793594, 8.669559, 8.669559, 5.164135, 8.669559]	[3, 3, 2, 2, 4, 1, 3, 1, 1, 3, 4, 2, 5, 3, 4, 4, 2, 5, 2, 3]	[163.33333333333334, 163.33333333333334, 180.0, 65.0, 143.0, 208.0, 193.66666666666666, 21.0, 284.0, 122.0, 171.5, 180.0, 76.0, 163.0, 171.5, 179.0, 164.0, 154.4, 189.0, 185.66666666666666]	6.84458	1.17841	0.0183353	7.93305	1.68417	10.7936	0.0212511	-41.13	54.2802	2.85	1.19478	0.000381731	0.00763461	19.6602	BRESU_RS10920	Bresu_2201		0	0	CCNA_01959	0	0
501	0.168424	23	ATP-dependent Clp protease ATP-binding subunit ClpX	COG1219	8.2e-198	PF07724 | PF06689	1.8e-49 | 2.8e-20	21	62	[5.164135, 5.164135, 6.987776999999999, 8.7857685, 7.6550056799999995, 6.013132433333333, 8.6047341, 5.802773400000001, 6.12402608, 6.228532333333334, 6.853199283333333, 5.57806815, 5.164135, 5.40419535, 5.164135, 5.704482400000001, 6.760731, 5.324175233333333, 5.729059300000001, 8.47005815, 5.164135]	[5.164135, 5.164135, 8.0946, 9.389644, 9.389644, 7.7823677, 9.821783, 8.357327, 7.869662, 8.357327, 7.926826, 6.9550147, 5.164135, 5.5805597, 5.164135, 6.9550147, 8.357327, 5.5805597, 6.9550147, 9.821783, 5.164135]	[1, 1, 3, 2, 5, 3, 3, 5, 5, 3, 6, 4, 2, 2, 1, 3, 2, 3, 4, 2, 2]	[75.0, 75.0, 157.66666666666666, 230.0, 205.8, 50.333333333333336, 169.0, 116.0, 158.0, 81.33333333333333, 103.83333333333333, 158.75, 44.0, 123.0, 74.0, 122.33333333333333, 142.5, 96.0, 92.75, 227.0, 100.0]	6.2784	1.17089	0.0176596	7.28643	1.62515	9.82178	0.0204949	-76.081	52.6265	2.95238	1.39646	0.000395443	0.00830431	19.6417	BRESU_RS08645	Bresu_1747	clpX	0	0	CCNA_02039	0	0
101	0.315553	21	CoA transferase	COG1804	1.7e-110	PF02515	2.7e-84	16	51	[8.26905075, 8.26905075, 7.752333, 7.64420678, 7.578557566666667, 5.164135, 7.902439500000002, 6.6414345400000006, 7.6480676, 9.0736665, 5.164135, 6.6414345400000006, 5.164135, 5.164135, 10.247735, 5.164135]	[9.389644, 9.389644, 7.926826, 9.821783, 10.481363, 5.164135, 9.389644, 8.0946, 9.389644, 10.793594, 5.164135, 8.0946, 5.164135, 5.164135, 10.793594, 5.164135]	[4, 4, 2, 5, 3, 1, 4, 5, 5, 4, 1, 5, 2, 1, 2, 3]	[54.5, 54.5, 161.0, 85.2, 153.0, 17.0, 187.0, 107.4, 75.4, 54.5, 55.0, 108.0, 88.0, 30.0, 45.0, 75.0]	7.09304	1.53276	0.0152007	8.0866	2.13487	10.7936	0.01733	-115.594	46.7507	3.1875	1.46709	0.000426935	0.00683097	19.6389	BRESU_RS08290	Bresu_1677		0	0	CCNA_01917	0	0
340	0.198376	23	hypothetical protein					17	57	[6.23096705, 6.23096705, 6.458234000000001, 6.458234000000001, 5.704482400000001, 7.752333, 7.802313866666666, 8.137637957142859, 5.164135, 7.091637175000001, 5.4834625, 6.315820250000001, 7.752333, 6.458234000000001, 10.247735, 7.578557333333333, 5.164135]	[7.6977477, 7.6977477, 7.926826, 8.669559, 6.9550147, 7.926826, 8.669559, 10.793594, 5.164135, 7.926826, 5.80279, 7.926826, 7.926826, 7.926826, 10.793594, 9.389644, 5.164135]	[4, 4, 4, 4, 3, 2, 3, 7, 1, 4, 2, 6, 2, 4, 2, 3, 2]	[78.0, 78.0, 84.5, 230.75, 119.33333333333333, 69.0, 136.66666666666666, 227.57142857142858, 60.0, 78.75, 213.5, 94.5, 81.0, 32.0, 142.0, 214.0, 142.0]	6.82537	1.25306	0.0155413	7.90344	1.54342	10.7936	0.017996	-77.5546	61.9136	3.35294	1.49277	0.000449095	0.00763461	19.5868	BRESU_RS06950	Bresu_1410		0	0	CCNA_01660	0	0
1030	0.1172	23	30S ribosomal protein S20	COG0268	2.3e-26	PF01649	6.9e-27	20	68	[5.32379875, 5.32379875, 5.164135, 6.570515674999999, 5.433915166666666, 6.6295629, 5.164135, 5.164135, 5.14482165, 5.324175233333333, 5.4834625, 6.47749454, 5.32379875, 6.458234000000001, 5.4223517, 5.164135, 6.106689328571429, 5.7418423, 5.9853545, 5.164135]	[5.80279, 5.80279, 5.164135, 8.874086, 6.0973196, 9.186318, 5.164135, 5.164135, 5.164135, 5.5805597, 5.80279, 9.509552, 5.80279, 8.669559, 6.0973196, 5.164135, 9.509552, 6.3195496, 8.214507, 5.164135]	[4, 4, 3, 4, 3, 6, 1, 1, 2, 3, 2, 5, 4, 4, 3, 2, 7, 2, 6, 2]	[111.75, 111.75, 184.0, 101.0, 99.0, 144.66666666666666, 13.0, 65.0, 163.0, 135.66666666666666, 160.5, 136.6, 115.0, 160.75, 135.66666666666666, 241.5, 107.28571428571429, 160.5, 100.33333333333333, 207.5]	5.62852	0.522125	0.0150778	6.61271	1.61576	9.50955	0.0177142	-67.2765	48.6967	3.4	1.62481	0.000455398	0.00910796	19.5506	BRESU_RS16650	Bresu_3337	rpsT	0	0	CCNA_00007	0	0
141	0.26725	23	TetR/AcrR family transcriptional regulator	COG1309	4.9e-23	PF14246 | PF00440	1.2e-22 | 2e-15	22	54	[9.509552, 9.509552, 6.889600333333334, 5.164135, 7.2346934, 5.76955768, 7.840563566666667, 8.78576885, 6.889600333333334, 8.874086, 5.164135, 10.247735, 7.368083766666667, 9.509552, 7.0191105, 7.2935992, 5.164135, 7.3802124, 5.164135, 7.1427691499999995, 6.27482535, 7.8995975000000005]	[9.509552, 9.509552, 8.669559, 5.164135, 7.926826, 7.2656083, 8.874086, 10.481363, 7.926826, 8.874086, 5.164135, 10.793594, 9.821783, 9.509552, 8.874086, 9.186318, 5.164135, 9.821783, 5.164135, 8.669559, 7.3855157, 9.186318]	[1, 1, 3, 1, 5, 5, 3, 2, 3, 1, 1, 2, 3, 1, 2, 5, 1, 4, 2, 4, 2, 2]	[187.0, 187.0, 138.33333333333334, 73.0, 121.6, 151.4, 198.0, 294.0, 169.33333333333334, 230.0, 198.0, 130.0, 134.66666666666666, 187.0, 209.5, 147.6, 170.0, 122.0, 82.0, 207.75, 165.5, 16.0]	7.36795	1.51759	0.0217111	8.31557	1.71018	10.7936	0.0245034	-40.0144	57.3764	2.45455	1.3727	0.000328763	0.00723279	19.5235	BRESU_RS11580	Bresu_2333		0	0	CCNA_00811	0	0
285	0.246565	20	M23 family metallopeptidase	COG0739	9.4e-44	PF01551	3.3e-29	16	47	[7.008092250000001, 7.008092250000001, 8.553201666666666, 5.164135, 8.78576885, 6.938688666666667, 8.78576885, 7.578557333333333, 7.52178346, 7.3552082, 5.164135, 8.338072666666667, 7.05188842, 5.138383866666667, 5.377019999999999, 7.3368435]	[7.2100825, 7.2100825, 10.793594, 5.164135, 10.481363, 8.0946, 10.481363, 9.389644, 9.821783, 9.821783, 5.164135, 9.509552, 9.186318, 5.164135, 5.80279, 9.509552]	[2, 2, 3, 1, 2, 6, 2, 3, 5, 3, 2, 3, 5, 3, 3, 2]	[106.0, 106.0, 98.0, 106.0, 18.0, 104.83333333333333, 133.0, 81.33333333333333, 72.0, 114.33333333333333, 215.5, 180.33333333333334, 92.4, 169.33333333333334, 83.66666666666667, 94.0]	7.0691	1.22979	0.0151494	8.30031	1.99092	10.7936	0.017788	-89.0792	44.9579	2.9375	1.29753	0.00039345	0.0062952	19.5057	BRESU_RS10855	Bresu_2188		0	0	CCNA_01948	0	0
194	0.253988	22	NAD(+) diphosphatase	COG2816	2.8e-95	PF00293 | PF09296	1.8e-17 | 4.4e-17	18	52	[7.841912166666666, 7.841912166666666, 5.164135, 5.551460049999999, 7.770489166666668, 6.3195496, 5.164135, 8.60364985, 7.0390241, 6.92573132, 8.357327, 7.841912166666666, 5.164135, 6.54406374, 7.256532, 8.357327, 7.51051774, 7.251131233333333]	[9.509552, 9.509552, 5.164135, 6.0973196, 10.793594, 6.3195496, 5.164135, 9.509552, 8.214507, 9.509552, 8.357327, 9.509552, 5.164135, 9.509552, 8.669559, 8.357327, 9.509552, 9.509552]	[3, 3, 1, 2, 6, 1, 2, 2, 4, 5, 1, 3, 1, 5, 4, 1, 5, 3]	[158.66666666666666, 158.66666666666666, 59.0, 176.0, 146.16666666666666, 92.0, 95.5, 125.5, 201.25, 99.6, 154.0, 158.66666666666666, 33.0, 119.0, 245.25, 154.0, 133.2, 155.66666666666666]	7.02805	1.11154	0.0169441	8.24322	1.76839	10.7936	0.0198738	-63.0481	48.4783	2.88889	1.59474	0.000386939	0.00696491	19.484	BRESU_RS02975	Bresu_0595	nudC	0	0	CCNA_00267	0	0
311	0.235524	20	glutathione S-transferase family protein	COG0625	4.9e-33			17	47	[6.58252844, 6.58252844, 5.164135, 7.526383866666667, 5.164135, 5.164135, 5.164135, 7.705935, 8.06144194, 7.8995975000000005, 7.8995975000000005, 5.164135, 6.53186625, 7.752333, 10.247735, 6.25832, 8.553201666666666]	[9.186318, 9.186318, 5.164135, 8.874086, 5.164135, 5.164135, 5.164135, 10.793594, 10.793594, 9.186318, 9.186318, 5.164135, 9.186318, 7.926826, 10.793594, 9.186318, 10.793594]	[5, 5, 1, 3, 1, 1, 1, 4, 5, 2, 2, 1, 4, 2, 2, 5, 3]	[154.8, 154.8, 154.0, 122.66666666666667, 297.0, 83.0, 163.0, 83.0, 155.6, 68.0, 83.0, 252.0, 166.75, 67.0, 92.0, 103.4, 127.66666666666667]	6.90718	1.4322	0.0157276	8.28905	2.15871	10.7936	0.0188741	-63.0775	61.1219	2.76471	1.5541	0.000370306	0.0062952	19.4793	BRESU_RS03780	Bresu_0759		0	0	CCNA_00260	0	0
339	0.207429	22	7-cyano-7-deazaguanine synthase QueC	COG0603	5.2e-63	PF06508	2.2e-68	19	56	[7.368083766666667, 7.368083766666667, 6.889600333333334, 6.889600333333334, 6.889600333333334, 5.4834625, 7.752333, 6.3195496, 6.53186625, 6.065120320000001, 6.889600333333334, 8.061079666666666, 7.634286983333332, 5.164135, 6.987776999999999, 5.4223517, 5.164135, 6.4309413499999994, 5.164135]	[9.821783, 9.821783, 7.926826, 7.926826, 8.669559, 5.80279, 7.926826, 6.3195496, 9.186318, 7.2656083, 7.926826, 9.509552, 9.821783, 5.164135, 8.0946, 6.0973196, 5.164135, 7.6977477, 5.164135]	[3, 3, 3, 3, 6, 2, 2, 1, 4, 5, 3, 3, 6, 2, 3, 3, 1, 2, 1]	[94.33333333333333, 94.33333333333333, 183.33333333333334, 265.3333333333333, 147.83333333333334, 190.0, 278.0, 251.0, 139.75, 74.2, 219.66666666666666, 107.33333333333333, 278.6666666666667, 125.0, 227.33333333333334, 127.33333333333333, 162.0, 182.0, 106.0]	6.55135	0.899408	0.0166723	7.64779	1.58602	9.82178	0.0194626	-28.7658	64.7002	2.94737	1.43173	0.000394772	0.00750067	19.4671	BRESU_RS11615	Bresu_2340	queC	0	0	CCNA_03262	0	0
660	0.147025	23	bifunctional hydroxymethylpyrimidine kinase/phosphomethylpyrimidine kinase	COG0351	6e-99	PF08543	4.5e-92	21	61	[7.256532, 7.256532, 5.729059300000001, 5.164135, 6.889600333333334, 7.11091215, 5.164135, 5.164135, 5.164135, 6.889600333333334, 5.974656100000001, 6.441417333333334, 6.846630042857143, 5.164135, 6.327145200000001, 5.3477383, 5.616074440000001, 5.80279, 8.26905075, 7.752333, 6.327145200000001]	[8.669559, 8.669559, 6.9550147, 5.164135, 8.669559, 8.874086, 5.164135, 5.164135, 5.164135, 8.669559, 6.9550147, 8.357327, 8.874086, 5.164135, 8.669559, 5.3477383, 6.9550147, 5.80279, 9.389644, 7.926826, 8.669559]	[4, 4, 4, 1, 3, 2, 2, 1, 1, 3, 2, 3, 7, 1, 5, 1, 5, 1, 4, 2, 5]	[181.0, 181.0, 235.5, 230.0, 182.66666666666666, 204.5, 166.5, 266.0, 153.0, 186.0, 248.0, 236.33333333333334, 207.71428571428572, 221.0, 179.2, 248.0, 187.2, 239.0, 211.5, 218.0, 170.6]	6.26942	0.92516	0.0176343	7.29884	1.56307	9.38964	0.0205298	7.27211	30.7388	2.90476	1.68762	0.000389065	0.00817037	19.3578	BRESU_RS04345	Bresu_0871	thiD	0	0	CCNA_03331	0	0
707	0.142017	23	glycerol-3-phosphate 1-O-acyltransferase PlsY	COG0344	1.6e-62	PF02660	2e-48	19	58	[5.8026589, 5.8026589, 7.123246999999999, 7.7232802000000005, 5.164135, 5.4834625, 7.6977477, 5.164135, 5.164135, 5.164135, 10.247735, 5.8026589, 6.3713462833333345, 6.20635228, 7.703091285714287, 6.974951925000001, 6.760731, 7.752333, 5.8026589]	[6.7327847, 6.7327847, 8.214507, 10.793594, 5.164135, 5.80279, 7.6977477, 5.164135, 5.164135, 5.164135, 10.793594, 6.7327847, 10.481363, 8.669559, 8.874086, 10.481363, 8.357327, 7.926826, 6.7327847]	[3, 3, 4, 4, 1, 2, 1, 2, 1, 3, 2, 3, 6, 5, 7, 4, 2, 2, 3]	[144.66666666666666, 144.66666666666666, 202.75, 45.75, 96.0, 97.5, 282.0, 60.0, 29.0, 96.66666666666667, 192.0, 144.66666666666666, 145.33333333333334, 208.4, 147.71428571428572, 174.5, 66.0, 130.0, 144.0]	6.52166	1.27496	0.0165968	7.66739	1.92932	10.7936	0.0195125	-65.7045	61.1407	3.05263	1.60505	0.000408871	0.00776855	19.3352	BRESU_RS09075	Bresu_1831	plsY	0	0	CCNA_02528	0	0
794	0.133717	23	ACP S-malonyltransferase	COG0331	6.5e-109	PF00698	1.7e-34	17	55	[5.997741900000001, 5.997741900000001, 8.357327, 8.47005815, 7.578557566666667, 5.164135, 7.9022756, 5.800883075, 6.206143625000001, 7.538067675, 6.206143625000001, 6.5332053000000005, 6.649229225000001, 7.538067675, 5.997741900000001, 6.889600333333334, 6.074333533333333]	[7.7823677, 7.7823677, 8.357327, 9.821783, 10.481363, 5.164135, 7.9022756, 7.7823677, 7.7823677, 7.926826, 7.7823677, 7.9022756, 7.869662, 7.926826, 7.7823677, 7.926826, 7.7823677]	[5, 5, 1, 2, 3, 1, 1, 4, 4, 4, 4, 2, 4, 4, 5, 3, 3]	[137.2, 137.2, 172.0, 275.0, 77.0, 83.0, 208.0, 118.0, 103.5, 160.5, 105.0, 143.5, 110.0, 160.5, 132.4, 145.33333333333334, 126.0]	6.7589	0.940441	0.0153899	7.98564	1.02974	10.4814	0.0181832	-59.1686	46.1271	3.23529	1.35166	0.000433337	0.00736673	19.0961	BRESU_RS12925	Bresu_2596	fabD	0	0	CCNA_01746	0	0
560	0.174447	21	DNA-binding protein	COG1278	1.1e-30	PF00313	1.1e-27	18	51	[5.974656100000001, 5.974656100000001, 7.4213302, 8.11119555, 8.126250666666666, 8.874086, 8.7857685, 5.164135, 6.578264175000001, 6.549019966666667, 5.704482400000001, 6.889600333333334, 5.974656100000001, 6.549019966666667, 6.987776999999999, 5.974656100000001, 6.219436766666668, 5.164135]	[6.9550147, 6.9550147, 9.186318, 10.793594, 8.874086, 8.874086, 9.389644, 5.164135, 7.926826, 7.6977477, 6.9550147, 8.669559, 6.9550147, 7.6977477, 8.0946, 6.9550147, 8.669559, 5.164135]	[2, 2, 5, 4, 3, 1, 2, 1, 4, 3, 3, 3, 2, 3, 3, 2, 6, 2]	[7.0, 7.0, 73.4, 142.0, 133.66666666666666, 281.0, 127.0, 272.0, 152.0, 80.33333333333333, 31.666666666666668, 74.66666666666667, 9.0, 79.66666666666667, 163.33333333333334, 6.0, 75.33333333333333, 60.0]	6.72351	1.10143	0.0162099	7.83206	1.39046	10.7936	0.0188825	-101.385	80.31	2.83333	1.25831	0.000379498	0.00683097	19.0207	BRESU_RS09485	Bresu_1913		0	0	CCNA_01451	0	0
584	0.1567	23	DNA-binding response regulator	COG0745	3.8e-52	PF00486 | PF00072	1e-27 | 4.8e-25	18	50	[6.889600333333334, 6.889600333333334, 8.357327, 7.3368435, 6.3195496, 5.164135, 5.377019999999999, 6.725528775, 8.553201666666666, 6.199414200000001, 6.577767325, 6.53186625, 8.553201666666666, 6.228532333333334, 6.987776999999999, 10.247735, 8.47005815, 10.247735]	[8.669559, 8.669559, 8.357327, 9.509552, 6.3195496, 5.164135, 5.80279, 9.186318, 10.793594, 8.669559, 8.0946, 9.186318, 10.793594, 8.357327, 8.0946, 10.793594, 9.821783, 10.793594]	[3, 3, 1, 2, 1, 2, 3, 4, 3, 5, 4, 4, 3, 3, 3, 2, 2, 2]	[160.0, 160.0, 192.0, 261.5, 184.0, 141.0, 148.33333333333334, 192.5, 130.33333333333334, 105.0, 144.25, 104.5, 141.0, 144.0, 171.33333333333334, 148.0, 159.0, 147.0]	7.31427	1.42323	0.0176342	8.72652	1.62344	10.7936	0.021039	-42.5694	34.6648	2.77778	1.0304	0.000372057	0.00669703	18.9707	BRESU_RS04410	Bresu_0884		0	0	CCNA_02845	0	0
75	0.314256	23	DNA gyrase inhibitor YacG	COG3024	2e-19	PF03884	8.5e-14	21	62	[5.802773400000001, 5.802773400000001, 5.164135, 7.578557566666667, 6.964601614285714, 6.364908583333334, 5.164135, 5.164135, 5.164135, 5.164135, 5.164135, 7.468943471428572, 8.5442965, 6.889600333333334, 5.164135, 6.889600333333334, 5.164135, 5.164135, 5.164135, 5.164135, 7.52178344]	[8.357327, 8.357327, 5.164135, 10.481363, 9.389644, 8.0946, 5.164135, 5.164135, 5.164135, 5.164135, 5.164135, 9.821783, 8.874086, 7.926826, 5.164135, 8.669559, 5.164135, 5.164135, 5.164135, 5.164135, 10.793594]	[5, 5, 2, 3, 7, 6, 1, 1, 1, 2, 1, 7, 2, 3, 3, 3, 1, 1, 1, 2, 5]	[184.0, 184.0, 205.5, 183.33333333333334, 144.0, 164.16666666666666, 68.0, 277.0, 133.0, 112.0, 127.0, 116.14285714285714, 170.5, 148.33333333333334, 157.33333333333334, 248.66666666666666, 180.0, 55.0, 180.0, 204.5, 151.6]	6.03016	1.06524	0.0169613	7.02722	2.06195	10.7936	0.0197658	-38.3773	50.791	2.95238	2.01131	0.000395443	0.00830431	18.9429	BRESU_RS17150	Bresu_1712	yacG	0	0	CCNA_02425	0	0
161	0.257352	23	replicative DNA helicase	COG0305	5e-147	PF03796 | PF00772	3.2e-102 | 2.5e-31	16	50	[5.164135, 7.578557333333333, 9.509552, 7.69588086, 6.12192085, 7.3855157, 7.705935, 8.78576885, 6.458234000000001, 8.357327, 6.393439833333335, 9.059578175, 8.2328542, 5.164135, 6.889600333333334, 7.3802123]	[5.164135, 9.389644, 9.509552, 10.793594, 6.7327847, 7.3855157, 10.793594, 10.481363, 8.669559, 8.357327, 7.2100825, 10.793594, 10.793594, 5.164135, 8.669559, 9.389644]	[1, 3, 2, 10, 2, 1, 4, 2, 4, 1, 3, 4, 5, 1, 3, 4]	[40.0, 159.0, 126.5, 125.0, 251.0, 257.0, 115.5, 167.0, 157.5, 233.0, 131.0, 141.75, 57.8, 145.0, 17.0, 121.5]	7.36767	1.24308	0.0157893	8.7061	1.85832	10.7936	0.0186576	-59.6531	65.8587	3.125	2.17586	0.000418564	0.00669703	18.9263	BRESU_RS12955	Bresu_2602		0	0	CCNA_01737	0	0
1460	0.0980134	22	methylmalonyl-CoA mutase	COG2185	1.3e-206	PF01642 | PF02310	1.6e-227 | 1.1e-12	20	62	[7.368083766666667, 7.368083766666667, 5.164135, 5.164135, 7.8447678, 5.9945456, 5.164135, 7.752333, 5.164135, 5.377019999999999, 5.164135, 5.164135, 5.488343440000001, 5.164135, 5.324175233333333, 5.164135, 5.164135, 5.510878100000001, 5.569395550000001, 7.705935]	[9.821783, 9.821783, 5.164135, 5.164135, 8.669559, 7.7823677, 5.164135, 8.669559, 5.164135, 5.80279, 5.164135, 5.164135, 6.9550147, 5.164135, 5.5805597, 5.164135, 5.164135, 6.8978505, 6.9550147, 10.793594]	[3, 3, 1, 1, 5, 4, 4, 2, 1, 3, 1, 4, 5, 2, 3, 4, 3, 5, 4, 4]	[111.33333333333333, 111.33333333333333, 105.0, 0.0, 81.0, 133.0, 106.0, 119.0, 30.0, 144.0, 166.0, 118.25, 184.4, 189.5, 127.0, 109.5, 71.33333333333333, 162.4, 150.25, 150.75]	5.88904	1.01736	0.0157756	6.71135	1.85247	10.7936	0.0179784	-81.4975	46.139	3.1	1.33791	0.000415216	0.00830431	18.9138	BRESU_RS15790	Bresu_3161	scpA	0	0	CCNA_02459	0	0
312	0.204729	23	DUF2336 domain-containing protein	COG5330	8.7e-74	PF10098	2.4e-62	20	57	[6.458234000000001, 6.458234000000001, 5.164135, 10.247735, 5.25593665, 6.8978505, 6.9749011, 5.164135, 7.899597999999999, 5.729059300000001, 5.164135, 7.752333, 6.889600333333334, 7.504252533333333, 7.578557566666667, 5.80279, 5.719480175000001, 6.29036665, 6.915366533333334, 7.38572175]	[7.926826, 7.926826, 5.164135, 10.793594, 5.3477383, 6.8978505, 9.186318, 5.164135, 8.0946, 6.9550147, 5.164135, 7.926826, 7.926826, 9.389644, 10.481363, 5.80279, 7.3855157, 7.2656083, 8.874086, 8.874086]	[4, 4, 1, 2, 2, 1, 3, 1, 2, 4, 2, 2, 3, 6, 3, 1, 4, 2, 6, 4]	[144.0, 144.0, 11.0, 53.0, 235.5, 130.0, 151.33333333333334, 262.0, 63.0, 108.5, 181.0, 92.0, 164.66666666666666, 131.0, 227.33333333333334, 92.0, 194.5, 81.0, 94.66666666666667, 136.75]	6.66262	1.21134	0.0178479	7.6274	1.66274	10.7936	0.0204323	-65.1375	62.4462	2.85	1.49248	0.000381731	0.00763461	18.9027	BRESU_RS05970	Bresu_1202		0	0	CCNA_01280	0	0
42	0.360615	23	chromosome segregation protein SMC	COG1196	4.1e-80	PF02463 | PF13476	8.1e-58 | 5.4e-16	22	61	[5.164135, 5.164135, 5.962433000000001, 6.974951925000001, 5.164135, 7.4198667, 7.578557566666667, 7.591433333333334, 8.78576885, 5.164135, 6.228532333333334, 5.7272508250000005, 5.164135, 5.164135, 5.164135, 5.164135, 5.9149561, 6.458234000000001, 5.164135, 5.164135, 5.9045952333333345, 5.164135]	[5.164135, 5.164135, 8.357327, 10.481363, 5.164135, 10.793594, 10.481363, 10.793594, 10.481363, 5.164135, 8.357327, 7.2656083, 5.164135, 5.164135, 5.164135, 5.164135, 7.2656083, 7.926826, 5.164135, 5.164135, 7.3855157, 5.164135]	[1, 1, 4, 4, 1, 9, 3, 9, 2, 1, 3, 4, 2, 2, 1, 1, 3, 4, 1, 1, 3, 1]	[267.0, 267.0, 204.0, 216.0, 225.0, 117.22222222222223, 170.66666666666666, 146.77777777777777, 82.0, 251.0, 265.6666666666667, 209.75, 269.5, 187.0, 267.0, 251.0, 245.0, 240.25, 135.0, 267.0, 265.6666666666667, 267.0]	5.97055	1.0395	0.0175934	7.10886	2.20319	10.7936	0.0209476	18.9318	55.0688	2.77273	2.275	0.000371381	0.00817037	18.8539	BRESU_RS13440	Bresu_2701	smc	0	0	CCNA_00377	0	0
282	0.216378	23	DUF1476 domain-containing protein	COG5467	8.1e-47	PF07345	9.3e-39	22	53	[6.030992749999999, 6.030992749999999, 7.12514266, 5.164135, 8.357327, 6.612607333333333, 7.0326234, 8.553201666666666, 5.164135, 8.47005815, 6.4309413499999994, 7.368083766666667, 9.509552, 5.164135, 8.7857685, 6.458234000000001, 5.164135, 6.523622640000001, 8.7857685, 5.164135, 7.3368435, 9.509552]	[6.8978505, 6.8978505, 9.821783, 5.164135, 8.357327, 9.509552, 9.389644, 10.793594, 5.164135, 9.821783, 7.6977477, 9.821783, 9.509552, 5.164135, 9.389644, 8.669559, 5.164135, 8.669559, 9.389644, 5.164135, 9.509552, 9.509552]	[2, 2, 5, 2, 1, 3, 5, 3, 1, 2, 2, 3, 1, 1, 2, 4, 3, 5, 2, 1, 2, 1]	[88.0, 88.0, 76.4, 165.0, 65.0, 108.33333333333333, 132.4, 19.333333333333332, 35.0, 49.0, 147.5, 76.0, 18.0, 97.0, 19.0, 82.25, 92.0, 27.8, 20.0, 176.0, 83.0, 18.0]	7.03373	1.43582	0.0207262	8.15803	1.85712	10.7936	0.0240392	-123.499	47.4369	2.40909	1.30241	0.000322675	0.00709885	18.7989	BRESU_RS06510	Bresu_1315		0	0	CCNA_02575	0	0
155	0.283695	21	flagellar export protein FliJ					18	58	[5.175698466666666, 5.175698466666666, 5.164135, 6.3690049124999994, 5.164135, 7.752333, 5.164135, 5.569395550000001, 5.759568571428573, 5.164135, 5.5472493400000005, 5.164135, 5.569395550000001, 7.752333, 5.9149561, 7.163023871428572, 5.164135, 6.760731]	[5.1988254, 5.1988254, 5.164135, 9.389644, 5.164135, 8.669559, 5.164135, 6.9550147, 7.2656083, 5.164135, 6.7327847, 5.164135, 6.9550147, 8.669559, 7.2656083, 10.793594, 5.164135, 8.357327]	[3, 3, 2, 8, 1, 2, 2, 4, 7, 1, 5, 1, 4, 2, 3, 7, 1, 2]	[68.33333333333333, 68.33333333333333, 43.0, 109.0, 103.0, 135.0, 136.5, 136.5, 143.71428571428572, 16.0, 91.4, 54.0, 129.0, 141.0, 52.666666666666664, 104.57142857142857, 42.0, 98.5]	5.86079	0.883548	0.0141299	6.80201	1.72789	10.7936	0.0163992	-107.082	39.1845	3.22222	2.14879	0.000431586	0.00776855	18.7865	BRESU_RS06000	Bresu_1208		0	0	CCNA_03136	0	0
489	0.169812	23	molecular chaperone DnaK	COG1734	4e-44	PF01258	9.1e-12	19	53	[5.926728000000001, 6.228532333333334, 7.639758433333333, 8.357327, 5.164135, 5.9149561, 8.224427, 6.817096575000001, 6.013132433333333, 6.4309413499999994, 8.47005815, 5.8026589, 5.164135, 7.368083766666667, 6.889600333333334, 6.449136450000001, 6.2764311, 9.509552, 6.013132433333333]	[8.214507, 8.357327, 9.389644, 8.357327, 5.164135, 7.2656083, 9.186318, 9.821783, 7.7823677, 7.6977477, 9.821783, 6.7327847, 5.164135, 9.821783, 7.926826, 8.669559, 7.6977477, 9.509552, 7.7823677]	[4, 3, 3, 1, 1, 3, 3, 4, 3, 2, 2, 3, 1, 3, 3, 6, 4, 1, 3]	[88.75, 64.66666666666667, 195.66666666666666, 193.0, 227.0, 172.33333333333334, 68.66666666666667, 139.0, 154.33333333333334, 238.5, 20.0, 175.33333333333334, 260.0, 27.666666666666668, 237.66666666666666, 123.33333333333333, 159.25, 55.0, 41.0]	6.77157	1.16069	0.0172328	8.12438	1.34833	9.82178	0.0206755	-60.9912	75.2829	2.78947	1.2388	0.000373624	0.00709885	18.7214	BRESU_RS12960	Bresu_2603	dksA	0	0	CCNA_02663	0	0
260	0.22096	23	DNA polymerase III subunit beta	COG0592	7.2e-116	PF02767 | PF00712	4.2e-45 | 2.7e-43	21	53	[7.38572175, 7.38572175, 8.78576885, 5.164135, 6.289733433333333, 8.78576885, 5.9149561, 6.987776666666666, 6.415523660000001, 6.760731, 5.80279, 5.164135, 7.619017749999999, 6.987776666666666, 9.509552, 6.3195496, 7.3368435, 5.164135, 7.274738533333334, 6.936996980000001, 5.551460049999999]	[8.874086, 8.874086, 10.481363, 5.164135, 8.357327, 10.481363, 7.2656083, 9.186318, 8.874086, 8.357327, 5.80279, 5.164135, 9.186318, 9.186318, 9.509552, 6.3195496, 9.509552, 5.164135, 7.926826, 10.481363, 6.0973196]	[4, 4, 2, 1, 3, 2, 3, 3, 5, 2, 1, 1, 4, 3, 1, 1, 2, 1, 3, 5, 2]	[76.0, 76.0, 160.0, 91.0, 130.33333333333334, 134.0, 133.33333333333334, 95.33333333333333, 62.4, 195.5, 133.0, 44.0, 76.25, 113.0, 119.0, 157.0, 199.0, 225.0, 82.0, 81.4, 158.0]	6.83537	1.17852	0.0192262	8.10779	1.76605	10.4814	0.0228052	-78.9738	47.4692	2.52381	1.29538	0.00033804	0.00709885	18.6832	BRESU_RS00015	Bresu_0002		0	0	CCNA_00155	0	0
432	0.179038	23	YggT family protein	COG0762	8.7e-19	PF02325	7.8e-20	20	55	[6.889600333333334, 6.889600333333334, 5.704482400000001, 6.889600333333334, 7.8995975000000005, 5.3477383, 5.164135, 5.164135, 5.974656100000001, 6.889600333333334, 7.752333, 7.752333, 6.86349455, 7.82596525, 7.200661999999999, 7.752333, 6.523622640000001, 7.752333, 5.569395550000001, 6.8094886]	[8.669559, 8.669559, 6.9550147, 7.926826, 9.186318, 5.3477383, 5.164135, 5.164135, 6.9550147, 8.669559, 8.669559, 8.669559, 7.926826, 9.186318, 8.0946, 8.669559, 7.926826, 8.669559, 6.9550147, 8.669559]	[3, 3, 3, 3, 2, 1, 1, 1, 2, 3, 2, 2, 4, 4, 3, 2, 5, 2, 4, 5]	[96.0, 96.0, 56.333333333333336, 15.666666666666666, 289.0, 188.0, 24.0, 98.0, 2.0, 50.333333333333336, 14.0, 32.0, 77.0, 155.5, 182.33333333333334, 15.0, 91.4, 10.0, 120.5, 144.6]	6.73076	0.919881	0.0180304	7.80726	1.26645	9.18632	0.0209142	-112.117	73.3644	2.75	1.17792	0.000368336	0.00736673	18.6695	BRESU_RS01330	Bresu_0265		0	0	CCNA_03736	0	0
323	0.231712	20	PadR family transcriptional regulator	COG1695	3.5e-25	PF03551	1.9e-20	18	47	[6.974951750000001, 6.974951750000001, 5.164135, 5.164135, 7.094982075000001, 7.8995975000000005, 7.578557333333333, 5.164135, 7.350371299999999, 5.164135, 6.974951750000001, 6.889600333333334, 5.164135, 6.27482535, 6.030992749999999, 8.269050925, 7.368083766666667, 9.509552]	[9.389644, 9.389644, 5.164135, 5.164135, 8.669559, 9.186318, 9.389644, 5.164135, 9.389644, 5.164135, 9.389644, 7.926826, 5.164135, 7.3855157, 6.8978505, 10.481363, 9.821783, 9.509552]	[4, 4, 1, 1, 4, 2, 3, 1, 5, 2, 4, 3, 1, 2, 2, 4, 3, 1]	[170.0, 170.0, 16.0, 265.0, 211.5, 253.0, 194.66666666666666, 191.0, 143.2, 109.0, 177.25, 118.66666666666667, 58.0, 21.5, 154.0, 65.0, 112.33333333333333, 166.0]	6.72284	1.20802	0.0162083	7.92487	1.89989	10.4814	0.0191063	-55.7713	69.4392	2.61111	1.29696	0.000349734	0.0062952	18.6234	BRESU_RS04775	Bresu_0959		0	0	CCNA_03064	0	0
580	0.181686	20	DUF484 family protein	COG3159	8.3e-38	PF04340	1.2e-49	19	49	[7.9022756, 7.9022756, 5.164135, 6.8978505, 6.400785333333334, 9.000034000000001, 5.377019999999999, 7.802313866666666, 6.987776666666666, 5.7420401666666665, 5.164135, 6.817096575000001, 7.134615500000001, 5.164135, 5.164135, 7.8995975000000005, 6.458234000000001, 7.458801212499999, 5.164135]	[7.9022756, 7.9022756, 5.164135, 6.8978505, 8.874086, 10.793594, 5.80279, 8.669559, 9.186318, 6.8978505, 5.164135, 9.821783, 9.389644, 5.164135, 5.164135, 9.186318, 7.926826, 9.186318, 5.164135]	[1, 1, 1, 1, 3, 4, 3, 3, 3, 3, 1, 4, 4, 1, 1, 2, 4, 8, 1]	[175.0, 175.0, 21.0, 177.0, 102.0, 56.5, 100.33333333333333, 27.333333333333332, 120.0, 130.0, 62.0, 148.75, 213.75, 25.0, 40.0, 165.0, 177.5, 133.5, 51.0]	6.6106	1.17415	0.0168231	7.59253	1.81842	10.7936	0.019322	-89.4386	60.4878	2.57895	1.75667	0.000345426	0.00656309	18.6017	BRESU_RS02790	Bresu_0557		0	0	CCNA_00350	0	0
243	0.22553	23	response regulator	COG0745 | COG0784	1.1e-28 | 3.3e-26	PF00072	5.1e-29	20	55	[6.4309413499999994, 6.4309413499999994, 6.889600333333334, 6.889600333333334, 8.642954666666668, 7.372914866666666, 5.569395550000001, 5.164135, 5.8869145750000005, 7.0368142875, 6.889600333333334, 6.4309413499999994, 6.655416333333332, 7.6977477, 6.228532333333334, 7.9022756, 7.52178346, 5.164135, 5.164135, 7.6977477]	[7.6977477, 7.6977477, 7.926826, 8.669559, 9.389644, 9.186318, 6.9550147, 5.164135, 7.2656083, 9.821783, 8.669559, 7.6977477, 7.3855157, 7.6977477, 8.357327, 7.9022756, 9.821783, 5.164135, 5.164135, 7.6977477]	[2, 2, 3, 3, 3, 3, 4, 1, 4, 8, 3, 2, 3, 1, 3, 1, 5, 1, 2, 1]	[207.5, 207.5, 217.33333333333334, 240.33333333333334, 95.33333333333333, 19.666666666666668, 170.0, 65.0, 32.25, 179.5, 64.0, 207.0, 70.0, 261.0, 209.33333333333334, 114.0, 157.0, 181.0, 155.5, 261.0]	6.68333	0.949023	0.0179034	7.76662	1.35126	9.82178	0.0208053	-44.2875	73.6658	2.75	1.63936	0.000368336	0.00736673	18.5723	BRESU_RS05885	Bresu_1184		0	0	CCNA_03585	0	0
1347	0.0991535	23	glycine cleavage system aminomethyltransferase GcvT	COG0404	3.5e-125	PF01571 | PF08669	1.4e-85 | 1.8e-18	22	65	[6.3409659000000005, 6.3409659000000005, 5.164135, 7.752333, 5.689425725000001, 5.619565666666667, 6.560825566666668, 5.324175233333333, 5.284165175, 5.164135, 5.324175233333333, 5.164135, 5.25593665, 5.40419535, 5.324175233333333, 6.578264175000001, 5.324175233333333, 5.40419535, 5.573018825, 5.324175233333333, 7.751835825000001, 5.40419535]	[8.214507, 8.214507, 5.164135, 8.669559, 6.9550147, 7.2656083, 8.874086, 5.5805597, 5.5805597, 5.164135, 5.5805597, 5.164135, 5.3477383, 5.5805597, 5.5805597, 7.926826, 5.5805597, 5.5805597, 6.3195496, 5.5805597, 10.793594, 5.5805597]	[3, 3, 2, 2, 4, 6, 3, 3, 4, 1, 3, 2, 2, 2, 3, 4, 3, 2, 4, 3, 4, 2]	[148.0, 148.0, 198.0, 167.0, 182.5, 108.0, 123.0, 145.33333333333334, 149.0, 151.0, 159.0, 147.5, 221.0, 130.0, 162.33333333333334, 77.5, 138.33333333333334, 119.0, 138.5, 136.0, 174.75, 113.0]	5.77605	0.764315	0.0170202	6.55902	1.53344	10.7936	0.0193274	-52.875	30.4031	2.95455	1.06503	0.000395733	0.00870613	18.5364	BRESU_RS13530	Bresu_2718	gcvT	0	0	CCNA_03465	0	0
371	0.21329	21	NYN domain-containing protein	COG1432	8.9e-42	PF01936	1.2e-39	17	45	[8.47005815, 8.47005815, 5.1255083, 5.164135, 5.164135, 10.247735, 7.01119595, 7.368083766666667, 8.47005815, 5.719480175000001, 7.368083766666667, 6.817096575000001, 6.889600333333334, 5.839494060000002, 8.47005815, 7.752333, 7.945988933333333]	[9.821783, 9.821783, 5.1255083, 5.164135, 5.164135, 10.793594, 9.186318, 9.821783, 9.821783, 7.3855157, 9.821783, 9.821783, 8.669559, 7.3855157, 9.821783, 7.926826, 9.821783]	[2, 2, 1, 2, 1, 2, 4, 3, 2, 4, 3, 4, 3, 5, 2, 2, 3]	[104.0, 104.0, 112.0, 151.5, 228.0, 228.0, 115.5, 66.66666666666667, 105.0, 202.5, 146.0, 112.75, 169.66666666666666, 174.4, 102.0, 152.0, 82.0]	7.19371	1.4053	0.01638	8.55149	1.81737	10.7936	0.0194717	-61.4127	47.1952	2.64706	1.08146	0.000354548	0.00602732	18.3246	BRESU_RS12495	Bresu_2511		0	0	CCNA_01619	0	0
250	0.224179	23	TonB-dependent receptor	COG4771	5.4e-47	PF00593 | PF14905	1.1e-26 | 2.6e-13	22	57	[8.78576885, 8.78576885, 5.164135, 7.234078833333334, 6.8978505, 8.357327, 6.591037666666666, 8.47005815, 5.164135, 7.323802349999999, 7.8995975000000005, 6.458234000000001, 5.40419535, 5.164135, 5.164135, 6.477788666666668, 7.808873520000001, 5.164135, 5.284165175, 7.008092250000001, 5.164135, 5.164135]	[10.481363, 10.481363, 5.164135, 9.389644, 6.8978505, 8.357327, 7.869662, 9.821783, 5.164135, 7.869662, 9.186318, 7.926826, 5.5805597, 5.164135, 5.164135, 9.389644, 9.821783, 5.164135, 5.5805597, 7.2100825, 5.164135, 5.164135]	[2, 2, 2, 6, 1, 1, 3, 2, 3, 2, 2, 4, 2, 1, 1, 6, 5, 3, 4, 2, 2, 1]	[218.0, 218.0, 225.0, 87.66666666666667, 142.0, 143.0, 66.66666666666667, 129.0, 40.666666666666664, 49.0, 262.0, 135.0, 186.0, 134.0, 44.0, 145.16666666666666, 75.6, 156.33333333333334, 68.25, 61.0, 20.0, 236.0]	6.58798	1.31594	0.0194127	7.36424	1.96951	10.4814	0.0217002	-70.8023	70.3715	2.59091	1.49724	0.000347028	0.00763461	18.2505	BRESU_RS14460	Bresu_2898		0	0	CCNA_00827	0	0
1306	0.100873	23	transcription termination factor Rho	COG1158	5.4e-213	PF07497 | PF00006	3.7e-30 | 1.7e-21	19	57	[6.076848533333333, 6.076848533333333, 5.67353346, 8.47005815, 6.020236033333333, 6.4309413499999994, 6.3195496, 5.7272508250000005, 5.5370602333333325, 5.67085754, 6.076848533333333, 5.164135, 6.076848533333333, 8.7857685, 6.008672566666665, 5.164135, 5.84867015, 5.164135, 6.01760064]	[7.9022756, 7.9022756, 7.7823677, 9.821783, 7.6977477, 7.6977477, 6.3195496, 7.2656083, 5.80279, 7.6977477, 7.9022756, 5.164135, 7.9022756, 9.389644, 7.6977477, 5.164135, 7.9022756, 5.164135, 7.6977477]	[3, 3, 5, 2, 3, 2, 1, 4, 3, 5, 3, 2, 3, 2, 3, 1, 4, 3, 5]	[183.33333333333334, 183.33333333333334, 152.0, 290.0, 187.33333333333334, 16.0, 299.0, 193.0, 137.66666666666666, 168.2, 190.33333333333334, 127.0, 111.66666666666667, 296.0, 95.0, 54.0, 125.5, 125.66666666666667, 161.8]	6.12158	0.932332	0.0155786	7.3618	1.26451	9.82178	0.0187348	-37.0088	72.9154	3	1.1698	0.000401822	0.00763461	18.2445	BRESU_RS01835	Bresu_0365	rho	0	0	CCNA_03876	0	0
1086	0.119351	22	exopolysaccharide biosynthesis protein	COG3932	7.5e-44	PF06055	3.1e-49	21	56	[5.4223517, 5.4223517, 7.091637175000001, 5.3477383, 6.759493666666667, 5.9149561, 6.3000943000000005, 5.9149561, 6.27482535, 5.164135, 6.4309413499999994, 5.164135, 5.4223517, 7.802313866666666, 5.164135, 7.578557333333333, 6.889600333333334, 7.802313866666666, 6.987776666666666, 5.7272508250000005, 5.974656100000001]	[6.0973196, 6.0973196, 8.669559, 5.3477383, 7.6977477, 7.2656083, 7.2656083, 7.2656083, 7.3855157, 5.164135, 7.6977477, 5.164135, 6.0973196, 8.669559, 5.164135, 9.389644, 7.926826, 8.669559, 9.186318, 7.2656083, 6.9550147]	[3, 3, 4, 1, 3, 3, 3, 3, 2, 2, 2, 2, 3, 3, 1, 3, 3, 3, 3, 4, 2]	[31.666666666666668, 31.666666666666668, 162.5, 183.0, 77.33333333333333, 63.333333333333336, 164.0, 27.0, 81.5, 219.0, 161.0, 154.5, 31.666666666666668, 79.66666666666667, 155.0, 210.66666666666666, 166.0, 78.66666666666667, 102.0, 139.0, 25.0]	6.21698	0.859089	0.0174868	7.16391	1.30639	9.38964	0.0201503	-88.373	62.522	2.66667	0.776643	0.000357175	0.00750067	18.2354	BRESU_RS11930	Bresu_2401		0	0	CCNA_03712	0	0
657	0.147712	23	integration host factor subunit beta	COG0776	7.4e-28	PF00216	2.8e-31	19	55	[6.5332053000000005, 6.5332053000000005, 5.5472493400000005, 6.5432546600000006, 6.974951750000001, 5.164135, 7.578557566666667, 5.164135, 6.3195496, 6.27482535, 7.659486899999999, 6.5332053000000005, 5.164135, 7.802313866666666, 5.164135, 6.461986733333333, 6.458234000000001, 6.978125240000002, 6.335065233333334]	[7.9022756, 7.9022756, 6.7327847, 8.874086, 9.389644, 5.164135, 10.481363, 5.164135, 6.3195496, 7.3855157, 9.389644, 7.9022756, 5.164135, 8.669559, 5.164135, 7.9022756, 8.669559, 7.926826, 7.9022756]	[2, 2, 5, 5, 4, 1, 3, 3, 1, 2, 4, 2, 2, 3, 1, 3, 4, 5, 3]	[113.5, 113.5, 122.2, 227.8, 67.0, 251.0, 112.0, 201.0, 244.0, 23.0, 61.5, 113.5, 60.5, 117.33333333333333, 213.0, 132.66666666666666, 43.25, 82.8, 120.33333333333333]	6.37841	0.812459	0.0162322	7.57929	1.54487	10.4814	0.0192883	-72.6377	66.947	2.89474	1.2935	0.000387723	0.00736673	18.1244	BRESU_RS03930	Bresu_0788		0	0	CCNA_03701	0	0
619	0.166863	21	helix-turn-helix transcriptional regulator	COG0640	6.5e-12	PF12840	2e-12	18	48	[6.458234000000001, 6.458234000000001, 6.689321, 8.357327, 5.92913942, 5.551460049999999, 6.615476699999999, 5.164135, 6.987776999999999, 7.752333, 7.559029000000001, 8.357327, 8.357327, 6.889600333333334, 8.019124999999999, 6.889600333333334, 7.752333, 5.385376333333333]	[8.669559, 8.669559, 8.214507, 8.357327, 8.214507, 6.0973196, 7.869662, 5.164135, 8.0946, 8.669559, 8.357327, 8.357327, 8.357327, 8.669559, 8.669559, 7.926826, 8.669559, 5.5805597]	[4, 4, 2, 1, 5, 2, 3, 1, 3, 2, 4, 1, 1, 3, 4, 3, 2, 3]	[149.0, 149.0, 152.5, 209.0, 178.2, 228.0, 145.33333333333334, 230.0, 162.66666666666666, 209.0, 154.75, 209.0, 188.0, 168.0, 145.25, 118.66666666666667, 209.0, 188.66666666666666]	6.95406	1.0014	0.0167658	7.92271	1.07322	8.66956	0.0191011	-22.5537	31.7318	2.66667	1.20185	0.000357175	0.00642914	18.1091				0	0	CCNA_01573	0	0
766	0.136307	23	glutathione synthase	COG0189	7.3e-40	PF02955 | PF02951	8.4e-70 | 1.4e-41	20	56	[7.0107591, 7.0107591, 5.40419535, 5.164135, 7.6977477, 6.29036665, 6.29036665, 5.64327348, 5.164135, 5.164135, 5.3477383, 6.510096180000001, 8.47005815, 8.47005815, 8.384874433333334, 5.164135, 5.87145778, 7.368083766666667, 5.99918878, 5.87145778]	[9.821783, 9.821783, 5.5805597, 5.164135, 7.6977477, 7.2656083, 7.2656083, 6.7327847, 5.164135, 5.164135, 5.3477383, 8.357327, 9.821783, 9.821783, 9.821783, 5.164135, 6.9550147, 9.821783, 6.9550147, 6.9550147]	[4, 4, 2, 1, 1, 2, 2, 5, 2, 1, 1, 5, 2, 2, 3, 1, 5, 3, 5, 5]	[145.0, 145.0, 126.0, 211.0, 89.0, 244.0, 137.0, 135.2, 212.0, 137.0, 263.0, 212.0, 216.0, 254.0, 242.33333333333334, 219.0, 170.2, 198.0, 173.6, 172.8]	6.41485	1.12715	0.0171842	7.43498	1.79951	9.82178	0.0199169	-14.8933	47.7052	2.8	1.53623	0.000375033	0.00750067	18.1026	BRESU_RS02575	Bresu_0515	gshB	0	0	CCNA_00140	0	0
259	0.221531	23	phosphodiesterase I/nucleotide pyrophosphatase	COG1524	4.1e-42	PF01663	2.2e-83	21	56	[8.8165561, 8.8165561, 7.752333, 5.164135, 7.752333, 8.785768500000001, 5.164135, 5.962433000000001, 5.40419535, 5.164135, 6.202798725000001, 7.368083766666667, 5.164135, 8.111195575, 5.9149561, 5.974656100000001, 5.164135, 6.243968675, 5.5250641, 6.008672566666665, 6.3195496]	[9.821783, 9.821783, 7.926826, 5.164135, 8.669559, 9.389644, 5.164135, 8.357327, 5.5805597, 5.164135, 7.6977477, 9.821783, 5.164135, 9.821783, 7.2656083, 6.9550147, 5.164135, 7.869662, 6.9550147, 7.6977477, 6.3195496]	[3, 3, 2, 2, 2, 4, 1, 4, 2, 1, 4, 3, 2, 4, 3, 2, 1, 4, 5, 3, 1]	[54.333333333333336, 54.333333333333336, 81.0, 100.5, 36.0, 196.0, 135.0, 224.25, 77.0, 10.0, 101.75, 49.333333333333336, 185.5, 38.0, 28.666666666666668, 72.0, 183.0, 141.0, 136.2, 156.66666666666666, 66.0]	6.51332	1.28821	0.0183204	7.41867	1.69737	9.82178	0.0208669	-98.7365	60.5322	2.66667	1.16837	0.000357175	0.00750067	18.0628	BRESU_RS07605	Bresu_1543		0	0	CCNA_01336	0	0
1003	0.130113	21	DUF853 family protein	COG0433	1.8e-77	PF05872	1.7e-227	18	55	[5.319065020000001, 5.319065020000001, 6.228532333333334, 8.338072666666667, 6.5318665, 6.974951925000001, 6.753592666666667, 5.164135, 5.260159140000001, 5.164135, 5.164135, 7.705935, 5.974656100000001, 5.164135, 5.164135, 5.549273199999999, 5.164135, 5.488343440000001]	[6.0973196, 6.0973196, 8.357327, 9.509552, 8.0946, 10.481363, 7.7823677, 5.164135, 5.5805597, 5.164135, 5.164135, 10.793594, 6.9550147, 5.164135, 5.164135, 6.3195496, 5.164135, 6.9550147]	[5, 5, 3, 3, 4, 4, 3, 1, 5, 2, 1, 4, 2, 1, 1, 3, 3, 5]	[212.2, 212.2, 71.0, 148.0, 205.75, 196.25, 98.0, 58.0, 137.2, 210.5, 280.0, 193.75, 188.0, 139.0, 53.0, 151.0, 253.33333333333334, 170.8]	5.91268	0.949428	0.0142551	6.88936	1.83447	10.7936	0.0166097	-34.5565	62.7288	3.05556	1.43264	0.000409263	0.00736673	18.0435	BRESU_RS01770	Bresu_0352		0	0	CCNA_00088	0	0
947	0.122549	23	DNA polymerase III subunit delta'	COG2812 | COG0470	5.2e-43 | 1.2e-40	PF13177	5.5e-36	23	59	[6.030992749999999, 6.030992749999999, 6.889600333333334, 6.27482535, 5.164135, 7.752333, 5.164135, 5.164135, 5.164135, 7.8995975000000005, 6.155976016666667, 5.9950659800000015, 6.889600333333334, 7.3855157, 5.9149561, 7.3855157, 5.164135, 5.164135, 6.008672566666665, 7.234078833333334, 6.4309413499999994, 5.164135, 6.8094886]	[6.8978505, 6.8978505, 7.926826, 7.3855157, 5.164135, 8.669559, 5.164135, 5.164135, 5.164135, 9.186318, 7.926826, 7.6977477, 7.926826, 7.3855157, 7.2656083, 7.3855157, 5.164135, 5.164135, 7.6977477, 9.389644, 7.6977477, 5.164135, 8.214507]	[2, 2, 3, 2, 2, 2, 2, 2, 2, 2, 6, 5, 3, 1, 3, 1, 1, 1, 3, 6, 2, 1, 5]	[162.5, 162.5, 40.333333333333336, 149.5, 189.0, 252.0, 5.0, 127.0, 108.5, 158.0, 85.0, 152.2, 39.333333333333336, 44.0, 107.33333333333333, 44.0, 57.0, 32.0, 106.66666666666667, 154.0, 38.5, 31.0, 109.8]	6.2277	0.891322	0.0191853	7.03046	1.36572	9.38964	0.0216583	-97.6014	62.183	2.56522	1.49858	0.000343587	0.00790249	18.0347	BRESU_RS09895	Bresu_1993		0	0	CCNA_01899	0	0
1364	0.098476	23	phosphotransferase	COG3178	2.8e-80	PF01636	5.6e-22	18	52	[7.4504997500000005, 7.4504997500000005, 7.368083766666667, 6.0127604, 5.164135, 5.164135, 5.164135, 5.164135, 5.164135, 7.368083766666667, 6.817096575000001, 7.4504997500000005, 10.247735, 7.825965175, 6.817096575000001, 5.164135, 5.164135, 7.368083766666667]	[9.821783, 9.821783, 9.821783, 7.2656083, 5.164135, 5.164135, 5.164135, 5.164135, 5.164135, 9.821783, 9.821783, 9.821783, 10.793594, 10.793594, 9.821783, 5.164135, 5.164135, 9.821783]	[4, 4, 3, 7, 1, 1, 2, 2, 2, 3, 4, 4, 2, 4, 4, 1, 1, 3]	[245.0, 245.0, 119.66666666666667, 191.71428571428572, 220.0, 102.0, 193.0, 266.0, 111.0, 103.66666666666667, 76.25, 177.75, 113.0, 176.5, 73.25, 63.0, 15.0, 82.66666666666667]	6.57363	1.36641	0.0158486	7.97644	2.34502	10.7936	0.0192306	-56.9742	70.9108	2.88889	1.52348	0.000386939	0.00696491	18.0337	BRESU_RS15875	Bresu_3178		0	0	CCNA_03649	0	0
1495	0.0920881	23	excinuclease ABC subunit UvrC	COG0322	4.7e-216	PF08459 | PF02151	7.3e-53 | 4.4e-10	19	50	[7.6977477, 7.6977477, 5.164135, 5.8074899, 7.752333, 9.509552, 6.25832, 8.7857685, 7.2935994, 5.974656100000001, 8.214507, 6.4309413499999994, 8.553201666666666, 6.7650425400000005, 6.689321, 6.889600333333334, 5.797538175, 6.58252854, 8.862029499999998]	[7.6977477, 7.6977477, 5.164135, 6.3195496, 8.669559, 9.509552, 9.186318, 9.389644, 8.669559, 6.9550147, 8.214507, 7.6977477, 10.793594, 9.186318, 8.214507, 8.669559, 7.6977477, 7.926826, 9.509552]	[1, 1, 1, 3, 2, 1, 5, 2, 5, 2, 1, 2, 3, 5, 2, 3, 4, 5, 2]	[178.0, 178.0, 246.0, 200.33333333333334, 212.0, 212.0, 76.8, 218.0, 219.4, 179.0, 188.0, 133.0, 155.33333333333334, 58.2, 204.5, 191.66666666666666, 145.25, 229.8, 120.5]	7.19611	1.17515	0.0183132	8.27206	1.24535	10.7936	0.0210513	-23.9061	49.1314	2.63158	1.45857	0.000352475	0.00669703	17.9827	BRESU_RS05420	Bresu_1090	uvrC	0	0	CCNA_02975	0	0
928	0.124016	23	succinate dehydrogenase assembly factor 2	COG2938	3.3e-26	PF03937	2.6e-24	20	64	[5.835086540000001, 5.835086540000001, 5.551460049999999, 5.164135, 5.164135, 6.355481040000001, 5.164135, 5.164135, 5.485812450000001, 5.164135, 5.974656100000001, 5.569395550000001, 5.551460049999999, 6.86349455, 8.874086, 5.488343440000001, 5.4223517, 5.3577975250000005, 5.164135, 5.974656100000001]	[6.9550147, 6.9550147, 6.0973196, 5.164135, 5.164135, 8.874086, 5.164135, 5.164135, 6.3195496, 5.164135, 6.9550147, 6.9550147, 6.0973196, 7.926826, 8.874086, 6.9550147, 6.0973196, 6.0973196, 5.164135, 6.9550147]	[5, 5, 2, 1, 1, 10, 1, 2, 6, 2, 2, 4, 2, 4, 1, 5, 3, 4, 2, 2]	[178.8, 178.8, 124.0, 263.0, 212.0, 203.6, 227.0, 212.0, 135.33333333333334, 170.5, 221.0, 205.25, 96.0, 136.0, 271.0, 140.2, 42.0, 149.25, 45.0, 221.0]	5.7562	0.838193	0.0154198	6.45494	1.13795	8.87409	0.0172916	-28.4133	61.88	3.2	2.18174	0.00042861	0.00857219	17.9616	BRESU_RS09575	Bresu_1930		0	0	CCNA_01921	0	0
559	0.174664	21	peptidoglycan DD-metalloendopeptidase family protein	COG0739 | COG4942	3.4e-22 | 6.8e-21	PF01551	2.2e-21	18	51	[5.4223517, 5.4223517, 7.0191105, 6.12192085, 7.1975750000000005, 5.164135, 7.134615500000001, 5.164135, 5.4223517, 5.549273199999999, 6.603913233333333, 8.874086, 5.164135, 8.471149722222222, 6.889600333333334, 6.603913233333333, 5.164135, 8.47005815]	[6.0973196, 6.0973196, 8.874086, 6.7327847, 10.793594, 5.164135, 9.389644, 5.164135, 6.0973196, 6.3195496, 7.869662, 8.874086, 5.164135, 9.509552, 7.926826, 7.869662, 5.164135, 9.821783]	[3, 3, 2, 2, 5, 1, 4, 1, 3, 3, 3, 1, 2, 9, 3, 3, 1, 2]	[54.666666666666664, 54.666666666666664, 107.0, 71.0, 234.4, 296.0, 136.75, 50.0, 53.666666666666664, 162.33333333333334, 121.33333333333333, 177.0, 51.0, 47.888888888888886, 99.33333333333333, 117.33333333333333, 60.0, 269.0]	6.4366	1.20949	0.0155182	7.38498	1.78809	10.7936	0.0178047	-79.8127	76.7353	2.83333	1.83333	0.000379498	0.00683097	17.935	BRESU_RS13050	Bresu_2621		0	0	CCNA_02075	0	0
58	0.336313	23	OmpH family outer membrane protein	COG2825	7.6e-18	PF03938	5.7e-19	21	65	[5.164135, 5.164135, 5.164135, 5.39521792, 8.319017566666666, 6.29036665, 7.234078883333335, 7.6977477, 8.2328542, 5.164135, 5.164135, 5.164135, 5.164135, 5.164135000000001, 6.889600333333334, 5.164135, 5.4834625, 5.164135, 5.164135, 5.164135, 5.164135]	[5.164135, 5.164135, 5.164135, 6.3195496, 9.389644, 7.2656083, 10.793594, 7.6977477, 10.793594, 5.164135, 5.164135, 5.164135, 5.164135, 5.164135, 7.926826, 5.164135, 5.80279, 5.164135, 5.164135, 5.164135, 5.164135]	[5, 5, 1, 5, 3, 2, 6, 1, 5, 1, 1, 4, 2, 6, 3, 2, 2, 4, 1, 2, 4]	[111.4, 111.4, 27.0, 48.8, 115.66666666666667, 82.0, 114.83333333333333, 54.0, 50.2, 106.0, 111.0, 132.0, 79.5, 137.16666666666666, 82.33333333333333, 172.0, 103.5, 162.25, 123.0, 79.0, 152.0]	5.84172	1.08745	0.0164313	6.3392	1.85743	10.7936	0.0178306	-97.3786	37.4748	3.09524	1.71561	0.000414578	0.00870613	17.9151	BRESU_RS12400	Bresu_2490		0	0	CCNA_01991	0	0
348	0.216212	21	glutathione S-transferase	COG0625	1.1e-37	PF02798 | PF13417	1.6e-14 | 8.9e-12	16	45	[7.368083766666667, 7.368083766666667, 6.809275875000001, 5.164135, 5.164135, 5.164135, 6.889600333333334, 6.889600333333334, 8.47005815, 7.3552082, 8.47005815, 5.549273199999999, 7.94935165, 7.368083766666667, 7.368083766666667, 6.747087650000001]	[9.821783, 9.821783, 7.9022756, 5.164135, 5.164135, 5.164135, 8.669559, 8.669559, 9.821783, 9.821783, 9.821783, 6.3195496, 9.821783, 9.821783, 9.821783, 7.926826]	[3, 3, 4, 3, 1, 1, 3, 3, 2, 3, 2, 3, 4, 3, 3, 4]	[157.33333333333334, 157.33333333333334, 152.75, 144.66666666666666, 17.0, 93.0, 194.66666666666666, 184.33333333333334, 230.0, 172.66666666666666, 230.0, 206.0, 194.0, 144.66666666666666, 184.0, 192.0]	6.88089	1.06081	0.0147461	8.34715	1.81116	9.82178	0.0178884	-34.099	50.956	2.8125	0.881671	0.000376708	0.00602732	17.8868	BRESU_RS04900	Bresu_0984		0	0	CCNA_03185	0	0
299	0.209023	23	flagellar biosynthetic protein FliQ	COG1987	3e-28	PF01313	2.8e-26	19	55	[7.2346934, 7.2346934, 6.048288475, 5.164135, 5.164135, 6.987776999999999, 5.704482400000001, 7.8995975000000005, 9.509552, 6.3195496, 6.393439833333335, 7.752333, 7.752333, 7.063281139999999, 6.393439833333335, 5.164135, 5.164135, 7.752333, 6.889600333333334]	[8.669559, 8.669559, 6.9550147, 5.164135, 5.164135, 8.0946, 6.9550147, 9.186318, 9.509552, 6.3195496, 7.2100825, 8.669559, 8.669559, 7.926826, 7.2100825, 5.164135, 5.164135, 8.669559, 8.669559]	[5, 5, 4, 1, 2, 3, 3, 2, 1, 1, 3, 4, 4, 5, 3, 1, 1, 4, 3]	[152.8, 155.8, 151.0, 158.0, 104.0, 169.0, 235.66666666666666, 168.0, 181.0, 178.0, 111.0, 168.5, 168.5, 35.4, 109.0, 19.0, 183.0, 97.5, 185.66666666666666]	6.71536	1.13918	0.0170897	7.47584	1.44358	9.50955	0.019025	-56.2719	51.5761	2.89474	1.41029	0.000387723	0.00736673	17.877	BRESU_RS15095	Bresu_3020	fliQ	0	0	CCNA_01129	0	0
154	0.270828	22	MerR family transcriptional regulator	COG0789	1.2e-32	PF13411	1.4e-21	19	53	[5.164135, 5.164135, 5.164135, 5.164135, 5.164135, 6.817096575000001, 5.164135, 10.247735, 5.164135, 7.721401000000001, 5.164135, 8.47005815, 9.000034000000001, 8.2328542, 6.0589038, 5.8026589, 6.889600333333334, 7.2935992, 5.164135]	[5.164135, 5.164135, 5.164135, 5.164135, 5.164135, 9.821783, 5.164135, 10.793594, 5.164135, 10.793594, 5.164135, 9.821783, 10.793594, 10.793594, 7.3855157, 6.7327847, 7.926826, 9.186318, 5.164135]	[2, 2, 1, 2, 1, 4, 1, 2, 1, 6, 3, 2, 4, 5, 5, 3, 3, 5, 1]	[150.0, 150.0, 110.0, 146.0, 39.0, 194.0, 112.0, 96.0, 170.0, 98.5, 158.0, 2.0, 176.0, 177.0, 63.4, 35.0, 77.0, 160.2, 162.0]	6.47427	1.56075	0.0164762	7.39614	2.36978	10.7936	0.0188222	-80.2053	54.1076	2.78947	1.57543	0.000373624	0.00709885	17.818	BRESU_RS09405	Bresu_1899		0	0	CCNA_01434	0	0
249	0.234562	22	ABC-type multidrug transport system, ATPase component	COG1131	7.3e-86	PF00005 | PF13304	1.6e-25 | 5.4e-13	19	49	[8.8165561, 8.8165561, 6.578264175000001, 5.164135, 7.80001135, 6.889600333333334, 5.164135, 5.164135, 7.008092250000001, 7.368083766666667, 5.164135, 8.111195575, 7.773249925, 5.974656100000001, 7.956127349999999, 6.243968675, 10.247735, 6.008672566666665, 7.008092250000001]	[9.821783, 9.821783, 8.669559, 5.164135, 8.214507, 8.669559, 5.164135, 5.164135, 7.2100825, 9.821783, 5.164135, 9.821783, 10.481363, 6.9550147, 8.214507, 7.869662, 10.793594, 7.6977477, 7.2100825]	[3, 3, 4, 1, 2, 3, 2, 1, 2, 3, 2, 4, 4, 2, 2, 4, 2, 3, 2]	[167.66666666666666, 167.66666666666666, 128.0, 74.0, 90.0, 210.66666666666666, 199.0, 214.0, 127.0, 172.66666666666666, 110.5, 180.0, 78.0, 161.0, 196.5, 152.5, 243.0, 102.66666666666667, 139.0]	7.01355	1.39442	0.0178486	7.99628	1.81865	10.7936	0.0203495	-46.6404	47.2586	2.57895	0.935599	0.000345426	0.00656309	17.8099	BRESU_RS07030	Bresu_1426		0	0	CCNA_01335	0	0
1534	0.0905347	23	metalloregulator ArsR/SmtB family transcription factor	COG2226 | COG0640	5.3e-26 | 1.9e-21	PF08241 | PF13649	1.7e-23 | 7.7e-20	21	58	[6.3574268400000005, 6.3574268400000005, 7.752333, 5.87145778, 7.9022756, 5.164135, 7.659486899999999, 5.7418423, 5.164135, 5.164135, 6.106887783333335, 6.202798725000001, 5.164135, 6.4309413499999994, 5.164135, 6.817096575000001, 5.164135, 5.3577975250000005, 5.164135, 5.164135, 6.747087650000001]	[9.509552, 9.509552, 8.669559, 6.9550147, 7.9022756, 5.164135, 9.389644, 6.3195496, 5.164135, 5.164135, 8.669559, 7.6977477, 5.164135, 7.6977477, 5.164135, 9.821783, 5.164135, 6.0973196, 5.164135, 5.164135, 8.669559]	[5, 5, 2, 5, 1, 1, 4, 2, 1, 1, 6, 4, 2, 2, 1, 4, 1, 4, 2, 1, 4]	[156.6, 156.6, 76.0, 115.4, 4.0, 242.0, 173.0, 286.5, 52.0, 151.0, 168.5, 176.0, 184.0, 166.5, 245.0, 200.0, 4.0, 96.0, 128.5, 65.0, 191.25]	6.02943	0.90579	0.0169593	7.05819	1.75378	9.82178	0.0198529	-55.3405	73.1274	2.7619	1.65917	0.000369931	0.00776855	17.7989	BRESU_RS11505	Bresu_2317		0	0	CCNA_02225	0	0
784	0.134553	23	2-oxoglutarate dehydrogenase complex dihydrolipoyllysine-residue succinyltransferase	COG0508	4.6e-174	PF00198 | PF00364	6.9e-83 | 2.8e-38	21	54	[7.906390999999999, 7.906390999999999, 6.889600333333334, 7.6977477, 5.164135, 7.578557333333333, 5.164135, 6.889600333333334, 5.9149561, 6.29036665, 6.458234000000001, 7.906390999999999, 6.29036665, 7.752333, 7.1339000666666665, 6.4485773250000005, 5.9149561, 6.29036665, 6.889600333333334, 7.752333, 6.889600333333334]	[8.214507, 8.214507, 7.926826, 7.6977477, 5.164135, 9.389644, 5.164135, 7.926826, 7.2656083, 7.2656083, 7.926826, 8.214507, 7.2656083, 7.926826, 7.3855157, 7.926826, 7.2656083, 7.2656083, 7.926826, 7.926826, 7.926826]	[3, 3, 3, 1, 1, 3, 1, 3, 3, 2, 4, 3, 2, 2, 3, 4, 3, 2, 3, 2, 3]	[218.66666666666666, 218.66666666666666, 240.0, 236.0, 153.0, 272.0, 173.0, 174.66666666666666, 242.66666666666666, 236.0, 215.5, 218.66666666666666, 236.0, 236.0, 144.66666666666666, 217.25, 158.66666666666666, 236.0, 240.0, 236.0, 240.0]	6.81564	0.844448	0.0191707	7.58035	0.917129	9.38964	0.0213216	16.3532	33.734	2.57143	0.849169	0.000344419	0.00723279	17.7973	BRESU_RS02335	Bresu_0467	odhB	0	0	CCNA_00343	0	0
466	0.173826	23	elongation factor Ts	COG0264	1.5e-104	PF00889	1e-64	16	50	[6.267476185714287, 6.267476185714287, 7.578557333333333, 8.357327, 6.987776666666666, 6.43763115, 7.899597999999999, 5.25593665, 7.8995975000000005, 8.47005815, 5.164135, 6.451366383333334, 6.708812660000001, 5.164135, 7.752333, 8.342683075]	[8.669559, 8.669559, 9.389644, 8.357327, 9.186318, 7.7823677, 8.0946, 5.3477383, 9.186318, 9.821783, 5.164135, 8.669559, 8.669559, 5.164135, 7.926826, 10.793594]	[7, 7, 3, 1, 3, 2, 2, 2, 2, 2, 1, 6, 5, 1, 2, 4]	[99.85714285714286, 99.85714285714286, 145.66666666666666, 53.0, 41.0, 34.0, 141.0, 98.5, 86.0, 11.0, 147.0, 98.33333333333333, 118.4, 50.0, 178.0, 126.5]	6.93781	1.11303	0.0148681	8.18081	1.58995	10.7936	0.0175319	-104.493	45.7202	3.125	1.99609	0.000418564	0.00669703	17.7844	BRESU_RS12445	Bresu_2499		0	0	CCNA_01999	0	0
616	0.159926	22	NADPH-dependent 2,4-dienoyl-CoA reductase	COG1902	4.6e-89	PF00724 | PF07992	6.5e-78 | 8e-26	20	57	[5.164135, 5.164135, 5.549273199999999, 6.889600333333334, 7.0025211, 6.884411625, 5.164135, 6.458234000000001, 5.164135, 8.47005815, 5.164135, 7.8995975000000005, 5.7418423, 5.164135, 5.164135, 5.164135, 6.858668333333334, 5.164135, 7.578557333333333, 5.164135]	[5.164135, 5.164135, 6.3195496, 8.669559, 8.0946, 8.357327, 5.164135, 8.669559, 5.164135, 9.821783, 5.164135, 9.186318, 6.3195496, 5.164135, 5.164135, 5.164135, 10.793594, 5.164135, 9.389644, 5.164135]	[2, 2, 3, 3, 7, 4, 1, 4, 3, 2, 4, 2, 2, 2, 1, 2, 6, 3, 3, 1]	[273.5, 273.5, 132.0, 120.33333333333333, 173.57142857142858, 228.25, 125.0, 173.25, 133.33333333333334, 18.0, 116.25, 268.0, 67.5, 130.5, 185.0, 261.5, 150.66666666666666, 149.0, 150.0, 67.0]	6.04871	1.0709	0.0162033	6.86314	1.9457	10.7936	0.0183851	-40.1923	70.0457	2.85	1.52561	0.000381731	0.00763461	17.7818	BRESU_RS12360	Bresu_2482		0	0	CCNA_03179	0	0
579	0.158038	23	single-stranded-DNA-specific exonuclease RecJ	COG0608	5.7e-172	PF02272 | PF17768	5.2e-25 | 2e-20	20	52	[7.752333, 7.752333, 9.509552, 6.27482535, 7.0191105, 5.643027925, 7.3368435, 5.164135, 5.802691675, 6.458234000000001, 7.752333, 7.2935994, 7.752333, 10.247735, 6.889600333333334, 6.3195496, 6.889600333333334, 7.752333, 5.164135, 7.234078833333334]	[7.926826, 7.926826, 9.509552, 7.3855157, 8.874086, 6.7327847, 9.509552, 5.164135, 6.7327847, 7.926826, 7.926826, 8.0946, 7.926826, 10.793594, 7.926826, 6.3195496, 7.926826, 7.926826, 5.164135, 9.389644]	[2, 2, 1, 2, 2, 4, 2, 2, 4, 4, 2, 5, 2, 2, 3, 1, 3, 2, 1, 6]	[170.0, 170.0, 151.0, 164.0, 237.0, 161.75, 142.5, 228.5, 159.25, 174.5, 170.0, 106.6, 170.0, 179.0, 172.0, 178.0, 99.66666666666667, 134.0, 105.0, 168.5]	7.10042	1.24602	0.0190207	7.85423	1.36347	10.7936	0.02104	-37.9367	33.6505	2.6	1.31909	0.000348245	0.00696491	17.7574	BRESU_RS09475	Bresu_1912	recJ	0	0	CCNA_01450	0	0
319	0.211813	22	tRNA preQ1(34) S-adenosylmethionine ribosyltransferase-isomerase QueA	COG0809	4.1e-118	PF02547	1.4e-113	19	50	[7.3368435, 7.3368435, 8.47005815, 5.164135, 7.274738533333334, 5.164135, 5.164135, 7.473320750000002, 6.458234000000001, 5.164135, 5.500807699999999, 5.164135, 8.47005815, 6.3275630750000005, 5.4834625, 6.889600333333334, 8.47005815, 7.368083766666667, 6.4485773250000005]	[9.509552, 9.509552, 9.821783, 5.164135, 7.926826, 5.164135, 5.164135, 10.793594, 8.669559, 5.164135, 5.80279, 5.164135, 9.821783, 7.9022756, 5.80279, 8.669559, 9.821783, 9.821783, 8.669559]	[2, 2, 2, 1, 3, 2, 2, 6, 4, 2, 2, 2, 2, 4, 2, 3, 2, 3, 4]	[260.5, 260.5, 114.0, 246.0, 133.0, 206.0, 130.0, 145.66666666666666, 207.0, 172.5, 167.0, 260.5, 275.0, 149.5, 192.0, 265.3333333333333, 275.0, 245.0, 189.75]	6.58573	1.17755	0.0167598	7.80862	2.0022	10.7936	0.0198719	4.96053	53.5868	2.63158	1.13372	0.000352475	0.00669703	17.7469	BRESU_RS11690	Bresu_2355	queA	0	0	CCNA_01658	0	0
251	0.222839	23	single-stranded DNA-binding protein	COG0629	1.1e-38	PF00436	6.9e-38	20	53	[5.551460049999999, 5.551460049999999, 8.553201666666666, 8.894683350000001, 8.78576885, 8.8165561, 7.368083766666667, 6.612607333333333, 5.164135, 6.12192085, 5.324175233333333, 6.4309413499999994, 5.40419535, 6.612788540000001, 5.40419535, 6.4309413499999994, 5.164135, 6.772647566666667, 5.324175233333333, 5.284165175]	[6.0973196, 6.0973196, 10.793594, 10.793594, 10.481363, 9.821783, 9.821783, 9.509552, 5.164135, 6.7327847, 5.5805597, 7.6977477, 5.5805597, 10.481363, 5.5805597, 7.6977477, 5.164135, 9.509552, 5.5805597, 5.5805597]	[2, 2, 3, 4, 2, 3, 3, 3, 1, 2, 3, 2, 2, 5, 2, 2, 2, 3, 3, 4]	[156.0, 156.0, 204.33333333333334, 129.25, 141.0, 92.33333333333333, 98.33333333333333, 151.33333333333334, 288.0, 192.0, 111.0, 210.0, 157.0, 111.8, 188.0, 227.5, 112.5, 147.0, 112.33333333333333, 137.0]	6.47861	1.29521	0.017355	7.68833	2.13959	10.7936	0.0205956	-43.8642	48.3063	2.65	0.90967	0.000354942	0.00709885	17.7166	BRESU_RS13100	Bresu_2631	ssb	0	0	CCNA_01535	0	0
1506	0.0956048	22	class II aldolase/adducin family protein	COG0235	1.7e-47	PF00596	9e-42	17	57	[5.87145778, 5.87145778, 5.164135, 5.164135, 6.013132433333333, 6.3195496, 6.4193123833333345, 6.393439833333335, 5.569395550000001, 5.164135, 5.704482400000001, 5.164135, 5.7451544000000005, 5.9045952333333345, 6.458234000000001, 5.14482165, 6.889600333333334]	[6.9550147, 6.9550147, 5.164135, 5.164135, 7.7823677, 6.3195496, 9.509552, 7.2100825, 6.9550147, 5.164135, 6.9550147, 5.164135, 7.7823677, 7.3855157, 7.926826, 5.164135, 8.669559]	[5, 5, 2, 3, 3, 1, 6, 3, 4, 1, 3, 1, 8, 3, 4, 2, 3]	[135.6, 135.6, 138.0, 95.33333333333333, 159.0, 36.0, 151.5, 36.0, 125.0, 260.0, 122.0, 263.0, 139.625, 58.666666666666664, 158.0, 188.0, 136.33333333333334]	5.82125	0.531199	0.0132549	6.83686	1.28868	9.50955	0.0155674	-62.4907	61.0652	3.35294	1.81306	0.000449095	0.00763461	17.7137	BRESU_RS07305	Bresu_1484		0	0	CCNA_01259	0	0
205	0.238507	23	tryptophan synthase subunit alpha	COG0159	4.2e-98	PF00290	1.6e-103	20	63	[6.013132433333333, 6.013132433333333, 5.164135, 6.400517411111111, 5.164135, 5.164135, 7.323802349999999, 6.35434422, 5.164135, 5.164135, 5.800883075, 6.013132433333333, 5.164135, 5.67353346, 5.164135, 5.164135, 5.164135, 5.164135, 5.164135, 5.800883075]	[7.7823677, 7.7823677, 5.164135, 9.186318, 5.164135, 5.164135, 7.869662, 8.669559, 5.164135, 5.164135, 7.7823677, 7.7823677, 5.164135, 7.7823677, 5.164135, 5.164135, 5.164135, 5.164135, 5.164135, 7.7823677]	[3, 3, 2, 9, 3, 2, 2, 5, 3, 2, 4, 3, 2, 5, 1, 2, 3, 2, 3, 4]	[153.0, 153.0, 225.0, 191.11111111111111, 179.0, 254.5, 143.0, 78.0, 161.0, 207.5, 173.0, 153.0, 225.0, 170.6, 228.0, 225.0, 209.66666666666666, 225.0, 246.66666666666666, 172.5]	5.60994	0.585973	0.015028	6.46126	1.47082	9.18632	0.0173085	-11.3228	41.9334	3.15	1.68152	0.000421913	0.00843825	17.6982	BRESU_RS16075	Bresu_3221		0	0	CCNA_03657	0	0
913	0.137252	21	sigma-70 family RNA polymerase sigma factor	COG1595	4.9e-27	PF04542 | PF04545	1.6e-15 | 4.8e-13	18	52	[5.753603633333333, 5.753603633333333, 5.704482400000001, 6.473459766666667, 5.551460049999999, 5.164135, 8.7857685, 5.164135, 6.030992749999999, 6.3195496, 6.04015648, 5.164135, 8.336053216666667, 6.5041348249999995, 5.164135, 7.368083766666667, 5.164135, 6.760731]	[6.8978505, 6.8978505, 6.9550147, 7.869662, 6.0973196, 5.164135, 9.389644, 5.164135, 6.8978505, 6.3195496, 9.509552, 5.164135, 9.821783, 7.926826, 5.164135, 9.821783, 5.164135, 8.357327]	[3, 3, 3, 6, 2, 2, 2, 3, 2, 1, 5, 3, 6, 4, 1, 3, 1, 2]	[161.0, 161.0, 238.33333333333334, 121.0, 142.0, 78.0, 220.0, 119.0, 228.0, 274.0, 190.8, 193.0, 168.33333333333334, 155.75, 182.0, 195.0, 110.0, 262.5]	6.17793	1.04308	0.0148946	7.14348	1.653	9.82178	0.0172224	-22.238	52.0522	2.88889	1.48657	0.000386939	0.00696491	17.6886				0	0	CCNA_00685	0	0
787	0.134468	23	phospho-N-acetylmuramoyl-pentapeptide- transferase	COG0472	8.7e-102	PF00953	3.8e-34	18	49	[7.368083766666667, 7.368083766666667, 7.551110833333333, 5.164135, 6.760731, 6.750268849999999, 5.164135, 5.164135, 5.164135, 7.368083766666667, 7.368083766666667, 7.368083766666667, 7.368083766666667, 8.357327, 6.817096575000001, 5.164135, 6.817096575000001, 6.486504260000001]	[9.821783, 9.821783, 9.821783, 5.164135, 8.357327, 7.6977477, 5.164135, 5.164135, 5.164135, 9.821783, 9.821783, 9.821783, 9.821783, 8.357327, 9.821783, 5.164135, 9.821783, 9.821783]	[3, 3, 6, 1, 2, 2, 1, 2, 2, 3, 3, 3, 3, 1, 4, 1, 4, 5]	[99.33333333333333, 99.33333333333333, 98.66666666666667, 148.0, 74.0, 19.0, 274.0, 74.0, 123.5, 74.0, 70.33333333333333, 99.33333333333333, 57.0, 83.0, 65.0, 224.0, 52.5, 105.6]	6.64274	0.998992	0.0160152	8.24727	2.00895	9.82178	0.0198836	-97.7444	59.4136	2.72222	1.36649	0.000364616	0.00656309	17.5703	BRESU_RS13865	Bresu_2779		0	0	CCNA_02640	0	0
519	0.165997	23	DUF2312 domain-containing protein	COG3750	2e-32	PF10073	1.6e-31	20	52	[7.752333, 7.752333, 5.164135, 6.3713462833333345, 6.612788400000001, 8.874086, 5.164135, 5.164135, 5.164135, 5.164135, 5.4834625, 8.7857685, 8.874086, 8.7857685, 8.389800625, 6.889600333333334, 8.874086, 7.752333, 5.164135, 7.323802349999999]	[8.669559, 8.669559, 5.164135, 10.481363, 9.389644, 8.874086, 5.164135, 5.164135, 5.164135, 5.164135, 5.80279, 9.389644, 8.874086, 9.389644, 10.793594, 8.669559, 8.874086, 8.669559, 5.164135, 7.869662]	[2, 2, 3, 6, 5, 1, 1, 2, 2, 2, 2, 2, 1, 2, 8, 3, 1, 2, 3, 2]	[122.0, 122.0, 168.66666666666666, 117.5, 158.2, 29.0, 300.0, 153.5, 259.0, 188.0, 72.5, 122.0, 42.0, 123.0, 139.0, 95.0, 80.0, 121.0, 146.66666666666666, 111.0]	6.97532	1.47845	0.0186856	7.77008	1.94782	10.7936	0.0208146	-66.4983	62.3204	2.6	1.74356	0.000348245	0.00696491	17.5671	BRESU_RS14905	Bresu_2982		0	0	CCNA_03428	0	0
893	0.126422	23	putative transcriptional regulator	COG1678	2.9e-47	PF02622	5.1e-44	21	58	[6.817096575000001, 6.817096575000001, 5.164135, 8.7857685, 6.987776666666666, 7.249782766666667, 5.164135, 5.164135, 6.437631199999999, 5.164135, 5.7272508250000005, 5.539545550000001, 6.008672566666665, 5.164135, 6.3195496, 5.164135, 5.704482400000001, 5.4834625, 5.164135, 6.641520083333333, 5.164135]	[9.821783, 9.821783, 5.164135, 9.389644, 9.186318, 8.874086, 5.164135, 5.164135, 7.869662, 5.164135, 7.2656083, 7.2656083, 7.6977477, 5.164135, 6.3195496, 5.164135, 6.9550147, 5.80279, 5.164135, 8.669559, 5.164135]	[4, 4, 2, 2, 3, 3, 2, 1, 4, 2, 4, 6, 3, 1, 1, 1, 3, 2, 3, 6, 1]	[153.5, 153.5, 263.5, 65.0, 125.33333333333333, 62.333333333333336, 287.5, 281.0, 44.0, 266.5, 214.5, 178.5, 169.0, 94.0, 146.0, 264.0, 201.0, 162.5, 190.66666666666666, 166.33333333333334, 285.0]	5.99203	0.940296	0.0168541	6.96439	1.73114	9.82178	0.0195891	-20.3016	74.0539	2.7619	1.47696	0.000369931	0.00776855	17.5624	BRESU_RS04045	Bresu_0812		0	0	CCNA_03506	0	0
416	0.18282	23	apolipoprotein N-acyltransferase	COG0815	4.1e-90	PF00795	1.4e-20	20	56	[6.12192085, 6.689321, 8.468528000000001, 6.279776, 6.889600333333334, 6.199414200000001, 5.80279, 5.164135, 5.164135, 5.67353346, 7.6977477, 5.164135, 6.817096575000001, 6.987776999999999, 5.164135, 6.0326494, 5.164135, 5.974656100000001, 5.164135, 5.704482400000001]	[6.7327847, 8.214507, 10.793594, 7.7823677, 8.669559, 8.669559, 5.80279, 5.164135, 5.164135, 7.7823677, 7.6977477, 5.164135, 9.821783, 8.0946, 5.164135, 8.669559, 5.164135, 6.9550147, 5.164135, 6.9550147]	[2, 2, 4, 4, 3, 5, 1, 1, 1, 5, 1, 3, 4, 3, 2, 6, 3, 2, 1, 3]	[228.0, 92.0, 187.75, 118.5, 163.33333333333334, 134.8, 197.0, 300.0, 26.0, 150.4, 123.0, 172.66666666666666, 160.25, 54.0, 152.0, 187.33333333333334, 208.66666666666666, 113.0, 128.0, 153.33333333333334]	6.11621	0.899312	0.0163842	7.1813	1.67592	10.7936	0.0192374	-47.4983	58.9498	2.8	1.46969	0.000375033	0.00750067	17.4849	BRESU_RS01150	Bresu_0230	lnt	0	0	CCNA_00050	0	0
110	0.2825	23	colicin V production protein	COG1286	7.7e-19	PF02674	7e-22	22	56	[5.164135, 5.164135, 5.164135, 5.1988254, 6.889600333333334, 5.7418423, 6.746756833333333, 6.889600333333334, 8.47005815, 7.330164499999999, 5.164135, 5.164135, 5.164135, 6.987776999999999, 6.180925666666667, 6.889600333333334, 5.164135, 7.899597999999999, 7.899597999999999, 7.52178344, 6.458234000000001, 5.164135]	[5.164135, 5.164135, 5.164135, 5.1988254, 8.669559, 6.3195496, 10.481363, 8.669559, 9.821783, 8.357327, 5.164135, 5.164135, 5.164135, 8.0946, 8.214507, 7.926826, 5.164135, 8.0946, 8.0946, 10.793594, 7.926826, 5.164135]	[2, 2, 1, 1, 3, 2, 6, 3, 2, 4, 2, 2, 1, 3, 3, 3, 1, 2, 2, 5, 4, 2]	[221.5, 221.5, 183.0, 36.0, 241.66666666666666, 38.0, 122.83333333333333, 147.66666666666666, 78.0, 138.25, 116.5, 190.5, 168.0, 134.66666666666666, 110.0, 103.66666666666667, 168.0, 148.0, 143.0, 90.8, 90.25, 161.5]	6.2917	1.08668	0.0185397	7.18075	1.89053	10.7936	0.0211595	-61.2136	53.6011	2.54545	1.26948	0.00034094	0.00750067	17.4836	BRESU_RS11700	Bresu_2357		0	0	CCNA_01731	0	0
184	0.269214	21	CBS domain-containing protein	COG2905 | COG0517	7.3e-34 | 2.1e-30	PF00571	1.3e-24	16	48	[5.164135, 5.164135, 5.920913349999999, 5.563417050000001, 8.302687833333334, 7.414170116666665, 8.386841749999999, 8.78576885, 5.164135, 8.47005815, 5.4223517, 5.164135, 9.617599, 5.4223517, 5.164135, 7.677004666666666]	[5.164135, 5.164135, 7.2656083, 6.9550147, 10.793594, 9.186318, 9.186318, 10.481363, 5.164135, 9.821783, 6.0973196, 5.164135, 10.793594, 6.0973196, 5.164135, 9.509552]	[1, 1, 4, 6, 6, 6, 4, 2, 2, 2, 3, 1, 3, 3, 1, 3]	[115.0, 115.0, 180.0, 180.0, 203.83333333333334, 200.83333333333334, 179.25, 102.0, 164.5, 107.0, 151.66666666666666, 52.0, 95.33333333333333, 152.33333333333334, 121.0, 122.33333333333333]	6.67524	1.57763	0.0143054	7.62553	2.19398	10.7936	0.0163419	-59.8698	41.5326	3	1.73205	0.000401822	0.00642914	17.4298	BRESU_RS13680	Bresu_2743		0	0	CCNA_02709	0	0
421	0.181105	23	transcriptional repressor LexA	COG1974	4.7e-46	PF00717 | PF01726	1e-28 | 3.4e-16	19	48	[8.874086, 8.874086, 9.509552, 5.551460049999999, 6.987776999999999, 6.793331955555555, 7.008092250000001, 7.752333, 7.752333, 7.8995975000000005, 8.874086, 7.752333, 6.400785333333334, 5.164135, 6.987776666666666, 8.785768675, 5.549273199999999, 6.413250219999999, 9.509552]	[8.874086, 8.874086, 9.509552, 6.0973196, 8.0946, 8.669559, 7.2100825, 8.669559, 8.669559, 9.186318, 8.874086, 7.926826, 8.874086, 5.164135, 9.186318, 10.793594, 6.3195496, 8.0946, 9.509552]	[1, 1, 1, 2, 3, 9, 2, 2, 2, 2, 1, 2, 3, 1, 3, 4, 3, 5, 1]	[48.0, 48.0, 63.0, 67.0, 178.66666666666666, 105.33333333333333, 170.0, 169.0, 189.0, 15.0, 47.0, 188.0, 153.0, 269.0, 27.0, 120.5, 161.33333333333334, 96.4, 1.0]	7.49682	1.30703	0.0190784	8.34724	1.30626	10.7936	0.0212426	-88.6193	71.7	2.52632	1.87416	0.000338376	0.00642914	17.4203	BRESU_RS10640	Bresu_2144	lexA	0	0	CCNA_01979	0	0
624	0.166157	21	PA0069 family radical SAM protein	COG1533	5.3e-73	PF04055	9.2e-18	17	49	[6.180925666666667, 6.180925666666667, 5.164135, 7.102485333333334, 5.164135, 6.760731, 5.151259433333333, 7.008092250000001, 6.393439833333335, 5.164135, 6.008672566666665, 7.9606427166666665, 5.164135, 5.797538175, 9.509552, 6.076848533333333, 7.350593800000001]	[8.214507, 8.214507, 5.164135, 7.926826, 5.164135, 8.357327, 5.164135, 7.2100825, 7.2100825, 5.164135, 7.6977477, 10.793594, 5.164135, 7.6977477, 9.509552, 7.9022756, 9.389644]	[3, 3, 1, 3, 3, 2, 3, 2, 3, 1, 3, 6, 3, 4, 1, 3, 5]	[270.0, 270.0, 98.0, 127.66666666666667, 211.0, 99.0, 93.33333333333333, 183.0, 221.0, 103.0, 282.0, 189.0, 161.33333333333334, 213.75, 272.0, 138.0, 216.0]	6.36107	1.1469	0.0144841	7.4085	1.67932	10.7936	0.0168691	-14.8186	64.787	2.88235	1.27797	0.000386064	0.00656309	17.2865	BRESU_RS09055	Bresu_1827		0	0	CCNA_01391	0	0
418	0.199155	21	2-amino-4-hydroxy-6- hydroxymethyldihydropteridine diphosphokinase	COG0801	1.4e-40	PF01288	8e-29	18	45	[8.47005815, 8.47005815, 5.164135, 5.164135, 5.164135, 5.164135, 7.01119595, 8.47005815, 8.47005815, 5.719480175000001, 6.486504260000001, 5.164135, 6.817096575000001, 6.889600333333334, 6.008333825000001, 8.47005815, 7.752333, 8.47005815]	[9.821783, 9.821783, 5.164135, 5.164135, 5.164135, 5.164135, 9.186318, 9.821783, 9.821783, 7.3855157, 9.821783, 5.164135, 9.821783, 8.669559, 7.3855157, 9.821783, 7.926826, 9.821783]	[2, 2, 1, 1, 1, 2, 4, 2, 2, 4, 5, 2, 4, 3, 4, 2, 2, 2]	[247.0, 247.0, 11.0, 150.0, 126.0, 46.5, 225.0, 244.0, 247.0, 174.75, 149.8, 120.0, 229.5, 232.33333333333334, 175.0, 247.0, 187.0, 244.0]	6.85142	1.35236	0.0165183	8.0527	1.96254	9.82178	0.0194145	-16.5065	69.9028	2.5	1.16667	0.000334851	0.00602732	17.2558	BRESU_RS12490	Bresu_2510	folK	0	0	CCNA_01620	0	0
828	0.131394	23	methionine--tRNA ligase	COG0143	4.9e-195	PF09334	2.5e-134	22	60	[5.2253361, 5.2253361, 8.184827825, 7.008092250000001, 6.708812660000001, 5.164135, 6.931746766666667, 8.357327, 5.164135, 5.324175233333333, 8.357327, 5.569395550000001, 5.3477383, 5.260159140000001, 5.324175233333333, 5.164135, 5.704482400000001, 5.415089160000001, 5.284165175, 5.164135, 8.7857685, 5.974656100000001]	[5.3477383, 5.3477383, 9.821783, 7.2100825, 7.926826, 5.164135, 8.214507, 8.357327, 5.164135, 5.5805597, 8.357327, 6.9550147, 5.3477383, 5.5805597, 5.5805597, 5.164135, 6.9550147, 6.0973196, 5.5805597, 5.164135, 9.389644, 6.9550147]	[3, 3, 4, 2, 5, 2, 3, 1, 2, 3, 1, 4, 1, 5, 3, 1, 3, 5, 4, 1, 2, 2]	[114.0, 114.0, 50.0, 23.0, 167.6, 145.5, 83.33333333333333, 249.0, 112.5, 228.66666666666666, 2.0, 108.25, 174.0, 144.2, 219.0, 275.0, 154.33333333333334, 165.8, 167.75, 91.0, 116.0, 174.0]	6.12023	1.21965	0.0180344	6.60281	1.45878	9.82178	0.0194565	-60.0485	67.1189	2.72727	1.32053	0.000365292	0.00803643	17.2247	BRESU_RS07825	Bresu_1587		0	0	CCNA_01547	0	0
484	0.195847	20	sel1 repeat family protein					17	46	[7.752333, 7.752333, 6.4309413499999994, 8.78576885, 5.164135, 8.003056283333333, 5.164135, 6.411116359999999, 6.889600333333334, 5.164135, 7.6977477, 5.164135, 6.902287383333334, 5.164135, 6.29036665, 7.935157660000002, 7.4484508]	[7.926826, 7.926826, 7.6977477, 10.481363, 5.164135, 9.389644, 5.164135, 7.7823677, 7.926826, 5.164135, 7.6977477, 5.164135, 9.389644, 5.164135, 7.2656083, 9.821783, 7.869662]	[2, 2, 2, 2, 1, 6, 1, 5, 3, 1, 1, 2, 6, 2, 2, 5, 3]	[263.0, 263.0, 241.5, 66.0, 257.0, 62.333333333333336, 275.0, 104.6, 249.0, 281.0, 263.0, 169.5, 129.16666666666666, 42.5, 208.0, 184.2, 142.33333333333334]	6.71293	1.17665	0.0152853	7.4704	1.70782	10.4814	0.01701	-11.698	80.272	2.70588	1.67208	0.000362427	0.00616126	17.1819	BRESU_RS12810	Bresu_2573		0	0	CCNA_02515	0	0
508	0.167565	23	hybrid CAP effector domain/patatin phospholipase protein	COG1752	3.2e-31	PF01734 | PF00027	3.2e-24 | 2.4e-19	18	52	[6.6906080999999995, 6.6906080999999995, 7.8995975000000005, 6.5332053000000005, 5.9149561, 5.1255083, 7.578557333333333, 7.3855157, 5.164135, 6.008672566666665, 6.346129500000001, 5.164135, 6.7228617, 5.164135, 5.164135, 5.164135, 8.47005815, 6.585371333333334]	[9.821783, 9.821783, 9.186318, 7.9022756, 7.2656083, 5.1255083, 9.389644, 7.3855157, 5.164135, 7.6977477, 9.821783, 5.164135, 7.7823677, 5.164135, 5.164135, 5.164135, 9.821783, 9.821783]	[6, 6, 2, 2, 3, 1, 3, 1, 1, 3, 6, 1, 4, 1, 1, 3, 2, 6]	[180.16666666666666, 180.16666666666666, 227.0, 124.5, 126.33333333333333, 153.0, 178.66666666666666, 120.0, 70.0, 121.33333333333333, 180.16666666666666, 214.0, 144.5, 214.0, 214.0, 104.33333333333333, 124.0, 169.16666666666666]	6.32068	1.02086	0.0152387	7.59248	1.92184	9.82178	0.0183049	-41.9259	42.8794	2.88889	1.88234	0.000386939	0.00696491	17.1656	BRESU_RS07180	Bresu_1457		0	0	CCNA_02253	0	0
887	0.126801	23	uroporphyrinogen decarboxylase	COG0407	1e-93	PF01208	4.2e-100	21	54	[7.008092250000001, 7.008092250000001, 5.4223517, 6.350320249999999, 7.752333, 6.402129075, 7.1686142749999995, 6.437631199999999, 9.509552, 6.437631199999999, 8.874086, 5.164135, 7.008092250000001, 6.891662875, 5.164135, 7.158951999999999, 6.987776999999999, 6.002824425, 5.551460049999999, 5.4223517, 5.80279]	[7.2100825, 7.2100825, 6.0973196, 6.8978505, 7.926826, 7.7823677, 9.389644, 7.869662, 9.509552, 7.869662, 8.874086, 5.164135, 7.2100825, 7.926826, 5.164135, 8.357327, 8.0946, 6.9550147, 6.0973196, 6.0973196, 5.80279]	[2, 2, 3, 2, 2, 4, 4, 4, 1, 4, 1, 1, 2, 4, 1, 4, 3, 4, 2, 3, 1]	[50.0, 50.0, 110.0, 102.0, 132.0, 127.0, 97.5, 68.5, 95.0, 161.5, 130.0, 4.0, 50.0, 37.5, 36.0, 129.5, 160.0, 58.5, 117.0, 105.33333333333333, 61.0]	6.64405	1.1006	0.0186881	7.30984	1.21794	9.50955	0.0205608	-110.365	42.5697	2.57143	1.17803	0.000344419	0.00723279	17.1622	BRESU_RS01820	Bresu_0362		0	0	CCNA_03879	0	0
1576	0.0891516	23	ribosome-associated translation inhibitor RaiA	COG1544	1.1e-40	PF16321 | PF02482	7.7e-15 | 1.9e-12	22	55	[7.0086485, 7.0086485, 7.580968766666667, 5.997741900000001, 6.760731, 5.40419535, 5.551460049999999, 5.164135, 5.1988254, 5.164135, 6.245777375000001, 8.214507, 7.0086485, 5.164135, 7.0086485, 5.164135, 8.285917, 5.291866000000001, 6.014284442857144, 8.47005815, 5.164135, 8.214507]	[8.214507, 8.214507, 9.821783, 7.7823677, 8.357327, 5.5805597, 6.0973196, 5.164135, 5.1988254, 5.164135, 7.2100825, 8.214507, 8.214507, 5.164135, 8.214507, 5.164135, 8.357327, 5.80279, 8.669559, 9.821783, 5.164135, 8.214507]	[2, 2, 3, 5, 2, 2, 2, 1, 1, 2, 4, 1, 2, 3, 2, 3, 2, 5, 7, 2, 1, 1]	[137.5, 137.5, 190.0, 186.2, 94.5, 4.0, 262.0, 261.0, 225.0, 125.5, 118.0, 261.0, 137.5, 131.33333333333334, 138.0, 240.66666666666666, 195.0, 138.2, 70.28571428571429, 261.0, 192.0, 261.0]	6.413	1.16352	0.0188971	7.17307	1.58979	9.82178	0.0211368	-28.7643	69.3893	2.5	1.5	0.000334851	0.00736673	17.153	BRESU_RS03885	Bresu_0780	raiA	0	0	CCNA_03711	0	0
1679	0.0852883	23	HAMP domain-containing protein	COG5002	8.7e-68	PF02518 | PF13755	1.8e-20 | 6.3e-17	20	55	[5.974656100000001, 5.974656100000001, 5.164135, 5.164135, 5.377019999999999, 6.769992140000001, 5.164135, 6.3195496, 5.164135, 8.212621333333333, 6.297041366666668, 5.164135, 6.332188875, 5.704482400000001, 7.368083766666667, 7.752333, 5.164135, 6.889600333333334, 7.752333, 7.5416317]	[6.9550147, 6.9550147, 5.164135, 5.164135, 5.80279, 8.874086, 5.164135, 6.3195496, 5.164135, 9.821783, 7.926826, 5.164135, 8.669559, 6.9550147, 9.821783, 8.669559, 5.164135, 8.669559, 8.669559, 7.6977477]	[2, 2, 1, 2, 3, 5, 1, 1, 1, 3, 6, 2, 8, 3, 3, 4, 1, 3, 2, 2]	[174.0, 174.0, 255.0, 170.0, 141.66666666666666, 160.2, 50.0, 217.0, 297.0, 260.3333333333333, 169.16666666666666, 275.5, 223.5, 164.0, 177.0, 204.5, 291.0, 266.0, 180.0, 232.5]	6.26255	1.00649	0.0167762	7.13963	1.6381	9.82178	0.0191257	4.11833	58.696	2.75	1.78536	0.000368336	0.00736673	17.073	BRESU_RS01300	Bresu_0260		0	0	CCNA_00238	0	0
959	0.121695	23	Rrf2 family transcriptional regulator	COG1959	2.5e-41	PF02082	3.7e-35	20	61	[5.284165175, 5.284165175, 5.643027925, 5.164135, 6.290366650000001, 5.500807699999999, 6.393439833333335, 5.1988254, 5.32379875, 6.889600333333334, 5.643027925, 5.284165175, 5.164135, 5.244155116666668, 5.164135, 5.974656100000001, 5.164135, 5.260159140000001, 7.368083766666667, 8.4230949]	[5.5805597, 5.5805597, 6.7327847, 5.164135, 7.2656083, 5.80279, 7.2100825, 5.1988254, 5.80279, 8.669559, 6.7327847, 5.5805597, 5.164135, 5.5805597, 5.164135, 6.9550147, 5.164135, 5.5805597, 9.821783, 9.389644]	[4, 4, 4, 1, 4, 2, 3, 1, 4, 3, 4, 4, 2, 6, 1, 2, 1, 5, 3, 3]	[187.25, 187.25, 170.75, 145.0, 102.5, 79.5, 117.33333333333333, 62.0, 99.0, 62.333333333333336, 80.0, 187.25, 63.0, 167.83333333333334, 59.0, 24.0, 214.0, 122.2, 129.0, 91.33333333333333]	5.7831	0.86276	0.0154918	6.40705	1.40276	9.82178	0.0171633	-82.4733	52.7009	3.05	1.39553	0.000408519	0.00817037	16.9926	BRESU_RS10825	Bresu_2182		0	0	CCNA_01942	0	0
426	0.206836	20	GMC family oxidoreductase	COG2303	2.3e-81	PF00732 | PF05199	1.4e-79 | 1.7e-37	17	47	[6.612788400000001, 6.612788400000001, 5.974656100000001, 7.752333, 6.987776666666666, 5.8026589, 7.368083766666667, 7.3368435, 5.802691675, 5.32379875, 5.164135, 5.164135, 5.164135, 5.800883075, 5.164135, 6.030992749999999, 5.164135]	[9.389644, 9.389644, 6.9550147, 8.669559, 9.186318, 6.7327847, 9.821783, 9.509552, 6.7327847, 5.80279, 5.164135, 5.164135, 5.164135, 7.7823677, 5.164135, 6.8978505, 5.164135]	[5, 5, 2, 2, 3, 3, 3, 2, 4, 4, 2, 2, 1, 4, 1, 2, 2]	[211.6, 211.6, 134.0, 158.0, 168.66666666666666, 83.0, 178.33333333333334, 288.5, 100.25, 79.5, 249.0, 77.0, 73.0, 133.0, 293.0, 239.5, 221.5]	6.07217	0.855342	0.0138263	7.2171	1.74052	9.82178	0.0164333	-29.4441	71.9122	2.76471	1.2141	0.000370306	0.0062952	16.9602	BRESU_RS15985	Bresu_3200		0	0	CCNA_01337	0	0
530	0.171374	22	imidazolonepropionase	COG1228	1.1e-69	PF01979 | PF07969	2.3e-24 | 8.1e-18	19	48	[6.008672566666665, 6.008672566666665, 5.8026589, 7.323802349999999, 6.689321, 7.044075375, 7.578557333333333, 5.164135, 5.14482165, 6.889600333333334, 6.008672566666665, 8.7857685, 5.974656100000001, 6.3195496, 5.164135, 5.974656100000001, 6.18814842, 7.705935, 8.47005815]	[7.6977477, 7.6977477, 6.7327847, 7.869662, 8.214507, 8.357327, 9.389644, 5.164135, 5.164135, 8.669559, 7.6977477, 9.389644, 6.9550147, 6.3195496, 5.164135, 6.9550147, 9.509552, 10.793594, 9.821783]	[3, 3, 3, 2, 2, 4, 3, 1, 2, 3, 3, 2, 2, 1, 1, 2, 5, 4, 2]	[57.666666666666664, 57.666666666666664, 147.66666666666666, 244.0, 171.0, 100.5, 172.66666666666666, 112.0, 50.0, 179.0, 57.666666666666664, 217.0, 106.0, 84.0, 6.0, 186.0, 120.2, 96.5, 237.0]	6.53926	1.02993	0.0166416	7.76649	1.58747	10.7936	0.0197647	-73.5509	66.3729	2.52632	1.04471	0.000338376	0.00642914	16.9451	BRESU_RS03440	Bresu_0687		0	0	CCNA_01011	0	0
183	0.257458	22	MFS transporter	COG2211	8.2e-59	PF13347 | PF07690	7.2e-71 | 4.4e-16	16	44	[7.9022756, 7.9022756, 5.164135, 8.90092781, 6.566063866666667, 8.78576885, 8.47005815, 7.9022756, 7.2959895, 6.817096575000001, 6.4309413499999994, 7.152954733333334, 7.2959895, 5.9045952333333345, 5.164135, 7.9022756]	[7.9022756, 7.9022756, 5.164135, 10.793594, 8.214507, 10.481363, 9.821783, 7.9022756, 9.821783, 9.821783, 7.6977477, 9.509552, 9.821783, 7.3855157, 5.164135, 7.9022756]	[1, 1, 2, 10, 3, 2, 2, 1, 4, 4, 2, 3, 4, 3, 1, 1]	[55.0, 55.0, 166.5, 56.6, 58.666666666666664, 33.0, 170.0, 55.0, 137.0, 128.25, 134.5, 141.0, 136.0, 163.0, 58.0, 18.0]	7.22236	1.12121	0.0154779	8.45667	1.63585	10.7936	0.0181231	-102.155	51.3537	2.75	2.16506	0.000368336	0.00589338	16.9133	BRESU_RS11765	Bresu_2369		0	0	CCNA_02400	0	0
1417	0.100194	22	twin-arginine translocase TatA/TatE family subunit	COG1826	2.5e-12			18	51	[6.70881286, 6.70881286, 5.164135, 5.9388361000000005, 6.013132433333333, 9.509552, 6.5332053000000005, 6.030992749999999, 5.9149561, 6.29036665, 5.9149561, 5.25593665, 5.164135, 7.3855157, 6.404015325, 6.29036665, 5.614627660000001, 6.5255488249999996]	[8.0946, 8.0946, 5.164135, 7.2656083, 7.7823677, 9.509552, 7.9022756, 6.8978505, 7.2656083, 7.2656083, 7.2656083, 5.3477383, 5.164135, 7.3855157, 7.9022756, 7.2656083, 7.2656083, 8.357327]	[5, 5, 1, 5, 3, 1, 2, 2, 3, 2, 3, 2, 1, 1, 4, 2, 5, 4]	[128.2, 128.2, 114.0, 180.6, 29.0, 7.0, 200.5, 129.5, 178.66666666666666, 223.0, 88.66666666666667, 243.5, 26.0, 85.0, 161.25, 223.0, 184.2, 202.75]	6.29822	0.961822	0.0151846	7.28867	1.08858	9.50955	0.0175725	-59.2759	69.6651	2.83333	1.46249	0.000379498	0.00683097	16.8965	BRESU_RS12720	Bresu_2555		0	0	CCNA_02082	0	0
449	0.176221	23	integration host factor subunit alpha	COG0776	3.2e-26	PF00216 | PF18291	2.6e-27 | 9.3e-10	20	49	[6.5332053000000005, 6.5332053000000005, 8.78576885, 5.164135, 6.350320249999999, 7.38049075, 5.551460049999999, 7.021349825, 7.752333, 5.80279, 5.164135, 9.509552, 7.008092250000001, 7.9022756, 6.987776666666666, 6.974951925000001, 7.70697354, 6.393439833333335, 7.008092250000001, 7.9022756]	[7.9022756, 7.9022756, 10.481363, 5.164135, 6.8978505, 8.669559, 6.0973196, 8.669559, 8.669559, 5.80279, 5.164135, 9.509552, 7.2100825, 7.9022756, 9.186318, 10.481363, 10.481363, 7.2100825, 7.2100825, 7.9022756]	[2, 2, 2, 3, 2, 4, 2, 4, 2, 1, 3, 1, 2, 1, 3, 4, 5, 3, 2, 1]	[112.0, 112.0, 23.0, 110.66666666666667, 190.0, 110.0, 278.0, 154.0, 278.0, 293.0, 132.66666666666666, 171.0, 268.0, 47.0, 108.66666666666667, 148.25, 119.8, 228.0, 268.0, 47.0]	6.97163	1.09108	0.0186757	7.92571	1.59764	10.4814	0.0212315	-40.0475	81.7102	2.45	1.11692	0.000328154	0.00656309	16.8852	BRESU_RS09400	Bresu_1898		0	0	CCNA_01433	0	0
74	0.314401	23	phosphoribosylformylglycinamidine synthase subunit PurS	COG1828	3.6e-31	PF02700	8.1e-32	19	52	[7.323802349999999, 8.02753735, 8.357327, 7.511019042857143, 7.323802349999999, 6.957309742857143, 5.84867015, 5.551460049999999, 8.357327, 5.164135, 7.8969302500000005, 5.164135, 5.164135, 5.164135, 7.323802349999999, 7.848731166666667, 5.164135, 7.752333, 5.164135]	[7.869662, 8.357327, 8.357327, 9.821783, 7.869662, 9.821783, 7.9022756, 6.0973196, 8.357327, 5.164135, 9.821783, 5.164135, 5.164135, 5.164135, 7.869662, 9.821783, 5.164135, 8.669559, 5.164135]	[2, 2, 1, 7, 2, 7, 4, 2, 1, 3, 4, 2, 1, 2, 2, 6, 1, 2, 1]	[178.0, 72.5, 146.0, 206.71428571428572, 19.0, 144.85714285714286, 223.5, 38.0, 153.0, 112.0, 109.5, 136.5, 181.0, 122.0, 178.0, 92.66666666666667, 174.0, 167.0, 191.0]	6.68762	1.23972	0.0170191	7.45379	1.78255	9.82178	0.0189689	-60.7769	53.6006	2.73684	1.9151	0.000366574	0.00696491	16.8521	BRESU_RS06500	Bresu_1313	purS	0	0	CCNA_02577	0	0
577	0.158202	23	50S ribosomal protein L15	COG0200	2.7e-47	PF00828	5.9e-37	22	50	[6.008672566666665, 6.008672566666665, 8.47005815, 5.164135, 6.008672566666665, 5.164135, 5.164135, 5.164135, 6.974951750000001, 8.214507, 7.368083766666667, 7.6977477, 6.008672566666665, 6.393439833333335, 7.6977477, 6.974951750000001, 6.689321, 6.2764311, 6.086113625000001, 8.214507, 8.47005815, 6.689321]	[7.6977477, 7.6977477, 9.821783, 5.164135, 7.6977477, 5.164135, 5.164135, 5.164135, 9.389644, 8.214507, 9.821783, 7.6977477, 7.6977477, 7.2100825, 7.6977477, 9.389644, 8.214507, 7.6977477, 7.2100825, 8.214507, 9.821783, 8.214507]	[3, 3, 2, 1, 3, 1, 1, 1, 4, 1, 3, 1, 3, 3, 1, 4, 2, 4, 4, 1, 2, 2]	[84.33333333333333, 84.33333333333333, 154.0, 278.0, 141.0, 1.0, 185.0, 70.0, 61.25, 153.0, 194.66666666666666, 154.0, 83.66666666666667, 112.0, 154.0, 68.75, 207.5, 111.5, 101.25, 154.0, 151.0, 196.5]	6.67766	1.07511	0.019677	7.73016	1.45316	9.82178	0.0227784	-68.1477	60.0713	2.27273	1.13545	0.00030441	0.00669703	16.8047	BRESU_RS07520	Bresu_1526		0	0	CCNA_01325	0	0
76	0.312269	23	thiol:disulfide interchange protein dsbA	COG1651	1.5e-20	PF13462	2.6e-29	21	52	[5.164135, 5.164135, 5.164135, 5.551460049999999, 6.612607333333333, 7.465812566666667, 6.6547537000000005, 5.164135, 5.164135, 7.008092250000001, 6.578264175000001, 7.8995975000000005, 6.9959029, 5.164135, 5.164135, 7.0107591750000005, 6.889600333333334, 8.342683075, 5.164135, 7.752333, 7.8995975000000005]	[5.164135, 5.164135, 5.164135, 6.0973196, 9.509552, 10.481363, 7.9022756, 5.164135, 5.164135, 7.2100825, 8.669559, 9.186318, 9.186318, 5.164135, 5.164135, 9.186318, 8.669559, 10.793594, 5.164135, 8.669559, 9.186318]	[1, 1, 1, 2, 3, 6, 3, 1, 1, 2, 4, 2, 5, 2, 1, 4, 3, 4, 2, 2, 2]	[60.0, 60.0, 79.0, 175.0, 155.33333333333334, 211.16666666666666, 171.66666666666666, 281.0, 8.0, 79.0, 118.5, 157.0, 168.2, 109.0, 153.0, 221.0, 179.0, 162.0, 146.5, 153.0, 154.0]	6.37974	1.1051	0.0179446	7.43149	2.01208	10.7936	0.0209029	-57.0778	60.3738	2.47619	1.40133	0.000331662	0.00696491	16.8016	BRESU_RS13425	Bresu_2698		0	0	CCNA_00378	0	0
517	0.166198	23	DEAD/DEAH box helicase	COG0513	3e-155	PF00270 | PF00271	1.3e-52 | 7.9e-30	21	51	[6.889600333333334, 6.889600333333334, 5.164135, 7.752333, 8.78576885, 5.1988254, 6.008672566666665, 6.987776666666666, 5.210035825, 8.564765133333333, 7.752333, 7.752333, 5.164135, 7.752333, 5.164135, 7.752333, 7.06328106, 5.164135, 7.7341379, 7.013579175, 7.752333]	[7.926826, 7.926826, 5.164135, 7.926826, 10.481363, 5.1988254, 7.6977477, 9.186318, 5.3477383, 10.793594, 7.926826, 7.926826, 5.164135, 7.926826, 5.164135, 7.926826, 9.389644, 5.164135, 7.926826, 7.926826, 7.926826]	[3, 3, 1, 2, 2, 1, 3, 3, 4, 3, 2, 2, 1, 2, 1, 2, 5, 2, 3, 4, 2]	[121.33333333333333, 121.33333333333333, 175.0, 210.0, 122.0, 11.0, 116.33333333333333, 49.666666666666664, 232.25, 58.333333333333336, 141.0, 142.0, 113.0, 145.0, 284.0, 141.0, 216.0, 65.5, 154.0, 87.0, 141.0]	6.83412	1.19395	0.0192227	7.52476	1.6868	10.7936	0.0211653	-64.4405	62.9061	2.42857	1.04978	0.000325284	0.00683097	16.6853	BRESU_RS10755	Bresu_2168		0	0	CCNA_01923	0	0
253	0.222183	23	biotin--[acetyl-CoA-carboxylase] ligase	COG0340	2.1e-59	PF02237	5.1e-12	22	50	[7.368083766666667, 7.368083766666667, 5.974656100000001, 5.164135, 5.164135, 6.43763115, 5.164135, 5.4834625, 5.40419535, 6.458234000000001, 8.47005815, 8.47005815, 7.368083766666667, 5.974656100000001, 5.704482400000001, 5.704482400000001, 8.47005815, 8.47005815, 5.974656100000001, 8.47005815, 5.704482400000001, 5.164135]	[9.821783, 9.821783, 6.9550147, 5.164135, 5.164135, 7.7823677, 5.164135, 5.80279, 5.5805597, 8.669559, 9.821783, 9.821783, 9.821783, 6.9550147, 6.9550147, 6.9550147, 9.821783, 9.821783, 6.9550147, 9.821783, 6.9550147, 5.164135]	[3, 3, 2, 1, 1, 2, 3, 2, 2, 4, 2, 2, 3, 2, 3, 3, 2, 2, 2, 2, 3, 1]	[245.0, 245.0, 245.0, 24.0, 33.0, 221.0, 138.33333333333334, 224.5, 260.0, 223.75, 242.0, 254.0, 245.0, 239.0, 173.33333333333334, 242.0, 263.0, 242.0, 239.0, 275.0, 234.33333333333334, 66.0]	6.54236	1.23824	0.0192783	7.67255	1.83514	9.82178	0.0226086	7.92045	72.3887	2.27273	0.749656	0.00030441	0.00669703	16.6795	BRESU_RS09695	Bresu_1953		0	0	CCNA_02014	0	0
226	0.230574	23	VOC family protein			PF00903	1.1e-10	20	56	[5.643027925, 5.643027925, 5.164135, 6.013132433333333, 5.2253361, 6.560825566666668, 5.164135, 7.70697354, 5.164135, 5.164135, 7.6977477, 5.164135, 7.3631871166666665, 5.797538175, 7.752333, 5.164135, 10.247735, 5.164135, 5.32379875, 5.164135]	[6.7327847, 6.7327847, 5.164135, 7.7823677, 5.3477383, 8.874086, 5.164135, 10.481363, 5.164135, 5.164135, 7.6977477, 5.164135, 9.389644, 7.6977477, 7.926826, 5.164135, 10.793594, 5.164135, 5.80279, 5.164135]	[4, 4, 1, 6, 3, 3, 3, 5, 1, 1, 1, 3, 6, 4, 2, 1, 2, 1, 4, 1]	[206.5, 206.5, 64.0, 183.66666666666666, 172.33333333333334, 111.33333333333333, 82.33333333333333, 50.4, 123.0, 3.0, 89.0, 119.0, 58.666666666666664, 175.25, 117.0, 154.0, 170.0, 150.0, 174.75, 245.0]	6.11439	1.33723	0.0163793	6.82863	1.85554	10.7936	0.0182926	-67.2133	60.2589	2.8	1.66132	0.000375033	0.00750067	16.6262	BRESU_RS15620	Bresu_3127		0	0	CCNA_00723	0	0
1096	0.113492	23	M24 family metallopeptidase	COG0006	1.8e-121	PF00557 | PF16189	4e-43 | 5.5e-33	22	57	[6.889600333333334, 6.889600333333334, 5.164135, 6.3195496, 6.987776999999999, 7.8995975000000005, 5.1988254, 5.164135, 6.29036665, 5.164135, 5.560836666666667, 5.9149561, 5.732185625, 6.53186625, 6.4485773250000005, 5.14482165, 5.9149561, 5.164135, 5.164135, 5.7272508250000005, 5.164135, 6.58252854]	[7.926826, 7.926826, 5.164135, 6.3195496, 8.0946, 9.186318, 5.1988254, 5.164135, 7.2656083, 5.164135, 6.3195496, 7.2656083, 6.3195496, 9.186318, 7.926826, 5.164135, 7.2656083, 5.164135, 5.164135, 7.2656083, 5.164135, 7.926826]	[3, 3, 2, 1, 3, 2, 1, 2, 2, 1, 3, 3, 4, 4, 4, 2, 3, 3, 1, 4, 1, 5]	[163.0, 163.0, 91.5, 91.0, 143.66666666666666, 144.0, 125.0, 51.5, 143.0, 233.0, 199.66666666666666, 227.0, 143.25, 81.25, 207.0, 144.0, 227.0, 235.66666666666666, 233.0, 206.5, 136.0, 167.8]	5.95537	0.770232	0.0175486	6.70652	1.36194	9.18632	0.019762	-38.3273	53.0436	2.59091	1.1544	0.000347028	0.00763461	16.6205	BRESU_RS08010	Bresu_1624		0	0	CCNA_01593	0	0
201	0.239286	23	DUF805 domain-containing protein	COG3152	5.5e-24	PF05656	1.7e-20	19	52	[7.368083766666667, 7.368083766666667, 7.752333, 8.815207666666668, 6.3461296166666665, 7.578557333333333, 7.292929666666666, 6.35434422, 5.377019999999999, 5.164135, 5.968700325, 5.704482400000001, 5.164135, 5.164135, 6.889600333333334, 5.164135, 6.889600333333334, 5.164135, 5.164135]	[9.821783, 9.821783, 8.669559, 9.389644, 8.669559, 9.389644, 8.357327, 7.926826, 5.80279, 5.164135, 7.9022756, 6.9550147, 5.164135, 5.164135, 7.926826, 5.164135, 7.926826, 5.164135, 5.164135]	[3, 3, 2, 3, 6, 3, 3, 5, 3, 1, 4, 3, 1, 1, 3, 2, 3, 1, 2]	[146.0, 146.0, 178.0, 53.0, 109.33333333333333, 134.33333333333334, 143.33333333333334, 137.2, 188.66666666666666, 243.0, 53.5, 199.66666666666666, 56.0, 137.0, 114.33333333333333, 212.5, 169.66666666666666, 43.0, 197.5]	6.3521	1.10129	0.0161653	7.34446	1.7405	9.82178	0.0186907	-59.893	56.5087	2.73684	1.29135	0.000366574	0.00696491	16.6049	BRESU_RS06275	Bresu_1268		0	0	CCNA_02260	0	0
1400	0.100941	22	DUF3126 family protein			PF11324	1.7e-26	18	46	[7.6977477, 7.6977477, 7.752333, 7.0800585, 7.088167500000001, 6.458234000000001, 7.752333, 7.752333, 6.458234000000001, 5.80279, 6.2764311, 6.4485773250000005, 6.221557566666665, 7.368083766666667, 5.974656100000001, 7.6977477, 7.752333, 5.729059300000001]	[7.6977477, 7.6977477, 8.669559, 8.357327, 7.869662, 7.926826, 7.926826, 7.926826, 8.669559, 5.80279, 7.6977477, 8.669559, 7.6977477, 9.821783, 6.9550147, 7.6977477, 7.926826, 6.9550147]	[1, 1, 2, 2, 4, 4, 2, 2, 4, 1, 4, 4, 3, 3, 2, 1, 2, 4]	[299.0, 299.0, 296.0, 190.0, 254.5, 121.75, 159.0, 299.0, 222.0, 299.0, 157.25, 210.75, 187.0, 275.3333333333333, 296.0, 299.0, 296.0, 178.25]	6.94491	0.743123	0.0167437	7.88702	0.818828	9.82178	0.019015	41.0463	60.5279	2.55556	1.16534	0.000342292	0.00616126	16.491	BRESU_RS07990	Bresu_1620		0	0	CCNA_02732	0	0
491	0.169764	23	tRNA uridine-5-carboxymethylaminomethyl(34) synthesis enzyme MnmG	COG0445	1.8e-257	PF01134 | PF13932	2.4e-156 | 8.8e-72	20	49	[7.2977991, 7.2977991, 5.164135, 10.247735, 5.164135, 6.8736353333333335, 6.132511375, 5.164135, 9.509552, 5.164135, 10.247735, 8.47005815, 6.799462733333333, 7.4504997500000005, 7.3503712000000005, 5.164135, 5.164135, 6.810712700000001, 5.965796333333333, 7.3855157]	[7.6977477, 7.6977477, 5.164135, 10.793594, 5.164135, 8.0946, 7.2656083, 5.164135, 9.509552, 5.164135, 10.793594, 9.821783, 7.6977477, 9.821783, 9.821783, 5.164135, 5.164135, 9.821783, 7.3855157, 7.3855157]	[2, 2, 2, 2, 1, 6, 4, 1, 1, 1, 2, 2, 3, 4, 5, 1, 1, 5, 3, 1]	[127.5, 127.5, 277.0, 131.0, 47.0, 129.33333333333334, 159.0, 35.0, 145.0, 40.0, 270.0, 118.0, 99.0, 120.0, 96.2, 159.0, 197.0, 124.8, 79.0, 109.0]	6.9412	1.61669	0.0185942	7.72966	1.99413	10.7936	0.0207063	-70.4833	62.0664	2.45	1.53216	0.000328154	0.00656309	16.4675	BRESU_RS01855	Bresu_0369	mnmG	0	0	CCNA_03871	0	0
1277	0.102306	23	polyhydroxyalkanoate synthesis repressor PhaR	COG5394	2.4e-54	PF07879 | PF05233	4e-30 | 1.3e-15	20	58	[5.164135, 5.164135, 6.29036665, 5.164135, 8.78576885, 5.164135, 6.35434422, 6.199414200000001, 5.164135, 5.164135, 6.5318665, 5.164135, 7.6977477, 5.569395550000001, 5.164135, 6.191688860000001, 6.4309413499999994, 5.164135, 5.70217936, 5.164135]	[5.164135, 5.164135, 7.2656083, 5.164135, 10.481363, 5.164135, 7.926826, 7.926826, 5.164135, 5.164135, 8.0946, 5.164135, 7.6977477, 6.9550147, 5.164135, 7.926826, 7.6977477, 5.164135, 6.7327847, 5.164135]	[2, 2, 2, 3, 2, 1, 5, 5, 2, 2, 4, 3, 1, 4, 2, 5, 2, 1, 5, 5]	[87.5, 87.5, 104.0, 192.33333333333334, 153.0, 226.0, 166.0, 109.8, 204.5, 173.0, 102.25, 133.66666666666666, 97.0, 150.75, 195.0, 192.4, 163.0, 158.0, 207.8, 153.0]	5.86975	0.957062	0.015724	6.51733	1.51752	10.4814	0.0174587	-47.175	42.1185	2.9	1.44568	0.000388428	0.00776855	16.435	BRESU_RS16115	Bresu_3229	phaR	0	0	CCNA_00543	0	0
516	0.16621	23	leucyl aminopeptidase family protein	COG0260	1.8e-128	PF00883	1.1e-103	21	50	[6.889600333333334, 6.889600333333334, 5.164135, 5.164135, 5.164135, 6.43763115, 6.612788540000001, 7.578557566666667, 5.164135, 5.164135, 7.752333, 7.752333, 5.164135, 6.689321, 7.752333, 7.752333, 5.926728000000001, 5.164135, 7.752333, 7.752333, 7.220827]	[8.669559, 8.669559, 5.164135, 5.164135, 5.164135, 7.7823677, 10.481363, 10.481363, 5.164135, 5.164135, 8.669559, 8.669559, 5.164135, 8.214507, 7.926826, 8.669559, 8.214507, 5.164135, 8.669559, 8.669559, 8.669559]	[3, 3, 1, 1, 1, 2, 5, 3, 3, 1, 2, 2, 2, 2, 2, 2, 4, 3, 2, 2, 4]	[121.0, 121.0, 290.0, 239.0, 241.0, 129.0, 220.8, 146.33333333333334, 247.33333333333334, 101.0, 161.0, 165.0, 277.5, 66.5, 128.0, 160.0, 212.75, 270.3333333333333, 163.0, 173.0, 188.0]	6.51943	1.07485	0.0183375	7.55268	1.8013	10.4814	0.0212438	-18.0214	60.9718	2.38095	1.04545	0.000318906	0.00669703	16.4189	BRESU_RS03000	Bresu_0600		0	0	CCNA_03032	0	0
514	0.166548	23	phosphoribosylformylglycinamidine cyclo-ligase	COG0150	2.5e-133	PF02769 | PF00586	2.1e-35 | 9.4e-17	22	48	[6.689321, 6.689321, 6.689321, 5.164135, 8.29252486, 7.773249925, 8.7857685, 5.974656100000001, 5.549273199999999, 5.7420401666666665, 7.752333, 8.214507, 8.214507, 6.689321, 5.164135, 8.214507, 5.164135, 6.689321, 6.889600333333334, 6.689321, 8.214507, 6.689321]	[8.214507, 8.214507, 8.214507, 5.164135, 10.481363, 10.481363, 9.389644, 6.9550147, 6.3195496, 6.8978505, 7.926826, 8.214507, 8.214507, 8.214507, 5.164135, 8.214507, 5.164135, 8.214507, 8.669559, 8.214507, 8.214507, 8.214507]	[2, 2, 2, 4, 5, 4, 2, 2, 3, 3, 2, 1, 1, 2, 1, 1, 1, 2, 3, 2, 1, 2]	[179.0, 179.0, 133.0, 150.25, 123.2, 137.75, 34.0, 60.0, 99.66666666666667, 96.66666666666667, 180.0, 157.0, 113.0, 179.0, 38.0, 89.0, 89.0, 185.5, 203.66666666666666, 156.5, 132.0, 133.0]	6.90614	1.11329	0.0203503	7.86242	1.41495	10.4814	0.0231681	-70.5364	46.9214	2.18182	1.0718	0.000292234	0.00642914	16.4085	BRESU_RS10995	Bresu_2216		0	0	CCNA_01775	0	0
716	0.154894	21	tetratricopeptide repeat protein	COG5010	9e-30	PF07719 | PF13424	1.6e-14 | 5.6e-12	18	45	[6.889600333333334, 6.889600333333334, 5.164135, 5.164135, 6.43763115, 6.612788540000001, 5.164135, 7.752333, 7.752333, 5.164135, 6.689321, 7.752333, 7.752333, 5.926728000000001, 5.164135, 7.752333, 7.752333, 7.220827]	[8.669559, 8.669559, 5.164135, 5.164135, 7.7823677, 10.481363, 5.164135, 8.669559, 8.669559, 5.164135, 8.214507, 7.926826, 8.669559, 8.214507, 5.164135, 8.669559, 8.669559, 8.669559]	[3, 3, 1, 1, 2, 5, 3, 2, 2, 2, 2, 2, 2, 4, 3, 2, 2, 4]	[191.33333333333334, 191.33333333333334, 59.0, 37.0, 162.0, 61.4, 72.66666666666667, 146.0, 145.0, 34.5, 243.0, 188.0, 146.0, 108.75, 40.666666666666664, 144.0, 141.0, 193.0]	6.61118	1.03587	0.0159391	7.65537	1.63233	10.4814	0.0184566	-71.9639	61.8553	2.5	1.01379	0.000334851	0.00602732	16.4044	BRESU_RS03005	Bresu_0601		0	0	CCNA_03033	0	0
597	0.154811	23	DUF192 domain-containing protein	COG1430	8.6e-29	PF02643	4.9e-30	22	59	[5.164135, 5.164135, 5.164135, 5.164135, 5.164135, 5.8026589, 6.155976016666667, 5.164135, 5.164135, 5.164135, 5.164135, 5.164135, 5.164135, 6.199414200000001, 5.164135, 5.704482400000001, 6.8207199, 7.705935, 6.8094886, 5.164135, 6.817096575000001, 5.164135]	[5.164135, 5.164135, 5.164135, 5.164135, 5.164135, 6.7327847, 8.669559, 5.164135, 5.164135, 5.164135, 5.164135, 5.164135, 5.164135, 7.926826, 5.164135, 6.9550147, 9.186318, 10.793594, 8.214507, 5.164135, 9.821783, 5.164135]	[2, 2, 3, 1, 1, 3, 6, 1, 1, 3, 1, 1, 1, 5, 5, 3, 4, 4, 5, 2, 4, 1]	[233.0, 233.0, 150.66666666666666, 79.0, 78.0, 140.33333333333334, 180.66666666666666, 29.0, 23.0, 124.33333333333333, 110.0, 29.0, 134.0, 100.4, 176.4, 158.66666666666666, 130.25, 115.5, 83.0, 149.5, 145.25, 92.0]	5.65062	0.744465	0.0166506	6.39083	1.80089	10.7936	0.0188318	-77.5015	56.0082	2.68182	1.60642	0.000359204	0.00790249	16.3939	BRESU_RS09490	Bresu_1914		0	0	CCNA_01452	0	0
499	0.168598	23	ribonuclease D	COG0349	1e-115	PF01612 | PF00570	4.5e-35 | 3.1e-10	21	47	[6.689321, 6.689321, 6.689321, 5.164135, 7.467505500000001, 5.709313433333333, 5.3477383, 8.553201666666666, 7.344373466666667, 8.111195575, 8.214507, 8.214507, 6.689321, 5.164135, 8.214507, 7.705935, 6.689321, 6.889600333333334, 6.689321, 8.214507, 6.689321]	[8.214507, 8.214507, 8.214507, 5.164135, 7.926826, 6.3195496, 5.3477383, 10.793594, 7.869662, 9.821783, 8.214507, 8.214507, 8.214507, 5.164135, 8.214507, 10.793594, 8.214507, 8.669559, 8.214507, 8.214507, 8.214507]	[2, 2, 2, 4, 3, 3, 1, 3, 3, 4, 1, 1, 2, 1, 1, 4, 2, 3, 2, 1, 2]	[92.5, 92.5, 180.0, 121.5, 225.66666666666666, 108.0, 117.0, 182.0, 207.33333333333334, 68.5, 167.0, 167.0, 92.5, 281.0, 167.0, 156.75, 99.0, 112.66666666666667, 115.0, 167.0, 146.0]	7.00669	1.02832	0.0197081	8.01096	1.47752	10.7936	0.0225328	-54.004	50.9082	2.2381	1.01909	0.000299772	0.0062952	16.3702	BRESU_RS10990	Bresu_2215	rnd	0	0	CCNA_01776	0	0
1393	0.101222	22	squalene/phytoene synthase family protein	COG1562	2.8e-16	PF00494	1e-24	18	49	[6.817096575000001, 6.817096575000001, 8.47005815, 7.630090166666666, 5.164135, 5.164135, 5.164135, 6.4309413499999994, 5.164135, 6.817096575000001, 5.164135, 5.164135, 7.799780100000001, 5.164135, 5.569395550000001, 6.458234000000001, 5.164135, 6.889600333333334]	[9.821783, 9.821783, 9.821783, 8.874086, 5.164135, 5.164135, 5.164135, 7.6977477, 5.164135, 9.821783, 5.164135, 5.164135, 10.793594, 5.164135, 6.9550147, 8.669559, 5.164135, 8.669559]	[4, 4, 2, 3, 1, 2, 1, 2, 4, 4, 1, 1, 5, 2, 4, 4, 2, 3]	[156.75, 156.75, 212.0, 246.33333333333334, 250.0, 198.5, 226.0, 244.5, 241.75, 156.75, 267.0, 248.0, 165.0, 176.0, 107.5, 217.25, 220.5, 206.0]	6.16736	1.0661	0.0148691	7.34777	2.11612	10.7936	0.0177149	5.36574	42.2886	2.72222	1.2826	0.000364616	0.00656309	16.3655	BRESU_RS13020	Bresu_2615		0	0	CCNA_02066	0	0
248	0.224504	23	4-hydroxy-tetrahydrodipicolinate synthase	COG0329	3.2e-101	PF00701	6.3e-86	19	48	[7.578557333333333, 7.578557333333333, 8.357327, 5.164135, 5.164135, 7.292929666666666, 7.64806774, 7.899597999999999, 8.357327, 7.752333, 9.509552, 5.164135, 7.578557333333333, 6.987776666666666, 7.119252666666666, 5.164135, 5.164135, 5.164135, 8.7857685]	[9.389644, 9.389644, 8.357327, 5.164135, 5.164135, 8.357327, 10.481363, 8.0946, 8.357327, 8.669559, 9.509552, 5.164135, 9.389644, 9.186318, 9.389644, 5.164135, 5.164135, 5.164135, 9.389644]	[3, 3, 1, 1, 1, 3, 5, 2, 1, 2, 1, 3, 3, 3, 9, 3, 1, 1, 2]	[29.333333333333332, 29.333333333333332, 103.0, 21.0, 21.0, 158.33333333333334, 180.4, 78.0, 18.0, 37.0, 102.0, 34.0, 29.333333333333332, 81.0, 183.22222222222223, 45.666666666666664, 146.0, 47.0, 90.0]	7.02265	1.38191	0.0178717	7.83928	1.89322	10.4814	0.01995	-124.546	54.6243	2.52632	1.87416	0.000338376	0.00642914	16.3602	BRESU_RS12515	Bresu_2515		0	0	CCNA_01253	0	0
1703	0.0842731	23	16S rRNA (cytidine(1402)-2'-O)-methyltransferase	COG0313	1.3e-92	PF00590	1.3e-25	20	56	[8.20370125, 8.20370125, 5.164135, 6.58252854, 6.240832575, 5.809555675, 5.164135, 5.551460049999999, 7.8995975000000005, 5.57806815, 5.164135, 5.284165175, 5.164135, 6.4309413499999994, 5.488343440000001, 5.40419535, 5.3083182625, 5.164135, 5.164135, 5.164135]	[9.509552, 9.509552, 5.164135, 7.926826, 9.509552, 7.7823677, 5.164135, 6.0973196, 9.186318, 6.9550147, 5.164135, 5.5805597, 5.164135, 7.6977477, 6.9550147, 5.5805597, 5.80279, 5.164135, 5.164135, 5.164135]	[2, 2, 1, 5, 4, 4, 2, 2, 2, 4, 1, 4, 1, 2, 5, 2, 8, 3, 1, 1]	[191.0, 191.0, 44.0, 150.4, 147.25, 211.5, 177.5, 56.0, 215.0, 173.75, 69.0, 234.75, 51.0, 157.5, 94.4, 292.0, 179.375, 110.0, 178.0, 239.0]	5.90672	1.01597	0.015823	6.71211	1.64086	9.50955	0.0179805	-41.8787	66.8858	2.8	1.77764	0.000375033	0.00750067	16.3425	BRESU_RS02155	Bresu_0430	rsmI	0	0	CCNA_00143	0	0
334	0.228663	20	DUF2219 family protein	COG3528	1.1e-75	PF09982	4.2e-89	16	43	[6.751103833333334, 6.751103833333334, 5.709313433333333, 8.874086, 7.323802349999999, 7.8995975000000005, 5.40419535, 8.47005815, 5.4834625, 6.43763115, 5.80279, 7.55850412, 5.164135, 5.4834625, 5.164135, 6.612607333333333]	[9.509552, 9.509552, 6.3195496, 8.874086, 7.869662, 9.186318, 5.5805597, 9.821783, 5.80279, 7.7823677, 5.80279, 9.821783, 5.164135, 5.80279, 5.164135, 9.509552]	[6, 6, 3, 1, 2, 2, 2, 2, 2, 2, 1, 5, 2, 2, 2, 3]	[98.83333333333333, 98.83333333333333, 54.333333333333336, 151.0, 141.0, 115.0, 41.0, 298.0, 207.5, 193.0, 152.0, 230.2, 225.0, 200.0, 155.0, 225.66666666666666]	6.55562	1.15424	0.014049	7.59509	1.80851	9.82178	0.0162766	-38.3521	67.4426	2.6875	1.52965	0.000359965	0.00575944	16.3294	BRESU_RS00910	Bresu_0181		0	0	CCNA_02163	0	0
638	0.165163	21	CpaC-related secretion pathway protein	COG4964	6.7e-17	PF13629	3.5e-22	16	46	[7.611699925, 7.611699925, 8.8714926, 6.746756783333333, 7.323802349999999, 6.43763115, 5.164135, 5.164135, 7.323802349999999, 6.603913233333333, 5.164135, 5.814222366666667, 5.643464700000001, 6.3195496, 5.710651800000001, 7.323802349999999]	[9.186318, 9.186318, 10.793594, 7.926826, 7.869662, 7.7823677, 5.164135, 5.164135, 7.869662, 7.869662, 5.164135, 6.7327847, 6.8978505, 6.3195496, 7.2656083, 7.869662]	[4, 4, 5, 6, 2, 2, 1, 1, 2, 3, 1, 3, 4, 1, 5, 2]	[136.5, 136.5, 44.0, 78.0, 136.0, 138.0, 17.0, 105.0, 87.0, 148.33333333333334, 156.0, 144.33333333333334, 109.0, 97.0, 125.8, 88.0]	6.55218	1.04214	0.0140416	7.44139	1.50119	10.7936	0.0159473	-90.8458	37.9999	2.875	1.57619	0.000385079	0.00616126	16.3002	BRESU_RS03230	Bresu_0646		0	0	CCNA_03044	0	0
37	0.369055	23	RNA-binding S4 domain-containing protein	COG1188	5.3e-25			19	50	[8.47005815, 8.47005815, 5.164135, 7.102485333333334, 5.377019999999999, 5.164135, 6.199414200000001, 5.80279, 7.6977477, 8.47005815, 6.458234000000001, 7.6977477, 5.164135, 6.458234000000001, 6.199414200000001, 6.199414200000001, 6.4309413499999994, 5.164135, 7.368083766666667]	[9.821783, 9.821783, 5.164135, 7.926826, 5.80279, 5.164135, 7.926826, 5.80279, 7.6977477, 9.821783, 7.926826, 7.6977477, 5.164135, 7.926826, 7.926826, 7.926826, 7.6977477, 5.164135, 9.821783]	[2, 2, 1, 3, 3, 2, 5, 1, 1, 2, 4, 1, 2, 4, 5, 5, 2, 2, 3]	[83.0, 83.0, 101.0, 137.0, 146.0, 257.0, 156.4, 218.0, 92.0, 92.0, 156.25, 92.0, 209.5, 128.0, 179.8, 130.2, 102.5, 193.0, 140.0]	6.58201	1.13939	0.0167504	7.48439	1.62796	9.82178	0.0190468	-58.0711	49.2474	2.63158	1.34597	0.000352475	0.00669703	16.2704	BRESU_RS15055	Bresu_3012		0	0	CCNA_00693	0	0
196	0.241387	23	DNA polymerase III subunit epsilon	COG0847	1.5e-56	PF00929	1.3e-33	20	56	[5.1988254, 5.1988254, 5.164135, 5.181480199999999, 8.494725333333333, 6.4309413499999994, 8.78576885, 6.243968675, 5.164135, 5.164135, 5.901717900000001, 5.1728076, 5.164135, 5.181480199999999, 6.641519933333334, 6.393439833333335, 5.858807416666668, 5.164135, 6.008672566666665, 5.164135]	[5.1988254, 5.1988254, 5.164135, 5.1988254, 10.793594, 7.6977477, 10.481363, 7.869662, 5.164135, 5.164135, 7.2100825, 5.1988254, 5.164135, 5.1988254, 9.821783, 7.2100825, 7.7823677, 5.164135, 7.6977477, 5.164135]	[1, 1, 1, 2, 6, 2, 2, 4, 3, 1, 5, 4, 2, 2, 6, 3, 6, 1, 3, 1]	[137.0, 137.0, 178.0, 134.5, 104.0, 254.5, 42.0, 113.25, 89.66666666666667, 119.0, 185.8, 176.25, 58.5, 185.0, 194.5, 151.33333333333334, 181.33333333333334, 136.0, 199.66666666666666, 178.0]	5.88389	1.05014	0.0157618	6.67717	1.88763	10.7936	0.0178869	-52.235	49.9464	2.8	1.74929	0.000375033	0.00750067	16.2575	BRESU_RS01795	Bresu_0357	dnaQ	0	0	CCNA_00005	0	0
1172	0.124715	20	RusA family crossover junction endodeoxyribonuclease	COG4570	1.2e-14	PF05866	1.8e-11	15	43	[6.891662875, 6.891662875, 6.603913233333333, 5.164135, 7.578557450000001, 8.11119555, 6.987776999999999, 5.164135, 7.368083766666667, 6.930780400000001, 5.40419535, 6.4309413499999994, 5.164135, 5.164135, 5.164135]	[8.669559, 8.669559, 7.869662, 5.164135, 10.481363, 10.793594, 8.0946, 5.164135, 9.821783, 9.821783, 5.5805597, 7.6977477, 5.164135, 5.164135, 5.164135]	[4, 4, 3, 1, 6, 4, 3, 1, 3, 5, 2, 2, 1, 1, 3]	[177.75, 177.75, 67.0, 116.0, 179.16666666666666, 122.5, 274.3333333333333, 109.0, 112.0, 179.0, 137.0, 87.5, 35.0, 215.0, 167.66666666666666]	6.33463	0.999064	0.012727	7.55473	2.07691	10.7936	0.0151783	-56.2222	58.8067	2.86667	1.49963	0.000383963	0.00575944	16.2427	BRESU_RS10675	Bresu_2151		0	0	CCNA_02192	0	0
555	0.159866	23	flagellar basal body rod protein FlgB	COG1815	3.9e-26			17	46	[7.752333, 7.752333, 6.076848533333333, 9.509552, 6.4820752200000005, 6.889600333333334, 7.752333, 5.704482400000001, 7.8995975000000005, 8.357327, 5.164135, 6.520667957142857, 6.673808433333332, 8.47005815, 7.063281139999999, 5.80279, 6.889600333333334]	[7.926826, 7.926826, 7.9022756, 9.509552, 8.669559, 8.669559, 7.926826, 6.9550147, 9.186318, 8.357327, 5.164135, 7.926826, 9.509552, 9.821783, 7.926826, 5.80279, 8.669559]	[2, 2, 3, 1, 5, 3, 2, 3, 2, 1, 1, 7, 3, 2, 5, 1, 3]	[68.0, 68.0, 105.66666666666667, 169.0, 115.8, 68.66666666666667, 190.0, 128.66666666666666, 180.0, 163.0, 48.0, 169.42857142857142, 148.66666666666666, 95.0, 188.2, 104.0, 153.0]	7.10358	1.10062	0.0161748	8.10891	1.20178	9.82178	0.0184639	-72.7591	45.5491	2.70588	1.60017	0.000362427	0.00616126	16.2178	BRESU_RS14960	Bresu_2994	flgB	0	0	CCNA_01004	0	0
936	0.135239	21	Spx/MgsR-related protein	COG1393	1e-32	PF03960	2.1e-17	19	46	[8.553201666666666, 8.553201666666666, 6.026867666666668, 5.164135, 6.889600333333334, 7.8995975000000005, 5.164135, 5.164135, 6.335065233333334, 6.5405391, 5.181480199999999, 6.889600333333334, 5.164135, 6.3409659000000005, 5.164135, 5.181480199999999, 7.368083766666667, 8.47005815, 5.164135]	[10.793594, 10.793594, 7.926826, 5.164135, 8.669559, 9.186318, 5.164135, 5.164135, 7.9022756, 8.0946, 5.1988254, 7.926826, 5.164135, 8.214507, 5.164135, 5.1988254, 9.821783, 9.821783, 5.164135]	[3, 3, 6, 1, 3, 2, 2, 1, 3, 4, 2, 3, 1, 3, 1, 2, 3, 2, 1]	[164.33333333333334, 164.33333333333334, 140.0, 239.0, 146.66666666666666, 89.0, 125.5, 30.0, 114.33333333333333, 147.0, 117.5, 138.33333333333334, 113.0, 168.66666666666666, 68.0, 117.5, 160.33333333333334, 178.0, 68.0]	6.37971	1.24638	0.0162355	7.39653	2.06734	10.7936	0.0188232	-68.9737	45.8316	2.42105	1.22757	0.000324277	0.00616126	16.2019	BRESU_RS12680	Bresu_2547		0	0	CCNA_01714	0	0
498	0.176376	22	cysteine synthase	COG0031	3.1e-127	PF00291	3.6e-71	19	49	[7.008092250000001, 7.008092250000001, 5.974656100000001, 5.614627660000001, 7.752333, 6.400785333333334, 5.164135, 5.7420401666666665, 5.164135, 7.3855157, 8.47005815, 6.9713449999999995, 5.164135, 6.817096575000001, 7.3802124, 6.086113625000001, 5.164135, 5.704482400000001, 5.704482400000001]	[7.2100825, 7.2100825, 6.9550147, 7.2656083, 7.926826, 8.874086, 5.164135, 6.8978505, 5.164135, 7.3855157, 9.821783, 7.2100825, 5.164135, 9.821783, 9.821783, 7.2100825, 5.164135, 6.9550147, 6.9550147]	[2, 2, 2, 5, 2, 3, 3, 3, 1, 1, 2, 3, 1, 4, 4, 4, 1, 3, 3]	[272.0, 272.0, 275.0, 221.2, 71.0, 128.66666666666666, 72.0, 186.0, 130.0, 266.0, 272.0, 204.33333333333334, 66.0, 224.75, 216.0, 167.75, 46.0, 220.66666666666666, 207.33333333333334]	6.35139	0.963742	0.0161635	7.27248	1.46434	9.82178	0.0185075	-14.8053	75.7793	2.57895	1.1386	0.000345426	0.00656309	16.1978	BRESU_RS05980	Bresu_1204	cysK	0	0	CCNA_03740	0	0
841	0.143118	21	TonB family protein	COG0810	2.8e-13	PF03544	3.2e-25	18	45	[6.29036665, 6.29036665, 7.752333, 6.43763115, 7.323802349999999, 8.874086, 5.164135, 5.164135, 6.721273066666666, 6.026867666666668, 6.132511375, 5.164135, 6.4309413499999994, 6.889600333333334, 6.458234000000001, 5.164135, 7.648067660000001, 6.180925666666667]	[7.2656083, 7.2656083, 7.926826, 7.7823677, 7.869662, 8.874086, 5.164135, 5.164135, 8.214507, 8.669559, 7.2656083, 5.164135, 7.6977477, 8.669559, 8.669559, 5.164135, 10.793594, 8.214507]	[2, 2, 2, 2, 2, 1, 1, 1, 3, 6, 4, 1, 2, 3, 4, 1, 5, 3]	[220.0, 220.0, 53.0, 31.0, 134.0, 226.0, 97.0, 259.0, 37.333333333333336, 82.83333333333333, 117.5, 1.0, 168.5, 37.0, 98.25, 242.0, 187.2, 133.0]	6.45075	0.973412	0.0155523	7.54641	1.49535	10.7936	0.0181939	-69.7435	79.3949	2.5	1.424	0.000334851	0.00602732	16.1709	BRESU_RS08480	Bresu_1715		0	0	CCNA_02412	0	0
772	0.155745	20	VWA domain-containing protein	COG2304	3e-10	PF13400	7.9e-11	16	43	[6.12192085, 6.12192085, 6.889600333333334, 6.641520083333333, 8.214507, 5.9945456, 6.132511375, 5.974656100000001, 6.12192085, 7.578557333333333, 6.206143625000001, 7.8995975000000005, 5.164135, 5.80279, 6.974951750000001, 6.29036665]	[6.7327847, 6.7327847, 7.926826, 7.926826, 8.214507, 7.7823677, 7.2656083, 6.9550147, 6.7327847, 9.389644, 7.7823677, 9.186318, 5.164135, 5.80279, 9.389644, 7.2656083]	[2, 2, 3, 6, 1, 4, 4, 2, 2, 3, 4, 2, 1, 1, 4, 2]	[97.0, 97.0, 90.33333333333333, 187.16666666666666, 108.0, 118.0, 152.5, 98.0, 111.0, 58.666666666666664, 158.5, 60.0, 81.0, 17.0, 183.0, 178.0]	6.5081	0.788762	0.0139472	7.51563	1.15988	9.38964	0.0161063	-87.8021	47.138	2.6875	1.35641	0.000359965	0.00575944	16.1586				0	0	CCNA_00199	0	0
438	0.178304	23	amino acid permease	COG0531	4e-141	PF13520 | PF00324	1e-56 | 7.1e-43	18	47	[5.164135, 5.164135, 10.247735, 6.013132433333333, 5.164135, 8.862029499999998, 6.458234000000001, 7.8995975000000005, 7.578557333333333, 8.7857685, 7.152954733333334, 7.368083766666667, 7.8995975000000005, 7.752333, 7.6116998250000005, 5.4834625, 5.164135, 5.164135]	[5.164135, 5.164135, 10.793594, 7.7823677, 5.164135, 9.509552, 7.926826, 9.186318, 9.389644, 9.389644, 9.509552, 9.821783, 9.186318, 8.669559, 9.389644, 5.80279, 5.164135, 5.164135]	[5, 5, 2, 3, 1, 2, 4, 2, 3, 2, 3, 3, 2, 2, 4, 2, 1, 1]	[99.2, 99.2, 12.0, 176.0, 152.0, 75.5, 155.25, 232.0, 136.0, 31.0, 167.66666666666666, 137.33333333333334, 232.0, 113.0, 149.5, 160.5, 225.0, 129.0]	6.94077	1.50208	0.0167337	7.89879	1.967	10.7936	0.0190434	-62.1028	59.465	2.61111	1.20825	0.000349734	0.0062952	16.141	BRESU_RS12240	Bresu_2462		0	0	CCNA_00435	0	0
505	0.175524	22	NAD(P)/FAD-dependent oxidoreductase					16	47	[6.458234000000001, 6.458234000000001, 5.164135, 5.324175233333333, 6.4309413499999994, 5.164135, 5.164135, 7.752333, 6.297041366666668, 5.164135, 6.243968675, 5.9149561, 10.247735, 8.2328542, 6.891662875, 8.47005815]	[7.926826, 7.926826, 5.164135, 5.5805597, 7.6977477, 5.164135, 5.164135, 8.669559, 7.926826, 5.164135, 7.869662, 7.2656083, 10.793594, 10.793594, 7.926826, 9.821783]	[4, 4, 3, 3, 2, 1, 1, 2, 6, 1, 4, 3, 2, 5, 4, 2]	[109.25, 109.25, 254.0, 132.66666666666666, 181.0, 110.0, 222.0, 291.0, 104.83333333333333, 222.0, 102.0, 203.0, 158.0, 101.0, 128.25, 36.0]	6.58617	1.40335	0.0141145	7.5535	1.85198	10.7936	0.0161875	-45.9844	66.18	2.9375	1.43478	0.00039345	0.0062952	16.137	BRESU_RS10010	Bresu_2019		0	0	CCNA_01876	0	0
475	0.17187	23	SNARE associated protein family	COG0398	1.5e-32	PF09335	5.3e-27	20	49	[7.578557566666667, 7.578557566666667, 5.164135, 5.164135, 6.522209575, 7.323802349999999, 6.53186625, 7.530296925, 7.752333, 5.324175233333333, 6.987776999999999, 7.368083766666667, 5.551460049999999, 5.324175233333333, 5.551460049999999, 5.164135, 6.760731, 5.80279, 7.368083766666667, 5.164135]	[10.481363, 10.481363, 5.164135, 5.164135, 9.186318, 7.869662, 9.186318, 9.389644, 8.669559, 5.5805597, 8.0946, 9.821783, 6.0973196, 5.5805597, 6.0973196, 5.164135, 8.357327, 5.80279, 9.821783, 5.164135]	[3, 3, 1, 2, 4, 2, 4, 4, 2, 3, 3, 3, 2, 3, 2, 1, 2, 1, 3, 1]	[86.33333333333333, 86.33333333333333, 198.0, 221.0, 217.5, 153.0, 197.5, 166.25, 111.0, 69.66666666666667, 86.33333333333333, 247.33333333333334, 81.0, 37.666666666666664, 68.0, 165.0, 235.5, 78.0, 102.0, 61.0]	6.37564	0.983086	0.0170791	7.55874	1.95384	10.4814	0.0202484	-66.5792	65.4178	2.45	0.973396	0.000328154	0.00656309	16.1034	BRESU_RS11425	Bresu_2301		0	0	CCNA_01607	0	0
582	0.157441	23	class I poly(R)-hydroxyalkanoic acid synthase	COG3243	3e-189	PF07167 | PF00561	1.8e-76 | 4.9e-11	20	51	[6.008672566666665, 6.008672566666665, 7.4504997500000005, 6.458234000000001, 5.9045952333333345, 6.393439833333335, 6.282387566666666, 5.164135, 5.3577975250000005, 10.247735, 6.889600333333334, 5.164135, 5.164135, 5.164135, 7.752333, 5.164135, 5.164135, 5.164135, 6.987776666666666, 8.2328542]	[7.6977477, 7.6977477, 9.821783, 8.669559, 7.3855157, 7.2100825, 6.9550147, 5.164135, 6.0973196, 10.793594, 8.669559, 5.164135, 5.164135, 5.164135, 7.926826, 5.164135, 5.164135, 5.164135, 9.186318, 10.793594]	[3, 3, 4, 4, 3, 3, 3, 1, 4, 2, 3, 2, 2, 1, 2, 1, 1, 1, 3, 5]	[141.66666666666666, 141.66666666666666, 182.0, 75.0, 62.0, 127.33333333333333, 227.33333333333334, 154.0, 197.25, 148.0, 72.66666666666667, 80.0, 127.5, 61.0, 129.0, 162.0, 260.0, 17.0, 128.0, 117.0]	6.30618	1.30101	0.0168931	7.25268	1.90077	10.7936	0.0194286	-69.4792	57.8553	2.55	1.16082	0.000341548	0.00683097	16.082	BRESU_RS09460	Bresu_1909	phaC	0	0	CCNA_01444	0	0
756	0.137156	23	hydroxymethylbilane synthase	COG0181	7.4e-92	PF01379 | PF03900	8.3e-67 | 8.9e-13	23	57	[5.164135, 5.164135, 5.164135, 5.164135, 7.752333, 6.53186625, 7.6207039, 5.80279, 8.342683, 5.164135, 5.164135, 5.164135, 8.553201666666666, 5.164135, 5.7420401666666665, 5.164135, 6.308522833333334, 6.458234000000001, 5.164135, 6.030992749999999, 5.164135, 5.164135, 5.164135]	[5.164135, 5.164135, 5.164135, 5.164135, 7.926826, 9.186318, 8.214507, 5.80279, 9.389644, 5.164135, 5.164135, 5.164135, 10.793594, 5.164135, 6.8978505, 5.164135, 7.869662, 8.669559, 5.164135, 6.8978505, 5.164135, 5.164135, 5.164135]	[2, 2, 2, 1, 2, 4, 3, 1, 4, 1, 1, 2, 3, 3, 3, 2, 6, 4, 3, 2, 2, 2, 2]	[256.5, 256.5, 256.5, 236.0, 100.0, 155.25, 95.66666666666667, 97.0, 45.5, 113.0, 214.0, 256.5, 263.0, 258.6666666666667, 158.33333333333334, 256.5, 140.0, 180.75, 217.33333333333334, 216.5, 253.5, 256.5, 256.5]	5.92509	1.09052	0.018253	6.4688	1.7388	10.7936	0.019928	-2.6087	67.621	2.47826	1.17472	0.00033194	0.00763461	16.0314	BRESU_RS02060	Bresu_0409	hemC	0	0	CCNA_00070	0	0
567	0.182813	20	metallophosphoesterase	COG1409 | COG1408	3.5e-20 | 2.6e-19	PF00149	4.3e-15	16	47	[6.458234000000001, 6.458234000000001, 6.889600333333334, 5.164135, 5.9149561, 5.4834625, 5.164135, 6.026867666666668, 5.164135, 6.685180857142858, 6.889600333333334, 5.164135, 6.708812540000001, 5.164135, 5.164135, 5.164135]	[7.926826, 7.926826, 8.669559, 5.164135, 7.2656083, 5.80279, 5.164135, 7.926826, 5.164135, 9.186318, 8.669559, 5.164135, 9.389644, 5.164135, 5.164135, 5.164135]	[4, 4, 3, 1, 3, 2, 3, 6, 1, 7, 3, 1, 5, 1, 2, 1]	[219.5, 219.5, 218.0, 67.0, 106.33333333333333, 159.5, 114.33333333333333, 198.33333333333334, 54.0, 122.42857142857143, 55.0, 75.0, 96.4, 124.0, 175.5, 130.0]	5.85399	0.698167	0.0125454	6.80706	1.64209	9.38964	0.0145879	-66.5732	56.7943	2.9375	1.81895	0.00039345	0.0062952	15.9966	BRESU_RS01500	Bresu_0299		0	0	CCNA_03671	0	0
492	0.1859	21	translocation/assembly module TamB domain-containing protein	COG2911	1.5e-46	PF04357	8.9e-53	21	52	[5.164135, 5.164135, 5.164135, 6.889600333333334, 7.8995975000000005, 5.164135, 5.164135, 5.164135, 5.164135, 5.164135, 5.164135, 5.25593665, 6.327145200000001, 5.164135, 5.164135, 5.704482400000001, 7.2935992, 5.616074440000001, 8.47005815, 5.164135, 6.889600333333334]	[5.164135, 5.164135, 5.164135, 8.669559, 9.186318, 5.164135, 5.164135, 5.164135, 5.164135, 5.164135, 5.164135, 5.3477383, 8.669559, 5.164135, 5.164135, 6.9550147, 9.186318, 6.9550147, 9.821783, 5.164135, 8.669559]	[2, 2, 2, 3, 2, 1, 2, 1, 3, 3, 1, 2, 5, 1, 3, 3, 5, 5, 2, 1, 3]	[98.5, 98.5, 63.5, 179.0, 59.0, 17.0, 92.0, 66.0, 132.66666666666666, 141.66666666666666, 115.0, 22.0, 196.4, 115.0, 132.0, 84.33333333333333, 168.8, 192.4, 158.0, 115.0, 77.0]	5.82456	1.01416	0.016383	6.44907	1.72778	9.82178	0.0181396	-89.3444	49.8914	2.47619	1.25808	0.000331662	0.00696491	15.9691	BRESU_RS06665	Bresu_1347		0	0	CCNA_01676	0	0
551	0.160954	23	DNA primase	COG0358	5.5e-121	PF08275 | PF01807	1.1e-37 | 5.5e-24	22	55	[6.008672566666665, 6.008672566666665, 6.990345550000001, 5.164135, 5.164135, 5.164135, 6.1227944, 5.4834625, 8.78576885, 5.164135, 5.164135, 7.578557333333333, 5.164135, 5.164135, 6.180256, 8.975470450000001, 5.4834625, 5.588633716666667, 5.164135, 5.164135, 5.164135, 5.164135]	[7.6977477, 7.6977477, 9.821783, 5.164135, 5.164135, 5.164135, 6.8978505, 5.80279, 10.481363, 5.164135, 5.164135, 9.389644, 5.164135, 5.164135, 7.7823677, 10.793594, 5.80279, 7.7823677, 5.164135, 5.164135, 5.164135, 5.164135]	[3, 3, 6, 1, 2, 3, 2, 2, 2, 1, 2, 3, 1, 1, 5, 6, 2, 6, 1, 1, 1, 1]	[106.33333333333333, 106.33333333333333, 127.66666666666667, 210.0, 147.5, 182.0, 118.5, 168.0, 167.0, 210.0, 122.5, 114.0, 210.0, 210.0, 118.0, 136.5, 186.0, 158.33333333333334, 210.0, 210.0, 210.0, 210.0]	5.90962	1.13504	0.0174138	6.67071	1.9063	10.7936	0.0196565	-34.6061	39.9763	2.5	1.69893	0.000334851	0.00736673	15.9517	BRESU_RS05030	Bresu_1009		0	0	CCNA_03144	0	0
585	0.179968	20	DUF3667 domain-containing protein			PF12412	4.2e-18	17	41	[7.6977477, 7.6977477, 5.164135, 8.214507, 7.9022756, 8.47005815, 5.9149561, 5.164135, 10.247735, 6.2764311, 7.142769150000001, 6.8978505, 6.2764311, 7.752333, 7.52178346, 7.578557333333333, 5.14482165]	[7.6977477, 7.6977477, 5.164135, 8.214507, 7.9022756, 9.821783, 7.2656083, 5.164135, 10.793594, 7.6977477, 7.926826, 6.8978505, 7.6977477, 7.926826, 9.821783, 9.389644, 5.164135]	[1, 1, 1, 1, 1, 2, 3, 4, 2, 4, 4, 1, 4, 2, 5, 3, 2]	[15.0, 15.0, 13.0, 183.0, 143.0, 269.0, 133.33333333333334, 110.25, 185.0, 172.75, 187.75, 194.0, 172.75, 177.0, 104.8, 93.0, 138.0]	7.12143	1.31354	0.0162154	7.77906	1.5691	10.7936	0.0177128	-64.3157	68.8896	2.41176	1.33102	0.000323033	0.00549156	15.9471	BRESU_RS09865	Bresu_1987		0	0	CCNA_02211	0	0
433	0.178859	23	bifunctional phosphopantothenoylcysteine decarboxylase/phosphopantothenate--cysteine ligase CoaBC	COG0452	6.7e-148	PF04127 | PF02441	3.9e-68 | 3.3e-40	13	44	[7.4504997500000005, 7.4504997500000005, 7.368083766666667, 5.164135, 7.6977477, 6.086391825, 7.4504997500000005, 6.549019966666667, 6.243968675, 6.202798725000001, 5.164135, 6.9932268, 7.540854920000001]	[9.821783, 9.821783, 9.821783, 5.164135, 7.6977477, 7.6977477, 9.821783, 7.6977477, 7.869662, 7.6977477, 5.164135, 9.821783, 9.821783]	[4, 4, 3, 2, 1, 4, 4, 3, 4, 4, 1, 5, 5]	[112.5, 112.5, 159.33333333333334, 197.0, 162.0, 136.25, 111.5, 147.66666666666666, 98.0, 188.75, 226.0, 60.8, 110.4]	6.72014	0.854471	0.0117013	8.30151	1.64547	9.82178	0.0144548	-59.7923	44.0185	3.38462	1.2733	0.000453337	0.00589338	15.8811	BRESU_RS01135	Bresu_0227	coaBC	0	0	CCNA_03827	0	0
1150	0.120537	21	transcriptional regulator	COG1733	1.9e-27	PF01638	1.9e-21	19	46	[6.013132433333333, 6.013132433333333, 5.710651800000001, 5.164135, 6.8978505, 6.603913233333333, 6.603913233333333, 7.9022756, 5.164135, 5.1988254, 7.8859682499999995, 7.368083766666667, 6.12192085, 6.486504260000001, 5.164135, 6.817096575000001, 5.1988254, 5.164135, 6.5910376]	[7.7823677, 7.7823677, 7.2656083, 5.164135, 6.8978505, 7.869662, 7.869662, 7.9022756, 5.164135, 5.1988254, 8.874086, 9.821783, 6.7327847, 9.821783, 5.164135, 9.821783, 5.1988254, 5.164135, 7.7823677]	[3, 3, 5, 1, 1, 3, 3, 1, 2, 1, 2, 3, 2, 5, 2, 4, 1, 1, 3]	[154.66666666666666, 154.66666666666666, 144.2, 296.0, 208.0, 260.3333333333333, 238.66666666666666, 224.0, 188.0, 114.0, 166.0, 104.33333333333333, 112.0, 54.6, 71.0, 135.0, 110.0, 224.0, 184.66666666666666]	6.21419	0.892721	0.0158143	7.22519	1.63388	9.82178	0.0183872	-34.5193	63.2811	2.42105	1.26972	0.000324277	0.00616126	15.8266	BRESU_RS07105	Bresu_1442		0	0	CCNA_00682	0	0
224	0.241553	22	GNAT family N-acetyltransferase	COG1247	3.8e-16	PF00583	5.9e-16	15	44	[8.47005815, 8.47005815, 7.1818184, 7.1975750000000005, 6.285285275, 5.164135, 6.386051, 5.45298865, 5.4834625, 8.553201666666666, 5.551460049999999, 5.164135, 6.876724766666666, 7.368083766666667, 5.164135]	[9.821783, 9.821783, 7.869662, 10.793594, 8.874086, 5.164135, 9.186318, 6.3195496, 5.80279, 10.793594, 6.0973196, 5.164135, 7.926826, 9.821783, 5.164135]	[2, 2, 3, 5, 4, 1, 5, 4, 2, 3, 2, 3, 3, 3, 2]	[223.0, 223.0, 189.0, 139.0, 37.0, 268.0, 166.4, 207.0, 54.0, 200.66666666666666, 52.0, 167.0, 271.3333333333333, 203.0, 187.0]	6.58461	1.21544	0.0132292	7.9081	2.04988	10.7936	0.0158882	-27.5067	70.9449	2.93333	1.12349	0.000392892	0.00589338	15.8162	BRESU_RS13960	Bresu_2798		0	0	CCNA_03676	0	0
2272	0.062663	23	DNA polymerase III subunit delta	COG1466	4.6e-42			18	48	[7.094982075000001, 7.094982075000001, 7.752333, 6.43763115, 6.760731, 5.906125200000001, 5.549273199999999, 5.4834625, 6.987776666666666, 5.974656100000001, 5.704482400000001, 8.47005815, 5.974656100000001, 5.164135, 7.0632812000000005, 5.164135, 5.164135, 6.393439833333335]	[8.669559, 8.669559, 8.669559, 7.7823677, 8.357327, 8.874086, 6.3195496, 5.80279, 9.186318, 6.9550147, 6.9550147, 9.821783, 6.9550147, 5.164135, 10.481363, 5.164135, 5.164135, 7.2100825]	[4, 4, 2, 2, 2, 5, 3, 2, 3, 2, 3, 2, 2, 1, 5, 2, 1, 3]	[105.0, 105.0, 60.0, 38.0, 170.0, 136.8, 188.33333333333334, 147.0, 238.33333333333334, 68.0, 74.33333333333333, 65.0, 11.0, 226.0, 124.2, 223.5, 217.0, 60.0]	6.34113	0.918027	0.015288	7.56677	1.58932	10.4814	0.0182429	-74.5833	69.562	2.66667	1.1547	0.000357175	0.00642914	15.7915	BRESU_RS01880	Bresu_0374		0	0	CCNA_03867	0	0
793	0.139843	22	DUF2794 domain-containing protein			PF10984	9.6e-40	16	46	[5.324175233333333, 5.324175233333333, 5.164135, 5.164135, 6.566063866666667, 7.8995975000000005, 6.603913233333333, 7.323802349999999, 6.987776999999999, 7.102485333333334, 7.899597999999999, 7.8259655, 6.617897750000001, 6.458234000000001, 6.974951750000001, 7.752333]	[5.5805597, 5.5805597, 5.164135, 5.164135, 8.214507, 9.186318, 7.869662, 7.869662, 8.0946, 7.926826, 8.0946, 8.669559, 7.926826, 7.926826, 9.389644, 7.926826]	[3, 3, 1, 3, 3, 2, 3, 2, 3, 3, 2, 4, 4, 4, 4, 2]	[182.0, 182.0, 215.0, 94.0, 138.66666666666666, 280.0, 170.0, 215.0, 132.0, 197.66666666666666, 189.0, 202.0, 192.25, 163.25, 166.25, 189.0]	6.68683	0.953806	0.0143302	7.53658	1.32904	9.38964	0.0161513	-18.2448	39.9178	2.875	0.856957	0.000385079	0.00616126	15.7583	BRESU_RS02660	Bresu_0532		0	0	CCNA_03779	0	0
611	0.153303	23	lipoyl synthase	COG0320	5.7e-133	PF04055	7.8e-16	18	50	[6.12192085, 6.12192085, 6.795845100000001, 7.538067675, 6.458234000000001, 5.164135, 5.164135, 5.164135, 5.7418423, 5.164135, 5.8026589, 7.021349825, 7.8232281666666665, 7.752333, 5.917367400000001, 7.752333, 6.53186625, 6.008672566666665]	[6.7327847, 6.7327847, 9.186318, 8.669559, 7.926826, 5.164135, 5.164135, 5.164135, 6.3195496, 5.164135, 6.7327847, 7.926826, 8.357327, 7.926826, 6.9550147, 8.669559, 9.186318, 7.6977477]	[2, 2, 7, 4, 4, 1, 1, 2, 2, 1, 3, 4, 3, 2, 3, 2, 4, 3]	[101.0, 17.0, 184.71428571428572, 109.5, 192.25, 287.0, 275.0, 86.0, 185.0, 221.0, 85.0, 230.0, 54.333333333333336, 281.0, 188.0, 278.0, 182.25, 169.33333333333334]	6.33579	0.910064	0.0152751	7.20426	1.36322	9.18632	0.017369	-26.3122	80.1236	2.77778	1.43587	0.000372057	0.00669703	15.6614	BRESU_RS11735	Bresu_2363	lipA	0	0	CCNA_01809	0	0
216	0.235241	23	6,7-dimethyl-8-ribityllumazine synthase	COG0054	7e-49	PF00885	7.6e-45	19	52	[5.164135, 5.164135, 5.80279, 5.164135, 5.551460049999999, 5.164135, 5.164135, 5.9149561, 6.817096575000001, 8.850610142857144, 5.164135, 5.3577975250000005, 5.8026589, 6.29036665, 7.283167283333334, 5.164135, 5.4223517, 9.000034000000001, 6.076848533333333]	[5.164135, 5.164135, 5.80279, 5.164135, 6.0973196, 5.164135, 5.164135, 7.2656083, 9.821783, 10.793594, 5.164135, 6.0973196, 6.7327847, 7.2656083, 10.481363, 5.164135, 6.0973196, 10.793594, 7.9022756]	[2, 2, 1, 1, 2, 1, 1, 3, 4, 7, 1, 4, 3, 2, 6, 2, 3, 4, 3]	[143.5, 143.5, 43.0, 111.0, 67.0, 190.0, 299.0, 271.0, 153.0, 163.28571428571428, 251.0, 85.5, 208.33333333333334, 132.0, 160.0, 206.5, 101.66666666666667, 174.5, 189.66666666666666]	6.01679	1.15732	0.015312	6.91054	2.01586	10.7936	0.0175864	-37.1867	65.4304	2.73684	1.64931	0.000366574	0.00696491	15.6238	BRESU_RS09350	Bresu_1888		0	0	CCNA_01421	0	0
792	0.133801	23	aspartate--tRNA ligase	COG0173	1.8e-237	PF00152 | PF01336	1.4e-94 | 6.5e-15	19	49	[5.7418423, 5.7418423, 6.61274844, 7.467505500000001, 7.578557566666667, 5.3477383, 7.5380675749999995, 10.247735, 5.4834625, 5.549273199999999, 5.7418423, 6.3195496, 7.368083766666667, 5.7418423, 5.324175233333333, 7.5380675749999995, 5.7418423, 5.6126524, 6.3195496]	[6.3195496, 6.3195496, 7.9022756, 7.926826, 10.481363, 5.3477383, 9.389644, 10.793594, 5.80279, 6.3195496, 6.3195496, 6.3195496, 9.821783, 6.3195496, 5.5805597, 9.389644, 6.3195496, 6.3195496, 6.3195496]	[2, 2, 5, 3, 3, 1, 4, 2, 2, 3, 2, 1, 3, 2, 3, 4, 2, 4, 1]	[79.0, 79.0, 224.6, 74.0, 41.0, 188.0, 233.0, 50.0, 140.5, 100.66666666666667, 79.0, 119.0, 139.33333333333334, 96.0, 157.66666666666666, 192.5, 156.0, 75.0, 107.0]	6.47455	1.20149	0.0164769	7.33222	1.71396	10.7936	0.0186595	-77.3018	55.4435	2.57895	1.09139	0.000345426	0.00656309	15.6208	BRESU_RS10965	Bresu_2210	aspS	0	0	CCNA_01969	0	0
244	0.235135	22	DNA-3-methyladenine glycosylase I	COG2818	1.1e-74	PF03352	2.2e-71	20	47	[5.3477383, 5.3477383, 5.164135, 6.27482535, 8.1037768, 5.164135, 6.817096575000001, 5.164135, 8.3190178, 7.578557566666667, 7.773249925, 6.617195933333334, 5.164135, 5.164135, 6.393439833333335, 5.704482400000001, 6.076848533333333, 6.889600333333334, 8.357327, 5.164135]	[5.3477383, 5.3477383, 5.164135, 7.3855157, 9.509552, 5.164135, 9.821783, 5.164135, 10.481363, 10.481363, 10.481363, 7.9022756, 5.164135, 5.164135, 7.2100825, 6.9550147, 7.9022756, 7.926826, 8.357327, 5.164135]	[1, 1, 1, 2, 5, 1, 4, 2, 3, 3, 4, 3, 1, 1, 3, 3, 3, 3, 1, 2]	[105.0, 105.0, 143.0, 213.0, 228.0, 53.0, 178.0, 137.0, 175.0, 233.0, 199.75, 219.66666666666666, 278.0, 212.0, 212.0, 292.0, 180.0, 237.0, 77.0, 212.0]	6.32929	1.14094	0.016955	7.30475	1.98707	10.4814	0.019568	-15.5292	62.2373	2.35	1.19478	0.00031476	0.0062952	15.6056	BRESU_RS15155	Bresu_3032		0	0	CCNA_00386	0	0
157	0.258677	23	metalloprotease TldD	COG0312	6e-150	PF01523	2.3e-70	14	45	[7.301350714285715, 7.572964119999999, 5.164135, 8.7857685, 5.164135, 6.889600333333334, 6.889600333333334, 8.553201666666666, 5.164135, 6.486504260000001, 8.553201666666666, 7.251681325, 5.164135, 5.164135]	[9.821783, 9.821783, 5.164135, 9.389644, 5.164135, 7.926826, 7.926826, 10.793594, 5.164135, 9.821783, 10.793594, 9.389644, 5.164135, 5.164135]	[7, 5, 1, 2, 1, 3, 3, 3, 2, 5, 3, 8, 1, 1]	[159.14285714285714, 176.4, 9.0, 115.0, 16.0, 244.0, 178.0, 156.66666666666666, 143.5, 98.2, 156.66666666666666, 114.875, 145.0, 135.0]	6.72175	1.32429	0.0126044	7.96473	2.23017	10.7936	0.0149352	-68.0392	59.2844	3.21429	2.17711	0.000430523	0.00602732	15.5832	BRESU_RS03975	Bresu_0797	tldD	0	0	CCNA_03522	0	0
1441	0.0947239	23	50S ribosomal protein L33	COG0267	1.1e-19	PF00471	5e-15	19	50	[6.747087650000001, 6.747087650000001, 7.752333, 5.324175233333333, 6.013132433333333, 6.3982706333333335, 7.0191105, 5.164135, 5.164135, 6.43763115, 6.889600333333334, 7.752333, 6.747087650000001, 7.013579175, 5.164135, 6.889600333333334, 5.164135, 6.3195496, 7.752333]	[7.926826, 7.926826, 7.926826, 5.5805597, 7.7823677, 7.7823677, 8.874086, 5.164135, 5.164135, 7.7823677, 7.926826, 7.926826, 7.926826, 7.926826, 5.164135, 7.926826, 5.164135, 6.3195496, 7.926826]	[4, 4, 2, 3, 3, 3, 2, 1, 3, 2, 3, 2, 4, 4, 2, 3, 2, 1, 2]	[106.75, 106.75, 122.0, 166.0, 139.0, 206.0, 68.5, 144.0, 130.66666666666666, 165.0, 107.0, 190.0, 106.75, 136.5, 51.5, 141.33333333333334, 59.0, 189.0, 190.0]	6.44523	0.872762	0.0164023	7.16417	1.22532	8.87409	0.0182319	-67.0658	43.8074	2.63158	0.929659	0.000352475	0.00669703	15.5743	BRESU_RS08860	Bresu_1789	rpmG	0	0	CCNA_02543	0	0
781	0.134855	23	long-chain-acyl-CoA synthetase	COG0318	2.4e-101	PF00501	4.6e-82	21	53	[6.12192085, 6.12192085, 6.889600333333334, 7.9022756, 5.164135, 5.164135, 5.7272508250000005, 5.164135, 6.3195496, 5.974656100000001, 5.974656100000001, 6.889600333333334, 5.164135, 5.164135, 6.706374836363636, 8.269050925, 5.164135, 5.164135, 7.752333, 5.3878901400000005, 5.164135]	[6.7327847, 6.7327847, 7.926826, 7.9022756, 5.164135, 5.164135, 7.2656083, 5.164135, 6.3195496, 6.9550147, 6.9550147, 8.669559, 5.164135, 5.164135, 10.793594, 10.481363, 5.164135, 5.164135, 7.926826, 5.80279, 5.164135]	[2, 2, 3, 1, 2, 2, 4, 1, 1, 2, 2, 3, 1, 1, 11, 4, 2, 1, 2, 5, 1]	[89.0, 89.0, 130.0, 287.0, 165.5, 219.0, 175.75, 213.0, 125.0, 118.0, 81.0, 74.0, 175.0, 132.0, 179.0909090909091, 54.5, 137.5, 104.0, 15.0, 115.2, 9.0]	6.06429	0.976008	0.0170573	6.75129	1.68479	10.7936	0.0189897	-72.0219	65.7379	2.52381	2.19565	0.00033804	0.00709885	15.5573	BRESU_RS15760	Bresu_3155		0	0	CCNA_02384	0	0
1544	0.0901064	23	N-acetyl-gamma-glutamyl-phosphate reductase	COG0002	6.6e-69	PF01118	4.9e-25	20	61	[6.075956000000001, 6.075956000000001, 5.164135, 5.164135, 5.164135, 6.8978505, 5.164135, 5.4223517, 5.164135, 5.164135, 5.945695857142858, 5.164135, 5.164135, 6.008672566666665, 5.164135, 5.164135, 5.164135, 5.164135, 5.164135, 5.164135]	[8.0946, 8.0946, 5.164135, 5.164135, 5.164135, 6.8978505, 5.164135, 6.0973196, 5.164135, 5.164135, 8.0946, 5.164135, 5.164135, 7.6977477, 5.164135, 5.164135, 5.164135, 5.164135, 5.164135, 5.164135]	[6, 6, 2, 2, 1, 1, 1, 3, 4, 2, 7, 2, 4, 3, 5, 3, 1, 3, 2, 3]	[169.16666666666666, 169.16666666666666, 132.5, 127.5, 266.0, 23.0, 160.0, 234.0, 112.0, 124.5, 165.28571428571428, 125.0, 119.25, 185.66666666666666, 145.2, 103.0, 1.0, 55.666666666666664, 45.5, 133.66666666666666]	5.43622	0.478475	0.0145626	5.86373	1.14608	8.0946	0.0157078	-70.1465	63.1902	3.05	1.74571	0.000408519	0.00817037	15.5516	BRESU_RS09445	Bresu_1906	argC	0	0	CCNA_01442	0	0
206	0.260976	21	phenylalanine 4-monooxygenase	COG3186	2.5e-107	PF00351	3.8e-45	17	45	[7.899597999999999, 7.899597999999999, 6.889600333333334, 5.164135, 7.82596525, 7.263805575000001, 7.752333, 5.164135, 5.164135, 8.47005815, 5.569395550000001, 7.165269674999999, 5.164135, 5.164135, 6.889600333333334, 5.164135, 5.91756835]	[8.0946, 8.0946, 7.926826, 5.164135, 9.186318, 10.481363, 7.926826, 5.164135, 5.164135, 9.821783, 6.9550147, 8.0946, 5.164135, 5.164135, 7.926826, 5.164135, 7.6977477]	[2, 2, 3, 2, 4, 4, 2, 1, 2, 2, 4, 4, 2, 1, 3, 3, 4]	[21.0, 21.0, 107.33333333333333, 116.0, 176.5, 51.0, 183.0, 99.0, 215.5, 15.0, 70.75, 102.75, 215.5, 55.0, 129.33333333333334, 140.66666666666666, 102.5]	6.50162	1.19724	0.0148041	7.24655	1.72715	10.4814	0.0165003	-92.8333	62.4858	2.64706	1.02562	0.000354548	0.00602732	15.5283	BRESU_RS06620	Bresu_1338		0	0	CCNA_01684	0	0
61	0.32819	23	cytochrome b	COG1290	4.4e-137	PF00033 | PF13631	2.4e-74 | 8.6e-42	18	49	[8.47005815, 8.47005815, 5.164135, 7.671805914285714, 7.008092250000001, 7.6977477, 5.175698466666666, 5.164135, 5.4223517, 5.800883075, 5.164135, 5.704482400000001, 6.458234000000001, 8.47005815, 5.164135, 6.458234000000001, 6.458234000000001, 5.164135]	[9.821783, 9.821783, 5.164135, 10.793594, 7.2100825, 7.6977477, 5.1988254, 5.164135, 6.0973196, 7.7823677, 5.164135, 6.9550147, 7.926826, 9.821783, 5.164135, 7.926826, 7.926826, 5.164135]	[2, 2, 1, 7, 2, 1, 3, 2, 3, 4, 1, 3, 4, 2, 3, 4, 4, 1]	[290.0, 290.0, 86.0, 213.28571428571428, 157.0, 218.0, 164.33333333333334, 95.0, 160.33333333333334, 189.75, 86.0, 197.0, 198.0, 290.0, 148.0, 198.25, 198.0, 86.0]	6.3937	1.23537	0.0154148	7.26675	1.85039	10.7936	0.0175196	-18.6138	65.0217	2.72222	1.48345	0.000364616	0.00656309	15.4813	BRESU_RS13335	Bresu_2680		0	0	CCNA_00506	0	0
1156	0.109549	23	acetyl-CoA C-acyltransferase	COG0183	2.3e-124	PF00108 | PF02803	1e-82 | 2.2e-44	20	54	[5.164135, 5.164135, 6.29036665, 5.164135, 5.164135, 7.323802349999999, 5.164135, 6.458234000000001, 5.164135, 5.164135, 6.5318665, 5.164135, 7.578557333333333, 5.569395550000001, 7.5901208, 5.67353346, 6.974951750000001, 5.175698466666666, 5.4223517, 5.164135]	[5.164135, 5.164135, 7.2656083, 5.164135, 5.164135, 7.869662, 5.164135, 7.926826, 5.164135, 5.164135, 8.0946, 5.164135, 9.389644, 6.9550147, 9.389644, 7.7823677, 9.389644, 5.1988254, 6.0973196, 5.164135]	[2, 2, 2, 2, 1, 2, 2, 4, 1, 2, 4, 2, 3, 4, 3, 5, 4, 3, 3, 3]	[90.5, 90.5, 106.0, 176.5, 130.0, 212.0, 91.5, 87.5, 84.0, 86.5, 147.0, 90.5, 173.33333333333334, 106.75, 171.33333333333334, 96.4, 144.5, 144.66666666666666, 134.66666666666666, 94.0]	5.8533	0.879297	0.0156799	6.59182	1.60763	9.38964	0.0176582	-77.0925	37.2301	2.7	1.05357	0.000361639	0.00723279	15.4764	BRESU_RS07090	Bresu_1439		0	0	CCNA_00544	0	0
607	0.154028	23	primosomal protein N'	COG1198	3.2e-231	PF17764 | PF18074	1.1e-19 | 1.7e-14	20	49	[7.9022756, 7.9022756, 5.164135, 6.8978505, 6.889600333333334, 6.617897750000001, 6.076848533333333, 6.400785333333334, 9.000034000000001, 5.164135, 5.7420401666666665, 5.164135, 5.974656100000001, 6.817096575000001, 6.451366383333334, 5.164135, 6.12192085, 6.458234000000001, 5.8026589, 5.164135]	[7.9022756, 7.9022756, 5.164135, 6.8978505, 7.926826, 7.926826, 7.9022756, 8.874086, 10.793594, 5.164135, 6.8978505, 5.164135, 6.9550147, 9.821783, 7.926826, 5.164135, 6.7327847, 7.926826, 6.7327847, 5.164135]	[1, 1, 1, 1, 3, 4, 3, 3, 4, 1, 3, 1, 2, 4, 6, 1, 2, 4, 3, 1]	[93.0, 93.0, 213.0, 167.0, 227.66666666666666, 198.0, 162.0, 141.66666666666666, 192.0, 169.0, 101.66666666666667, 213.0, 63.0, 127.5, 85.33333333333333, 213.0, 54.0, 76.5, 117.0, 213.0]	6.34381	1.01772	0.0169939	7.24703	1.54178	10.7936	0.0194134	-53.9833	56.2675	2.45	1.43091	0.000328154	0.00656309	15.4393	BRESU_RS02800	Bresu_0559		0	0	CCNA_00351	0	0
236	0.262695	20	PAS domain S-box protein	COG0840	4.3e-85	PF00015 | PF08447	2.1e-53 | 3.4e-16	14	38	[7.770489166666668, 7.770489166666668, 7.9022756, 6.3195496, 7.3368435, 7.752333, 5.164135, 5.164135, 5.164135, 8.7857685, 6.974951750000001, 6.689321, 7.008092250000001, 8.646228400000002]	[10.793594, 10.793594, 7.9022756, 6.3195496, 9.509552, 7.926826, 5.164135, 5.164135, 5.164135, 9.389644, 9.389644, 8.214507, 7.2100825, 10.793594]	[6, 6, 1, 1, 2, 2, 1, 3, 1, 2, 4, 2, 2, 5]	[107.33333333333333, 107.33333333333333, 102.0, 188.0, 131.0, 103.0, 260.0, 139.33333333333334, 192.0, 28.0, 178.0, 53.5, 258.0, 193.4]	7.03205	1.17221	0.0131863	8.12395	2.01731	10.7936	0.0152338	-54.2214	66.6628	2.71429	1.74964	0.000363553	0.00508974	15.4355	BRESU_RS09415	Bresu_1900		0	0	CCNA_01727	0	0
741	0.13867	23	aminotransferase class I/II-fold pyridoxal phosphate-dependent enzyme	COG0436	5.2e-125	PF00155	2e-72	19	48	[6.4309413499999994, 6.4309413499999994, 6.199414200000001, 6.458234000000001, 5.164135, 5.164135, 5.164135, 7.752333, 6.27285552, 6.4309413499999994, 6.4309413499999994, 7.368083766666667, 6.4309413499999994, 8.646228400000002, 6.8532101333333335, 5.164135, 6.4309413499999994, 5.164135, 6.008672566666665]	[7.6977477, 7.6977477, 7.926826, 7.926826, 5.164135, 5.164135, 5.164135, 8.669559, 7.926826, 7.6977477, 7.6977477, 9.821783, 7.6977477, 10.793594, 7.6977477, 5.164135, 7.6977477, 5.164135, 7.6977477]	[2, 2, 5, 4, 1, 1, 1, 2, 5, 2, 2, 3, 2, 5, 3, 1, 2, 2, 3]	[224.5, 224.5, 154.4, 175.25, 287.0, 56.0, 41.0, 190.0, 154.8, 200.5, 224.5, 72.66666666666667, 224.5, 140.8, 205.33333333333334, 89.0, 224.5, 131.5, 154.0]	6.31397	0.909939	0.0160682	7.39306	1.548	10.7936	0.0188144	-32.9079	64.7761	2.52632	1.31263	0.000338376	0.00642914	15.429	BRESU_RS11430	Bresu_2302		0	0	CCNA_01603	0	0
1144	0.110216	23	ATP-dependent chaperone ClpB	COG0542	0	PF07724 | PF17871	1.1e-59 | 1.1e-37	20	52	[6.458234000000001, 6.458234000000001, 7.899597999999999, 5.164135, 5.974656100000001, 6.250489249999999, 5.164135, 6.43763115, 5.151259433333333, 5.164135, 5.164135, 6.013132433333333, 6.29036665, 6.199414200000001, 5.1255083, 7.077529766666667, 6.887237325000001, 5.164135, 5.4223517, 5.164135]	[7.926826, 7.926826, 8.0946, 5.164135, 6.9550147, 9.509552, 5.164135, 7.7823677, 5.164135, 5.164135, 5.164135, 7.7823677, 7.2656083, 7.926826, 5.1255083, 8.357327, 9.509552, 5.164135, 6.0973196, 5.164135]	[4, 4, 2, 1, 2, 4, 1, 2, 3, 3, 2, 3, 2, 5, 1, 3, 4, 1, 3, 2]	[101.0, 101.0, 78.0, 76.0, 106.0, 155.5, 19.0, 208.0, 184.66666666666666, 33.666666666666664, 202.0, 234.66666666666666, 59.0, 240.6, 86.0, 158.33333333333334, 180.0, 6.0, 38.666666666666664, 117.0]	5.93152	0.783354	0.0158894	6.82043	1.52948	9.50955	0.0182706	-80.745	70.5091	2.6	1.15758	0.000348245	0.00696491	15.4201	BRESU_RS01385	Bresu_0276	clpB	0	0	CCNA_00922	0	0
329	0.200229	23	3-deoxy-8-phosphooctulonate synthase	COG2877	1.4e-130	PF00793	2.5e-69	20	49	[5.6889287500000005, 5.6889287500000005, 8.553201666666666, 5.164135, 5.902080533333333, 5.3477383, 5.164135, 5.1255083, 6.689321, 6.27482535, 5.551460049999999, 5.8026589, 7.3368435000000005, 5.14482165, 7.578557333333333, 10.247735, 6.612607333333333, 5.7420401666666665, 5.4834625, 6.030992749999999]	[6.7327847, 6.7327847, 10.793594, 5.164135, 7.2656083, 5.3477383, 5.164135, 5.1255083, 8.214507, 7.3855157, 6.0973196, 6.7327847, 9.509552, 5.164135, 9.389644, 10.793594, 9.509552, 6.8978505, 5.80279, 6.8978505]	[4, 4, 3, 1, 3, 1, 2, 1, 2, 2, 2, 3, 4, 2, 3, 2, 3, 3, 2, 2]	[191.25, 191.25, 97.0, 212.0, 201.33333333333334, 190.0, 84.5, 6.0, 184.5, 147.5, 292.0, 170.66666666666666, 142.5, 197.0, 171.33333333333334, 252.0, 152.33333333333334, 194.66666666666666, 125.5, 166.5]	6.2565	1.27569	0.01676	7.23607	1.82355	10.7936	0.0193841	-31.5083	59.2721	2.45	0.920598	0.000328154	0.00656309	15.416	BRESU_RS09550	Bresu_1924	kdsA	0	0	CCNA_01496	0	0
601	0.154636	23	type I glyceraldehyde-3-phosphate dehydrogenase	COG0057	1.1e-130	PF02800 | PF00044	2.2e-58 | 1.8e-35	22	56	[5.164135, 5.164135, 5.164135, 6.458234000000001, 7.752333, 5.164135, 6.889600333333334, 5.164135, 8.261280175, 5.164135, 7.6778577142857145, 5.164135, 5.164135, 5.164135, 5.164135, 6.923740929999999, 5.164135, 5.164135, 5.164135, 5.164135, 5.164135, 5.164135]	[5.164135, 5.164135, 5.164135, 7.926826, 7.926826, 5.164135, 8.669559, 5.164135, 10.793594, 5.164135, 9.389644, 5.164135, 5.164135, 5.164135, 5.164135, 10.793594, 5.164135, 5.164135, 5.164135, 5.164135, 5.164135, 5.164135]	[2, 2, 2, 4, 2, 1, 3, 1, 4, 1, 7, 3, 1, 3, 2, 10, 2, 1, 2, 1, 1, 1]	[149.0, 149.0, 167.0, 199.5, 31.0, 240.0, 142.66666666666666, 240.0, 106.5, 240.0, 179.14285714285714, 155.66666666666666, 240.0, 92.66666666666667, 211.0, 127.2, 225.5, 240.0, 131.5, 240.0, 240.0, 240.0]	5.75405	1.01583	0.0169554	6.27846	1.92438	10.7936	0.0185007	-18.7571	59.0168	2.54545	2.14746	0.00034094	0.00750067	15.2867	BRESU_RS06350	Bresu_1283	gap	0	0	CCNA_03358	0	0
390	0.190657	23	thiazole synthase	COG2022	4.5e-123	PF05690	1.9e-107	18	50	[5.569395550000001, 5.569395550000001, 5.164135, 5.164135, 6.889600333333334, 5.164135, 7.8995975000000005, 5.164135, 5.324175233333333, 9.000034000000001, 7.752333, 5.164135, 6.936996840000001, 6.523622640000001, 5.164135, 7.953997666666666, 5.164135, 6.402278216666667]	[6.9550147, 6.9550147, 5.164135, 5.164135, 8.669559, 5.164135, 9.186318, 5.164135, 5.5805597, 10.793594, 8.669559, 5.164135, 9.389644, 7.926826, 5.164135, 8.357327, 5.164135, 7.926826]	[4, 4, 2, 1, 3, 1, 2, 1, 3, 4, 2, 1, 5, 5, 1, 3, 2, 6]	[137.5, 137.5, 147.5, 212.0, 228.0, 143.0, 137.0, 145.0, 84.66666666666667, 172.5, 134.0, 119.0, 143.6, 216.2, 103.0, 157.66666666666666, 149.5, 166.83333333333334]	6.22058	1.2121	0.0149974	7.03107	1.81982	10.7936	0.0169514	-48.0852	36.048	2.77778	1.5476	0.000372057	0.00669703	15.2849	BRESU_RS10910	Bresu_2199		0	0	CCNA_01957	0	0
1095	0.113513	23	ATP-binding protein	COG0642	7.3e-46	PF02518	2.2e-10	20	51	[5.164135, 5.164135, 5.164135, 5.164135, 6.889600333333334, 7.578557566666667, 5.164135, 5.164135, 6.228532333333334, 5.377019999999999, 6.202798725000001, 5.704482400000001, 6.8094886, 5.164135, 5.569395550000001, 6.221557566666665, 5.704482400000001, 7.3368435, 5.704482400000001, 5.704482400000001]	[5.164135, 5.164135, 5.164135, 5.164135, 8.669559, 10.481363, 5.164135, 5.164135, 8.357327, 5.80279, 7.6977477, 6.9550147, 8.669559, 5.164135, 6.9550147, 7.6977477, 6.9550147, 9.509552, 6.9550147, 6.9550147]	[1, 1, 2, 2, 3, 3, 1, 1, 3, 3, 4, 3, 5, 1, 4, 3, 3, 2, 3, 3]	[4.0, 4.0, 173.0, 110.5, 81.0, 87.33333333333333, 224.0, 15.0, 103.0, 113.0, 118.5, 91.33333333333333, 176.6, 130.0, 61.0, 118.33333333333333, 85.33333333333333, 89.0, 84.33333333333333, 73.33333333333333]	5.85903	0.751139	0.0156952	6.89048	1.60632	10.4814	0.0184583	-102.87	53.5451	2.55	1.11692	0.000341548	0.00683097	15.2789	BRESU_RS04375	Bresu_0877		0	0	CCNA_02853	0	0
430	0.18753	22	TIGR01244 family phosphatase	COG3453	1e-26	PF04273	1.4e-46	16	46	[6.458234000000001, 6.458234000000001, 6.889600333333334, 5.164135, 5.800883075, 5.4223517, 5.164135, 6.889600333333334, 9.509552, 6.2583202, 6.58252854, 5.164135, 7.368083766666667, 5.164135, 5.164135, 6.93407674]	[7.926826, 7.926826, 8.669559, 5.164135, 7.7823677, 6.0973196, 5.164135, 8.669559, 9.509552, 8.0946, 7.926826, 5.164135, 9.821783, 5.164135, 5.164135, 8.357327]	[4, 4, 3, 1, 4, 3, 1, 3, 1, 5, 5, 1, 3, 2, 1, 5]	[234.0, 234.0, 37.333333333333336, 16.0, 77.25, 237.33333333333334, 82.0, 165.33333333333334, 230.0, 163.0, 245.4, 138.0, 205.33333333333334, 234.0, 100.0, 221.4]	6.27451	1.12169	0.0134466	7.2877	1.62802	9.82178	0.0156179	-36.226	76.2541	2.875	1.49478	0.000385079	0.00616126	15.2379	BRESU_RS03630	Bresu_0728		0	0	CCNA_00973	0	0
608	0.168538	21	long-chain-fatty-acid--CoA ligase	COG0318	1.7e-164	PF00501 | PF13193	4e-101 | 2.7e-23	16	42	[5.14482165, 5.14482165, 5.164135, 6.22116158, 7.6207039, 6.612607333333333, 8.47005815, 8.47005815, 6.612788400000001, 6.228532333333334, 7.3368435, 5.164135, 6.5318665, 8.47005815, 5.164135, 5.164135]	[5.164135, 5.164135, 5.164135, 7.9022756, 8.214507, 9.509552, 9.821783, 9.821783, 9.389644, 8.357327, 9.509552, 5.164135, 8.0946, 9.821783, 5.164135, 5.164135]	[2, 2, 2, 5, 3, 3, 2, 2, 5, 3, 2, 2, 4, 2, 1, 2]	[190.0, 190.0, 246.5, 142.2, 76.66666666666667, 132.33333333333334, 48.0, 290.0, 162.8, 128.0, 267.5, 94.5, 188.25, 64.0, 81.0, 70.5]	6.47005	1.23931	0.0138656	7.58923	1.97152	9.82178	0.0162641	-51.7344	73.1836	2.625	1.11102	0.000351594	0.0056255	15.1785	BRESU_RS12050	Bresu_2424		0	0	CCNA_01017	0	0
332	0.199099	23	carbamoyl-phosphate synthase	COG0505	1.4e-148	PF00988 | PF00117	2.7e-47 | 7e-46	16	44	[6.393439833333335, 5.164135, 6.980556033333333, 6.889600333333334, 6.8978505, 9.000034, 6.760731, 5.164135, 6.889600333333334, 6.454640933333334, 7.54458825, 8.47005815, 5.704482400000001, 6.555065262499999, 9.509552, 7.008092250000001]	[7.2100825, 5.164135, 8.357327, 7.926826, 6.8978505, 10.793594, 8.357327, 5.164135, 7.926826, 7.2100825, 9.509552, 9.821783, 6.9550147, 8.669559, 9.509552, 7.2100825]	[3, 1, 3, 3, 1, 4, 2, 1, 3, 3, 4, 2, 3, 8, 1, 2]	[140.66666666666666, 293.0, 163.66666666666666, 58.666666666666664, 150.0, 90.5, 130.5, 10.0, 153.66666666666666, 89.0, 262.5, 217.0, 50.333333333333336, 209.0, 211.0, 152.0]	6.96166	1.17545	0.0149192	7.91773	1.51141	10.7936	0.0169681	-51.1562	75.2425	2.75	1.67705	0.000368336	0.00589338	15.147	BRESU_RS05005	Bresu_1004	carA	0	0	CCNA_02925	0	0
533	0.162683	23	methylcrotonyl-CoA carboxylase carboxyl transferase subunit	COG4799	2.2e-208	PF01039	4.6e-151	17	47	[6.995902719999999, 6.995902719999999, 5.164135, 5.9149561, 5.164135, 10.247735, 5.164135, 5.164135, 6.008672566666665, 6.582528400000001, 5.164135, 6.43763115, 6.768879733333333, 6.889600333333334, 5.164135, 5.164135, 6.585371333333334]	[9.821783, 9.821783, 5.164135, 7.2656083, 5.164135, 10.793594, 5.164135, 5.164135, 7.6977477, 9.821783, 5.164135, 7.7823677, 8.357327, 8.669559, 5.164135, 5.164135, 9.821783]	[5, 5, 1, 3, 2, 2, 1, 1, 3, 5, 1, 2, 3, 3, 1, 3, 6]	[62.4, 62.4, 253.0, 144.0, 252.0, 225.0, 111.0, 230.0, 163.33333333333334, 62.4, 107.0, 130.0, 183.33333333333334, 130.66666666666666, 107.0, 178.0, 62.666666666666664]	6.21036	1.24685	0.0141409	7.4119	2.06866	10.7936	0.0168768	-55.0471	64.787	2.76471	1.5915	0.000370306	0.0062952	15.1461	BRESU_RS07790	Bresu_1580		0	0	CCNA_02252	0	0
906	0.125787	23	alkaline phosphatase					18	50	[7.899597999999999, 7.899597999999999, 7.3855157, 5.164135, 6.030992749999999, 7.3657562500000004, 5.164135, 6.160746780000001, 5.164135, 5.164135, 5.164135, 7.091637175000001, 7.752333, 5.164135, 6.889600333333334, 6.013132433333333, 6.026867666666668, 5.164135]	[8.0946, 8.0946, 7.3855157, 5.164135, 6.8978505, 9.509552, 5.164135, 7.7823677, 5.164135, 5.164135, 5.164135, 8.669559, 8.669559, 5.164135, 7.926826, 7.7823677, 7.926826, 5.164135]	[2, 2, 1, 1, 2, 6, 2, 5, 1, 2, 2, 4, 2, 3, 3, 3, 6, 3]	[119.0, 119.0, 89.0, 43.0, 99.5, 197.5, 109.5, 192.4, 1.0, 147.5, 54.0, 185.25, 114.0, 176.66666666666666, 142.33333333333334, 185.33333333333334, 174.83333333333334, 116.33333333333333]	6.25915	1.04789	0.0150904	6.93825	1.50729	9.50955	0.0167276	-74.1028	54.0626	2.77778	1.51127	0.000372057	0.00669703	15.0832	BRESU_RS00175	Bresu_0034		0	0	CCNA_03199	0	0
1216	0.105716	23	exodeoxyribonuclease III	COG0708	9.9e-67	PF03372	3.3e-17	20	55	[5.164135, 5.164135, 6.987776999999999, 5.164135, 5.164135, 8.874086, 5.164135, 5.164135, 5.164135, 5.164135, 5.164135, 5.614627660000001, 5.356704100000001, 5.164135, 5.3577975250000005, 8.553201666666666, 5.7272508250000005, 5.164135, 7.578557333333333, 5.164135]	[5.164135, 5.164135, 8.0946, 5.164135, 5.164135, 8.874086, 5.164135, 5.164135, 5.164135, 5.164135, 5.164135, 7.2656083, 6.3195496, 5.164135, 6.0973196, 10.793594, 7.2656083, 5.164135, 9.389644, 5.164135]	[2, 2, 3, 1, 1, 1, 1, 2, 4, 2, 5, 5, 6, 1, 4, 3, 4, 3, 3, 2]	[243.0, 243.0, 234.0, 86.0, 245.0, 56.0, 255.0, 241.5, 164.25, 243.0, 147.2, 181.2, 129.83333333333334, 246.0, 132.5, 264.0, 158.5, 208.66666666666666, 62.0, 243.0]	5.80098	1.15948	0.0155397	6.30348	1.6878	10.7936	0.0168858	-10.8175	66.2073	2.75	1.47902	0.000368336	0.00736673	15.0735	BRESU_RS05235	Bresu_1052	xth	0	0	CCNA_03821	0	0
444	0.176815	23	iron ABC transporter substrate-binding protein	COG0614	3.8e-33	PF01497	4.8e-15	18	49	[6.12192085, 6.12192085, 8.766086666666666, 8.553201666666666, 5.164135, 6.5318665, 5.164135, 5.164135, 6.974951750000001, 7.323802349999999, 7.234078950000001, 7.6977477, 5.80279, 5.164135, 5.164135, 5.164135, 5.164135, 5.643027925]	[6.7327847, 6.7327847, 10.793594, 10.793594, 5.164135, 8.0946, 5.164135, 5.164135, 9.389644, 7.869662, 10.481363, 7.6977477, 5.80279, 5.164135, 5.164135, 5.164135, 5.164135, 6.7327847]	[2, 2, 3, 3, 1, 4, 3, 1, 4, 2, 6, 1, 1, 5, 2, 4, 1, 4]	[296.0, 296.0, 98.0, 165.0, 100.0, 53.0, 133.33333333333334, 36.0, 144.25, 275.0, 207.0, 225.0, 296.0, 183.2, 17.5, 103.5, 217.0, 220.5]	6.27335	1.18563	0.0151246	7.07057	2.03039	10.7936	0.0170467	-29.6509	88.0083	2.72222	1.48345	0.000364616	0.00656309	15.0634	BRESU_RS12535	Bresu_2519		0	0	CCNA_01249	0	0
2199	0.0679969	22	homoserine dehydrogenase	COG0460	1.2e-115	PF00742 | PF01842	1.3e-60 | 8.5e-14	19	49	[6.523622640000001, 6.523622640000001, 5.569395550000001, 6.5332053000000005, 5.164135, 6.5332053000000005, 8.357327, 5.164135, 5.164135, 6.279776, 5.4223517, 5.704482400000001, 6.523622640000001, 5.164135, 6.523622640000001, 5.164135, 6.8978505, 6.282387566666666, 5.164135]	[7.926826, 7.926826, 6.9550147, 7.9022756, 5.164135, 7.9022756, 8.357327, 5.164135, 5.164135, 7.7823677, 6.0973196, 6.9550147, 7.926826, 5.164135, 7.926826, 5.164135, 6.8978505, 6.9550147, 5.164135]	[5, 5, 4, 2, 1, 2, 1, 1, 1, 4, 3, 3, 5, 1, 5, 1, 1, 3, 1]	[132.0, 132.0, 192.75, 140.5, 170.0, 182.0, 290.0, 215.0, 101.0, 99.5, 136.66666666666666, 161.66666666666666, 168.2, 251.0, 131.4, 37.0, 208.0, 31.333333333333332, 52.0]	6.0347	0.825962	0.0153575	6.76298	1.20318	8.35733	0.0172109	-50.9465	66.3959	2.57895	1.59986	0.000345426	0.00656309	15.063	BRESU_RS05315	Bresu_1068		0	0	CCNA_01447	0	0
1126	0.111346	23	cytochrome c oxidase subunit 3	COG1845	2.9e-90	PF00510	9.3e-87	21	50	[5.164135, 5.164135, 5.974656100000001, 6.076848533333333, 7.752333, 5.4834625, 5.4834625, 7.087211674999999, 10.247735, 7.578557333333333, 9.509552, 5.164135, 5.164135, 7.0326234, 5.9149561, 5.164135, 5.164135, 5.930363680000001, 5.164135, 6.29036665, 5.164135]	[5.164135, 5.164135, 6.9550147, 7.9022756, 8.669559, 5.80279, 5.80279, 8.0946, 10.793594, 9.389644, 9.509552, 5.164135, 5.164135, 9.389644, 7.2656083, 5.164135, 5.164135, 6.7327847, 5.164135, 7.2656083, 5.164135]	[1, 1, 2, 3, 2, 2, 2, 4, 2, 3, 1, 3, 1, 5, 3, 3, 2, 5, 1, 2, 2]	[86.0, 86.0, 140.0, 135.0, 177.0, 132.5, 54.5, 120.25, 30.0, 133.0, 157.0, 89.0, 85.0, 85.0, 115.33333333333333, 58.0, 61.0, 165.0, 79.0, 244.0, 64.5]	6.27025	1.42867	0.0176366	6.89936	1.78274	10.7936	0.0194062	-90.6151	49.1956	2.38095	1.17417	0.000318906	0.00669703	14.9986	BRESU_RS04015	Bresu_0806		0	0	CCNA_03513	0	0
640	0.164892	21	TonB-dependent receptor	COG4771	9.8e-64	PF00593 | PF07715	5.2e-34 | 8.2e-16	18	42	[6.013132433333333, 6.013132433333333, 5.164135, 5.164135, 7.8995975000000005, 7.752333, 7.578557333333333, 5.164135, 7.752333, 10.247735, 5.164135, 7.705935, 5.14482165, 8.214507, 5.164135, 6.974951750000001, 6.41111628, 5.164135]	[7.7823677, 7.7823677, 5.164135, 5.164135, 9.186318, 8.669559, 9.389644, 5.164135, 8.669559, 10.793594, 5.164135, 10.793594, 5.164135, 8.214507, 5.164135, 9.389644, 7.869662, 5.164135]	[3, 3, 2, 1, 2, 2, 3, 1, 2, 2, 3, 4, 2, 1, 1, 4, 5, 1]	[132.66666666666666, 132.66666666666666, 27.5, 155.0, 100.0, 293.0, 133.66666666666666, 104.0, 106.0, 296.0, 103.0, 95.25, 177.0, 289.0, 106.0, 156.5, 135.2, 220.0]	6.59405	1.44895	0.0158978	7.48276	2.01951	10.7936	0.0180404	-46.5306	73.1639	2.33333	1.1547	0.000312528	0.0056255	14.9655	BRESU_RS15020	Bresu_3006		0	0	CCNA_01034	0	0
354	0.195601	23	orotate phosphoribosyltransferase	COG0461	2.7e-48	PF00156	1.4e-15	16	43	[6.689321, 6.689321, 5.164135, 5.164135, 10.247735, 7.323802349999999, 5.704482400000001, 8.472384600000002, 7.2670283, 6.689321, 7.3503712000000005, 8.666043825, 7.008092250000001, 6.721273066666666, 5.164135, 6.987776666666666]	[8.214507, 8.214507, 5.164135, 5.164135, 10.793594, 7.869662, 6.9550147, 9.821783, 8.214507, 8.214507, 9.821783, 9.821783, 7.2100825, 8.214507, 5.164135, 9.186318]	[2, 2, 2, 3, 2, 2, 3, 5, 2, 2, 5, 4, 2, 3, 1, 3]	[151.0, 151.0, 92.5, 86.66666666666667, 30.0, 176.0, 78.66666666666667, 88.6, 97.5, 151.5, 193.0, 85.5, 167.0, 135.66666666666666, 149.0, 72.33333333333333]	6.95683	1.32093	0.0149088	8.00281	1.68184	10.7936	0.0171504	-80.8792	44.2244	2.6875	1.1022	0.000359965	0.00575944	14.9618	BRESU_RS09750	Bresu_1964	pyrE	0	0	CCNA_01624	0	0
494	0.169535	23	BolA family transcriptional regulator	COG0271 | COG5007	8.1e-24 | 2e-20	PF01722	3.5e-16	17	45	[6.502618533333333, 6.502618533333333, 8.47005815, 5.164135, 6.013132433333333, 5.80279, 7.2935992, 8.553201666666666, 7.0730699, 7.048978099999999, 6.236888766666667, 5.164135, 7.752333, 5.164135, 6.737431074999999, 6.0611698, 6.603913233333333]	[7.9022756, 7.9022756, 9.821783, 5.164135, 7.7823677, 5.80279, 9.186318, 10.793594, 8.357327, 8.0946, 7.9022756, 5.164135, 8.669559, 5.164135, 8.0946, 6.3195496, 7.869662]	[3, 3, 2, 2, 3, 1, 5, 3, 3, 3, 3, 1, 2, 2, 4, 2, 3]	[141.0, 141.0, 176.0, 159.0, 40.333333333333336, 249.0, 128.2, 199.0, 212.0, 183.0, 106.66666666666667, 162.0, 257.0, 190.0, 143.5, 223.0, 36.333333333333336]	6.59672	1.00503	0.0150207	7.64655	1.58804	10.7936	0.0174111	-38.4098	60.2126	2.64706	0.966569	0.000354548	0.00602732	14.9606	BRESU_RS15560	Bresu_3115		0	0	CCNA_02589	0	0
556	0.159866	23	flagellar basal body rod protein FlgC	COG1558	1.3e-46	PF06429	4.8e-10	18	44	[8.47005815, 8.47005815, 6.889600333333334, 5.9149561, 5.7272508250000005, 7.578557333333333, 6.810712700000001, 5.164135, 7.752333, 7.368083766666667, 5.164135, 7.705935, 5.1988254, 5.164135, 5.80279, 5.164135, 6.889600333333334, 7.368083766666667]	[9.821783, 9.821783, 8.669559, 7.2656083, 7.2656083, 9.389644, 9.821783, 5.164135, 7.926826, 9.821783, 5.164135, 10.793594, 5.1988254, 5.164135, 5.80279, 5.164135, 8.669559, 9.821783]	[2, 2, 3, 3, 4, 3, 5, 1, 2, 3, 1, 4, 1, 1, 1, 2, 3, 3]	[34.0, 34.0, 41.0, 156.0, 143.0, 110.0, 147.6, 101.0, 281.0, 105.0, 58.0, 136.75, 41.0, 57.0, 281.0, 160.5, 44.0, 98.0]	6.58908	1.15396	0.0158858	7.8193	2.00784	10.7936	0.0188518	-87.2861	73.5704	2.44444	1.16534	0.00032741	0.00589338	14.9587	BRESU_RS14955	Bresu_2993	flgC	0	0	CCNA_01005	0	0
786	0.147332	21	cytochrome c family protein	COG3474	4.2e-42			18	43	[8.285917, 8.285917, 5.8026589, 7.899597999999999, 6.013132433333333, 5.164135, 5.164135, 5.164135, 6.880212116666667, 6.760731, 8.285917, 6.750268849999999, 6.987776666666666, 6.8276696333333335, 5.9149561, 5.164135, 5.847281000000001, 5.80279]	[8.357327, 8.357327, 6.7327847, 8.0946, 7.7823677, 5.164135, 5.164135, 5.164135, 9.509552, 8.357327, 8.357327, 7.6977477, 9.186318, 7.9022756, 7.2656083, 5.164135, 7.2656083, 5.80279]	[2, 2, 3, 2, 3, 1, 1, 1, 6, 2, 2, 2, 3, 3, 3, 2, 4, 1]	[128.5, 128.5, 125.0, 181.0, 117.33333333333333, 115.0, 157.0, 46.0, 121.16666666666667, 28.5, 128.5, 135.5, 185.33333333333334, 35.333333333333336, 79.66666666666667, 52.5, 79.0, 136.0]	6.50008	1.08688	0.0156712	7.29586	1.39663	9.50955	0.0175898	-90.0093	45.4651	2.38889	1.20825	0.000319969	0.00575944	14.9391	BRESU_RS02985	Bresu_0597		0	0	CCNA_03030	0	0
287	0.234345	21	cation transporter	COG1230	2.2e-104	PF01545	1.2e-46	14	38	[9.358896575, 5.164135, 8.47005815, 8.2807973, 7.752333, 7.752333, 6.641434340000001, 5.704482400000001, 7.6977477, 7.8995975000000005, 7.6977477, 6.12192085, 6.3461297, 5.800883075]	[10.793594, 5.164135, 9.821783, 9.821783, 7.926826, 8.669559, 9.186318, 6.9550147, 7.6977477, 9.186318, 7.6977477, 6.7327847, 8.0946, 7.7823677]	[4, 1, 2, 3, 2, 2, 5, 3, 1, 2, 1, 2, 6, 4]	[106.5, 52.0, 290.0, 130.33333333333334, 53.0, 294.0, 134.4, 212.66666666666666, 106.0, 195.0, 294.0, 212.0, 74.5, 128.0]	7.19204	1.18256	0.0134863	8.25218	1.40913	10.7936	0.0154742	-36.9714	83.7289	2.71429	1.48461	0.000363553	0.00508974	14.9325	BRESU_RS08165	Bresu_1653		0	0	CCNA_00305	0	0
1687	0.0977123	20	AI-2E family transporter	COG0628	1.2e-54	PF01594	1.5e-41	16	46	[5.319065020000001, 5.319065020000001, 6.228532333333334, 5.164135, 6.974951925000001, 5.164135, 5.284165175, 5.164135, 5.164135, 7.705935, 5.974656100000001, 5.164135, 5.164135, 5.549273199999999, 5.164135, 5.488343440000001]	[6.0973196, 6.0973196, 8.357327, 5.164135, 10.481363, 5.164135, 5.5805597, 5.164135, 5.164135, 10.793594, 6.9550147, 5.164135, 5.164135, 6.3195496, 5.164135, 6.9550147]	[5, 5, 3, 2, 4, 1, 4, 2, 1, 4, 2, 1, 1, 3, 3, 5]	[82.0, 82.0, 135.0, 124.0, 79.75, 246.0, 183.75, 83.0, 5.0, 108.5, 108.0, 137.0, 239.0, 136.33333333333334, 27.666666666666668, 128.0]	5.62456	0.726882	0.0120537	6.48663	1.80002	10.7936	0.0139012	-80.9375	62.6755	2.875	1.45237	0.000385079	0.00616126	14.9192	BRESU_RS01765	Bresu_0351		0	0	CCNA_00087	0	0
622	0.158688	22	AMP-binding protein	COG0318	1.4e-121	PF00501	1.5e-78	17	48	[6.816426679999999, 6.816426679999999, 5.164135, 7.538067675, 5.164135, 7.953967949999999, 5.164135, 6.3195496, 6.9011638, 5.4223517, 7.158454875, 5.164135, 5.4834625, 5.34814085, 5.164135, 5.164135, 6.3012969]	[8.669559, 8.669559, 5.164135, 8.669559, 5.164135, 9.389644, 5.164135, 6.3195496, 8.669559, 6.0973196, 8.357327, 5.164135, 5.80279, 6.0973196, 5.164135, 5.164135, 8.357327]	[5, 5, 1, 4, 2, 6, 1, 1, 3, 3, 4, 1, 2, 4, 2, 1, 3]	[63.6, 63.6, 233.0, 120.5, 155.0, 113.66666666666667, 279.0, 179.0, 37.666666666666664, 285.3333333333333, 125.0, 211.0, 248.5, 275.0, 94.5, 56.0, 86.0]	6.06142	0.93987	0.0138018	6.82849	1.60501	9.38964	0.0155484	-45.5078	83.2405	2.82353	1.58059	0.000378185	0.00642914	14.8985	BRESU_RS11740	Bresu_2364		0	0	CCNA_01807	0	0
302	0.216412	22	LSU ribosomal protein L34P	COG0230	7.3e-23	PF00468	7.8e-23	18	39	[7.461604766666667, 7.461604766666667, 7.752333, 5.164135, 5.164135, 5.164135, 8.47005815, 8.108544, 9.509552, 8.47005815, 7.3368435, 5.80279, 7.368083766666667, 6.880761800000001, 7.379647233333333, 8.214507, 7.008092250000001, 9.509552]	[9.509552, 9.509552, 7.926826, 5.164135, 5.164135, 5.164135, 9.821783, 9.821783, 9.509552, 9.821783, 9.509552, 5.80279, 9.821783, 9.821783, 9.821783, 8.214507, 7.2100825, 9.509552]	[3, 3, 2, 1, 2, 1, 2, 3, 1, 2, 2, 1, 3, 6, 3, 1, 2, 1]	[52.0, 52.0, 82.0, 114.0, 110.5, 43.0, 231.0, 90.66666666666667, 102.0, 231.0, 94.5, 261.0, 57.0, 137.83333333333334, 191.0, 79.0, 109.0, 102.0]	7.34591	1.29983	0.0177105	8.39584	1.79685	9.82178	0.0202418	-81.1389	64.3496	2.16667	1.21335	0.000290204	0.00522368	14.8835	BRESU_RS03575	Bresu_0715	rpmH	0	0	CCNA_00808	0	0
478	0.178644	22	glycerol kinase	COG0554	6.2e-200	PF00370 | PF02782	2.8e-73 | 1e-45	15	45	[6.458234000000001, 6.458234000000001, 5.164135, 5.164135, 5.164135, 6.124026120000001, 8.7857685, 5.164135, 5.164135, 7.752333, 6.458234000000001, 7.504252533333333, 6.29036665, 6.915366533333334, 7.38572175]	[7.926826, 7.926826, 5.164135, 5.164135, 5.164135, 7.7823677, 9.389644, 5.164135, 5.164135, 7.926826, 7.926826, 9.389644, 7.2656083, 8.874086, 8.874086]	[4, 4, 1, 1, 1, 5, 2, 1, 2, 2, 4, 6, 2, 6, 4]	[84.0, 84.0, 269.0, 162.0, 184.0, 149.6, 89.0, 140.0, 68.5, 117.0, 117.0, 105.0, 169.0, 173.66666666666666, 91.75]	6.39688	1.08666	0.012852	7.27356	1.59778	9.38964	0.0146134	-66.4322	51.0577	3	1.75119	0.000401822	0.00602732	14.8777	BRESU_RS01690	Bresu_0337	glpK	0	0	CCNA_01281	0	0
1133	0.110837	23	PQQ-like beta-propeller repeat protein	COG1520	1.4e-52	PF13360 | PF13570	3.8e-62 | 2.5e-34	19	46	[5.704482400000001, 5.704482400000001, 7.752333, 5.974656100000001, 7.3865865714285714, 6.29036665, 5.2253361, 5.164135, 7.752333, 5.615296375, 8.78576885, 7.368083766666667, 5.164135, 5.80279, 5.164135, 5.164135, 6.9011638, 7.368083766666667, 7.752333]	[6.9550147, 6.9550147, 8.669559, 6.9550147, 9.509552, 7.2656083, 5.3477383, 5.164135, 8.669559, 6.9550147, 10.481363, 9.821783, 5.164135, 5.80279, 5.164135, 5.164135, 8.669559, 9.821783, 8.669559]	[3, 3, 2, 2, 7, 2, 3, 1, 2, 4, 2, 3, 1, 1, 1, 1, 3, 3, 2]	[76.66666666666667, 76.66666666666667, 65.0, 59.0, 92.0, 189.0, 163.33333333333334, 80.0, 74.0, 87.25, 192.0, 68.0, 92.0, 80.0, 98.0, 271.0, 131.66666666666666, 121.33333333333333, 92.0]	6.42319	1.1213	0.0163462	7.43187	1.77219	10.4814	0.0189131	-89.0044	54.1204	2.42105	1.38852	0.000324277	0.00616126	14.8637	BRESU_RS12625	Bresu_2536		0	0	CCNA_01725	0	0
298	0.209197	23	LPS-assembly protein LptD	COG1452	1.1e-91	PF04453	7.5e-53	21	46	[6.8978505, 6.8978505, 8.319017566666666, 5.164135, 5.164135, 5.704482400000001, 5.164135, 6.43763115, 6.692627450000001, 5.164135, 7.368083766666667, 7.9022756, 6.8978505, 6.603913233333333, 6.6087000499999995, 6.86349455, 7.9022756, 6.603913233333333, 6.5332053000000005, 7.752333, 6.27482535]	[6.8978505, 6.8978505, 9.389644, 5.164135, 5.164135, 6.9550147, 5.164135, 7.7823677, 9.509552, 5.164135, 9.821783, 7.9022756, 6.8978505, 7.869662, 6.8978505, 8.669559, 7.9022756, 7.869662, 7.9022756, 8.669559, 7.3855157]	[1, 1, 3, 2, 2, 3, 1, 2, 6, 1, 3, 1, 1, 3, 2, 4, 1, 3, 2, 2, 2]	[212.0, 212.0, 148.0, 228.0, 55.0, 199.33333333333334, 225.0, 162.0, 198.5, 175.0, 197.0, 169.0, 212.0, 51.333333333333336, 141.0, 148.5, 169.0, 51.333333333333336, 243.0, 159.0, 128.5]	6.61509	0.920391	0.0186066	7.42272	1.38072	9.82178	0.0208783	-34.0714	55.2801	2.19048	1.21964	0.000293394	0.00616126	14.8454	BRESU_RS12855	Bresu_2582		0	0	CCNA_01760	0	0
680	0.144924	23	anthranilate phosphoribosyltransferase	COG0547	1.1e-124	PF00591 | PF02885	8.3e-96 | 2.3e-19	21	43	[8.47005815, 8.47005815, 7.6977477, 5.6352367, 6.3195496, 9.509552, 6.29036665, 5.164135, 10.247735, 5.164135, 7.752333, 7.752333, 8.47005815, 5.6352367, 7.752333, 5.974656100000001, 5.80279, 7.791442333333333, 7.752333, 8.47005815, 6.86349455]	[9.821783, 9.821783, 7.6977477, 6.0973196, 6.3195496, 9.509552, 7.2656083, 5.164135, 10.793594, 5.164135, 7.926826, 8.669559, 9.821783, 6.0973196, 8.669559, 6.9550147, 5.80279, 9.389644, 7.926826, 9.821783, 7.926826]	[2, 2, 1, 3, 1, 1, 2, 2, 2, 2, 2, 2, 2, 3, 2, 2, 1, 3, 2, 2, 4]	[101.0, 101.0, 108.0, 139.33333333333334, 266.0, 254.0, 124.0, 167.5, 116.0, 224.5, 111.0, 107.0, 101.0, 153.33333333333334, 134.0, 106.0, 99.0, 99.33333333333333, 94.0, 111.0, 157.0]	7.28503	1.39893	0.020491	7.93634	1.67355	10.7936	0.0223229	-63.1429	50.1716	2.04762	0.722179	0.000274259	0.00575944	14.8375	BRESU_RS10630	Bresu_2142	trpD	0	0	CCNA_01975	0	0
1163	0.108994	23	glycosyltransferase family 39 protein	COG1807	7.8e-48			21	48	[6.013132433333333, 6.013132433333333, 5.164135, 7.80001165, 5.164135, 5.164135, 5.164135, 5.164135, 6.199414200000001, 7.752333, 6.4309413499999994, 7.899597999999999, 6.43763115, 5.9149561, 6.43763115, 6.43763115, 5.25593665, 5.9149561, 7.854230175, 7.752333, 6.013132433333333]	[7.7823677, 7.7823677, 5.164135, 7.9022756, 5.164135, 5.164135, 5.164135, 5.164135, 7.926826, 8.669559, 7.6977477, 8.0946, 7.7823677, 7.2656083, 7.7823677, 7.7823677, 5.3477383, 7.2656083, 8.214507, 7.926826, 7.7823677]	[3, 3, 1, 2, 1, 1, 2, 1, 5, 2, 2, 2, 2, 3, 2, 2, 2, 3, 4, 2, 3]	[229.33333333333334, 229.33333333333334, 152.0, 98.0, 97.0, 110.0, 293.5, 278.0, 28.4, 120.0, 113.0, 215.0, 215.0, 64.0, 215.0, 215.0, 210.5, 64.0, 192.75, 215.0, 179.33333333333334]	6.28322	0.966228	0.0176731	7.08696	1.22895	8.66956	0.0199339	-31.7071	72.0365	2.28571	0.982846	0.00030615	0.00642914	14.7902	BRESU_RS16135	Bresu_3233		0	0	CCNA_00501	0	0
389	0.190794	23	phosphate acyltransferase PlsX	COG0416	2.5e-120	PF02504	2.6e-109	19	44	[8.47005815, 8.47005815, 8.357327, 6.4309413499999994, 5.164135, 5.164135, 7.220343666666667, 5.164135, 6.921386099999999, 5.164135, 7.368083766666667, 5.974656100000001, 8.47005815, 7.6977477, 5.164135, 5.974656100000001, 6.36769355, 6.889600333333334, 8.8165561]	[9.821783, 9.821783, 8.357327, 7.6977477, 5.164135, 5.164135, 9.186318, 5.164135, 7.9022756, 5.164135, 9.821783, 6.9550147, 9.821783, 7.6977477, 5.164135, 6.9550147, 8.357327, 8.669559, 9.821783]	[2, 2, 1, 2, 2, 2, 6, 1, 3, 2, 3, 2, 2, 1, 1, 2, 4, 3, 3]	[111.0, 111.0, 163.0, 174.5, 170.5, 202.5, 175.66666666666666, 125.0, 91.66666666666667, 6.0, 96.33333333333333, 170.0, 110.0, 63.0, 185.0, 185.0, 130.75, 146.33333333333334, 128.66666666666666]	6.80262	1.28253	0.0173118	7.72147	1.77436	9.82178	0.0196501	-66.0044	47.7283	2.31579	1.17216	0.000310178	0.00589338	14.7715	BRESU_RS09390	Bresu_1896	plsX	0	0	CCNA_01431	0	0
816	0.132483	23	flagellar basal body P-ring protein FlgI	COG1706	6.6e-127	PF02119	4.3e-133	18	49	[5.950890149999999, 5.950890149999999, 5.164135, 5.164135, 7.263805400000001, 5.164135, 9.509552, 5.164135, 5.1988254, 5.4223517, 6.000256866666667, 6.38941745, 5.164135, 5.4223517, 7.16861445, 5.164135, 6.51235686, 6.92573132]	[6.8978505, 6.8978505, 5.164135, 5.164135, 9.389644, 5.164135, 9.509552, 5.164135, 5.1988254, 6.0973196, 6.8978505, 7.2100825, 5.164135, 6.0973196, 10.481363, 5.164135, 9.509552, 9.509552]	[4, 4, 1, 1, 4, 1, 1, 1, 1, 3, 3, 6, 1, 3, 4, 1, 5, 5]	[84.75, 84.75, 103.0, 284.0, 138.75, 30.0, 3.0, 159.0, 114.0, 66.0, 78.66666666666667, 67.16666666666667, 90.0, 66.0, 252.5, 34.0, 56.0, 58.0]	6.03888	1.10629	0.0145593	6.92675	1.85291	10.4814	0.0166999	-101.69	70.3261	2.72222	1.69331	0.000364616	0.00656309	14.757	BRESU_RS12970	Bresu_2605		0	0	CCNA_02665	0	0
1639	0.0945333	21	M3 family metallopeptidase	COG0339	1.5e-245	PF01432	9.9e-117	18	43	[5.1988254, 5.1988254, 5.689425725000001, 6.4132500199999996, 5.164135, 8.78576885, 8.357327, 8.357327, 5.1988254, 8.357327, 5.974656100000001, 5.164135, 6.458234000000001, 5.704482400000001, 5.974656100000001, 5.974656100000001, 6.523622640000001, 5.621565739999999]	[5.1988254, 5.1988254, 6.9550147, 9.186318, 5.164135, 10.481363, 8.357327, 8.357327, 5.1988254, 8.357327, 6.9550147, 5.164135, 7.926826, 6.9550147, 6.9550147, 6.9550147, 8.669559, 7.2656083]	[1, 1, 4, 5, 1, 2, 1, 1, 1, 1, 2, 2, 4, 3, 2, 2, 5, 5]	[54.0, 54.0, 100.0, 76.2, 44.0, 35.0, 85.0, 37.0, 57.0, 86.0, 56.0, 100.0, 45.0, 79.33333333333333, 70.0, 42.0, 91.4, 151.8]	6.33984	1.217	0.0152849	7.18342	1.52792	10.4814	0.0173187	-129.793	28.7044	2.38889	1.49588	0.000319969	0.00575944	14.7089	BRESU_RS03330	Bresu_0666		0	0	CCNA_03816	0	0
321	0.202168	23	nucleoside triphosphate pyrophosphohydrolase					19	48	[7.752333, 7.752333, 8.7857685, 7.752333, 7.0107591750000005, 6.987776666666666, 5.164135, 6.987776666666666, 5.974656100000001, 5.40419535, 5.164135, 5.164135, 5.164135, 5.5472493400000005, 5.164135, 5.164135, 5.324175233333333, 5.4223517, 7.943060471428571]	[7.926826, 7.926826, 9.389644, 8.669559, 9.186318, 9.186318, 5.164135, 9.186318, 6.9550147, 5.5805597, 5.164135, 5.164135, 5.164135, 6.7327847, 5.164135, 5.164135, 5.5805597, 6.0973196, 10.481363]	[2, 2, 2, 2, 4, 3, 1, 3, 2, 2, 3, 1, 1, 5, 1, 1, 3, 3, 7]	[192.0, 192.0, 253.0, 218.0, 85.5, 202.0, 263.0, 149.66666666666666, 187.0, 11.0, 204.0, 254.0, 158.0, 110.6, 179.0, 254.0, 73.33333333333333, 194.0, 95.57142857142857]	6.29629	1.20517	0.0160232	7.04654	1.80314	10.4814	0.0179325	-27.5962	67.7959	2.52632	1.49977	0.000338376	0.00642914	14.7058	BRESU_RS11770	Bresu_2370	mazG	0	0	CCNA_01821	0	0
1071	0.114879	23	2-isopropylmalate synthase	COG0119	2e-182	PF00682 | PF08502	3.2e-92 | 3e-35	21	53	[6.974951750000001, 6.974951750000001, 5.164135, 5.164135, 5.164135, 5.164135, 5.974656100000001, 5.164135, 6.380564066666667, 5.164135, 5.164135, 6.974951750000001, 5.164135, 6.612788400000001, 5.210035825, 5.164135, 5.3577975250000005, 5.164135, 6.228532333333334, 5.40419535, 5.164135]	[9.389644, 9.389644, 5.164135, 5.164135, 5.164135, 5.164135, 6.9550147, 5.164135, 6.8978505, 5.164135, 5.164135, 9.389644, 5.164135, 9.389644, 5.3477383, 5.164135, 6.0973196, 5.164135, 8.357327, 5.5805597, 5.164135]	[4, 4, 1, 3, 1, 2, 2, 1, 3, 2, 2, 4, 1, 5, 4, 2, 4, 2, 3, 2, 1]	[62.5, 62.5, 26.0, 102.0, 271.0, 218.5, 235.0, 230.0, 151.33333333333334, 146.5, 101.5, 62.5, 75.0, 94.6, 151.5, 86.0, 174.75, 71.0, 204.33333333333334, 29.0, 215.0]	5.66185	0.693521	0.0159254	6.3619	1.67303	9.38964	0.0178944	-68.0706	72.5652	2.52381	1.21964	0.00033804	0.00709885	14.66	BRESU_RS15430	Bresu_3089		0	0	CCNA_01610	0	0
1992	0.0729152	23	S41 family peptidase	COG0793	5.1e-100	PF03572 | PF13180	1.9e-53 | 6.8e-13	20	53	[5.569395550000001, 5.569395550000001, 5.164135, 6.3195496, 6.243968675, 5.164135, 5.9045952333333345, 5.40419535, 5.164135, 6.29036665, 5.164135, 5.488343440000001, 5.2253361, 5.434308700000002, 8.553201666666666, 5.164135, 5.2253361, 5.704482400000001, 5.164135, 5.164135]	[6.9550147, 6.9550147, 5.164135, 6.3195496, 7.869662, 5.164135, 7.3855157, 5.5805597, 5.164135, 7.2656083, 5.164135, 6.9550147, 5.3477383, 6.9550147, 10.793594, 5.164135, 5.3477383, 6.9550147, 5.164135, 5.164135]	[4, 4, 1, 1, 4, 1, 3, 2, 3, 2, 2, 5, 3, 6, 3, 1, 3, 3, 1, 1]	[107.0, 107.0, 87.0, 278.0, 100.5, 118.0, 185.66666666666666, 142.0, 167.0, 93.0, 86.5, 86.6, 205.0, 64.83333333333333, 139.33333333333334, 50.0, 205.0, 25.0, 75.0, 50.0]	5.65407	0.770273	0.0151462	6.3417	1.38276	10.7936	0.0169882	-81.3783	61.411	2.65	1.4239	0.000354942	0.00709885	14.6135	BRESU_RS00700	Bresu_0139		0	0	CCNA_03548	0	0
387	0.191616	23	MucR family transcriptional regulator	COG4957	1.4e-53	PF05443	8.9e-48	19	41	[8.357327, 8.357327, 8.7857685, 6.3195496, 7.58068926, 10.247735, 8.357327, 6.937126925, 7.368083766666667, 6.760731, 5.164135, 7.323802349999999, 5.164135, 8.47005815, 5.164135, 7.578557333333333, 5.704482400000001, 6.612607333333333, 6.228532333333334]	[8.357327, 8.357327, 9.389644, 6.3195496, 9.821783, 10.793594, 8.357327, 8.669559, 9.821783, 8.357327, 5.164135, 7.869662, 5.164135, 9.821783, 5.164135, 9.389644, 6.9550147, 9.509552, 8.357327]	[1, 1, 2, 1, 5, 2, 1, 4, 3, 2, 1, 2, 1, 2, 1, 3, 3, 3, 3]	[155.0, 155.0, 152.0, 188.0, 106.4, 128.0, 139.0, 62.0, 172.33333333333334, 80.0, 275.0, 154.0, 187.0, 177.0, 197.0, 192.33333333333334, 108.66666666666667, 157.0, 183.33333333333334]	7.18327	1.35254	0.0182805	8.19161	1.6599	10.7936	0.0208466	-43.7333	46.4584	2.15789	1.13616	0.00028903	0.00549156	14.6024	BRESU_RS05965	Bresu_1201		0	0	CCNA_00998	0	0
1070	0.114934	23	DUF1465 family protein	COG5317	2.2e-49	PF07323	2.7e-46	21	53	[5.164135, 5.164135, 5.164135, 5.164135, 5.164135, 5.14482165, 7.705935, 5.164135, 5.164135, 5.164135, 10.247735, 6.086113625000001, 5.164135, 5.164135, 5.164135, 5.324175233333333, 6.4451611, 8.126250666666666, 6.486504260000001, 5.164135, 5.164135]	[5.164135, 5.164135, 5.164135, 5.164135, 5.164135, 5.164135, 10.793594, 5.164135, 5.164135, 5.164135, 10.793594, 7.2100825, 5.164135, 5.164135, 5.164135, 5.5805597, 7.6977477, 8.874086, 9.821783, 5.164135, 5.164135]	[2, 2, 1, 2, 3, 2, 4, 1, 1, 3, 2, 4, 2, 2, 3, 3, 5, 3, 5, 2, 1]	[99.0, 99.0, 160.0, 189.0, 129.0, 65.0, 160.5, 245.0, 258.0, 128.0, 159.0, 86.5, 98.5, 58.5, 141.33333333333334, 99.33333333333333, 61.8, 182.33333333333334, 107.4, 208.5, 109.0]	5.84288	1.30327	0.0164346	6.33664	1.9609	10.7936	0.0178234	-64.5381	55.5734	2.52381	1.17995	0.00033804	0.00709885	14.6018	BRESU_RS06975	Bresu_1415		0	0	CCNA_03404	0	0
882	0.133134	22	M23 family metallopeptidase	COG0739	9.4e-49	PF01551	4.2e-34	18	48	[5.164135, 5.164135, 5.164135, 6.6414345400000006, 5.324175233333333, 8.78576885, 10.247735, 5.164135, 5.164135, 5.5472493400000005, 5.164135, 7.611700000000001, 5.164135, 5.164135, 8.0583913, 6.805948320000001, 5.164135, 5.164135]	[5.164135, 5.164135, 5.164135, 8.0946, 5.5805597, 10.481363, 10.793594, 5.164135, 5.164135, 6.7327847, 5.164135, 10.481363, 5.164135, 5.164135, 8.214507, 8.0946, 5.164135, 5.164135]	[1, 1, 2, 5, 3, 2, 2, 1, 3, 5, 1, 4, 5, 3, 2, 5, 2, 1]	[31.0, 31.0, 146.5, 94.6, 117.0, 40.0, 55.0, 81.0, 191.33333333333334, 197.6, 32.0, 93.5, 121.0, 125.0, 165.0, 115.2, 166.0, 68.0]	6.14799	1.50838	0.0148224	6.67304	2.05978	10.7936	0.0160882	-96.0704	53.3053	2.66667	1.49071	0.000357175	0.00642914	14.5594	BRESU_RS00190	Bresu_0037		0	0	CCNA_03129	0	0
895	0.126379	23	peroxiredoxin	COG0678	1.2e-71	PF08534 | PF00578	4e-36 | 3.7e-13	19	48	[7.368083766666667, 7.368083766666667, 5.164135, 8.7857685, 7.249782766666667, 5.164135, 6.437631199999999, 5.164135, 5.7272508250000005, 5.614627660000001, 6.4309413499999994, 5.164135, 6.3195496, 5.164135, 5.704482400000001, 5.4834625, 5.164135, 6.641520083333333, 5.164135]	[9.821783, 9.821783, 5.164135, 9.389644, 8.874086, 5.164135, 7.869662, 5.164135, 7.2656083, 7.2656083, 7.6977477, 5.164135, 6.3195496, 5.164135, 6.9550147, 5.80279, 5.164135, 8.669559, 5.164135]	[3, 3, 2, 2, 3, 2, 4, 1, 4, 5, 2, 1, 1, 1, 3, 2, 2, 6, 1]	[156.33333333333334, 156.33333333333334, 54.5, 211.0, 112.66666666666667, 14.5, 79.0, 0.0, 60.0, 117.8, 157.5, 166.0, 100.0, 41.0, 60.666666666666664, 121.5, 147.5, 118.0, 4.0]	6.06738	1.00886	0.0154407	6.9422	1.69747	9.82178	0.017667	-101.142	58.7101	2.52632	1.39051	0.000338376	0.00642914	14.4881	BRESU_RS04050	Bresu_0813		0	0	CCNA_03505	0	0
2302	0.0670592	21	aspartate carbamoyltransferase catalytic subunit	COG0540	3e-119	PF02729 | PF00185	1e-37 | 1.3e-24	17	44	[5.164135, 5.164135, 5.164135, 9.509552, 7.274738533333334, 7.3855157, 6.889600333333334, 5.164135, 7.630060566666667, 5.164135, 6.180925666666667, 6.458234000000001, 5.704482400000001, 7.630060566666667, 5.643027925, 5.284165175, 5.164135]	[5.164135, 5.164135, 5.164135, 9.509552, 8.669559, 7.3855157, 7.926826, 5.164135, 8.669559, 5.164135, 8.214507, 7.926826, 6.9550147, 8.669559, 6.7327847, 5.5805597, 5.164135]	[2, 2, 1, 1, 3, 1, 3, 2, 3, 2, 3, 4, 3, 3, 4, 4, 3]	[188.0, 188.0, 262.0, 174.0, 223.66666666666666, 208.0, 188.66666666666666, 181.5, 66.0, 247.5, 172.0, 144.5, 195.33333333333334, 66.0, 140.5, 118.75, 92.33333333333333]	6.26913	1.23426	0.0142747	6.89559	1.53637	9.50955	0.0157012	-31.9559	55.4824	2.58824	0.973703	0.00034667	0.00589338	14.4479	BRESU_RS09090	Bresu_1834		0	0	CCNA_02525	0	0
351	0.196604	23	phosphate starvation-inducible protein PhoH	COG1702	1.9e-93	PF02562	6.5e-79	17	48	[5.181480199999999, 5.181480199999999, 5.164135, 7.899597999999999, 6.5318665, 7.280937116666667, 6.746756716666667, 7.8995975000000005, 5.164135, 5.164135, 5.164135, 7.752333, 5.164135, 5.704482400000001, 5.164135, 6.22643402857143, 7.752333]	[5.1988254, 5.1988254, 5.164135, 8.0946, 8.0946, 10.793594, 9.389644, 9.186318, 5.164135, 5.164135, 5.164135, 7.926826, 5.164135, 6.9550147, 5.164135, 7.926826, 7.926826]	[2, 2, 1, 2, 4, 6, 6, 2, 2, 2, 1, 2, 2, 3, 2, 7, 2]	[53.0, 53.0, 165.0, 22.0, 132.75, 100.83333333333333, 142.33333333333334, 242.0, 144.0, 130.0, 58.0, 254.0, 130.5, 151.0, 138.0, 214.0, 266.0]	6.18483	1.10957	0.0140828	6.92216	1.82249	10.7936	0.0157617	-59.0343	69.9035	2.82353	1.75685	0.000378185	0.00642914	14.4462	BRESU_RS13725	Bresu_2752		0	0	CCNA_02727	0	0
151	0.260393	23	C40 family peptidase	COG0791	1.7e-22	PF00877 | PF18348	6.6e-17 | 3.8e-16	20	52	[5.164135, 5.164135, 7.705935, 5.164135, 6.5332053000000005, 5.164135, 5.4834625, 5.4834625, 5.7272508250000005, 5.377019999999999, 5.164135, 5.164135, 5.164135, 6.889600333333334, 5.164135, 6.4309413499999994, 5.4834625, 5.164135, 6.974951925000001, 5.164135]	[5.164135, 5.164135, 10.793594, 5.164135, 7.9022756, 5.164135, 5.80279, 5.80279, 7.2656083, 5.80279, 5.164135, 5.164135, 5.164135, 8.669559, 5.164135, 7.6977477, 5.80279, 5.164135, 10.481363, 5.164135]	[3, 3, 4, 1, 2, 1, 2, 2, 4, 3, 2, 3, 4, 3, 1, 2, 2, 3, 4, 3]	[200.33333333333334, 200.33333333333334, 194.0, 286.0, 139.0, 278.0, 81.0, 277.0, 156.5, 121.0, 270.5, 135.33333333333334, 186.25, 95.0, 51.0, 165.0, 97.0, 111.66666666666667, 187.5, 141.66666666666666]	5.68653	0.7552	0.0152331	6.38313	1.76772	10.7936	0.0170992	-31.2958	67.6885	2.6	0.969536	0.000348245	0.00696491	14.4314	BRESU_RS02990	Bresu_0598		0	0	CCNA_03031	0	0
246	0.234887	22	AAA family ATPase	COG0714	4.3e-36	PF00004 | PF07728	3.1e-13 | 5.4e-13	18	49	[6.458234000000001, 6.458234000000001, 5.164135, 8.34561194, 6.795844883333334, 5.164135, 5.164135, 5.164135, 5.164135, 6.458234000000001, 5.164135, 6.026867666666668, 5.164135, 5.164135, 5.164135, 5.164135, 5.164135, 5.164135]	[8.669559, 8.669559, 5.164135, 10.481363, 9.389644, 5.164135, 5.164135, 5.164135, 5.164135, 8.669559, 5.164135, 8.669559, 5.164135, 5.164135, 5.164135, 5.164135, 5.164135, 5.164135]	[4, 4, 1, 5, 6, 1, 1, 2, 1, 4, 1, 6, 1, 4, 1, 2, 2, 3]	[186.25, 186.25, 216.0, 86.8, 73.66666666666667, 126.0, 225.0, 158.0, 216.0, 186.25, 213.0, 157.33333333333334, 216.0, 172.25, 213.0, 137.0, 151.5, 136.66666666666666]	5.69515	0.865292	0.0137306	6.47327	1.89195	10.4814	0.0156066	-30.1685	44.0031	2.72222	1.7577	0.000364616	0.00656309	14.4177	BRESU_RS11970	Bresu_2409		0	0	CCNA_01522	0	0
968	0.121052	23	ATPase	COG5387	5.2e-81	PF07542	1.1e-34	19	47	[5.164135, 5.164135, 5.164135, 5.164135, 7.6480676, 5.164135, 7.6977477, 6.013132433333333, 6.29036665, 6.889600333333334, 6.889600333333334, 5.9149561, 5.164135, 6.0332184, 6.689321, 6.4309413499999994, 6.076848533333333, 6.987776666666666, 5.164135]	[5.164135, 5.164135, 5.164135, 5.164135, 9.389644, 5.164135, 7.6977477, 7.7823677, 7.2656083, 7.926826, 7.926826, 7.2656083, 5.164135, 9.509552, 8.214507, 7.6977477, 7.9022756, 9.186318, 5.164135]	[2, 2, 1, 2, 5, 1, 1, 3, 2, 3, 3, 3, 2, 5, 2, 2, 3, 3, 2]	[86.0, 86.0, 126.0, 241.5, 166.8, 119.0, 161.0, 91.33333333333333, 17.0, 232.33333333333334, 75.66666666666667, 227.0, 91.5, 179.0, 79.5, 210.5, 51.0, 241.33333333333334, 93.0]	6.09003	0.847698	0.0154983	7.0481	1.55718	9.50955	0.0179365	-64.4491	68.1281	2.47368	1.09393	0.000331327	0.0062952	14.4026	BRESU_RS07670	Bresu_1556		0	0	CCNA_02056	0	0
628	0.151518	23	FKBP-type peptidyl-prolyl cis-trans isomerase	COG0545	1.6e-46	PF00254	9.4e-24	16	46	[6.5634760750000005, 6.5634760750000005, 5.974656100000001, 7.38572175, 7.840563566666667, 5.164135, 5.164135, 5.164135, 6.689321, 7.094982075000001, 6.020236033333333, 5.164135, 5.164135, 7.752333, 8.111195575, 5.164135]	[8.214507, 8.214507, 6.9550147, 8.874086, 8.874086, 5.164135, 5.164135, 5.164135, 8.214507, 8.669559, 7.6977477, 5.164135, 5.164135, 8.669559, 9.821783, 5.164135]	[4, 4, 2, 4, 3, 3, 1, 2, 2, 4, 3, 4, 2, 2, 4, 2]	[60.25, 60.25, 184.0, 90.25, 89.0, 157.66666666666666, 278.0, 175.5, 201.0, 96.5, 93.0, 150.0, 211.0, 150.0, 117.5, 131.5]	6.3113	1.05438	0.0135254	7.19939	1.67821	9.82178	0.0154286	-59.6615	58.0885	2.875	0.992157	0.000385079	0.00616126	14.3988	BRESU_RS04725	Bresu_0947		0	0	CCNA_02889	0	0
413	0.21164	20	polar localization protein TipN	COG1196	8.8e-11			15	36	[8.78576885, 6.987776999999999, 5.164135, 6.27482535, 6.772647566666667, 7.752333, 5.164135, 7.368083766666667, 10.247735, 6.180925666666667, 5.164135, 8.490378216666668, 5.164135, 7.58068926, 6.3195496]	[10.481363, 8.0946, 5.164135, 7.3855157, 9.509552, 7.926826, 5.164135, 9.821783, 10.793594, 8.214507, 5.164135, 10.793594, 5.164135, 9.821783, 6.3195496]	[2, 3, 1, 2, 3, 2, 1, 3, 2, 3, 1, 6, 1, 5, 1]	[64.0, 102.33333333333333, 59.0, 272.5, 209.66666666666666, 299.0, 11.0, 291.0, 296.0, 200.66666666666666, 173.0, 145.0, 287.0, 187.4, 287.0]	6.89448	1.46112	0.0138518	7.98795	2.09937	10.7936	0.0160486	-7.69556	94.674	2.4	1.45144	0.000321457	0.00482186	14.3783	BRESU_RS11365	Bresu_2289		0	0	CCNA_01552	0	0
1104	0.123952	21	aspartate aminotransferase family protein	COG0161	1.1e-159	PF00202	5.9e-91	17	42	[6.199414200000001, 6.199414200000001, 5.3477383, 7.102485333333334, 5.164135, 5.164135, 5.164135, 6.43763115, 6.458234000000001, 5.164135, 7.705935, 7.222357125, 5.164135, 5.164135, 6.889600333333334, 5.164135, 6.889600333333334]	[8.669559, 8.669559, 5.3477383, 8.669559, 5.164135, 5.164135, 5.164135, 7.7823677, 8.669559, 5.164135, 10.793594, 9.821783, 5.164135, 5.164135, 8.669559, 5.164135, 8.669559]	[5, 5, 1, 3, 1, 1, 1, 2, 4, 1, 4, 4, 1, 2, 3, 1, 3]	[116.0, 116.0, 38.0, 273.0, 230.0, 102.0, 93.0, 72.0, 78.0, 144.0, 151.5, 182.0, 14.0, 216.0, 61.333333333333336, 256.0, 60.0]	6.03537	0.873752	0.0137425	7.17128	1.96311	10.7936	0.0163289	-70.4216	75.6261	2.47059	1.45996	0.000330912	0.0056255	14.3426	BRESU_RS14070	Bresu_2820		0	0	CCNA_03245	0	0
763	0.136703	23	phosphoglucosamine mutase	COG1109	2.5e-114	PF02878 | PF02880	9.5e-42 | 2e-31	19	51	[5.164135, 5.164135, 8.02753735, 5.80279, 6.4671018799999995, 5.164135, 5.164135, 7.752333, 5.164135, 8.2328542, 5.164135, 5.291866000000001, 5.164135, 5.80279, 5.164135, 5.164135, 6.974951750000001, 7.2346934, 5.164135]	[5.164135, 5.164135, 8.357327, 5.80279, 8.357327, 5.164135, 5.164135, 7.926826, 5.164135, 10.793594, 5.164135, 5.80279, 5.164135, 5.80279, 5.164135, 5.164135, 9.389644, 8.669559, 5.164135]	[3, 3, 2, 1, 5, 1, 1, 2, 1, 5, 4, 5, 4, 1, 1, 1, 4, 5, 2]	[144.33333333333334, 144.33333333333334, 63.0, 237.0, 109.2, 184.0, 272.0, 235.0, 169.0, 96.4, 141.75, 167.2, 78.75, 69.0, 89.0, 76.0, 132.25, 96.2, 164.5]	5.95938	1.08567	0.0151659	6.44968	1.77234	10.7936	0.0164136	-59.5307	59.0531	2.68421	1.59118	0.000359525	0.00683097	14.3015	BRESU_RS02420	Bresu_0484		0	0	CCNA_00116	0	0
199	0.240033	23	ribonuclease J	COG0595	1.9e-169	PF17770 | PF00753	3.5e-12 | 4.6e-12	18	48	[6.2764311, 6.2764311, 6.43763115, 6.23431195, 5.800883075, 5.800883075, 5.164135, 5.164135, 5.704482400000001, 8.491270866666666, 5.974656100000001, 5.175698466666666, 5.164135, 8.7857685, 5.164135, 6.12192085, 5.164135, 5.549273199999999]	[7.6977477, 7.6977477, 7.7823677, 7.7823677, 7.7823677, 7.7823677, 5.164135, 5.164135, 6.9550147, 9.389644, 6.9550147, 5.1988254, 5.164135, 9.389644, 5.164135, 6.7327847, 5.164135, 6.3195496]	[4, 4, 2, 4, 4, 4, 2, 2, 3, 3, 2, 3, 1, 2, 1, 2, 2, 3]	[151.75, 151.75, 38.0, 217.0, 164.75, 169.5, 141.0, 131.5, 85.0, 153.66666666666666, 134.0, 125.33333333333333, 148.0, 134.0, 147.0, 115.0, 120.0, 115.66666666666667]	6.02502	1.02505	0.0145259	6.84923	1.3958	9.38964	0.016513	-64.2824	35.7958	2.66667	1	0.000357175	0.00642914	14.294	BRESU_RS09705	Bresu_1955		0	0	CCNA_02012	0	0
341	0.198327	23	Lrp/AsnC family transcriptional regulator	COG1522	1.3e-29	PF13412 | PF01037	3e-19 | 6.7e-19	17	43	[7.0107591, 7.0107591, 5.164135, 5.1988254, 7.6207039, 6.437631199999999, 5.324175233333333, 5.164135, 5.551460049999999, 8.8165561, 6.870824033333332, 8.47005815, 5.765683499999999, 8.47005815, 5.164135, 8.47005815, 5.551460049999999]	[9.821783, 9.821783, 5.164135, 5.1988254, 8.214507, 7.869662, 5.5805597, 5.164135, 6.0973196, 9.821783, 9.509552, 9.821783, 6.9550147, 9.821783, 5.164135, 9.821783, 6.0973196]	[4, 4, 1, 1, 3, 4, 3, 1, 2, 3, 3, 2, 3, 2, 1, 4, 2]	[189.0, 189.0, 54.0, 244.0, 192.0, 244.0, 244.0, 177.0, 238.0, 242.66666666666666, 205.33333333333334, 140.0, 176.0, 294.0, 289.0, 217.0, 238.0]	6.59185	1.3185	0.0150096	7.64387	1.97422	9.82178	0.017405	10.1765	55.3903	2.52941	1.09101	0.000338791	0.00575944	14.2907	BRESU_RS16630	Bresu_3333		0	0	CCNA_03281	0	0
1948	0.0745101	23	DNA-directed RNA polymerase subunit omega	COG1758	1.8e-23			21	56	[5.164135, 5.164135, 5.164135, 5.14482165, 6.974951925000001, 7.9022756, 5.164135, 6.0189142, 5.164135, 5.704482400000001, 5.164135, 5.164135, 5.164135, 5.164135, 5.164135, 5.164135, 5.164135, 5.164135, 5.164135, 5.615296375, 5.164135]	[5.164135, 5.164135, 5.164135, 5.164135, 10.481363, 7.9022756, 5.164135, 7.869662, 5.164135, 6.9550147, 5.164135, 5.164135, 5.164135, 5.164135, 5.164135, 5.164135, 5.164135, 5.164135, 5.164135, 6.9550147, 5.164135]	[4, 4, 3, 2, 4, 1, 2, 6, 2, 3, 2, 3, 2, 4, 2, 2, 1, 2, 2, 4, 1]	[156.75, 156.75, 218.33333333333334, 188.5, 270.75, 147.0, 158.0, 146.83333333333334, 249.5, 84.33333333333333, 190.5, 196.33333333333334, 179.0, 154.0, 88.0, 190.5, 247.0, 179.0, 191.5, 126.25, 247.0]	5.46775	0.69238	0.0153794	5.84712	1.3751	10.4814	0.0164465	-20.6746	48.37	2.66667	1.24722	0.000357175	0.00750067	14.2365	BRESU_RS12485	Bresu_2508		0	0	CCNA_01621	0	0
2031	0.0714247	23	stringent starvation protein B	COG3814	5.1e-49	PF04386	1.2e-42	17	51	[5.61897306, 5.61897306, 5.164135, 6.5332053000000005, 5.164135, 7.467505500000001, 5.164135, 5.164135, 5.7418423, 5.654078557142858, 5.931881575, 6.3195496, 5.3577975250000005, 5.7418423, 6.48940312, 5.9777824, 6.3195496]	[6.3195496, 6.3195496, 5.164135, 7.9022756, 5.164135, 8.669559, 5.164135, 5.164135, 6.3195496, 6.3195496, 6.7327847, 6.3195496, 6.0973196, 6.3195496, 8.0946, 6.7327847, 6.3195496]	[5, 5, 2, 2, 2, 3, 1, 1, 2, 7, 4, 1, 4, 2, 5, 4, 1]	[132.4, 132.4, 125.0, 188.5, 141.0, 184.33333333333334, 296.0, 197.0, 46.0, 111.42857142857143, 89.25, 3.0, 204.75, 101.0, 66.6, 105.25, 73.0]	5.84876	0.606258	0.0133176	6.41898	0.992357	8.66956	0.014616	-70.7699	67.7656	3	1.74895	0.000401822	0.00683097	14.2334	BRESU_RS10665	Bresu_2149		0	0	CCNA_02187	0	0
868	0.147268	20	YbjQ family protein	COG0393	4.7e-20	PF01906	6.3e-31	16	40	[5.709313433333333, 5.709313433333333, 7.3368435, 8.357327, 5.164135, 5.704482400000001, 6.458234000000001, 6.29036665, 7.578557333333333, 5.5370602333333325, 8.874086, 5.164135, 5.704482400000001, 6.243968675, 5.164135, 5.8026589]	[6.3195496, 6.3195496, 9.509552, 8.357327, 5.164135, 6.9550147, 7.926826, 7.2656083, 9.389644, 5.80279, 8.874086, 5.164135, 6.9550147, 7.869662, 5.164135, 6.7327847]	[3, 3, 2, 1, 2, 3, 4, 2, 3, 3, 1, 2, 3, 4, 1, 3]	[121.33333333333333, 121.33333333333333, 55.5, 78.0, 29.5, 265.6666666666667, 111.5, 100.0, 92.66666666666667, 121.33333333333333, 208.0, 141.5, 115.0, 152.25, 7.0, 161.66666666666666]	6.29994	1.10972	0.0135011	7.11061	1.40087	9.50955	0.0152384	-82.3594	61.3623	2.5	0.935414	0.000334851	0.00535762	14.2212	BRESU_RS12345	Bresu_2479		0	0	CCNA_02462	0	0
342	0.217171	21	alpha/beta hydrolase	COG0596 | COG2267	1.6e-26 | 2.1e-26	PF12697 | PF00561	1.5e-15 | 2.5e-15	15	40	[7.578557333333333, 7.578557333333333, 5.797538175, 8.785768675, 7.8995975000000005, 5.164135, 5.164135, 7.010759425, 6.974951750000001, 5.164135, 5.164135, 7.752333, 5.164135, 5.164135, 6.500454516666667]	[9.389644, 9.389644, 7.6977477, 10.481363, 9.186318, 5.164135, 5.164135, 8.0946, 9.389644, 5.164135, 5.164135, 7.926826, 5.164135, 5.164135, 9.389644]	[3, 3, 4, 4, 2, 2, 1, 4, 4, 1, 1, 2, 2, 1, 6]	[149.0, 149.0, 109.5, 90.0, 24.0, 158.0, 159.0, 175.0, 144.0, 278.0, 67.0, 0.0, 95.5, 158.0, 176.66666666666666]	6.45756	1.23122	0.0129739	7.46202	1.9884	10.4814	0.014992	-71.1556	65.6908	2.66667	1.4453	0.000357175	0.00535762	14.2134	BRESU_RS02815	Bresu_0562		0	0	CCNA_00388	0	0
1525	0.104441	20	circularly permuted type 2 ATP-grasp protein	COG2308	7.2e-206	PF14403 | PF04174	2.4e-162 | 5.7e-148	17	42	[6.58252854, 6.58252854, 6.8525328000000005, 6.760731, 5.164135, 7.8995975000000005, 5.164135, 5.40419535, 5.164135, 5.377019999999999, 6.458234000000001, 6.29036665, 5.164135, 5.164135, 5.164135, 6.199414200000001, 8.214507]	[7.926826, 7.926826, 7.9022756, 8.357327, 5.164135, 9.186318, 5.164135, 5.5805597, 5.164135, 5.80279, 7.926826, 7.2656083, 5.164135, 5.164135, 5.164135, 7.926826, 8.214507]	[5, 5, 2, 2, 1, 2, 1, 2, 2, 3, 4, 2, 1, 3, 1, 5, 1]	[109.2, 109.2, 211.5, 159.5, 290.0, 178.0, 97.0, 272.0, 112.0, 165.0, 74.75, 88.0, 6.0, 201.0, 153.0, 105.0, 172.0]	6.0945	0.958371	0.0138771	6.76479	1.43789	9.18632	0.0154034	-52.7559	69.5279	2.47059	1.4191	0.000330912	0.0056255	14.2061	BRESU_RS05240	Bresu_1053		0	0	CCNA_01674	0	0
1023	0.123172	22	ABC transporter ATP-binding protein	COG4152 | COG1131	4.4e-90 | 4.6e-90	PF00005 | PF13304	3.6e-25 | 1.6e-12	17	43	[7.705935, 7.705935, 5.164135, 5.1255083, 5.551460049999999, 5.164135, 6.02800194, 5.164135, 7.705935, 6.228532333333334, 5.164135, 5.164135, 5.164135, 5.164135, 7.330164499999999, 6.889600333333334, 7.578557566666667]	[10.793594, 10.793594, 5.164135, 5.1255083, 6.0973196, 5.164135, 7.869662, 5.164135, 10.793594, 8.357327, 5.164135, 5.164135, 5.164135, 5.164135, 8.357327, 8.669559, 10.481363]	[4, 4, 2, 1, 2, 1, 5, 1, 4, 3, 1, 1, 2, 2, 4, 3, 3]	[144.0, 144.0, 32.0, 171.0, 176.0, 236.0, 154.0, 259.0, 131.5, 191.66666666666666, 224.0, 103.0, 76.5, 145.5, 189.5, 143.66666666666666, 202.66666666666666]	6.11756	1.06985	0.0139296	7.26399	2.2914	10.7936	0.01654	-39.7647	55.405	2.52941	1.28876	0.000338791	0.00575944	14.1978	BRESU_RS11130	Bresu_2243		0	0	CCNA_03408	0	0
724	0.153773	21	YifB family Mg chelatase-like AAA ATPase	COG0606	2.3e-190	PF01078 | PF13541	1.4e-92 | 9.4e-34	19	44	[6.458234000000001, 6.458234000000001, 5.164135, 7.3855157, 5.164135, 7.323802349999999, 5.80279, 5.164135, 5.164135, 7.473320550000001, 6.760731, 5.164135, 5.8026589, 5.164135, 6.974951750000001, 5.164135, 6.974951750000001, 5.164135, 5.164135]	[8.669559, 8.669559, 5.164135, 7.3855157, 5.164135, 7.869662, 5.80279, 5.164135, 5.164135, 9.821783, 8.357327, 5.164135, 6.7327847, 5.164135, 9.389644, 5.164135, 9.389644, 5.164135, 5.164135]	[4, 4, 1, 1, 1, 2, 1, 3, 1, 6, 2, 1, 3, 2, 4, 1, 4, 1, 2]	[70.75, 70.75, 45.0, 71.0, 120.0, 166.0, 5.0, 218.0, 90.0, 125.83333333333333, 72.5, 245.0, 163.66666666666666, 152.5, 59.25, 245.0, 122.5, 5.0, 56.0]	5.99434	0.891709	0.0152548	6.7666	1.75482	9.82178	0.0172201	-89.2763	70.5647	2.31579	1.45286	0.000310178	0.00589338	14.1776	BRESU_RS02570	Bresu_0514		0	0	CCNA_00139	0	0
980	0.119821	23	methyltransferase domain-containing protein	COG2226 | COG2227	5.8e-12 | 1.2e-11			21	44	[7.9022756, 7.9022756, 5.164135, 6.4309413499999994, 5.164135, 6.12192085, 6.9011638, 5.164135, 5.4223517, 10.247735, 10.247735, 6.5332053000000005, 6.5332053000000005, 5.164135, 6.2539307, 5.164135, 6.617195933333334, 6.889600333333334, 7.802313866666668, 6.013132433333333, 7.9022756]	[7.9022756, 7.9022756, 5.164135, 7.6977477, 5.164135, 6.7327847, 8.669559, 5.164135, 6.0973196, 10.793594, 10.793594, 7.9022756, 7.9022756, 5.164135, 7.9022756, 5.164135, 7.9022756, 7.926826, 7.926826, 7.7823677, 7.9022756]	[1, 1, 1, 2, 3, 2, 3, 1, 3, 2, 2, 2, 2, 1, 4, 1, 3, 3, 3, 3, 1]	[193.0, 193.0, 148.0, 202.0, 102.0, 85.0, 55.666666666666664, 265.0, 227.66666666666666, 96.0, 59.0, 188.5, 217.5, 245.0, 72.25, 83.0, 136.33333333333334, 55.333333333333336, 167.66666666666666, 58.0, 193.0]	6.74009	1.46927	0.0189582	7.40749	1.60856	10.7936	0.0208354	-55.0992	68.0032	2.09524	0.920909	0.000280637	0.00589338	14.1708	BRESU_RS04075	Bresu_0818		0	0	CCNA_00554	0	0
818	0.132274	23	ATP-dependent Clp protease ATP-binding subunit ClpA	COG0542	1e-288	PF07724 | PF17871	7.8e-55 | 2.9e-27	17	36	[8.47005815, 8.47005815, 7.429284866666666, 6.43763115, 8.6047341, 8.214507, 8.78576885, 8.47005815, 5.3477383, 7.7532219666666675, 8.47005815, 7.7532219666666675, 5.164135, 7.7532219666666675, 7.9145508, 7.8995975000000005, 8.47005815]	[9.821783, 9.821783, 9.821783, 7.7823677, 9.821783, 8.214507, 10.481363, 9.821783, 5.3477383, 9.821783, 9.821783, 9.821783, 5.164135, 9.821783, 9.509552, 9.186318, 9.821783]	[2, 2, 3, 2, 3, 1, 2, 2, 1, 3, 2, 3, 1, 3, 2, 2, 2]	[132.0, 132.0, 60.666666666666664, 36.0, 26.0, 23.0, 52.0, 47.0, 77.0, 167.0, 132.0, 166.33333333333334, 238.0, 167.0, 183.5, 12.0, 132.0]	7.72988	1.05543	0.0176008	9.05317	1.52135	10.4814	0.020614	-95.0882	65.76	2.11765	0.675831	0.000283639	0.00482186	14.1702	BRESU_RS07210	Bresu_1464	clpA	0	0	CCNA_02553	0	0
2118	0.0708387	22	homocysteine S-methyltransferase family protein	COG0646	5.4e-122	PF02574	1.4e-77	21	49	[5.164135, 5.164135, 5.164135, 6.393439833333335, 6.013132433333333, 5.164135, 8.7857685, 5.164135, 5.164135, 5.164135, 7.0632812000000005, 7.705935, 6.889600333333334, 5.164135, 5.164135, 5.164135, 5.164135, 5.164135, 5.164135, 5.67085754, 5.164135]	[5.164135, 5.164135, 5.164135, 7.2100825, 7.7823677, 5.164135, 9.389644, 5.164135, 5.164135, 5.164135, 10.481363, 10.793594, 7.926826, 5.164135, 5.164135, 5.164135, 5.164135, 5.164135, 5.164135, 7.6977477, 5.164135]	[2, 2, 1, 3, 3, 1, 2, 1, 2, 1, 5, 4, 3, 1, 3, 2, 1, 1, 4, 5, 2]	[119.5, 119.5, 222.0, 163.66666666666666, 271.3333333333333, 225.0, 208.0, 29.0, 250.0, 222.0, 172.6, 149.25, 256.0, 229.0, 171.0, 200.5, 234.0, 234.0, 175.0, 168.0, 175.0]	5.75333	1.00853	0.0161827	6.36093	1.86232	10.7936	0.0178917	-9.79286	54.9821	2.33333	1.28483	0.000312528	0.00656309	14.1675	BRESU_RS11515	Bresu_2319		0	0	CCNA_02222	0	0
509	0.167181	23	adenylosuccinate synthase	COG0104	3.9e-162	PF00709	1.8e-165	20	42	[7.6977477, 7.6977477, 5.704482400000001, 5.164135, 7.578557333333333, 7.6977477, 5.4223517, 7.146964866666668, 6.889600333333334, 7.6977477, 7.6977477, 7.578557333333333, 6.4309413499999994, 8.214507, 7.6977477, 6.760731, 6.936996840000001, 7.6977477, 5.164135, 7.6977477]	[7.6977477, 7.6977477, 6.9550147, 5.164135, 9.389644, 7.6977477, 6.0973196, 9.821783, 7.926826, 7.6977477, 7.6977477, 9.389644, 7.6977477, 8.214507, 7.6977477, 8.357327, 9.389644, 7.6977477, 5.164135, 7.6977477]	[1, 1, 3, 1, 3, 1, 3, 6, 3, 1, 1, 3, 2, 1, 1, 2, 5, 1, 2, 1]	[141.0, 141.0, 129.66666666666666, 277.0, 151.33333333333334, 160.0, 20.666666666666668, 70.66666666666667, 205.33333333333334, 143.0, 141.0, 176.0, 115.5, 132.0, 143.0, 50.5, 169.0, 142.0, 71.0, 141.0]	7.0287	0.931392	0.0188285	7.75749	1.2193	9.82178	0.0207808	-63.9667	53.8535	2.1	1.41067	0.000281275	0.0056255	14.1658	BRESU_RS06310	Bresu_1275		0	0	CCNA_03201	0	0
725	0.140344	23	DNA polymerase I	COG0749	2.1e-76	PF00476 | PF02739	1.3e-139 | 1.8e-55	19	45	[7.752333, 7.752333, 5.324175233333333, 6.199414200000001, 8.862029499999998, 5.164135, 6.889600333333334, 6.889600333333334, 5.164135, 5.164135, 6.889600333333334, 5.164135, 7.752333, 5.164135, 6.889600333333334, 5.164135, 7.752333, 6.778578033333335, 8.052173999999999]	[7.926826, 7.926826, 5.5805597, 8.669559, 9.509552, 5.164135, 8.669559, 8.669559, 5.164135, 5.164135, 8.669559, 5.164135, 7.926826, 5.164135, 8.669559, 5.164135, 7.926826, 7.2100825, 9.186318]	[2, 2, 3, 5, 2, 2, 3, 3, 1, 1, 3, 1, 2, 3, 3, 1, 2, 3, 3]	[59.0, 59.0, 235.33333333333334, 137.0, 163.5, 138.0, 112.0, 174.33333333333334, 131.0, 89.0, 197.33333333333334, 115.0, 236.0, 167.33333333333334, 196.66666666666666, 121.0, 239.0, 129.33333333333334, 183.0]	6.56678	1.193	0.0167116	7.23823	1.61659	9.50955	0.0184204	-48.2719	53.3204	2.36842	0.984647	0.000317228	0.00602732	14.1618	BRESU_RS01260	Bresu_0252	polA	0	0	CCNA_03577	0	0
1250	0.10372	23	DUF45 domain-containing protein	COG1451	1.7e-51	PF01863	3.5e-46	20	46	[9.509552, 9.509552, 6.27482535, 7.9022756, 5.7418423, 7.3802126249999995, 6.974901433333333, 5.164135, 5.164135, 5.164135, 6.889600333333334, 5.164135, 6.18293192, 5.164135, 6.987776683333333, 5.974656100000001, 5.164135, 5.164135, 5.164135, 6.889600333333334]	[9.509552, 9.509552, 7.3855157, 7.9022756, 6.3195496, 8.669559, 8.0946, 5.164135, 5.164135, 5.164135, 8.669559, 5.164135, 7.7823677, 5.164135, 10.793594, 6.9550147, 5.164135, 5.164135, 5.164135, 8.669559]	[1, 1, 2, 1, 2, 4, 3, 1, 2, 2, 3, 2, 5, 2, 6, 2, 1, 2, 1, 3]	[273.0, 273.0, 178.0, 33.0, 168.5, 104.5, 187.66666666666666, 159.0, 156.0, 191.0, 175.0, 232.0, 114.4, 294.5, 212.16666666666666, 170.0, 211.0, 294.5, 246.0, 143.66666666666666]	6.37654	1.35271	0.0170815	7.07869	1.80868	10.7936	0.0189625	-9.155	65.0433	2.3	1.34536	0.000308063	0.00616126	14.1574	BRESU_RS02610	Bresu_0522		0	0	CCNA_00251	0	0
549	0.161088	23	protein TolQ	COG0811	1.7e-60	PF01618	1.6e-36	20	49	[5.164135, 5.164135, 7.752333, 6.4309413499999994, 5.164135, 7.363187216666667, 7.538067675, 5.2865372, 5.164135, 6.53186625, 5.4834625, 5.164135, 5.164135, 5.164135, 7.614368000000002, 5.164135, 5.9149561, 5.9149561, 5.164135, 7.8995975000000005]	[5.164135, 5.164135, 7.926826, 7.6977477, 5.164135, 9.186318, 8.669559, 5.3477383, 5.164135, 9.186318, 5.80279, 5.164135, 5.164135, 5.164135, 8.874086, 5.164135, 7.2656083, 7.2656083, 5.164135, 9.186318]	[2, 2, 2, 2, 1, 6, 4, 3, 2, 4, 2, 1, 1, 1, 6, 1, 3, 3, 1, 2]	[149.0, 149.0, 15.0, 182.0, 239.0, 81.0, 136.0, 169.0, 66.5, 189.5, 152.5, 164.0, 197.0, 100.0, 140.16666666666666, 70.0, 166.0, 160.33333333333334, 158.0, 164.0]	6.01037	1.02601	0.0161007	6.64431	1.64458	9.18632	0.0177988	-57.6	50.9402	2.45	1.49917	0.000328154	0.00656309	14.1553	BRESU_RS04285	Bresu_0860	tolQ	0	0	CCNA_03341	0	0
181	0.247833	23	alpha/beta hydrolase	COG2267	8.4e-33	PF12697 | PF00561	5.9e-18 | 4.7e-16	18	43	[5.164135, 5.164135, 6.889600333333334, 7.368083766666667, 5.164135, 7.3368435, 5.7418423, 8.595348000000001, 5.4834625, 7.752333, 6.995902719999999, 5.164135, 7.54458825, 7.752333, 5.164135, 7.579689575, 5.164135, 7.368083766666667]	[5.164135, 5.164135, 7.926826, 9.821783, 5.164135, 9.509552, 6.3195496, 9.389644, 5.80279, 8.669559, 9.821783, 5.164135, 9.509552, 8.669559, 5.164135, 9.821783, 5.164135, 9.821783]	[2, 2, 3, 3, 1, 2, 2, 3, 2, 2, 5, 1, 4, 2, 1, 4, 1, 3]	[194.5, 194.5, 188.66666666666666, 101.0, 148.0, 146.0, 211.0, 48.0, 72.0, 130.0, 73.2, 108.0, 109.0, 129.0, 8.0, 145.0, 37.0, 80.33333333333333]	6.52183	1.17132	0.0157237	7.55939	2.01489	9.82178	0.0182251	-82.0444	56.5676	2.38889	1.1125	0.000319969	0.00575944	14.1328	BRESU_RS00045	Bresu_0008		0	0	CCNA_03749	0	0
468	0.173576	23	FAA hydrolase family protein	COG0179	1e-96	PF01557	1.1e-70	19	48	[6.6414588000000006, 6.6414588000000006, 5.83669045, 8.642954666666668, 7.752333, 7.3368435, 5.164135, 5.164135, 5.164135, 5.164135, 5.164135, 7.1339000666666665, 5.164135, 6.374967275000001, 8.7857685, 7.752333, 5.164135, 5.80279, 5.164135]	[7.3855157, 7.3855157, 6.7327847, 9.389644, 7.926826, 9.509552, 5.164135, 5.164135, 5.164135, 5.164135, 5.164135, 7.3855157, 5.164135, 7.2100825, 9.389644, 8.669559, 5.164135, 5.80279, 5.164135]	[4, 4, 4, 3, 2, 2, 2, 2, 1, 4, 2, 3, 1, 4, 2, 2, 3, 1, 2]	[86.25, 86.25, 119.5, 188.33333333333334, 284.0, 189.5, 136.0, 197.0, 219.0, 211.75, 170.5, 76.66666666666667, 181.0, 164.75, 194.0, 257.0, 186.33333333333334, 257.0, 119.5]	6.31656	1.22849	0.0160748	6.74213	1.60689	9.50955	0.0171578	-25.0351	57.6936	2.52632	1.04471	0.000338376	0.00642914	14.0705	BRESU_RS14325	Bresu_2870		0	0	CCNA_03682	0	0
748	0.138151	23	elongation factor 4	COG0481	4.5e-285	PF00009 | PF06421	3.7e-52 | 2.7e-49	22	48	[5.164135, 5.164135, 5.164135, 7.47665548, 6.603913233333333, 6.3938107666666655, 5.164135, 5.164135, 5.164135, 7.323802349999999, 6.458234000000001, 7.752333, 8.933439499999999, 5.164135, 5.164135, 5.164135, 8.338072666666667, 5.704482400000001, 6.689321, 5.164135, 5.164135, 6.27482535]	[5.164135, 5.164135, 5.164135, 10.481363, 7.869662, 7.6977477, 5.164135, 5.164135, 5.164135, 7.869662, 7.926826, 7.926826, 9.509552, 5.164135, 5.164135, 5.164135, 9.509552, 6.9550147, 8.214507, 5.164135, 5.164135, 7.3855157]	[2, 2, 1, 5, 3, 3, 1, 1, 1, 2, 4, 2, 2, 2, 2, 1, 3, 3, 2, 2, 2, 2]	[225.5, 225.5, 266.0, 152.0, 212.0, 204.33333333333334, 58.0, 108.0, 159.0, 286.0, 199.0, 225.0, 73.0, 166.0, 159.5, 290.0, 65.66666666666667, 189.66666666666666, 135.5, 140.0, 134.5, 126.5]	6.1252	1.16353	0.0180491	6.73417	1.72651	10.4814	0.0198435	-27.2424	64.9326	2.18182	0.983332	0.000292234	0.00642914	14.0539	BRESU_RS04190	Bresu_0841	lepA	0	0	CCNA_01086	0	0
808	0.139106	22	deoxyribodipyrimidine photo-lyase	COG0415	2.6e-166	PF03441 | PF00875	5.5e-90 | 8.5e-50	20	45	[5.6889287500000005, 5.6889287500000005, 5.164135, 5.164135, 7.578557333333333, 5.164135, 7.323802349999999, 5.164135, 6.689321, 5.3477383, 5.151259433333333, 5.8026589, 5.8026589, 5.14482165, 5.164135, 10.247735, 8.785768500000001, 5.7420401666666665, 9.509552, 6.030992749999999]	[6.7327847, 6.7327847, 5.164135, 5.164135, 9.389644, 5.164135, 7.869662, 5.164135, 8.214507, 5.3477383, 5.164135, 6.7327847, 6.7327847, 5.164135, 5.164135, 10.793594, 9.389644, 6.8978505, 9.509552, 6.8978505]	[4, 4, 1, 1, 3, 2, 2, 1, 2, 1, 3, 3, 3, 2, 1, 2, 4, 3, 1, 2]	[147.75, 147.75, 81.0, 123.0, 136.33333333333334, 101.0, 81.0, 82.0, 128.5, 169.0, 88.0, 168.33333333333334, 226.66666666666666, 142.0, 210.0, 24.0, 129.5, 121.33333333333333, 126.0, 174.5]	6.31777	1.52529	0.0169241	6.86951	1.74112	10.7936	0.0184021	-69.6167	46.1606	2.25	1.04283	0.000301366	0.00602732	14.0513	BRESU_RS09545	Bresu_1923		0	0	CCNA_01495	0	0
675	0.145195	23	excinuclease ABC subunit UvrA	COG0178	0	PF17755 | PF17760	3.5e-41 | 3e-37	15	43	[5.164135, 5.164135, 6.5650065500000006, 7.87908895, 6.2668892666666665, 6.12192085, 6.889600333333334, 7.368083766666667, 7.578557333333333, 7.323802349999999, 5.164135, 5.377019999999999, 7.578557333333333, 5.4834625, 6.715372433333333]	[5.164135, 5.164135, 7.2100825, 10.793594, 7.6977477, 6.7327847, 8.669559, 9.821783, 9.389644, 7.869662, 5.164135, 5.80279, 9.389644, 5.80279, 7.9022756]	[1, 1, 4, 8, 3, 2, 3, 3, 3, 2, 2, 3, 3, 2, 3]	[8.0, 8.0, 70.0, 119.125, 193.33333333333334, 144.0, 151.33333333333334, 37.666666666666664, 176.66666666666666, 124.0, 78.0, 165.33333333333334, 101.33333333333333, 163.5, 176.66666666666666]	6.44265	0.954256	0.012944	7.50498	1.78676	10.7936	0.0150783	-85.5361	59.633	2.86667	1.58605	0.000383963	0.00575944	14.0311	BRESU_RS12990	Bresu_2609	uvrA	0	0	CCNA_02673	0	0
1108	0.117792	22	bacterioferritin	COG2193	7.7e-53	PF00210	8.1e-36	16	41	[6.889600333333334, 6.889600333333334, 5.164135, 6.013132433333333, 6.612607333333333, 5.164135, 7.752333, 6.603913233333333, 6.889600333333334, 6.889600333333334, 8.47005815, 6.12192085, 6.393439833333335, 6.987776999999999, 5.164135, 7.323802349999999]	[7.926826, 7.926826, 5.164135, 7.7823677, 9.509552, 5.164135, 7.926826, 7.869662, 7.926826, 7.926826, 9.821783, 6.7327847, 7.2100825, 8.0946, 5.164135, 7.869662]	[3, 3, 2, 3, 3, 3, 2, 3, 3, 3, 2, 2, 3, 3, 1, 2]	[121.33333333333333, 121.33333333333333, 129.0, 154.66666666666666, 70.0, 127.66666666666667, 153.0, 140.33333333333334, 136.66666666666666, 121.33333333333333, 168.0, 180.0, 69.0, 137.33333333333334, 27.0, 4.0]	6.58311	0.888506	0.0141079	7.50106	1.32495	9.82178	0.0160751	-83.7083	47.6429	2.5625	0.609175	0.000343223	0.00549156	13.9793	BRESU_RS07040	Bresu_1428	bfr	0	0	CCNA_03371	0	0
436	0.178646	23	flagellar biosynthesis repressor FlbT	COG5443	5.5e-33	PF07378	6.3e-36	18	42	[7.3855157, 7.3855157, 8.553201666666666, 8.78576885, 8.34561194, 7.35800695, 5.164135, 7.008092250000001, 9.509552, 5.9161586999999995, 7.3855157, 5.9045952333333345, 5.164135, 5.1988254, 7.8492576666666665, 5.164135, 5.40419535, 6.27482535]	[7.3855157, 7.3855157, 10.793594, 10.481363, 10.481363, 9.186318, 5.164135, 7.2100825, 9.509552, 7.3855157, 7.3855157, 7.3855157, 5.164135, 5.1988254, 9.509552, 5.164135, 5.5805597, 7.3855157]	[1, 1, 3, 2, 5, 6, 1, 2, 1, 3, 1, 3, 3, 1, 3, 2, 2, 2]	[55.0, 55.0, 160.66666666666666, 96.0, 73.2, 59.666666666666664, 86.0, 66.0, 68.0, 49.0, 55.0, 116.0, 102.0, 41.0, 223.66666666666666, 85.5, 141.0, 93.0]	6.87539	1.3648	0.0165761	7.65315	1.89494	10.7936	0.0184512	-109.683	44.957	2.33333	1.37437	0.000312528	0.0056255	13.9753	BRESU_RS11950	Bresu_2405	flbT	0	0	CCNA_01525	0	0
1140	0.110334	23	J domain-containing protein			PF00226	6.7e-12	17	46	[5.974656100000001, 5.704482400000001, 5.901717900000001, 6.727227857142858, 5.164135, 5.80279, 6.43763115, 7.578557333333333, 6.3461297, 5.1988254, 7.752333, 5.704482400000001, 5.164135, 5.164135, 6.889600333333334, 8.357327, 5.164135]	[6.9550147, 6.9550147, 7.2100825, 7.926826, 5.164135, 5.80279, 7.7823677, 9.389644, 8.0946, 5.1988254, 8.669559, 6.9550147, 5.164135, 5.164135, 8.669559, 8.357327, 5.164135]	[2, 3, 5, 7, 2, 1, 2, 3, 6, 1, 2, 3, 3, 1, 3, 1, 1]	[67.0, 114.0, 223.2, 153.85714285714286, 203.0, 209.0, 212.0, 214.66666666666666, 138.16666666666666, 13.0, 31.0, 135.0, 65.66666666666667, 263.0, 80.0, 67.0, 116.0]	6.17837	0.966212	0.0140681	6.97783	1.41417	9.38964	0.0158884	-64.379	72.9545	2.70588	1.74102	0.000362427	0.00616126	13.9557	BRESU_RS11220	Bresu_2260		0	0	CCNA_03105	0	0
1233	0.104642	23	peptide-methionine (R)-S-oxide reductase	COG0229	5.3e-55	PF01641	2.1e-44	17	46	[5.164135, 5.164135, 6.889600333333334, 5.164135, 6.9749011, 6.974951750000001, 6.603913233333333, 6.974951750000001, 7.593670366666667, 6.4449426333333335, 5.164135, 7.899597999999999, 5.377019999999999, 5.164135, 5.164135, 6.889600333333334, 5.8026589]	[5.164135, 5.164135, 7.926826, 5.164135, 9.186318, 9.389644, 7.869662, 9.389644, 7.6977477, 7.3855157, 5.164135, 8.0946, 5.80279, 5.164135, 5.164135, 7.926826, 6.7327847]	[2, 2, 3, 2, 3, 4, 3, 4, 3, 3, 2, 2, 3, 2, 2, 3, 3]	[64.0, 64.0, 180.33333333333334, 181.0, 99.33333333333333, 75.5, 56.0, 145.0, 73.0, 94.66666666666667, 140.5, 218.0, 43.666666666666664, 61.5, 148.5, 222.66666666666666, 161.33333333333334]	6.20062	0.941839	0.0141188	6.96395	1.57581	9.38964	0.0158568	-80.6471	57.3634	2.70588	0.665512	0.000362427	0.00616126	13.9279	BRESU_RS11170	Bresu_2250	msrB	0	0	CCNA_02265	0	0
1119	0.111663	23	inorganic diphosphatase	COG0221	5e-59	PF00719	4.9e-55	18	45	[6.36436492, 6.36436492, 5.8026589, 6.013132433333333, 6.013132433333333, 6.013132433333333, 5.164135, 5.4834625, 5.1988254, 6.542064816666667, 7.9022756, 5.57806815, 5.164135, 5.1988254, 7.3368435, 7.9022756, 5.164135, 5.181480199999999]	[9.509552, 9.509552, 6.7327847, 7.7823677, 7.7823677, 7.7823677, 5.164135, 5.80279, 5.1988254, 9.821783, 7.9022756, 6.9550147, 5.164135, 5.1988254, 9.509552, 7.9022756, 5.164135, 5.1988254]	[5, 5, 3, 3, 3, 3, 1, 2, 1, 6, 1, 4, 1, 1, 2, 1, 1, 2]	[114.2, 114.2, 204.0, 151.66666666666666, 181.66666666666666, 128.0, 210.0, 172.0, 191.0, 110.66666666666667, 66.0, 115.25, 28.0, 191.0, 95.5, 67.0, 159.0, 142.0]	6.02152	0.88536	0.0145175	7.11564	1.69034	9.82178	0.0171553	-64.3806	50.2169	2.5	1.57233	0.000334851	0.00602732	13.9219	BRESU_RS03745	Bresu_0752	ppa	0	0	CCNA_00045	0	0
528	0.164641	23	FAD-dependent oxidoreductase	COG1251	4e-84	PF07992 | PF14759	5.2e-64 | 3e-31	16	44	[5.164135, 6.12192085, 5.9640442333333334, 8.7857685, 5.164135, 5.164135, 7.752333, 7.752333, 5.164135, 7.825965175, 5.164135, 8.36709118, 8.874086, 5.164135, 7.752333, 5.9149561]	[5.164135, 6.7327847, 7.869662, 9.389644, 5.164135, 5.164135, 7.926826, 8.669559, 5.164135, 10.793594, 5.164135, 9.821783, 8.874086, 5.164135, 7.926826, 7.2656083]	[2, 2, 6, 2, 1, 2, 2, 2, 2, 4, 2, 10, 1, 1, 2, 3]	[129.5, 32.0, 77.16666666666667, 74.0, 216.0, 132.0, 152.0, 134.0, 148.0, 100.5, 130.0, 115.8, 71.0, 212.0, 18.0, 82.66666666666667]	6.63098	1.41455	0.0142105	7.26595	1.87201	10.7936	0.0155713	-85.9604	53.468	2.75	2.22205	0.000368336	0.00589338	13.9001	BRESU_RS07685	Bresu_1559		0	0	CCNA_03640	0	0
730	0.153197	21	alpha/beta hydrolase	COG2267 | COG1073	3.8e-22 | 3.2e-18	PF12146 | PF00561	3.2e-17 | 2.7e-12	16	41	[7.220827, 7.220827, 7.899597999999999, 6.030992749999999, 5.164135, 7.752333, 7.220827, 5.164135, 7.448104, 7.752333, 7.752333, 5.164135, 5.164135, 5.164135, 5.164135, 6.58252854]	[8.214507, 8.214507, 8.0946, 6.8978505, 5.164135, 8.669559, 8.214507, 5.164135, 9.821783, 7.926826, 8.669559, 5.164135, 5.164135, 5.164135, 5.164135, 7.926826]	[4, 4, 2, 2, 1, 2, 4, 1, 6, 2, 2, 3, 1, 1, 1, 5]	[203.0, 203.0, 84.0, 198.0, 119.0, 212.0, 203.0, 76.0, 201.66666666666666, 210.0, 212.0, 146.0, 75.0, 179.0, 249.0, 193.4]	6.49159	1.11955	0.0139118	7.10221	1.59969	9.82178	0.0152204	-27.2458	53.247	2.5625	1.53984	0.000343223	0.00549156	13.8662	BRESU_RS01740	Bresu_0346		0	0	CCNA_01105	0	0
520	0.165937	23	CinA family protein	COG1546	1.3e-65	PF02464	2e-53	17	44	[5.551460049999999, 5.551460049999999, 6.987776666666666, 5.164135, 5.164135, 5.164135, 5.164135, 6.393439833333335, 5.164135, 7.615394575, 5.972628824999999, 8.7857685, 7.6977477, 7.12514266, 5.974656100000001, 7.705935, 5.403698349999999]	[6.0973196, 6.0973196, 9.186318, 5.164135, 5.164135, 5.164135, 5.164135, 7.2100825, 5.164135, 9.821783, 8.214507, 9.389644, 7.6977477, 9.821783, 6.9550147, 10.793594, 6.0973196]	[2, 2, 3, 2, 1, 2, 1, 3, 2, 4, 4, 2, 1, 5, 2, 4, 4]	[37.0, 37.0, 229.66666666666666, 40.0, 45.0, 58.5, 12.0, 142.0, 133.5, 155.0, 124.75, 151.0, 176.0, 141.6, 189.0, 109.5, 58.5]	6.26975	1.12654	0.0142762	7.24724	1.89538	10.7936	0.0165019	-91.7637	62.3342	2.58824	1.19109	0.00034667	0.00589338	13.8643	BRESU_RS08810	Bresu_1778		0	0	CCNA_01811	0	0
820	0.151763	20	deoxyhypusine synthase	COG1899	6.9e-99	PF01916	7.4e-84	17	42	[5.164135, 5.164135, 5.164135, 5.164135, 5.164135, 5.164135, 8.357327, 5.164135, 6.013132433333333, 5.164135, 6.952114083333334, 6.817096575000001, 5.164135, 7.3570134750000005, 5.164135, 5.164135, 7.368083766666667]	[5.164135, 5.164135, 5.164135, 5.164135, 5.164135, 5.164135, 8.357327, 5.164135, 7.7823677, 5.164135, 9.821783, 9.821783, 5.164135, 9.821783, 5.164135, 5.164135, 9.821783]	[2, 2, 1, 1, 2, 1, 1, 1, 3, 3, 6, 4, 2, 8, 1, 1, 3]	[163.5, 163.5, 229.0, 224.0, 217.5, 220.0, 212.0, 229.0, 75.0, 159.66666666666666, 148.66666666666666, 177.75, 140.5, 215.0, 217.0, 242.0, 261.6666666666667]	5.86296	1.03499	0.0133499	6.6019	2.01004	9.82178	0.0150325	-6.13235	45.4626	2.47059	1.91335	0.000330912	0.0056255	13.864	BRESU_RS16230	Bresu_3252		0	0	CCNA_00364	0	0
862	0.128787	23	signal peptidase I	COG0681	6.4e-48	PF10502	3.7e-52	19	46	[5.164135, 5.164135, 6.612607333333333, 5.324175233333333, 5.164135, 5.164135, 7.070219279999999, 7.630060566666667, 7.752333, 5.80279, 7.3855157, 7.899597999999999, 6.889600333333334, 5.164135, 5.164135, 6.4485773250000005, 5.164135, 5.164135, 10.247735]	[5.164135, 5.164135, 9.509552, 5.5805597, 5.164135, 5.164135, 10.481363, 8.669559, 7.926826, 5.80279, 7.3855157, 8.0946, 7.926826, 5.164135, 5.164135, 7.926826, 5.164135, 5.164135, 10.793594]	[3, 3, 3, 3, 1, 4, 5, 3, 2, 1, 1, 2, 3, 2, 1, 4, 2, 1, 2]	[271.0, 271.0, 92.33333333333333, 184.0, 284.0, 179.0, 206.4, 104.66666666666667, 153.0, 191.0, 71.0, 48.0, 223.33333333333334, 173.0, 227.0, 186.5, 182.0, 37.0, 221.0]	6.33559	1.37185	0.0161233	6.91637	1.91667	10.7936	0.0176013	-26.0404	71.5344	2.42105	1.1386	0.000324277	0.00616126	13.8327	BRESU_RS03870	Bresu_0777	lepB	0	0	CCNA_02233	0	0
1173	0.108446	23	50S ribosomal protein L21	COG3743	2.9e-17			22	48	[6.29036665, 6.29036665, 5.1988254, 5.9020804, 5.164135, 6.86349455, 7.578557333333333, 5.1728076, 7.008092250000001, 6.393439833333335, 6.8978505, 6.9713449999999995, 6.29036665, 5.651700525000001, 5.773721666666667, 5.164135, 6.8978505, 5.164135, 5.926519566666666, 5.164135, 6.8978505, 5.164135]	[7.2656083, 7.2656083, 5.1988254, 6.8978505, 5.164135, 8.669559, 9.389644, 5.1988254, 7.2100825, 7.2100825, 6.8978505, 7.2100825, 7.2656083, 6.7327847, 6.3195496, 5.164135, 6.8978505, 5.164135, 7.2656083, 5.164135, 6.8978505, 5.164135]	[2, 2, 1, 3, 1, 4, 3, 4, 2, 3, 1, 3, 2, 4, 3, 1, 1, 2, 3, 1, 1, 1]	[76.0, 76.0, 96.0, 40.333333333333336, 105.0, 93.5, 30.666666666666668, 189.5, 31.0, 77.33333333333333, 105.0, 71.66666666666667, 76.0, 64.0, 78.0, 166.0, 96.0, 144.0, 78.0, 141.0, 96.0, 260.0]	6.083	0.765115	0.0179247	6.61882	1.16057	9.38964	0.0195036	-100.409	52.2914	2.18182	1.0718	0.000292234	0.00642914	13.8132	BRESU_RS04690	Bresu_0940	rplU	0	0	CCNA_00321	0	0
289	0.23335	21	ArsR-family transcriptional regulator	COG0640	9.4e-19	PF01022 | PF12840	5.3e-14 | 5e-12	19	46	[5.164135, 5.164135, 5.164135, 5.164135, 5.3577975250000005, 6.751103833333334, 5.1988254, 6.760731, 5.164135, 7.4083806249999995, 5.1988254, 5.164135, 5.164135, 5.181480199999999, 7.087211674999999, 6.086113625000001, 5.7420401666666665, 7.008092250000001, 5.164135]	[5.164135, 5.164135, 5.164135, 5.164135, 6.0973196, 9.509552, 5.1988254, 8.357327, 5.164135, 9.389644, 5.1988254, 5.164135, 5.164135, 5.1988254, 8.0946, 7.2100825, 6.8978505, 7.2100825, 5.164135]	[2, 2, 1, 2, 4, 6, 1, 2, 2, 4, 1, 1, 1, 2, 4, 4, 3, 2, 2]	[247.5, 247.5, 251.0, 275.0, 128.5, 128.33333333333334, 166.0, 125.5, 138.0, 196.75, 165.0, 250.0, 250.0, 208.0, 119.5, 55.75, 177.0, 143.0, 267.0]	5.74177	0.797602	0.0146121	6.29874	1.50987	9.50955	0.0160295	-13.7193	61.4799	2.42105	1.35008	0.000324277	0.00616126	13.7972	BRESU_RS00755	Bresu_0150		0	0	CCNA_01339	0	0
2076	0.0798835	20	LytTR family transcriptional regulator DNA-binding domain-containing protein	COG3279	3.2e-22	PF04397	1.8e-14	19	48	[5.164135, 5.164135, 5.164135, 7.141245566666666, 5.377019999999999, 6.53186625, 5.797538175, 5.164135, 5.164135, 5.164135, 5.164135, 5.164135, 5.164135, 5.164135, 5.2253361, 5.164135, 5.164135, 5.164135, 5.164135]	[5.164135, 5.164135, 5.164135, 8.874086, 5.80279, 9.186318, 7.6977477, 5.164135, 5.164135, 5.164135, 5.164135, 5.164135, 5.164135, 5.164135, 5.3477383, 5.164135, 5.164135, 5.164135, 5.164135]	[5, 5, 1, 3, 3, 4, 4, 1, 2, 2, 1, 1, 2, 2, 3, 1, 2, 4, 2]	[215.2, 215.2, 182.0, 108.33333333333333, 191.33333333333334, 80.0, 133.0, 85.0, 232.5, 190.5, 181.0, 242.0, 220.0, 190.5, 32.0, 153.0, 178.0, 228.5, 149.5]	5.38794	0.527068	0.0137116	5.74771	1.26349	9.18632	0.0146272	-31.1807	56.6368	2.52632	1.31263	0.000338376	0.00642914	13.7945	BRESU_RS02385	Bresu_0477		0	0	CCNA_00333	0	0
690	0.14423	23	TolC family outer membrane protein	COG1538	6.1e-72	PF02321	1.4e-66	19	44	[5.151259433333333, 5.151259433333333, 7.8995975000000005, 6.760731, 5.164135, 6.29036665, 10.247735, 6.43763115, 5.164135, 6.517778175, 5.164135, 6.817096575000001, 5.164135, 5.164135, 5.164135, 8.7857685, 6.817096575000001, 6.458234000000001, 6.030992749999999]	[5.164135, 5.164135, 9.186318, 8.357327, 5.164135, 7.2656083, 10.793594, 7.7823677, 5.164135, 8.357327, 5.164135, 9.821783, 5.164135, 5.164135, 5.164135, 9.389644, 9.821783, 7.926826, 6.8978505]	[3, 3, 2, 2, 2, 2, 2, 2, 1, 4, 1, 4, 2, 1, 1, 2, 4, 4, 2]	[178.66666666666666, 178.66666666666666, 117.0, 159.5, 287.0, 48.0, 30.0, 94.0, 1.0, 145.5, 217.0, 199.25, 114.0, 210.0, 211.0, 21.0, 214.25, 55.75, 134.5]	6.33423	1.36866	0.0161198	7.20597	1.94937	10.7936	0.0183383	-62.3114	77.5606	2.31579	1.02867	0.000310178	0.00589338	13.7853	BRESU_RS09015	Bresu_1818		0	0	CCNA_01379	0	0
1147	0.120626	21	preprotein translocase subunit SecG	COG1314	5.9e-34	PF03840	1.9e-18	17	42	[5.164135, 5.164135, 8.874086, 8.874086, 5.9945456, 6.29036665, 6.76771842, 5.164135, 5.4223517, 5.164135, 5.164135, 7.0191105, 5.164135, 5.551460049999999, 6.091622750000001, 6.400785333333334, 5.164135]	[5.164135, 5.164135, 8.874086, 8.874086, 7.7823677, 7.2656083, 9.389644, 5.164135, 6.0973196, 5.164135, 5.164135, 8.874086, 5.164135, 6.0973196, 8.874086, 8.874086, 5.164135]	[2, 2, 1, 1, 4, 2, 5, 2, 3, 3, 2, 2, 1, 2, 4, 3, 3]	[163.5, 163.5, 81.0, 265.0, 100.0, 171.0, 123.4, 61.5, 53.333333333333336, 140.0, 162.0, 86.0, 145.0, 33.0, 133.75, 122.0, 111.33333333333333]	6.08442	1.18089	0.0138541	6.89127	1.69733	9.38964	0.0156914	-75.5696	53.5	2.47059	1.09101	0.000330912	0.0056255	13.7825	BRESU_RS10600		secG	0	0	CCNA_01790	0	0
548	0.161192	23	3-mercaptopyruvate sulfurtransferase	COG2897	2.3e-85	PF00581	4.8e-25	18	47	[6.393439833333335, 6.393439833333335, 5.164135, 5.25593665, 6.8978505, 5.164135, 5.164135, 5.164135, 5.893992560000001, 6.393439833333335, 8.061079666666666, 6.086113625000001, 6.086113625000001, 6.199414200000001, 7.8492576666666665, 5.164135, 5.164135, 7.008092250000001]	[7.2100825, 7.2100825, 5.164135, 5.3477383, 6.8978505, 5.164135, 5.164135, 5.164135, 7.2100825, 7.2100825, 9.509552, 7.2100825, 7.2100825, 8.669559, 9.509552, 5.164135, 5.164135, 7.2100825]	[3, 3, 1, 2, 1, 2, 1, 1, 5, 3, 3, 4, 4, 5, 3, 2, 2, 2]	[190.33333333333334, 190.33333333333334, 52.0, 115.5, 224.0, 134.0, 267.0, 32.0, 170.0, 189.66666666666666, 112.0, 175.0, 164.0, 106.4, 169.0, 245.5, 160.0, 174.0]	6.0835	0.901867	0.0146669	6.74387	1.44288	9.50955	0.016259	-40.5148	58.7225	2.61111	1.25339	0.000349734	0.0062952	13.7809	BRESU_RS09530	Bresu_1920	sseA	0	0	CCNA_01492	0	0
208	0.260606	21	SMP-30/gluconolactonase/LRE family protein	COG3386	3.7e-31	PF08450	6.1e-71	13	35	[7.8995975000000005, 8.054785599999999, 7.0107591750000005, 8.7857685, 5.164135, 7.791442333333333, 10.247735, 6.773699780000001, 7.122187139999999, 10.247735, 5.164135, 5.164135, 5.164135]	[9.186318, 10.481363, 9.186318, 9.389644, 5.164135, 9.389644, 10.793594, 9.509552, 8.0946, 10.793594, 5.164135, 5.164135, 5.164135]	[4, 4, 4, 2, 1, 3, 2, 5, 5, 2, 1, 1, 1]	[216.0, 153.0, 142.5, 65.0, 60.0, 101.66666666666667, 129.0, 100.4, 118.0, 158.0, 56.0, 191.0, 36.0]	7.27617	1.74067	0.0126695	8.26778	2.18327	10.7936	0.0143961	-82.5718	52.4716	2.69231	1.48762	0.000360609	0.00468792	13.7796	BRESU_RS14725	Bresu_2946		0	0	CCNA_01282	0	0
966	0.132706	21	potassium transporter	COG0475	1.6e-71	PF00999 | PF02254	2.1e-60 | 5e-26	15	39	[5.164135, 5.164135, 7.478102299999999, 6.613670333333334, 5.377019999999999, 8.357327, 8.78576885, 6.27482535, 7.752333, 5.164135, 5.151259433333333, 6.008672566666665, 7.578557566666667, 5.164135, 7.094982075000001]	[5.164135, 5.164135, 9.389644, 8.874086, 5.80279, 8.357327, 10.481363, 7.3855157, 7.926826, 5.164135, 5.164135, 7.6977477, 10.481363, 5.164135, 8.669559]	[2, 2, 5, 3, 3, 1, 2, 2, 2, 2, 3, 3, 3, 2, 4]	[140.5, 140.5, 188.8, 162.66666666666666, 85.66666666666667, 188.0, 184.0, 109.5, 227.0, 147.0, 210.33333333333334, 199.0, 147.0, 113.0, 222.0]	6.47527	1.24448	0.0130095	7.39246	1.9246	10.4814	0.0148522	-35.6689	41.381	2.6	0.95219	0.000348245	0.00522368	13.7289	BRESU_RS04615	Bresu_0925		0	0	CCNA_00204	0	0
705	0.142494	23	2,3,4,5-tetrahydropyridine-2,6-dicarboxylate N-succinyltransferase	COG2171	4.1e-93	PF14805 | PF14602	6.7e-23 | 4.1e-12	17	48	[5.3577975250000005, 5.3577975250000005, 5.80279, 5.164135, 6.889600333333334, 8.061306, 5.164135, 6.458234000000001, 5.25593665, 5.164135, 5.32379875, 5.164135, 5.774209400000001, 6.458234000000001, 5.377019999999999, 5.164135, 6.870824033333332]	[6.0973196, 6.0973196, 5.80279, 5.164135, 7.926826, 9.509552, 5.164135, 7.926826, 5.3477383, 5.164135, 5.80279, 5.164135, 8.214507, 7.926826, 5.80279, 5.164135, 9.509552]	[4, 4, 1, 2, 3, 4, 2, 4, 2, 1, 4, 1, 5, 4, 3, 1, 3]	[48.75, 48.75, 44.0, 152.5, 112.66666666666667, 262.75, 185.5, 130.75, 86.5, 17.0, 78.0, 17.0, 125.6, 151.75, 83.33333333333333, 17.0, 131.0]	5.81225	0.819844	0.0132344	6.57562	1.51653	9.50955	0.0149726	-100.421	65.0573	2.82353	1.29412	0.000378185	0.00642914	13.723	BRESU_RS16445	Bresu_3295	dapD	0	0	CCNA_00283	0	0
462	0.17459	23	preprotein translocase subunit SecY	COG0201	6.4e-155	PF00344	3e-114	19	40	[7.3368435, 7.3368435, 6.393439833333335, 8.357327, 5.164135, 10.247735, 5.164135, 7.752333, 5.164135, 8.7857685, 7.3368435, 5.164135, 6.612607333333333, 7.899597999999999, 8.7857685, 6.12192085, 6.889600333333334, 5.8026589, 6.58252854]	[9.509552, 9.509552, 7.2100825, 8.357327, 5.164135, 10.793594, 5.164135, 7.926826, 5.164135, 9.389644, 9.509552, 5.164135, 9.509552, 8.0946, 9.389644, 6.7327847, 8.669559, 6.7327847, 7.926826]	[2, 2, 3, 1, 1, 2, 1, 2, 1, 2, 2, 1, 3, 2, 2, 2, 3, 3, 5]	[165.5, 165.5, 152.66666666666666, 165.0, 62.0, 107.0, 248.0, 154.0, 44.0, 108.0, 165.5, 69.0, 118.66666666666667, 178.0, 108.0, 173.0, 121.0, 155.66666666666666, 93.6]	6.99465	1.3931	0.0178005	7.89044	1.73438	10.7936	0.0200802	-65.5737	47.7005	2.10526	0.96762	0.00028198	0.00535762	13.7225	BRESU_RS07525	Bresu_1527	secY	0	0	CCNA_01326	0	0
949	0.122395	23	P44/Msp2 family outer membrane protein	COG2885	6.8e-19	PF00691 | PF13505	2e-19 | 1.6e-18	14	39	[7.0191105, 7.0191105, 5.797538175, 7.151606433333335, 5.164135, 7.323802349999999, 6.987776666666666, 6.889600333333334, 6.987776666666666, 5.8026589, 6.091622750000001, 6.889600333333334, 6.180925666666667, 5.704482400000001]	[8.874086, 8.874086, 7.6977477, 8.874086, 5.164135, 7.869662, 9.186318, 8.669559, 9.186318, 6.7327847, 8.874086, 7.926826, 8.214507, 6.9550147]	[2, 2, 4, 3, 1, 2, 3, 3, 3, 3, 4, 3, 3, 3]	[150.5, 150.5, 99.25, 154.33333333333334, 116.0, 167.0, 140.66666666666666, 20.0, 113.0, 112.33333333333333, 115.5, 108.33333333333333, 173.33333333333334, 160.33333333333334]	6.5007	0.6594	0.0121899	8.07852	1.10623	9.18632	0.0151486	-72.7798	37.9167	2.78571	0.772618	0.00037312	0.00522368	13.6984	BRESU_RS16285	Bresu_3263		0	0	CCNA_03609	0	0
407	0.185354	23	mannose-1-phosphate guanylyltransferase	COG0836	3.2e-93	PF00483	8.5e-45	19	43	[7.8995975000000005, 7.8995975000000005, 7.578557333333333, 5.164135, 8.0628888, 10.247735, 5.164135, 5.164135, 5.164135, 5.377019999999999, 5.164135, 5.164135, 5.164135, 5.717594050000001, 7.752333, 7.752333, 7.705935, 6.086113625000001, 5.164135]	[9.186318, 9.186318, 9.389644, 5.164135, 10.481363, 10.793594, 5.164135, 5.164135, 5.164135, 5.80279, 5.164135, 5.164135, 5.164135, 6.8978505, 8.669559, 8.669559, 10.793594, 7.2100825, 5.164135]	[2, 2, 3, 1, 5, 2, 1, 2, 1, 3, 1, 1, 2, 4, 2, 2, 4, 4, 1]	[128.0, 128.0, 134.0, 280.0, 132.6, 145.0, 230.0, 87.0, 69.0, 117.33333333333333, 13.0, 210.0, 254.5, 139.5, 66.0, 35.0, 42.5, 176.75, 239.0]	6.49436	1.49526	0.0165273	7.28388	2.16026	10.7936	0.0185365	-61.7272	75.2921	2.26316	1.20709	0.000303129	0.00575944	13.6177	BRESU_RS16330	Bresu_3272		0	0	CCNA_03732	0	0
651	0.148587	23	DUF4167 domain-containing protein			PF13763	2e-32	18	46	[5.164135, 5.164135, 7.705935, 7.580689459999999, 6.889600333333334, 7.578557566666667, 7.3368435, 5.164135, 5.164135, 5.403698349999999, 5.14482165, 5.164135, 5.164135, 5.164135, 5.25593665, 8.553201666666666, 5.164135, 5.151259433333333]	[5.164135, 5.164135, 10.793594, 9.821783, 7.926826, 10.481363, 9.509552, 5.164135, 5.164135, 6.0973196, 5.164135, 5.164135, 5.164135, 5.164135, 5.3477383, 10.793594, 5.164135, 5.164135]	[1, 1, 4, 5, 6, 3, 2, 2, 2, 4, 2, 1, 1, 2, 2, 3, 2, 3]	[5.0, 5.0, 178.25, 211.8, 160.0, 118.33333333333333, 274.5, 246.5, 173.5, 59.0, 53.5, 289.0, 9.0, 170.5, 45.0, 240.33333333333334, 150.5, 49.666666666666664]	5.9952	1.17728	0.014454	6.80073	2.2676	10.7936	0.0163961	-64.4787	93.0439	2.55556	1.38332	0.000342292	0.00616126	13.6015	BRESU_RS02495	Bresu_0499		0	0	CCNA_00920	0	0
1615	0.0915537	22	glutamate--tRNA ligase	COG0008	8.7e-138	PF00749	2e-87	21	50	[5.164135, 5.164135, 6.889600333333334, 7.752333, 6.987776999999999, 5.164135, 5.164135, 5.164135, 5.164135, 5.164135, 6.889600333333334, 5.164135, 5.164135, 5.164135, 5.164135, 5.164135, 5.164135, 5.164135, 5.164135, 7.3368435, 5.643027925]	[5.164135, 5.164135, 7.926826, 7.926826, 8.0946, 5.164135, 5.164135, 5.164135, 5.164135, 5.164135, 7.926826, 5.164135, 5.164135, 5.164135, 5.164135, 5.164135, 5.164135, 5.164135, 5.164135, 9.509552, 6.7327847]	[4, 4, 3, 2, 3, 2, 1, 1, 2, 2, 3, 4, 1, 3, 3, 2, 1, 2, 1, 2, 4]	[101.25, 101.25, 156.33333333333334, 62.0, 162.0, 150.0, 279.0, 221.0, 171.5, 145.5, 148.33333333333334, 122.75, 237.0, 176.0, 183.33333333333334, 145.0, 237.0, 163.0, 246.0, 223.0, 129.75]	5.66482	0.863672	0.0159337	5.97997	1.36016	9.50955	0.0168202	-30.4286	53.2833	2.38095	1.04545	0.000318906	0.00669703	13.5908	BRESU_RS10650	Bresu_2146		0	0	CCNA_01982	0	0
400	0.188736	23	peptidylprolyl isomerase	COG0760	2.3e-35	PF00639 | PF13616	1.8e-25 | 5.9e-19	16	40	[7.3855157, 6.689321, 5.164135, 9.737737540000001, 6.4309413499999994, 7.3855157, 6.760731, 6.008672566666665, 5.974656100000001, 5.9149561, 6.013132433333333, 6.612607333333333, 7.421799000000001, 5.3477383, 6.750268849999999, 7.578557333333333]	[7.3855157, 8.214507, 5.164135, 10.793594, 7.6977477, 7.3855157, 8.357327, 7.6977477, 6.9550147, 7.2656083, 7.7823677, 9.509552, 8.357327, 5.3477383, 7.6977477, 9.389644]	[1, 2, 1, 5, 2, 1, 2, 3, 2, 3, 3, 3, 6, 1, 2, 3]	[150.0, 62.5, 266.0, 35.4, 138.5, 34.0, 40.0, 136.66666666666666, 130.0, 97.0, 58.333333333333336, 126.66666666666667, 146.83333333333334, 84.0, 116.5, 66.66666666666667]	6.69852	1.05554	0.0143552	7.81257	1.35872	10.7936	0.0167427	-94.4333	57.6147	2.5	1.36931	0.000334851	0.00535762	13.5871	BRESU_RS12860	Bresu_2583		0	0	CCNA_01759	0	0
318	0.21213	22	AAA family ATPase	COG4963	7.7e-108	PF13614	6e-14	15	44	[7.6977477, 5.164135, 5.742358660000001, 7.177930216666667, 6.122780666666667, 5.164135, 5.164135, 5.164135, 7.091637175000001, 5.164135, 5.974656100000001, 5.704482400000001, 6.889600333333334, 5.164135, 5.974656100000001]	[7.6977477, 5.164135, 7.2656083, 9.821783, 7.9022756, 5.164135, 5.164135, 5.164135, 8.669559, 5.164135, 6.9550147, 6.9550147, 8.669559, 5.164135, 6.9550147]	[1, 4, 5, 6, 6, 2, 1, 1, 4, 1, 2, 3, 3, 3, 2]	[3.0, 163.0, 118.2, 179.5, 174.83333333333334, 124.0, 237.0, 257.0, 150.5, 227.0, 92.0, 207.33333333333334, 78.0, 155.0, 77.0]	5.95738	0.84015	0.011969	6.79176	1.51629	9.82178	0.0136454	-50.4422	66.8758	2.93333	1.69181	0.000392892	0.00589338	13.5835	BRESU_RS03195	Bresu_0639		0	0	CCNA_03038	0	0
1072	0.114873	23	UDP-N-acetylmuramoyl-L-alanyl-D-glutamate--2, 6-diaminopimelate ligase	COG0769	2.4e-153	PF08245 | PF02875	1.6e-46 | 8.4e-25	21	50	[5.164135, 5.164135, 5.164135, 7.368083766666667, 5.164135, 8.47005815, 5.164135, 7.899597999999999, 5.164135, 6.817096575000001, 5.164135, 5.164135, 5.164135, 6.393439833333335, 6.115133680000001, 5.164135, 5.284165175, 5.164135, 5.164135, 5.164135, 5.377019999999999]	[5.164135, 5.164135, 5.164135, 9.821783, 5.164135, 9.821783, 5.164135, 8.0946, 5.164135, 9.821783, 5.164135, 5.164135, 5.164135, 7.2100825, 7.6977477, 5.164135, 5.5805597, 5.164135, 5.164135, 5.164135, 5.80279]	[2, 2, 1, 3, 2, 2, 2, 2, 4, 4, 1, 2, 2, 3, 5, 1, 4, 2, 1, 2, 3]	[79.0, 79.0, 114.0, 57.333333333333336, 131.5, 23.0, 65.5, 233.0, 171.0, 101.25, 114.0, 79.0, 93.0, 204.33333333333334, 176.4, 111.0, 169.75, 93.0, 111.0, 175.0, 137.66666666666666]	5.75516	1.00336	0.0161878	6.23738	1.69967	9.82178	0.0175442	-80.0603	51.1768	2.38095	1.09005	0.000318906	0.00669703	13.5595	BRESU_RS13875	Bresu_2781		0	0	CCNA_02642	0	0
538	0.162086	23	prolyl aminopeptidase	COG0596	2.1e-36	PF00561 | PF12146	3.4e-30 | 5.2e-12	19	45	[5.606902240000001, 5.606902240000001, 5.164135, 8.7857685, 5.164135, 6.199414200000001, 8.285917, 5.164135, 5.164135, 6.53186625, 5.3477383, 5.164135, 7.008092250000001, 6.030992749999999, 7.323802349999999, 8.874086, 7.008092250000001, 5.164135, 6.4309413499999994]	[6.8978505, 6.8978505, 5.164135, 9.389644, 5.164135, 8.669559, 8.357327, 5.164135, 5.164135, 9.186318, 5.3477383, 5.164135, 7.2100825, 6.8978505, 7.869662, 8.874086, 7.2100825, 5.164135, 7.6977477]	[5, 5, 1, 2, 1, 5, 2, 2, 2, 4, 1, 2, 2, 2, 2, 1, 2, 2, 2]	[117.6, 117.6, 233.0, 133.0, 11.0, 228.6, 147.5, 255.5, 108.5, 144.75, 226.0, 129.0, 82.0, 129.0, 103.0, 16.0, 54.0, 138.0, 186.0]	6.31712	1.22595	0.0160763	6.92056	1.50136	9.38964	0.0176119	-65.2605	67.0196	2.36842	1.30628	0.000317228	0.00602732	13.5402	BRESU_RS11385	Bresu_2293	pip	0	0	CCNA_01285	0	0
1694	0.0926348	21	phosphogluconate dehydratase	COG0129	4e-169	PF00920	1.8e-150	19	46	[5.9149561, 5.9149561, 7.899597999999999, 5.164135, 6.180925666666667, 5.67353346, 5.385376333333333, 5.164135, 5.164135, 5.164135, 5.164135, 6.086113625000001, 5.164135, 5.164135, 5.164135, 7.8995975000000005, 5.164135, 5.164135, 5.164135]	[7.2656083, 7.2656083, 8.0946, 5.164135, 8.214507, 7.7823677, 5.5805597, 5.164135, 5.164135, 5.164135, 5.164135, 7.2100825, 5.164135, 5.164135, 5.164135, 9.186318, 5.164135, 5.164135, 5.164135]	[3, 3, 2, 1, 3, 5, 3, 1, 2, 1, 2, 4, 2, 3, 2, 2, 1, 1, 5]	[223.66666666666666, 223.66666666666666, 154.0, 30.0, 134.0, 220.0, 59.0, 221.0, 191.5, 258.0, 64.5, 116.5, 182.5, 143.0, 223.0, 146.0, 243.0, 243.0, 134.4]	5.67161	0.839558	0.0144335	6.17922	1.34829	9.18632	0.0157253	-31.014	65.9781	2.42105	1.22757	0.000324277	0.00616126	13.5354	BRESU_RS05150	Bresu_1035		0	0	CCNA_02134	0	0
908	0.125669	23	cytochrome c family protein	COG3474	2.2e-34			19	42	[6.400785333333334, 6.400785333333334, 8.7857685, 5.164135, 5.164135, 7.752333, 6.987776666666666, 5.164135, 5.80279, 7.6977477, 5.164135, 6.400785333333334, 7.0191105, 7.752333, 7.259476299999999, 5.377019999999999, 6.43763115, 5.164135, 6.228532333333334]	[8.874086, 8.874086, 9.389644, 5.164135, 5.164135, 8.669559, 9.186318, 5.164135, 5.80279, 7.6977477, 5.164135, 8.874086, 8.874086, 7.926826, 8.874086, 5.80279, 7.7823677, 5.164135, 8.357327]	[3, 3, 2, 1, 1, 2, 3, 3, 1, 1, 1, 3, 2, 2, 4, 3, 2, 2, 3]	[157.0, 157.0, 149.0, 21.0, 30.0, 210.0, 91.33333333333333, 66.33333333333333, 111.0, 128.0, 293.0, 173.0, 115.5, 269.0, 112.75, 101.0, 32.0, 279.5, 86.0]	6.42756	1.06518	0.0163573	7.41087	1.64077	9.38964	0.0188597	-64.0833	78.9158	2.21053	0.893188	0.000296079	0.0056255	13.5329	BRESU_RS15265	Bresu_3056		0	0	CCNA_01268	0	0
570	0.158695	23	isovaleryl-CoA dehydrogenase	COG1960	8.8e-134	PF00441 | PF02771	1.4e-44 | 1e-37	17	47	[5.164135, 5.164135, 6.458234000000001, 5.164135, 5.164135, 6.486504260000001, 5.164135, 5.164135, 5.164135, 5.164135, 5.164135, 5.3477383, 5.164135, 8.553201666666666, 8.553201666666666, 7.578557450000001, 5.164135]	[5.164135, 5.164135, 7.926826, 5.164135, 5.164135, 9.821783, 5.164135, 5.164135, 5.164135, 5.164135, 5.164135, 5.3477383, 5.164135, 10.793594, 10.793594, 10.793594, 5.164135]	[2, 2, 4, 1, 1, 5, 2, 5, 1, 1, 3, 1, 4, 3, 3, 6, 3]	[272.0, 272.0, 142.0, 228.0, 64.0, 92.4, 280.5, 219.8, 282.0, 26.0, 256.3333333333333, 233.0, 231.75, 193.66666666666666, 268.6666666666667, 189.16666666666666, 264.0]	5.86958	1.18316	0.013365	6.60486	2.28995	10.7936	0.0150392	6.78137	77.429	2.76471	1.5541	0.000370306	0.0062952	13.4969	BRESU_RS11920	Bresu_2399		0	0	CCNA_02254	0	0
1180	0.107992	23	leucyl aminopeptidase	COG0260	6.7e-171	PF00883 | PF02789	1.3e-122 | 3.5e-25	20	48	[5.164135, 5.164135, 5.164135, 7.9022756, 6.760731, 7.0191105, 5.164135, 6.777357333333334, 5.164135, 5.164135, 5.164135, 5.164135, 5.164135, 5.569395550000001, 5.164135, 7.323802349999999, 6.243968675, 5.164135, 5.569395550000001, 7.579689575]	[5.164135, 5.164135, 5.164135, 7.9022756, 8.357327, 8.874086, 5.164135, 7.926826, 5.164135, 5.164135, 5.164135, 5.164135, 5.164135, 6.9550147, 5.164135, 7.869662, 7.869662, 5.164135, 6.9550147, 9.821783]	[1, 1, 2, 1, 2, 2, 1, 6, 2, 3, 1, 3, 1, 4, 2, 2, 4, 2, 4, 4]	[210.0, 210.0, 165.5, 274.0, 137.0, 103.0, 239.0, 150.66666666666666, 148.5, 137.66666666666666, 210.0, 201.66666666666666, 210.0, 271.5, 161.0, 42.0, 93.5, 174.5, 84.5, 141.25]	5.87756	0.94615	0.0157449	6.46686	1.54752	9.82178	0.0173235	-31.7375	59.6555	2.4	1.35647	0.000321457	0.00642914	13.496	BRESU_RS12840	Bresu_2579		0	0	CCNA_01763	0	0
504	0.193086	20	TIGR02281 family clan AA aspartic protease	COG3577	1.8e-35	PF13975 | PF13650	2.4e-24 | 4.2e-21	15	36	[7.578557333333333, 7.578557333333333, 7.094981925000001, 5.164135, 7.323802349999999, 5.164135, 5.164135, 6.974951750000001, 8.7857685, 5.164135, 5.800883075, 6.974951750000001, 5.164135, 5.164135, 8.7857685]	[9.389644, 9.389644, 9.389644, 5.164135, 7.869662, 5.164135, 5.164135, 9.389644, 9.389644, 5.164135, 7.7823677, 9.389644, 5.164135, 5.164135, 9.389644]	[3, 3, 4, 1, 2, 2, 1, 4, 2, 1, 4, 4, 2, 1, 2]	[126.0, 126.0, 74.5, 159.0, 139.0, 191.5, 91.0, 104.5, 120.0, 82.0, 159.75, 104.5, 246.5, 94.0, 109.0]	6.52554	1.30246	0.0131105	7.49096	1.9655	9.38964	0.0150501	-71.5167	44.1224	2.4	1.1431	0.000321457	0.00482186	13.4837	BRESU_RS05350	Bresu_1075		0	0	CCNA_01365	0	0
1068	0.114998	23	transcription termination/antitermination protein NusA	COG0195	6e-176	PF13184 | PF08529	6e-32 | 9.3e-27	22	46	[7.752333, 7.752333, 6.29036665, 6.760731, 6.4309413499999994, 5.164135, 5.164135, 8.7857685, 6.4309413499999994, 7.3802124, 5.164135, 7.752333, 5.164135, 7.752333, 5.621088240000001, 5.164135, 5.164135, 5.164135, 5.164135, 5.689425725000001, 5.164135, 5.164135]	[7.926826, 7.926826, 7.2656083, 8.357327, 7.6977477, 5.164135, 5.164135, 9.389644, 7.6977477, 9.821783, 5.164135, 8.669559, 5.164135, 7.926826, 6.9550147, 5.164135, 5.164135, 5.164135, 5.164135, 6.9550147, 5.164135, 5.164135]	[2, 2, 2, 2, 2, 1, 1, 2, 2, 4, 2, 2, 1, 2, 5, 1, 3, 1, 3, 4, 1, 1]	[155.0, 155.0, 155.0, 234.0, 224.5, 66.0, 108.0, 284.0, 73.5, 159.5, 166.0, 176.0, 35.0, 155.0, 188.4, 254.0, 111.66666666666667, 2.0, 100.66666666666667, 197.5, 170.0, 29.0]	6.18364	1.15734	0.0182213	6.73779	1.56843	9.82178	0.0198542	-54.5576	72.1488	2.09091	1.08331	0.000280057	0.00616126	13.4756	BRESU_RS01115	Bresu_0223	nusA	0	0	CCNA_00043	0	0
689	0.144235	23	penicillin-binding protein 1A	COG5009	8.4e-262	PF00912 | PF00905	8.5e-60 | 8.5e-30	16	41	[7.752333, 7.752333, 7.6977477, 6.612788540000001, 6.603913233333333, 8.12980085, 5.164135, 5.3477383, 7.00864865, 7.752333, 6.86349455, 6.987776999999999, 7.045131166666667, 5.164135, 6.29036665, 6.482500399999999]	[7.926826, 7.926826, 7.6977477, 10.481363, 7.869662, 8.874086, 5.164135, 5.3477383, 7.6977477, 7.926826, 7.926826, 8.0946, 8.0946, 5.164135, 7.2656083, 7.3855157]	[2, 2, 1, 5, 3, 2, 2, 1, 2, 2, 4, 3, 6, 1, 2, 3]	[279.0, 279.0, 17.0, 186.0, 144.33333333333334, 142.5, 221.5, 190.0, 173.5, 154.0, 127.0, 167.33333333333334, 158.33333333333334, 131.0, 24.0, 76.33333333333333]	6.79095	0.912823	0.0145533	7.55277	1.32277	10.4814	0.0161859	-45.5729	71.5389	2.5625	1.36788	0.000343223	0.00549156	13.4636	BRESU_RS10870	Bresu_2191		0	0	CCNA_01951	0	0
978	0.11998	23	YcgN family cysteine cluster protein	COG2983	1.7e-56			18	46	[5.569395550000001, 5.164135, 6.976760325000001, 5.164135, 5.488343440000001, 7.752333, 5.164135, 5.164135, 8.47005815, 5.14482165, 5.164135, 6.48371106, 7.368083766666667, 5.164135, 5.164135, 5.14482165, 6.458234000000001, 5.151259433333333]	[6.9550147, 5.164135, 9.821783, 5.164135, 6.9550147, 8.669559, 5.164135, 5.164135, 9.821783, 5.164135, 5.164135, 9.509552, 9.821783, 5.164135, 5.164135, 5.164135, 7.926826, 5.164135]	[4, 1, 4, 1, 5, 2, 1, 3, 2, 2, 1, 5, 3, 2, 1, 2, 4, 3]	[203.0, 171.0, 158.5, 182.0, 212.4, 269.0, 65.0, 234.0, 81.0, 185.0, 47.0, 168.2, 177.0, 132.0, 181.0, 224.5, 86.75, 178.0]	5.8976	1.04811	0.0142187	6.72904	1.91802	9.82178	0.0162232	-35.8139	58.8476	2.55556	1.34256	0.000342292	0.00616126	13.4581	BRESU_RS06075	Bresu_1224		0	0	CCNA_03385	0	0
997	0.119092	23	UPF0262 family protein	COG5328	1.2e-72	PF06793	1.9e-70	18	43	[5.974656100000001, 5.569395550000001, 6.708812660000001, 7.578557333333333, 5.164135, 6.889600333333334, 5.164135, 5.164135, 8.553201666666666, 5.164135, 10.247735, 8.7857685, 6.458234000000001, 5.164135, 5.164135, 5.164135, 6.889600333333334, 5.4834625]	[6.9550147, 6.9550147, 7.926826, 9.389644, 5.164135, 8.669559, 5.164135, 5.164135, 10.793594, 5.164135, 10.793594, 9.389644, 8.669559, 5.164135, 5.164135, 5.164135, 7.926826, 5.80279]	[2, 4, 5, 3, 3, 3, 2, 1, 3, 1, 2, 2, 4, 1, 1, 1, 3, 2]	[260.0, 180.75, 74.6, 103.0, 84.33333333333333, 239.33333333333334, 32.0, 190.0, 127.33333333333333, 67.0, 105.0, 242.0, 87.75, 156.0, 132.0, 105.0, 192.0, 183.5]	6.40489	1.48141	0.0154417	7.19006	1.99828	10.7936	0.0173347	-57.6889	64.4335	2.38889	1.16136	0.000319969	0.00575944	13.4423	BRESU_RS11140	Bresu_2245		0	0	CCNA_02430	0	0
[truncated: 956 more rows]
