# Supplementary material for: Transcriptional rewiring of the GcrA/CcrM bacterial epigenetic regulatory system in closely related bacteria
Source: PLoS Genet. 2021 Mar 11;17(3):e1009433. doi: 10.1371/journal.pgen.1009433 (PMC7987155; doi:10.1371/journal.pgen.1009433)
Supplement: S6 Data — (XLSX) [file pgen.1009433.s006.xlsx]

## Sheet: Supplementary_alpha
orthoID	average_probability	ortholog_group_size	description	COGs	eval_COGs	PFAMs	eval_PFAMs	species_w_site	site_count	avg_site_scores	max_site_scores	site_num	site_pos_avg	_site_scores_avg	_site_scores_std	_site_scores_realavg	_site_scores_maxavg	_site_scores_maxstd	_site_scores_maxmax	_site_scores_realmaxavg	_site_pos_avg	_site_pos_std	_site_num_avg	_site_num_std	_site_dens	_site_num_realavg	combo_score	Brev_ID	oldBrevID	Brev_gene	deltaGcrA	ChIP GcrA	Caul_ID	CcrM	ChIP GcrA
1	0.663622	13	site-specific DNA-methyltransferase CcrM	COG2189	2.1e-66	PF01555 | PF18755	1e-55 | 6.7e-17	13	88	[5.164135, 6.25326606, 5.164135, 5.932815400000001, 5.164135, 7.6539891625, 7.783304500000001, 6.658781845454545, 8.2952387, 7.904929966666667, 7.76227325, 8.677902433333335, 7.108490566666666]	[5.164135, 8.357327, 5.164135, 7.2656083, 5.164135, 10.793594, 10.793594, 9.821783, 10.793594, 10.793594, 10.481363, 10.793594, 9.821783]	[1, 5, 1, 4, 1, 8, 11, 11, 13, 12, 6, 6, 9]	[163.0, 195.0, 233.0, 152.25, 70.0, 149.0, 98.36363636363636, 98.63636363636364, 50.15384615384615, 134.75, 125.83333333333333, 116.66666666666667, 83.22222222222223]	6.88642	1.19944	0.0126392	8.86217	2.26929	10.7936	0.0162655	-71.548	48.922	6.76923	4.11664	0.000955701	0.0124241	59.9901	BRESU_RS13400	Bresu_2693		0	0	CCNA_00382	1	0
6	0.458727	12	TetR/AcrR family transcriptional regulator	COG1309	1.3e-18	PF14246 | PF00440	3.4e-29 | 6e-13	12	52	[5.164135, 6.958833900000001, 5.974656100000001, 7.2346934, 6.858668333333334, 8.126250666666666, 6.96228478, 8.7857685, 6.87533248, 7.705935, 8.126250666666666, 7.587654757142857]	[5.164135, 10.793594, 6.9550147, 7.926826, 10.793594, 8.874086, 8.214507, 9.389644, 9.186318, 10.793594, 8.874086, 9.821783]	[3, 7, 2, 5, 6, 3, 5, 2, 5, 4, 3, 7]	[182.66666666666666, 193.85714285714286, 69.0, 194.8, 59.0, 255.0, 194.0, 147.0, 129.2, 181.75, 193.66666666666666, 81.14285714285714]	7.19671	0.940774	0.0121926	8.89893	1.60951	10.7936	0.0150765	-43.2431	57.9874	4.33333	1.69967	0.000611793	0.00734152	38.562	BRESU_RS12540	Bresu_2520		0	0	CCNA_01248	0	0
7	0.404516	13	integration host factor subunit alpha	COG0776	5.4e-25	PF00216	1.3e-25	13	52	[7.6713442857142855, 5.164135, 9.509552, 5.551460049999999, 7.578557333333333, 7.782520275, 7.900490533333333, 6.042332675, 7.899597999999999, 8.14589995, 6.40844044, 7.449697574999999, 8.269050925]	[8.874086, 5.164135, 9.509552, 6.0973196, 9.389644, 10.793594, 8.0946, 7.9022756, 8.0946, 10.481363, 7.6977477, 8.874086, 10.481363]	[7, 3, 1, 2, 3, 8, 3, 4, 2, 6, 5, 4, 4]	[133.28571428571428, 132.66666666666666, 293.0, 77.0, 179.66666666666666, 191.25, 284.0, 231.5, 278.0, 181.33333333333334, 228.0, 86.0, 210.5]	7.33639	1.16706	0.0134651	8.57341	1.602	10.7936	0.0157355	-7.2152	68.4705	4	1.96116	0.000564732	0.00734152	34.2937	BRESU_RS09400	Bresu_1898		0	0	CCNA_01433	0	0
45	0.330262	11	peptidoglycan DD-metalloendopeptidase family protein	COG0739	8.6e-46	PF01551	1.9e-31	10	46	[5.164135, 7.578557566666667, 5.164135, 7.094982075000001, 6.326972625, 7.042613971428571, 6.918854583333332, 5.164135, 7.323802349999999, 6.086113625000001]	[5.164135, 10.481363, 5.164135, 8.669559, 9.186318, 9.509552, 9.509552, 5.164135, 7.869662, 7.2100825]	[3, 3, 4, 4, 12, 7, 6, 1, 2, 4]	[191.33333333333334, 165.33333333333334, 155.25, 180.5, 155.25, 185.57142857142858, 182.66666666666666, 299.0, 28.0, 233.75]	6.38643	0.899537	0.00901656	7.79285	1.92116	10.4814	0.0110022	-22.3345	64.5807	4.6	2.97321	0.000649442	0.00649442	32.5883	BRESU_RS00190	Bresu_0037		0	0	CCNA_03129	0	0
17	0.335043	13	RNA polymerase sigma factor RpoD	COG0568	1.9e-180	PF04546 | PF04539	1.5e-38 | 1.6e-29	11	45	[5.164135, 5.164135, 6.974951925000001, 8.47005815, 9.412325721428573, 9.509552, 9.131106833333334, 8.92971755, 5.25593665, 7.981716, 5.164135]	[5.164135, 5.164135, 10.481363, 9.821783, 10.793594, 9.509552, 10.793594, 10.793594, 5.3477383, 10.481363, 5.164135]	[3, 1, 4, 2, 14, 1, 3, 8, 2, 6, 1]	[234.66666666666666, 212.0, 139.75, 52.0, 127.0, 281.0, 111.33333333333333, 199.5, 110.0, 113.83333333333333, 257.0]	7.37798	1.78604	0.0114581	8.50136	2.51758	10.7936	0.0132027	-32.9015	69.7384	4.09091	3.77683	0.000577567	0.00635324	29.4278	BRESU_RS05035	Bresu_1010	rpoD	0	0	CCNA_03142	0	0
306	0.173868	13	dihydrolipoyllysine-residue succinyltransferase	COG0508	3.7e-155	PF00198 | PF00364	1.9e-81 | 3.1e-25	12	45	[7.0191105, 6.29036665, 5.164135, 6.889600333333334, 6.645192833333334, 7.008092250000001, 6.3409659000000005, 7.705935, 7.5571578125, 6.612607333333333, 5.769557600000001, 6.458234000000001]	[8.874086, 7.2656083, 5.164135, 7.926826, 8.874086, 7.2100825, 8.214507, 10.793594, 10.793594, 9.509552, 7.7823677, 7.926826]	[2, 2, 3, 3, 6, 2, 3, 4, 8, 3, 5, 4]	[139.5, 236.0, 157.66666666666666, 243.0, 129.16666666666666, 239.0, 159.66666666666666, 201.5, 160.625, 172.66666666666666, 170.0, 164.5]	6.62175	0.676772	0.0112185	8.36127	1.50439	10.7936	0.0141656	-18.8924	37.5715	3.75	1.73805	0.000529437	0.00635324	28.9429	BRESU_RS02335	Bresu_0467	odhB	0	0	CCNA_00343	0	0
22	0.353475	12	MerR family DNA-binding transcriptional regulator	COG0789	1.9e-23	PF13411 | PF09278	1.4e-16 | 8.9e-13	12	37	[6.612788540000001, 5.164135, 5.164135, 8.2328542, 7.578557566666667, 9.000034, 6.5332053000000005, 8.78576885, 10.247735, 7.3368435, 5.164135, 6.158544866666667]	[10.481363, 5.164135, 5.164135, 10.793594, 10.481363, 10.793594, 7.9022756, 10.481363, 10.793594, 9.509552, 5.164135, 9.509552]	[5, 2, 3, 5, 3, 4, 2, 2, 2, 2, 1, 6]	[205.4, 235.5, 187.66666666666666, 56.0, 126.33333333333333, 106.0, 259.5, 141.0, 223.0, 173.0, 253.0, 152.66666666666666]	7.16489	1.59598	0.0121387	8.85322	2.27012	10.7936	0.0149991	-23.4111	59.9945	3.08333	1.49768	0.000435315	0.00522378	27.2974	BRESU_RS04150	Bresu_0833		0	0	CCNA_00079	0	0
43	0.286028	13	Rne/Rng family ribonuclease	COG1530	1e-199	PF10150	4.6e-94	12	40	[5.1255083, 7.368083766666667, 6.889600333333334, 8.139363875, 8.214507, 6.6414345400000006, 7.234078833333334, 7.8969305499999995, 6.889600333333334, 6.889600333333334, 5.80279, 6.858668333333334]	[5.1255083, 9.821783, 7.926826, 10.793594, 8.214507, 8.0946, 9.389644, 10.481363, 8.669559, 7.926826, 5.80279, 10.793594]	[1, 3, 3, 4, 1, 5, 6, 4, 3, 3, 1, 6]	[7.0, 273.0, 249.33333333333334, 207.25, 247.0, 274.2, 86.5, 274.0, 250.0, 273.0, 175.0, 196.66666666666666]	6.99585	0.861195	0.0118523	8.58672	1.74378	10.7936	0.0145476	9.4125	80.9008	3.33333	1.69967	0.00047061	0.00564732	26.4207	BRESU_RS10880	Bresu_2193		0	0	CCNA_01954	0	0
26	0.346744	12	GNAT family N-acetyltransferase	COG1846	1.2e-14	PF12802	7.9e-13	11	33	[6.098417840000001, 7.752333, 6.889600333333334, 8.78576885, 8.64622854, 6.43763115, 8.78576885, 5.164135, 7.659486899999999, 8.47005815, 7.705935]	[8.214507, 7.926826, 7.926826, 10.481363, 10.793594, 7.7823677, 10.481363, 5.164135, 9.389644, 9.821783, 10.793594]	[5, 2, 3, 2, 5, 2, 2, 2, 4, 2, 4]	[128.2, 251.0, 161.0, 95.0, 200.8, 191.0, 281.0, 154.5, 188.25, 223.0, 129.5]	7.49049	1.15261	0.0116328	8.97964	1.6723	10.7936	0.0139455	-17.8864	53.2006	3	1.20605	0.000423549	0.00465904	24.694	BRESU_RS01620	Bresu_0323		0	0	CCNA_03791	0	0
40	0.291138	13	excinuclease ABC subunit C	COG0322	4.5e-235	PF08459 | PF01541	3.1e-54 | 4.2e-10	12	40	[8.874086, 7.2935994, 6.817096575000001, 5.164135, 5.164135, 6.757961570000001, 8.874086, 5.181480199999999, 8.815207899999999, 5.6432734600000005, 7.0191105, 7.001075060000001]	[8.874086, 8.669559, 9.821783, 5.164135, 5.164135, 8.874086, 8.874086, 5.1988254, 10.481363, 6.9550147, 8.874086, 8.874086]	[1, 5, 4, 1, 1, 10, 1, 2, 3, 5, 2, 5]	[136.0, 219.4, 64.75, 109.0, 94.0, 137.4, 56.0, 146.5, 187.0, 176.8, 214.0, 199.0]	6.88377	1.36089	0.0116625	7.98544	1.79733	10.4814	0.0135289	-55.0125	53.5309	3.33333	2.56038	0.00047061	0.00564732	24.5706	BRESU_RS05420	Bresu_1090	uvrC	0	0	CCNA_02975	0	0
99	0.228766	13	2-polyprenylphenol 6-hydroxylase	COG0661	3.7e-157	PF03109	2.3e-33	12	37	[5.164135, 5.164135, 5.164135, 6.643105285714286, 8.553201666666666, 5.80279, 6.815935342857143, 8.504233000000001, 6.27482535, 7.1975750000000005, 7.9022756, 7.578557566666667]	[5.164135, 5.164135, 5.164135, 8.669559, 10.793594, 5.80279, 10.481363, 10.793594, 7.3855157, 10.793594, 7.9022756, 10.481363]	[1, 2, 1, 7, 3, 1, 7, 4, 2, 5, 1, 3]	[59.0, 220.0, 269.0, 71.57142857142857, 70.66666666666667, 48.0, 55.0, 45.75, 156.0, 78.6, 211.0, 111.66666666666667]	6.73041	1.198	0.0114026	8.21634	2.32656	10.7936	0.0139201	-83.6454	74.6236	3.08333	2.13925	0.000435315	0.00522378	23.385	BRESU_RS04510	Bresu_0904		0	0	CCNA_03421	0	0
163	0.222609	12	cell cycle transcriptional regulator CtrA	COG0745	1.5e-46	PF00072 | PF00486	1e-25 | 4.8e-20	8	36	[8.8507900625, 6.89186888, 5.7418423, 6.439142366666666, 5.164135, 5.7272508250000005, 5.4223517, 7.02959193]	[10.793594, 7.869662, 6.3195496, 8.214507, 5.164135, 7.2656083, 6.0973196, 9.821783]	[8, 5, 2, 3, 1, 4, 3, 10]	[52.0, 79.4, 220.0, 82.0, 230.0, 259.0, 191.33333333333334, 78.5]	6.40837	1.11885	0.00723803	7.69327	1.78392	10.7936	0.00868928	-50.9708	78.4271	4.5	2.87228	0.000635324	0.00508259	23.0798	BRESU_RS06020	Bresu_1213		1	0	CCNA_03130	1	1
87	0.280353	11	TonB-dependent receptor	COG4773 | COG4774	8.4e-90 | 1.7e-88	PF00593 | PF07715	1.2e-52 | 1e-15	10	29	[7.0191105, 7.087211425, 8.357327, 6.712872366666667, 8.7857685, 7.6977477, 7.578557566666667, 10.247735, 5.164135, 7.311869116666667]	[8.874086, 9.186318, 8.357327, 8.669559, 9.389644, 7.6977477, 10.481363, 10.793594, 5.164135, 8.669559]	[2, 4, 1, 6, 2, 1, 3, 2, 2, 6]	[165.0, 187.75, 253.0, 142.0, 171.0, 115.0, 180.66666666666666, 16.0, 48.5, 132.66666666666666]	7.59623	1.28077	0.0107246	8.72833	1.48044	10.7936	0.0123229	-58.8417	65.3502	2.9	1.75784	0.000409431	0.00409431	23.0111	BRESU_RS10540	Bresu_2124		0	0		0	0
484	0.175849	11	pole-organizing protein PopZ	COG3827	5e-15	PF10691	5.6e-24	11	34	[7.578557333333333, 6.228532333333334, 5.164135, 7.762008971428571, 5.800883075, 5.164135, 6.624170799999999, 5.164135, 5.995797, 5.164135, 6.491374175000001]	[9.389644, 8.357327, 5.164135, 10.793594, 7.7823677, 5.164135, 9.509552, 5.164135, 7.6977477, 5.164135, 7.2100825]	[3, 3, 3, 7, 4, 1, 3, 2, 3, 1, 4]	[236.66666666666666, 122.66666666666667, 124.66666666666667, 176.14285714285714, 161.0, 265.0, 219.66666666666666, 241.5, 240.66666666666666, 259.0, 61.0]	6.10344	0.904354	0.00947873	7.39971	1.93318	10.7936	0.0114919	-8.3658	64.0384	3.09091	1.56406	0.000436384	0.00480023	22.8718	BRESU_RS09020	Bresu_1819		0	0	CCNA_01380	0	1
120	0.222764	13	1-deoxy-D-xylulose-5-phosphate reductoisomerase	COG0743	1.4e-155	PF02670 | PF13288	6.6e-41 | 1.5e-40	11	39	[6.979353433333333, 6.889600333333334, 5.7418423, 5.164135, 8.21369594, 6.013132433333333, 7.6977477, 6.475920930769231, 6.889600333333334, 6.43763115, 5.164135]	[8.357327, 8.669559, 6.3195496, 5.164135, 9.389644, 7.7823677, 7.6977477, 9.389644, 7.926826, 7.7823677, 5.164135]	[3, 3, 2, 2, 5, 3, 1, 13, 3, 2, 2]	[19.666666666666668, 53.333333333333336, 169.0, 156.5, 142.0, 61.666666666666664, 69.0, 102.15384615384616, 73.33333333333333, 56.0, 255.5]	6.51516	0.918871	0.0101181	7.60394	1.40817	9.38964	0.011809	-94.7133	65.5768	3.54545	3.14393	0.000500558	0.00550614	22.8118	BRESU_RS12415	Bresu_2493		0	0	CCNA_01994	0	0
190	0.198664	13	glucosamine--fructose-6-phosphate aminotransferase	COG0449	5.6e-246	PF01380 | PF13522	3.5e-64 | 4.2e-21	12	35	[7.0800585, 6.889600333333334, 7.368083766666667, 6.12192085, 9.284866939999999, 5.164135, 8.269050925, 6.760731, 6.430465071428571, 7.008092250000001, 7.752333, 6.760731]	[8.357327, 8.669559, 9.821783, 6.7327847, 10.793594, 5.164135, 10.481363, 8.357327, 8.669559, 7.2100825, 8.669559, 8.357327]	[2, 3, 3, 2, 5, 1, 4, 2, 7, 2, 2, 2]	[156.5, 230.33333333333334, 208.33333333333334, 293.0, 213.2, 105.0, 257.5, 283.0, 245.42857142857142, 293.0, 213.0, 141.0]	7.07417	1.00273	0.011985	8.44037	1.4987	10.7936	0.0142996	19.9413	58.1064	2.91667	1.60511	0.000411784	0.00494141	22.7241	BRESU_RS02425	Bresu_0485	glmS	0	0	CCNA_00117	0	0
96	0.229642	13	ribose-phosphate pyrophosphokinase	COG0462	8.4e-128	PF13793 | PF14572	7.2e-47 | 1.3e-26	10	40	[5.164135, 7.86559875, 5.164135, 5.244155116666668, 6.458234000000001, 7.221018555555555, 6.5895244, 6.2583202, 6.603913233333333, 5.324175233333333]	[5.164135, 10.793594, 5.164135, 5.5805597, 7.926826, 9.186318, 8.357327, 8.0946, 7.869662, 5.5805597]	[1, 4, 1, 6, 4, 9, 4, 5, 3, 3]	[297.0, 199.5, 19.0, 209.5, 206.0, 152.0, 56.75, 150.8, 133.66666666666666, 277.6666666666667]	6.18932	0.89595	0.00873828	7.37177	1.82251	10.7936	0.0104077	-29.8117	83.1183	4	2.23607	0.000564732	0.00564732	22.6824	BRESU_RS13250	Bresu_2663		0	0	CCNA_00520	0	0
33	0.302194	13	DNA topoisomerase I	COG0550	3.2e-142	PF01131 | PF13368	7.2e-123 | 2.5e-57	13	34	[5.164135, 6.013132433333333, 9.509552, 6.43763115, 8.584133666666668, 6.821596516666667, 8.874086, 7.323802349999999, 8.874086, 5.99442408, 8.47005815, 7.3855157, 8.595348000000001]	[5.164135, 7.7823677, 9.509552, 7.7823677, 10.793594, 10.481363, 8.874086, 7.869662, 8.874086, 7.3855157, 9.821783, 7.3855157, 9.389644]	[1, 3, 1, 2, 6, 6, 1, 2, 1, 5, 2, 1, 3]	[287.0, 173.66666666666666, 224.0, 208.0, 153.66666666666666, 180.5, 224.0, 224.0, 224.0, 137.4, 224.0, 224.0, 201.33333333333334]	7.54212	1.32068	0.0138427	8.54721	1.4685	10.7936	0.0156874	6.58205	36.8644	2.61538	1.82033	0.000369248	0.00480023	22.3542	BRESU_RS09065	Bresu_1829	topA	0	0	CCNA_02535	0	0
25	0.320186	13	30S ribosomal protein S13	COG0099	7.8e-44	PF00416	8.2e-34	11	34	[7.467505500000001, 7.578557333333333, 7.752333, 6.889600333333334, 8.126250666666666, 5.324175233333333, 7.578557566666667, 7.8259655, 7.2935994, 5.164135, 10.247735]	[8.669559, 9.389644, 8.669559, 8.669559, 8.874086, 5.5805597, 10.481363, 8.669559, 8.669559, 5.164135, 10.793594]	[3, 3, 2, 3, 3, 3, 3, 4, 5, 1, 4]	[71.0, 135.66666666666666, 276.0, 83.0, 63.0, 11.666666666666666, 137.0, 124.0, 167.6, 163.0, 64.5]	7.38622	1.29996	0.0114709	8.51193	1.649	10.7936	0.0132191	-82.1424	67.9479	3.09091	0.995859	0.000436384	0.00480023	22.262	BRESU_RS07540	Bresu_1530	rpsM	0	0	CCNA_01328	0	0
8	0.38967	13	cell division protein FtsZ	COG0206	1.1e-152	PF00091 | PF12327	8.5e-43 | 6.9e-38	11	38	[5.164135, 6.612607333333333, 7.330164249999999, 5.164135, 7.363187383333333, 8.246903633333334, 8.311409180000002, 7.47665548, 5.164135, 5.164135, 5.164135]	[5.164135, 9.509552, 9.186318, 5.164135, 8.0946, 10.481363, 9.821783, 10.481363, 5.164135, 5.164135, 5.164135]	[1, 3, 4, 1, 6, 9, 5, 5, 1, 1, 2]	[51.0, 132.0, 164.5, 65.0, 160.0, 100.11111111111111, 152.2, 156.8, 215.0, 61.0, 140.5]	6.46924	1.26656	0.0100468	7.58142	2.28854	10.4814	0.0117741	-72.899	49.2383	3.45455	2.49959	0.000487723	0.00536496	22.1611	BRESU_RS13365	Bresu_2686	ftsZ	0	0	CCNA_02623	1	1
84	0.282399	11	response regulator	COG2201	1.8e-77	PF01339 | PF00072	8.6e-50 | 7.3e-20	9	28	[6.760731, 7.165509714285714, 5.164135, 6.817096575000001, 8.874086, 7.323802349999999, 5.569395550000001, 6.936996980000001, 10.247735]	[8.357327, 9.821783, 5.164135, 9.821783, 8.874086, 7.869662, 6.9550147, 10.481363, 10.793594]	[2, 7, 1, 4, 1, 2, 4, 5, 2]	[141.5, 216.85714285714286, 101.0, 205.5, 178.0, 236.0, 212.0, 189.4, 275.0]	7.20661	1.46514	0.00915706	8.68208	1.71447	10.7936	0.0110319	-4.97143	48.2777	3.11111	1.91163	0.000439236	0.00395313	22.0998	BRESU_RS05525	Bresu_1111		0	0	CCNA_00445	0	0
74	0.243174	13	DNA-directed RNA polymerase subunit alpha	COG0202	7.7e-125	PF03118 | PF01000	7e-26 | 1.2e-20	13	38	[5.164135, 5.164135, 6.889600333333334, 5.551460049999999, 5.164135, 7.705935, 6.458234000000001, 7.323802349999999, 6.706136740000001, 5.164135, 8.553201666666666, 7.578557333333333, 5.164135]	[5.164135, 5.164135, 8.669559, 6.0973196, 5.164135, 10.793594, 8.669559, 7.869662, 7.926826, 5.164135, 10.793594, 9.389644, 5.164135]	[3, 1, 3, 4, 2, 4, 4, 2, 5, 3, 3, 3, 1]	[152.33333333333334, 183.0, 153.0, 65.0, 98.0, 153.75, 40.25, 208.0, 175.8, 122.33333333333333, 18.666666666666668, 184.0, 171.0]	6.35289	1.15189	0.01166	7.38696	2.10135	10.7936	0.0135579	-67.2974	57.4071	2.92308	1.14095	0.000412689	0.00536496	21.5926	BRESU_RS07550	Bresu_1532		0	0	CCNA_01330	0	0
150	0.212726	13	IMP dehydrogenase	COG0516	1.6e-124	PF00478 | PF00571	4.4e-155 | 3.2e-19	12	37	[8.26905075, 7.048978099999999, 6.458234000000001, 6.156095525, 5.164135, 7.899597999999999, 5.974656100000001, 6.3195496, 5.164135, 8.47005815, 6.12192085, 7.4219850874999995]	[9.389644, 8.0946, 7.926826, 8.357327, 5.164135, 8.0946, 6.9550147, 6.3195496, 5.164135, 9.821783, 6.7327847, 8.669559]	[4, 3, 4, 4, 2, 2, 4, 1, 1, 2, 2, 8]	[159.5, 204.66666666666666, 122.25, 114.25, 128.5, 211.0, 224.0, 257.0, 44.0, 13.0, 257.0, 115.375]	6.7057	1.07058	0.0113608	7.5575	1.44642	9.82178	0.0128039	-45.7882	75.65	3.08333	1.84654	0.000435315	0.00522378	21.5098	BRESU_RS08065	Bresu_1634	guaB	0	0	CCNA_01689	0	0
460	0.164514	12	sigma-70 family RNA polymerase sigma factor	COG1595	8.6e-27	PF08281 | PF04542	2.7e-16 | 9.9e-13	9	33	[6.393439833333335, 6.53186625, 6.612788400000001, 5.8816588, 5.164135, 6.918688524999999, 5.164135, 8.47005815, 6.7620866714285714]	[7.2100825, 9.186318, 9.389644, 8.214507, 5.164135, 8.357327, 5.164135, 9.821783, 7.869662]	[3, 4, 5, 6, 1, 4, 1, 2, 7]	[172.66666666666666, 176.5, 134.2, 138.66666666666666, 192.0, 147.75, 72.0, 121.0, 144.85714285714286]	6.43321	0.946425	0.00817434	7.81973	1.60775	9.82178	0.00993613	-55.5955	33.388	3.66667	2	0.000517671	0.00465904	21.5043	BRESU_RS00820	Bresu_0163		0	0		0	0
92	0.231982	13	methionine adenosyltransferase	COG0192	1.3e-163	PF02773 | PF02772	1.8e-64 | 9.1e-41	13	34	[7.6977477, 5.164135, 7.399015733333335, 8.214507, 6.1278411, 5.80279, 6.016104475000001, 7.27444096, 10.247735, 5.164135, 6.974951750000001, 8.78576885, 7.752333]	[7.6977477, 5.164135, 10.793594, 8.214507, 7.2656083, 5.80279, 7.2656083, 9.389644, 10.793594, 5.164135, 9.389644, 10.481363, 8.669559]	[1, 1, 6, 1, 3, 1, 4, 5, 2, 2, 4, 2, 2]	[239.0, 38.0, 131.33333333333334, 239.0, 158.66666666666666, 236.0, 263.0, 172.0, 230.0, 41.5, 192.0, 236.0, 233.0]	7.12473	1.41965	0.0130766	8.16092	1.91888	10.7936	0.0149784	-14.6538	72.0247	2.61538	1.59511	0.000369248	0.00480023	21.3439	BRESU_RS01955	Bresu_0389		0	0	CCNA_00048	0	0
173	0.22033	12	EAL domain-containing protein	COG5001	5e-66	PF00563	2.6e-53	11	32	[7.899597999999999, 7.752333, 5.164135, 7.9606427166666665, 6.064635466666668, 7.323802349999999, 6.013132433333333, 5.164135, 6.082463175000001, 8.553201666666666, 8.052174333333332]	[8.0946, 7.926826, 5.164135, 10.793594, 7.3855157, 7.869662, 7.7823677, 5.164135, 8.357327, 10.793594, 8.357327]	[2, 2, 3, 6, 3, 2, 3, 1, 4, 3, 3]	[66.0, 181.0, 199.66666666666666, 165.0, 250.66666666666666, 23.0, 62.333333333333336, 130.0, 101.5, 41.666666666666664, 230.0]	6.91184	1.17815	0.0107342	7.97173	1.71611	10.7936	0.0123802	-68.1061	75.0389	2.90909	1.23983	0.000410715	0.00451786	21.258	BRESU_RS05920	Bresu_1191		0	0	CCNA_00940	0	0
216	0.2093	12	flagellar M-ring protein FliF	COG1766	7.1e-122	PF01514 | PF08345	1.1e-48 | 1.1e-33	10	34	[7.6345411400000005, 7.899597999999999, 5.377019999999999, 7.168614575, 8.9748444, 6.1829319599999994, 5.324175233333333, 6.5041348249999995, 5.164135, 5.164135]	[9.389644, 8.0946, 5.80279, 8.0946, 10.793594, 7.869662, 5.5805597, 8.669559, 5.164135, 5.164135]	[5, 2, 3, 4, 5, 5, 3, 4, 1, 2]	[131.8, 234.0, 77.33333333333333, 140.0, 115.6, 141.4, 169.0, 44.0, 67.0, 14.0]	6.53941	1.26948	0.00923255	7.46233	1.84644	10.7936	0.0105355	-86.5867	61.3361	3.4	1.35647	0.000480023	0.00480023	21.1433	BRESU_RS14035	Bresu_2813	fliF	0	0	CCNA_00950	0	0
30	0.314999	13	50S ribosomal protein L28	COG0227	1.9e-26	PF00830	8e-25	9	32	[5.164135, 5.164135, 10.247735, 6.654738575000001, 7.762009142857144, 7.30053722, 6.199414200000001, 7.8995975000000005, 8.22096975]	[5.164135, 5.164135, 10.793594, 8.874086, 9.389644, 10.793594, 7.926826, 9.186318, 9.509552]	[1, 2, 2, 4, 7, 5, 5, 2, 4]	[288.0, 135.0, 180.0, 51.75, 89.85714285714286, 109.2, 135.0, 182.0, 78.5]	7.17925	1.51769	0.0091223	8.53354	1.98654	10.7936	0.0108431	-61.1881	66.9482	3.55556	1.83249	0.000501984	0.00451786	21.0056	BRESU_RS05620	Bresu_1130	rpmB	0	0	CCNA_00699	0	0
215	0.209411	12	exodeoxyribonuclease VII small subunit	COG1722	1.5e-24	PF02609	1.1e-20	11	32	[6.889600333333334, 7.899597999999999, 6.486504260000001, 6.889600333333334, 6.35434414, 5.164135, 6.603913233333333, 6.0155439, 5.164135, 6.3195496, 8.2328542]	[8.669559, 8.0946, 9.821783, 8.669559, 9.186318, 5.164135, 7.869662, 6.7327847, 5.164135, 6.3195496, 10.793594]	[3, 2, 5, 3, 5, 1, 3, 3, 1, 1, 5]	[251.0, 120.0, 193.2, 207.0, 108.8, 290.0, 275.0, 156.33333333333334, 145.0, 299.0, 213.2]	6.54725	0.910005	0.010168	7.86233	1.75184	10.7936	0.0122103	5.32121	64.4799	2.90909	1.50481	0.000410715	0.00451786	20.9662	BRESU_RS13940	Bresu_2794		0	0	CCNA_02151	0	0
29	0.342042	12	two-component sensor histidine kinase DivL	COG5002 | COG2205	1.3e-74 | 7.4e-72	PF12860 | PF02518	2.3e-25 | 9.6e-22	11	29	[5.164135, 7.705935, 8.553201666666666, 10.247735, 7.323802349999999, 8.874086, 6.8978505, 8.28670614, 6.760731, 5.4834625, 8.874086]	[5.164135, 10.793594, 10.793594, 10.793594, 7.869662, 8.874086, 6.8978505, 10.481363, 8.357327, 5.80279, 8.874086]	[2, 8, 3, 2, 2, 1, 1, 5, 2, 2, 1]	[210.5, 159.125, 165.66666666666666, 14.0, 208.0, 74.0, 116.0, 125.4, 42.5, 225.0, 96.0]	7.65198	1.45557	0.0118836	8.60928	1.93634	10.7936	0.0133703	-69.4371	66.9651	2.63636	2.01236	0.00037221	0.00409431	20.8058	BRESU_RS02585	Bresu_0517		0	1	CCNA_03598	0	1
79	0.23968	13	ATP-dependent Clp protease ATP-binding subunit ClpX	COG1219	3e-197	PF07724 | PF06689	6e-51 | 2.2e-20	12	33	[7.752333, 6.228532333333334, 5.164135, 8.4912711, 6.5650065500000006, 5.164135, 8.47005815, 7.578557566666667, 6.458234000000001, 5.488343440000001, 6.987776999999999, 7.8995975000000005]	[8.669559, 8.357327, 5.164135, 10.481363, 7.2100825, 5.164135, 9.821783, 10.481363, 7.926826, 6.9550147, 8.0946, 9.186318]	[2, 3, 1, 3, 4, 1, 2, 3, 4, 5, 3, 2]	[224.0, 81.33333333333333, 144.0, 171.66666666666666, 144.5, 74.0, 227.0, 185.0, 151.5, 152.4, 189.33333333333334, 227.0]	6.854	1.15265	0.011612	8.12604	1.71368	10.4814	0.0137671	-35.6889	48.8904	2.75	1.16369	0.000388254	0.00465904	20.6276	BRESU_RS08645	Bresu_1747	clpX	0	0	CCNA_02039	0	0
41	0.289934	13	GcrA cell cycle regulator	COG5352	8.7e-59	PF07750	1.5e-51	10	35	[5.164135, 8.268392385714286, 5.164135, 7.43578111111111, 7.579689575, 8.214507, 7.75286638, 5.164135, 6.12192085, 5.164135]	[5.164135, 10.481363, 5.164135, 10.793594, 9.821783, 8.214507, 9.821783, 5.164135, 6.7327847, 5.164135]	[2, 7, 2, 9, 4, 1, 5, 1, 2, 2]	[112.0, 109.57142857142857, 203.0, 63.77777777777778, 117.25, 145.0, 78.0, 225.0, 60.0, 155.0]	6.60297	1.29819	0.00932228	7.65224	2.30673	10.7936	0.0108037	-73.1401	52.9138	3.5	2.57876	0.000494141	0.00494141	20.6022	BRESU_RS03120	Bresu_0624		0	1	CCNA_02328	0	0
46	0.302238	12	DNA-binding protein HU	COG0776	5.5e-31	PF00216	7.3e-35	10	31	[7.087211425, 7.021349825, 5.164135, 5.164135, 7.752333, 7.47534, 6.53186625, 5.164135, 8.052385566666667, 8.26905075]	[9.186318, 8.669559, 5.164135, 5.164135, 7.926826, 9.509552, 9.186318, 5.164135, 9.509552, 9.389644]	[4, 4, 1, 1, 2, 6, 4, 2, 3, 4]	[148.5, 125.0, 263.0, 169.0, 80.0, 147.83333333333334, 128.0, 140.5, 170.33333333333334, 104.0]	6.76819	1.15373	0.00955555	7.88702	1.83727	9.50955	0.0111351	-52.3833	46.5927	3.1	1.51327	0.000437668	0.00437668	20.3748	BRESU_RS14975	Bresu_2997		0	0	CCNA_02416	1	1
439	0.154178	13	50S ribosomal protein L27	COG0211	1.4e-40	PF01016	2.2e-37	11	31	[5.164135, 6.86349455, 8.7857685, 7.091637175000001, 8.553201666666666, 7.752333, 9.509552, 5.164135, 6.2764311, 9.509552, 7.7625428125]	[5.164135, 7.926826, 9.389644, 8.669559, 10.793594, 8.669559, 9.509552, 5.164135, 7.6977477, 9.509552, 10.793594]	[1, 4, 2, 4, 3, 2, 1, 1, 4, 1, 8]	[227.0, 155.5, 248.0, 244.25, 241.0, 248.0, 248.0, 177.0, 157.0, 248.0, 227.0]	7.49389	1.47564	0.0116381	8.48072	1.82489	10.7936	0.0131707	20.0682	35.9814	2.81818	2.03685	0.00039788	0.00437668	20.2233	BRESU_RS04695	Bresu_0941	rpmA	0	0	CCNA_00320	0	0
21	0.326566	13	DNA gyrase subunit B	COG0187	1.7e-258	PF00204 | PF00986	5.2e-57 | 2.7e-28	11	35	[5.324175233333333, 6.740519400000001, 8.73957674, 5.1988254, 8.8929013375, 7.752333, 5.4834625, 5.1988254, 5.164135, 7.752333, 5.773151650000001]	[5.5805597, 9.389644, 10.793594, 5.1988254, 10.793594, 8.669559, 5.80279, 5.1988254, 5.164135, 8.669559, 7.2656083]	[3, 5, 5, 1, 8, 2, 2, 1, 2, 2, 4]	[173.0, 148.4, 163.6, 233.0, 142.25, 245.0, 154.5, 251.0, 179.5, 260.0, 203.0]	6.54729	1.41506	0.010168	7.50243	2.14622	10.7936	0.0116514	-4.25	42.2841	3.18182	2.03685	0.000449219	0.00494141	20.1988	BRESU_RS00035	Bresu_0006	gyrB	0	0	CCNA_00159	0	1
16	0.340501	13	SUF system Fe-S cluster assembly regulator	COG1959	1e-36	PF02082	2.7e-29	11	31	[5.974656100000001, 8.357327, 5.4834625, 7.924997785714287, 8.553201666666666, 6.987776999999999, 8.335868549999999, 7.8995975000000005, 7.3368435, 5.25593665, 5.9149561]	[6.9550147, 8.357327, 5.80279, 10.793594, 10.793594, 8.0946, 10.481363, 9.186318, 9.509552, 5.3477383, 7.2656083]	[2, 1, 2, 7, 3, 3, 4, 2, 2, 2, 3]	[191.0, 153.0, 154.0, 129.42857142857142, 129.0, 88.66666666666667, 161.75, 18.0, 230.0, 181.0, 109.33333333333333]	7.09315	1.17909	0.0110158	8.41705	1.8382	10.7936	0.0130718	-59.5292	53.86	2.81818	1.52662	0.00039788	0.00437668	20.0714	BRESU_RS02510	Bresu_0502		0	0	CCNA_00131	0	0
161	0.223096	12	cation transport P-type ATPase	COG2217	6.2e-241	PF00122 | PF00702	1e-56 | 5.7e-43	11	29	[5.549273199999999, 7.578557333333333, 6.400785333333334, 6.9341454166666665, 8.7857685, 8.874086, 6.603913233333333, 6.43763115, 5.164135, 6.931746766666667, 8.78576885]	[6.3195496, 9.389644, 8.874086, 8.874086, 9.389644, 8.874086, 7.869662, 7.7823677, 5.164135, 8.214507, 10.481363]	[3, 3, 3, 6, 2, 1, 3, 2, 1, 3, 2]	[91.0, 189.33333333333334, 148.33333333333334, 131.16666666666666, 161.0, 230.0, 267.0, 223.0, 71.0, 99.66666666666667, 34.0]	7.09507	1.22258	0.0110188	8.29392	1.42502	10.4814	0.0128806	-50.4091	69.5134	2.63636	1.29844	0.00037221	0.00409431	20.0436	BRESU_RS10425	Bresu_2101	cadA	0	0	CCNA_01473	0	0
138	0.233315	12	YbjN domain-containing protein	COG5465	6e-56	PF10722	8.9e-30	10	30	[6.3195496, 8.338072666666667, 6.743795171428572, 6.983624525, 5.164135, 7.611700175, 6.99979715, 6.224655325, 8.47005815, 5.164135]	[6.3195496, 9.509552, 8.214507, 10.481363, 5.164135, 8.0946, 8.874086, 7.869662, 9.821783, 5.164135]	[1, 3, 7, 4, 2, 4, 2, 4, 2, 1]	[242.0, 135.66666666666666, 183.14285714285714, 97.75, 163.5, 106.5, 71.5, 47.25, 23.0, 115.0]	6.80195	1.08648	0.00960321	7.95134	1.77413	10.4814	0.0112259	-81.469	62.2441	3	1.73205	0.000423549	0.00423549	19.8783	BRESU_RS14110	Bresu_2828		0	1	CCNA_00527	0	1
61	0.277564	12	nitrogen regulation protein NR(I)	COG2204	7e-167	PF00158 | PF00072	1.9e-70 | 2.9e-25	11	30	[7.8995975000000005, 5.164135, 7.899597999999999, 5.164135, 6.486504260000001, 7.8995975000000005, 8.874086, 10.247735, 7.721401, 5.164135, 5.164135]	[9.186318, 5.164135, 8.0946, 5.164135, 9.821783, 9.186318, 8.874086, 10.793594, 10.793594, 5.164135, 5.164135]	[2, 4, 2, 2, 5, 2, 1, 2, 6, 3, 1]	[30.0, 178.25, 1.0, 182.5, 187.4, 192.0, 160.0, 171.0, 133.66666666666666, 231.66666666666666, 66.0]	7.06228	1.6709	0.0109678	7.94608	2.22897	10.7936	0.0123404	-60.5924	70.6574	2.72727	1.54278	0.000385045	0.00423549	19.8652	BRESU_RS14875	Bresu_2976		0	0		0	0
308	0.204992	11	flagellin FljJ	COG1344	1.4e-42	PF00669 | PF00700	3.6e-25 | 9e-16	11	26	[6.124026120000001, 8.642954666666668, 7.6977477, 7.363428433333333, 7.899597999999999, 7.3855157, 7.8995975000000005, 6.43763115, 6.5332053000000005, 7.251300925000001, 8.357327]	[7.7823677, 9.389644, 7.6977477, 9.509552, 8.0946, 7.3855157, 9.186318, 7.7823677, 7.9022756, 8.669559, 8.357327]	[5, 3, 1, 3, 2, 1, 2, 2, 2, 4, 1]	[138.6, 104.33333333333333, 168.0, 94.33333333333333, 283.0, 281.0, 4.0, 212.0, 157.5, 17.5, 5.0]	7.41748	0.761288	0.0115195	8.34157	0.706592	9.50955	0.0129546	-66.7939	95.9087	2.36364	1.22643	0.000333706	0.00367076	19.7164	BRESU_RS13120	Bresu_2636		0	0	CCNA_01530	0	0
160	0.223142	12	transcriptional regulator	COG0745	5.5e-54	PF00072 | PF00486	4e-28 | 1.8e-22	10	31	[5.164135, 7.705935, 7.2143983125, 5.80279, 7.53806775, 6.29036665, 6.013132433333333, 5.164135, 6.76771846, 5.164135]	[5.164135, 10.793594, 9.389644, 5.80279, 10.481363, 7.2656083, 7.7823677, 5.164135, 9.186318, 5.164135]	[2, 4, 8, 1, 4, 2, 3, 1, 5, 1]	[101.5, 224.75, 109.5, 272.0, 199.5, 113.0, 185.66666666666666, 77.0, 105.4, 18.0]	6.28248	0.936026	0.0088698	7.61941	2.13054	10.7936	0.0107573	-59.3683	73.0889	3.1	2.11896	0.000437668	0.00437668	19.6835	BRESU_RS01295	Bresu_0259		0	0	CCNA_00237	1	0
35	0.300782	13	D-alanyl-D-alanine carboxypeptidase	COG1686	1.2e-119	PF00768 | PF07943	4.6e-69 | 7.8e-18	10	30	[6.64143428, 5.164135, 7.8995975000000005, 6.848169614285715, 6.987776666666666, 7.008092250000001, 7.8995975000000005, 6.889600333333334, 8.4912711, 6.3195496]	[9.821783, 5.164135, 9.186318, 9.821783, 9.186318, 7.2100825, 9.186318, 8.669559, 10.481363, 6.3195496]	[5, 2, 2, 7, 3, 2, 2, 3, 3, 1]	[148.8, 210.0, 40.0, 131.85714285714286, 261.0, 192.0, 23.0, 110.33333333333333, 100.66666666666667, 171.0]	7.01492	0.885305	0.00990389	8.50472	1.62505	10.4814	0.0120072	-61.1343	70.3229	3	1.67332	0.000423549	0.00423549	19.6263	BRESU_RS07195	Bresu_1460		0	0		0	0
157	0.224444	12	ATP-dependent DNA helicase RecQ	COG0514	8.7e-207	PF09382 | PF00570	2.8e-33 | 1.3e-21	8	27	[6.708812680000001, 9.509552, 7.504252650000001, 6.297041366666668, 5.164135, 8.067296200000001, 5.164135, 7.3368435]	[10.481363, 9.509552, 10.481363, 8.669559, 5.164135, 10.793594, 5.164135, 9.509552]	[5, 1, 6, 6, 1, 5, 1, 2]	[170.4, 215.0, 225.0, 223.33333333333334, 274.0, 108.6, 68.0, 117.5]	6.96901	1.37463	0.00787125	8.72166	2.15181	10.7936	0.00985081	-24.7708	66.5414	3.375	2.17586	0.000476493	0.00381194	19.6237	BRESU_RS16460	Bresu_3298	recQ	0	0	CCNA_03578	0	0
147	0.231733	12	LysR family transcriptional regulator	COG0583	8e-65	PF03466 | PF00126	6.6e-38 | 1.3e-23	9	28	[5.164135, 7.0107591750000005, 6.076848533333333, 8.491270866666666, 7.249782766666667, 7.323802349999999, 10.247735, 5.164135, 7.024023711111112]	[5.164135, 9.186318, 7.9022756, 9.389644, 8.874086, 7.869662, 10.793594, 5.164135, 10.481363]	[1, 4, 3, 3, 3, 2, 2, 1, 9]	[52.0, 127.5, 85.66666666666667, 153.33333333333334, 131.66666666666666, 142.0, 157.0, 264.0, 156.77777777777777]	7.08361	1.50811	0.00900078	8.31391	1.92318	10.7936	0.0105641	-58.8951	54.8119	3.11111	2.28252	0.000439236	0.00395313	19.3991	BRESU_RS06210	Bresu_1251		0	0		0	0
10	0.371534	13	transcription termination/antitermination protein NusG	COG0250	4e-71	PF02357	5.6e-27	9	30	[5.901717900000001, 5.164135, 8.553201666666666, 8.553201666666666, 5.7912264, 6.760731, 7.935157660000002, 6.3195496, 7.234078833333334]	[7.2100825, 5.164135, 10.793594, 10.793594, 7.7823677, 8.357327, 9.821783, 6.3195496, 9.389644]	[5, 1, 3, 3, 4, 2, 5, 1, 6]	[162.8, 275.0, 254.0, 201.33333333333334, 217.75, 201.0, 213.8, 45.0, 183.33333333333334]	6.91256	1.16635	0.00878343	8.40356	1.85765	10.7936	0.010678	-5.10926	61.9148	3.33333	1.69967	0.00047061	0.00423549	19.3928	BRESU_RS08925	Bresu_1801	nusG	0	0	CCNA_03310	0	0
354	0.196241	11	flagellar motor switch protein FliG	COG1536	7.4e-101	PF01706 | PF14842	2.8e-43 | 7.8e-33	8	25	[6.612607333333333, 5.164135, 5.9149561, 7.372915199999999, 8.7857685, 6.612607333333333, 6.199414200000001, 8.3605852]	[9.509552, 5.164135, 7.2656083, 8.0946, 9.389644, 9.509552, 7.926826, 10.793594]	[3, 1, 3, 3, 2, 3, 5, 5]	[107.66666666666667, 250.0, 151.33333333333334, 92.0, 272.0, 146.33333333333334, 66.0, 77.8]	6.87787	1.1483	0.00776832	8.45669	1.62865	10.7936	0.00955153	-54.6083	72.5898	3.125	1.26861	0.000441197	0.00352958	19.2197	BRESU_RS14030	Bresu_2812	fliG	0	0	CCNA_00951	0	0
585	0.139122	13	ribosome silencing factor	COG0799	9.1e-40	PF02410	2.2e-26	11	33	[7.76958214, 6.889600333333334, 6.974951925000001, 5.551460049999999, 7.705935, 7.102485333333334, 5.164135, 5.741613650000001, 5.164135, 5.164135, 5.164135]	[10.793594, 8.669559, 10.481363, 6.0973196, 10.793594, 8.669559, 5.164135, 6.7327847, 5.164135, 5.164135, 5.164135]	[5, 3, 4, 2, 4, 3, 1, 6, 2, 2, 1]	[114.2, 264.0, 239.25, 251.0, 209.5, 113.33333333333333, 33.0, 150.66666666666666, 35.0, 168.0, 2.0]	6.21747	1.02432	0.00965582	7.53585	2.29003	10.7936	0.0117033	-56.3682	88.4335	3	1.53741	0.000423549	0.00465904	19.1295	BRESU_RS00715	Bresu_0142	rsfS	0	0	CCNA_03545	0	0
102	0.268913	11	energy transducer TonB	COG0810	2.9e-18	PF03544	3.1e-13	9	25	[5.164135, 7.8995975000000005, 6.889600333333334, 6.987776666666666, 5.164135, 10.247735, 6.199414200000001, 8.47005815, 6.985998500000001]	[5.164135, 9.186318, 7.926826, 9.186318, 5.164135, 10.793594, 7.926826, 9.821783, 9.821783]	[1, 2, 3, 3, 1, 2, 5, 2, 6]	[117.0, 130.0, 213.66666666666666, 197.66666666666666, 217.0, 80.0, 113.0, 7.0, 209.66666666666666]	7.11205	1.52021	0.00903691	8.33241	1.89611	10.7936	0.0105876	-57.2222	68.4042	2.77778	1.6178	0.000392175	0.00352958	18.9373			#N/A	0	0		0	0
1046	0.120427	11	pyruvate kinase	COG0469	1.7e-171	PF00224 | PF02887	6.7e-111 | 5.7e-31	9	27	[6.99590274, 6.27482535, 6.8070845, 5.164135, 5.164135, 6.243968675, 6.090922683333333, 10.247735, 7.899597999999999]	[9.389644, 7.3855157, 7.869662, 5.164135, 5.164135, 7.869662, 7.6977477, 10.793594, 8.0946]	[5, 2, 4, 1, 1, 4, 6, 2, 2]	[209.8, 156.5, 192.5, 0.0, 287.0, 70.75, 166.33333333333334, 300.0, 11.0]	6.76537	1.47436	0.0085964	7.7143	1.68644	10.7936	0.00980216	-45.1241	102.658	3	1.69967	0.000423549	0.00381194	18.9351	BRESU_RS15175	Bresu_3036	pyk	0	0	CCNA_02130	1	1
83	0.259071	12	vitamin B12-dependent ribonucleotide reductase	COG0209	1.9e-201	PF02867 | PF08471	4.6e-125 | 5.2e-40	9	28	[6.58252864, 6.987776999999999, 5.3477383, 8.7857685, 5.164135, 8.1626828, 6.689321, 6.5318665, 8.39047015]	[8.0946, 8.0946, 5.3477383, 9.389644, 5.164135, 9.509552, 8.214507, 8.0946, 10.793594]	[5, 3, 1, 2, 2, 5, 2, 4, 4]	[100.8, 12.666666666666666, 104.0, 168.0, 135.5, 226.6, 189.5, 260.75, 121.5]	6.96025	1.20418	0.00884403	8.07811	1.73553	10.7936	0.0102644	-53.4093	70.1842	3.11111	1.36987	0.000439236	0.00395313	18.8489	BRESU_RS10950	Bresu_2207		0	0	CCNA_01966	0	0
390	0.189285	11	helix-turn-helix domain-containing protein	COG0664	2e-22	PF13545 | PF00027	1.7e-17 | 1.3e-11	8	23	[6.603913233333333, 6.3713462833333345, 7.274738533333334, 8.47005815, 6.889600333333334, 8.214507, 8.553201666666666, 6.27482535]	[7.869662, 10.481363, 8.669559, 9.821783, 8.669559, 8.214507, 10.793594, 7.3855157]	[3, 6, 3, 2, 3, 1, 3, 2]	[160.33333333333334, 147.0, 232.33333333333334, 6.0, 96.33333333333333, 67.0, 122.33333333333333, 140.5]	7.33152	0.889867	0.0082807	8.98819	1.16218	10.7936	0.0101518	-78.5208	62.9959	2.875	1.36359	0.000405901	0.00324721	18.7935	BRESU_RS10365	Bresu_2089		1	0	CCNA_00789	0	0
292	0.207509	11	glycine C-acetyltransferase	COG0156	1.1e-148	PF00155	2.6e-71	9	29	[5.164135, 5.800883075, 7.8995975000000005, 6.412305024999999, 7.6786092125, 7.323802349999999, 5.164135, 5.164135, 5.164135]	[5.164135, 7.7823677, 9.186318, 7.869662, 10.481363, 7.869662, 5.164135, 5.164135, 5.164135]	[3, 4, 2, 4, 8, 2, 1, 2, 3]	[121.0, 245.5, 5.0, 183.5, 151.5, 157.0, 111.0, 263.0, 130.0]	6.19686	1.09718	0.00787403	7.09399	1.89815	10.4814	0.00901396	-48.0556	72.1231	3.22222	1.93091	0.000454923	0.00409431	18.7023	BRESU_RS13640	Bresu_2741		0	0		0	0
400	0.187636	11	bifunctional [glutamine synthetase] adenylyltransferase/[glutamine synthetase]-adenylyl-L-tyrosine phosphorylase	COG1391	4e-291	PF03710 | PF08335	2.7e-118 | 1.6e-57	10	27	[5.164135, 5.164135, 10.247735, 5.164135, 6.540538850000001, 6.974951925000001, 7.899597999999999, 5.164135, 6.805948120000001, 6.013132433333333]	[5.164135, 5.164135, 10.793594, 5.164135, 9.186318, 10.481363, 8.0946, 5.164135, 9.186318, 7.7823677]	[4, 1, 2, 1, 4, 4, 2, 1, 5, 3]	[141.25, 29.0, 253.0, 47.0, 47.5, 133.25, 278.0, 59.0, 151.6, 149.0]	6.51384	1.53943	0.00919645	7.61811	2.18042	10.7936	0.0107555	-71.14	81.8058	2.7	1.41774	0.000381194	0.00381194	18.699	BRESU_RS04420	Bresu_0886		0	0	CCNA_02839	0	0
461	0.163989	12	BolA family transcriptional regulator	COG0271	1.7e-28	PF01722	6.9e-30	10	29	[7.578557333333333, 5.164135, 7.578557333333333, 6.889600333333334, 6.013132433333333, 8.78576885, 6.889600333333334, 5.324175233333333, 6.29036665, 5.319065020000001]	[9.389644, 5.164135, 9.389644, 7.926826, 7.7823677, 10.481363, 7.926826, 5.5805597, 7.2656083, 6.0973196]	[3, 2, 3, 3, 3, 2, 3, 3, 2, 5]	[138.0, 120.5, 98.66666666666667, 74.0, 215.0, 278.0, 269.0, 118.33333333333333, 278.0, 93.2]	6.5833	1.12375	0.0092945	7.70043	1.65031	10.4814	0.0108717	-31.73	78.4031	2.9	0.830662	0.000409431	0.00409431	18.6094	BRESU_RS11215	Bresu_2259		0	0	CCNA_03106	0	0
936	0.10909	13	50S ribosomal protein L14	COG0093	8.4e-58	PF00238	2.3e-55	12	33	[7.323802349999999, 5.164135, 6.43763115, 7.323802349999999, 5.164135, 6.89186888, 7.899597999999999, 6.603913233333333, 7.323802349999999, 5.164135, 7.840563566666667, 6.075956000000001]	[7.869662, 5.164135, 7.7823677, 7.869662, 5.164135, 7.869662, 8.0946, 7.869662, 7.869662, 5.164135, 8.874086, 8.0946]	[2, 2, 2, 2, 1, 5, 2, 3, 2, 3, 3, 6]	[208.0, 148.0, 191.0, 208.0, 59.0, 108.2, 110.0, 194.66666666666666, 208.0, 128.33333333333334, 162.0, 205.0]	6.60111	0.973436	0.0111836	7.3072	1.26757	8.87409	0.0123798	-39.15	47.981	2.75	1.36168	0.000388254	0.00465904	18.549	BRESU_RS07475	Bresu_1517	rplN	0	0	CCNA_01316	0	0
141	0.214985	13	50S ribosomal protein L5	COG0094	3.3e-86	PF00673 | PF00281	5.2e-42 | 1.5e-25	11	31	[5.164135, 7.368083766666667, 7.525320866666665, 5.164135, 7.659486899999999, 6.082463175000001, 7.3368435, 5.164135, 8.194988166666667, 6.88992075, 5.164135]	[5.164135, 9.821783, 9.509552, 5.164135, 9.389644, 8.357327, 9.509552, 5.164135, 9.389644, 8.874086, 5.164135]	[1, 3, 3, 2, 4, 4, 2, 1, 6, 4, 1]	[212.0, 132.66666666666666, 123.33333333333333, 213.5, 111.5, 192.25, 47.5, 14.0, 147.66666666666666, 162.25, 138.0]	6.51942	1.1355	0.0101248	7.77347	2.00532	9.82178	0.0120723	-64.1212	59.7444	2.81818	1.52662	0.00039788	0.00437668	18.5367	BRESU_RS07485	Bresu_1519	rplE	0	0	CCNA_01318	0	0
73	0.24402	13	preprotein translocase subunit SecE	COG0690	3.6e-15	PF00584	2e-18	11	30	[7.473320666666667, 6.889600333333334, 5.704482400000001, 6.889600333333334, 8.214507, 5.995797, 8.285917, 7.752333, 7.6977477, 5.549273199999999, 6.008672566666665]	[10.481363, 7.926826, 6.9550147, 8.669559, 8.214507, 7.6977477, 8.357327, 7.926826, 7.6977477, 6.3195496, 7.6977477]	[6, 3, 3, 3, 1, 3, 2, 2, 1, 3, 3]	[169.16666666666666, 124.0, 92.33333333333333, 119.66666666666667, 69.0, 164.0, 181.5, 159.0, 84.0, 203.33333333333334, 181.33333333333334]	6.95102	0.961893	0.010795	7.99493	0.999071	10.4814	0.0124162	-59.3333	43.0044	2.72727	1.28565	0.000385045	0.00423549	18.4498	BRESU_RS08920	Bresu_1800	secE	0	0	CCNA_03311	0	0
140	0.215208	13	tRNA (N6-isopentenyl adenosine(37)-C2)-methylthiotransferase MiaB	COG0621	2.6e-143	PF00919 | PF04055	4.6e-30 | 1.6e-26	12	33	[8.874086, 6.936996840000001, 6.64950906, 5.164135, 7.752333, 5.164135, 5.164135, 5.181480199999999, 5.569395550000001, 5.164135, 8.7857685, 7.020852574999999]	[8.874086, 9.389644, 9.389644, 5.164135, 7.926826, 5.164135, 5.164135, 5.1988254, 6.9550147, 5.164135, 9.389644, 9.389644]	[1, 5, 5, 2, 2, 1, 3, 2, 4, 2, 2, 4]	[173.0, 200.0, 205.8, 49.5, 89.0, 269.0, 136.0, 96.5, 194.25, 239.5, 257.0, 180.25]	6.45225	1.37323	0.0109314	7.26416	1.89524	9.38964	0.0123069	-25.85	66.1544	2.75	1.36168	0.000388254	0.00465904	18.4398	BRESU_RS01165	Bresu_0233	miaB	0	0	CCNA_00054	0	0
334	0.183521	12	DEAD/DEAH box helicase	COG0513	1.1e-158	PF00270 | PF00271	5.7e-55 | 4e-30	8	28	[8.7857685, 6.451366383333334, 6.92927174, 7.705935, 7.578557333333333, 5.704482400000001, 5.164135, 5.164135]	[9.389644, 7.926826, 8.0946, 10.793594, 9.389644, 6.9550147, 5.164135, 5.164135]	[2, 6, 5, 4, 3, 3, 1, 4]	[286.0, 172.16666666666666, 212.2, 210.75, 269.3333333333333, 271.3333333333333, 84.0, 100.25]	6.68546	1.22248	0.00755099	7.8597	1.89405	10.7936	0.00887725	0.754167	72.2255	3.5	1.5	0.000494141	0.00395313	18.3393	BRESU_RS15525	Bresu_3108		1	0		0	0
168	0.221661	12	LysR family transcriptional regulator	COG0583	7.2e-63	PF03466 | PF00126	1.7e-29 | 2.7e-20	9	27	[5.164135, 6.7677185600000005, 7.701919539999999, 6.689321, 8.052385566666667, 7.323802349999999, 5.164135, 7.0191105, 7.578557333333333]	[5.164135, 10.481363, 8.669559, 8.214507, 9.509552, 7.869662, 5.164135, 8.874086, 9.389644]	[4, 5, 5, 2, 3, 2, 1, 2, 3]	[160.0, 91.4, 119.8, 96.5, 125.0, 121.0, 97.0, 127.5, 171.33333333333334]	6.82901	0.981398	0.00867727	8.14852	1.74891	10.4814	0.0103539	-76.7185	26.0762	3	1.33333	0.000423549	0.00381194	18.3342	BRESU_RS05630	Bresu_1132		0	0		0	0
303	0.206053	11	peptide chain release factor 3	COG4108	3.6e-232	PF00009 | PF16658	3.5e-47 | 5e-41	7	24	[6.29036665, 8.2328542, 6.43763115, 8.553201666666666, 6.008672566666665, 5.164135, 7.8995975000000005]	[7.2656083, 10.793594, 7.7823677, 10.793594, 7.6977477, 5.164135, 9.186318]	[2, 10, 2, 3, 3, 2, 2]	[1.0, 90.9, 233.0, 139.0, 139.33333333333334, 208.0, 178.0]	6.94092	1.18865	0.00685959	8.38334	1.87872	10.7936	0.0082851	-58.681	72.1487	3.42857	2.71804	0.000484056	0.00338839	18.2909	BRESU_RS05930	Bresu_1193		0	0	CCNA_01123	0	0
599	0.13692	13	DNA-directed RNA polymerase subunit beta'	COG0086	0	PF04997 | PF04998	1e-85 | 9.8e-74	11	32	[8.357327, 6.088412000000001, 6.2307261, 5.164135, 5.9149561, 7.3855157, 6.889600333333334, 5.8026589, 7.094982075000001, 5.164135, 6.228532333333334]	[8.357327, 7.9022756, 8.669559, 5.164135, 7.2656083, 7.3855157, 7.926826, 6.7327847, 7.926826, 5.164135, 8.357327]	[1, 3, 8, 2, 3, 1, 3, 3, 4, 1, 3]	[191.0, 114.0, 208.875, 34.5, 81.0, 53.0, 242.66666666666666, 174.0, 115.0, 74.0, 89.33333333333333]	6.39282	0.920793	0.00992814	7.35021	1.15548	8.66956	0.011415	-74.7841	65.3948	2.90909	1.88074	0.000410715	0.00451786	18.0928	BRESU_RS07875	Bresu_1596	rpoC	0	0	CCNA_00537	0	0
158	0.206153	13	50S ribosomal protein L32	COG0333	1.1e-24	PF01783	4.6e-21	11	31	[5.569395550000001, 5.164135, 5.551460049999999, 6.817096575000001, 7.752333, 6.88071675, 6.53186625, 8.665032674999999, 5.164135, 6.393439833333335, 7.008092250000001]	[6.9550147, 5.164135, 6.0973196, 9.821783, 7.926826, 7.869662, 9.186318, 10.481363, 5.164135, 7.2100825, 7.2100825]	[4, 1, 2, 4, 2, 4, 4, 4, 1, 3, 2]	[138.75, 75.0, 51.0, 64.0, 146.0, 73.0, 75.5, 133.75, 298.0, 48.666666666666664, 263.0]	6.49979	1.04909	0.0100943	7.55334	1.67211	10.4814	0.0117304	-75.7576	81.1011	2.81818	1.19226	0.00039788	0.00437668	18.0118	BRESU_RS12605	Bresu_2532		0	0	CCNA_01792	0	0
452	0.164839	12	stringent starvation protein B	COG3814	1.6e-66	PF04386	2.7e-51	9	27	[5.164135, 6.760731, 7.518197250000001, 7.611700175, 5.7630581, 6.086113625000001, 6.760731, 8.7857685, 6.760731]	[5.164135, 8.357327, 9.389644, 8.0946, 6.7327847, 7.2100825, 8.357327, 9.389644, 8.357327]	[1, 2, 6, 4, 4, 4, 2, 2, 2]	[64.0, 201.0, 121.0, 94.5, 204.0, 211.75, 73.0, 266.0, 122.0]	6.80124	1.02108	0.00864198	7.89476	1.26607	9.38964	0.0100315	-49.1944	67.3387	3	1.49071	0.000423549	0.00381194	17.7632	BRESU_RS10665	Bresu_2149		0	0	CCNA_02187	0	0
36	0.324836	12	SPOR domain-containing protein	COG3087	3.8e-17	PF05036	2.3e-15	8	26	[5.164135, 7.939565200000001, 7.82596525, 6.180925666666667, 5.164135, 8.342683425, 5.704482400000001, 7.5097086200000005]	[5.164135, 10.793594, 9.186318, 8.214507, 5.164135, 10.481363, 6.9550147, 9.389644]	[1, 5, 4, 3, 1, 4, 3, 5]	[0.0, 160.4, 67.0, 165.66666666666666, 149.0, 159.0, 195.66666666666666, 164.8]	6.72895	1.23136	0.00760011	8.16859	2.07047	10.7936	0.00922613	-67.3083	60.9636	3.25	1.47902	0.000458845	0.00367076	17.6986	BRESU_RS14935	Bresu_2988		0	0		0	0
466	0.178094	11	acetyl-CoA C-acetyltransferase	COG0183	2.8e-137	PF00108 | PF02803	1.7e-102 | 4.9e-52	11	29	[5.164135, 5.164135, 6.35434434, 7.008092250000001, 5.164135, 7.54458825, 5.164135, 5.164135, 6.393439833333335, 5.164135, 6.858668333333334]	[5.164135, 5.164135, 8.0946, 7.2100825, 5.164135, 9.509552, 5.164135, 5.164135, 7.2100825, 5.164135, 10.793594]	[1, 1, 5, 2, 2, 4, 2, 2, 3, 1, 6]	[105.0, 0.0, 73.0, 136.0, 117.0, 71.25, 160.0, 111.0, 65.66666666666667, 241.0, 125.66666666666667]	5.92218	0.881376	0.00919722	6.70934	1.93693	10.7936	0.0104197	-90.4015	58.4587	2.63636	1.61091	0.00037221	0.00409431	17.6883	BRESU_RS16105	Bresu_3227		0	0		0	0
1106	0.115298	11	ComEC family competence protein	COG0658	1.2e-95	PF03772 | PF13567	6e-64 | 1.3e-14	10	30	[6.706175857142858, 5.164135, 6.180925666666667, 5.164135, 6.8380526, 5.164135, 5.164135, 6.458234000000001, 5.164135, 5.164135]	[7.926826, 5.164135, 8.214507, 5.164135, 8.669559, 5.164135, 5.164135, 8.669559, 5.164135, 5.164135]	[7, 3, 3, 3, 5, 1, 1, 4, 2, 1]	[112.14285714285714, 164.66666666666666, 95.33333333333333, 119.0, 93.2, 140.0, 134.0, 203.25, 254.5, 157.0]	5.71682	0.695258	0.00807118	6.44653	1.58329	8.66956	0.00910141	-52.6907	47.8669	3	1.84391	0.000423549	0.00423549	17.5814	BRESU_RS10645	Bresu_2145		0	0	CCNA_01981	0	0
156	0.209439	13	replicative DNA helicase	COG0305	1.5e-142	PF03796 | PF00772	1.8e-103 | 7.2e-28	12	29	[10.247735, 6.458234000000001, 7.8995975000000005, 5.551460049999999, 7.368083766666667, 7.048978099999999, 7.8259655, 8.214507, 7.3368435, 5.164135, 5.164135, 5.164135]	[10.793594, 8.669559, 9.186318, 6.0973196, 9.821783, 8.0946, 8.669559, 8.214507, 9.509552, 5.164135, 5.164135, 5.164135]	[2, 4, 2, 2, 3, 3, 4, 2, 2, 1, 1, 3]	[212.0, 157.5, 124.0, 84.0, 150.33333333333334, 175.0, 204.0, 192.0, 153.5, 2.0, 230.0, 126.33333333333333]	6.95365	1.47882	0.0117809	7.8791	1.90026	10.7936	0.0133488	-49.1111	59.9335	2.41667	0.953794	0.000341193	0.00409431	17.5765	BRESU_RS12955	Bresu_2602		0	0	CCNA_01737	1	0
250	0.182936	13	F0F1 ATP synthase subunit delta	COG0712	9.6e-48	PF00213	6.9e-51	10	31	[6.458234000000001, 5.164135, 5.67085754, 6.4309413499999994, 6.988177759999999, 7.087211425, 5.7418423, 5.164135, 5.164135, 9.231015000000001]	[7.926826, 5.164135, 7.6977477, 7.6977477, 8.0946, 9.186318, 6.3195496, 5.164135, 5.164135, 10.793594]	[4, 2, 5, 2, 5, 4, 2, 1, 1, 5]	[119.0, 225.0, 115.8, 254.0, 34.8, 143.75, 66.5, 53.0, 278.0, 30.8]	6.31007	1.19596	0.00890875	7.32088	1.78176	10.7936	0.0103358	-67.935	86.9707	3.1	1.57797	0.000437668	0.00437668	17.4575	BRESU_RS00650	Bresu_0128		0	0	CCNA_03563	0	0
441	0.166781	12	DNA repair protein RecN	COG0497	5e-127	PF02463	8.6e-14	11	28	[5.164135, 7.705935, 8.553201666666666, 5.25593665, 6.393439833333335, 6.889600333333334, 6.226017433333333, 6.12192085, 6.987776999999999, 5.164135, 5.974656100000001]	[5.164135, 10.793594, 10.793594, 5.3477383, 7.2100825, 7.926826, 7.7823677, 6.7327847, 8.0946, 5.164135, 6.9550147]	[1, 4, 3, 2, 3, 3, 3, 2, 3, 2, 2]	[223.0, 195.0, 22.0, 145.0, 141.33333333333334, 35.0, 199.66666666666666, 145.0, 175.33333333333334, 154.0, 186.0]	6.40334	1.02598	0.00994448	7.45135	1.87809	10.7936	0.0115721	-52.6061	61.3736	2.54545	0.78203	0.000359375	0.00395313	17.3865	BRESU_RS13240	Bresu_2661	recN	0	0	CCNA_02062	0	1
259	0.181597	13	electron transfer flavoprotein-ubiquinone oxidoreductase	COG0644	1.1e-30	PF05187	9.3e-49	12	31	[5.164135, 5.80279, 7.3368435000000005, 5.151259433333333, 6.486504260000001, 5.164135, 6.603913233333333, 7.752333, 7.008092250000001, 6.008672566666665, 7.899597999999999, 6.889600333333334]	[5.164135, 5.80279, 9.509552, 5.164135, 9.821783, 5.164135, 7.869662, 7.926826, 7.2100825, 7.6977477, 8.0946, 7.926826]	[2, 1, 4, 3, 5, 1, 3, 2, 2, 3, 2, 3]	[163.5, 186.0, 240.25, 172.33333333333334, 167.4, 295.0, 140.0, 215.0, 140.0, 198.66666666666666, 215.0, 197.33333333333334]	6.43899	0.945139	0.0109089	7.27936	1.55649	9.82178	0.0123327	-5.79306	42.0889	2.58333	1.11492	0.000364723	0.00437668	17.3585	BRESU_RS06550	Bresu_1324		0	0	CCNA_01395	0	0
58	0.282244	12	RNA-binding S4 domain-containing protein	COG1188	5.8e-26			12	29	[5.164135, 6.199414200000001, 8.553201666666666, 5.7272508250000005, 5.164135, 5.164135, 8.342683, 7.752333, 5.4834625, 6.889600333333334, 7.752333, 5.164135]	[5.164135, 7.926826, 10.793594, 7.2656083, 5.164135, 5.164135, 9.389644, 7.926826, 5.80279, 7.926826, 7.926826, 5.164135]	[1, 5, 3, 4, 1, 1, 4, 2, 2, 3, 2, 1]	[147.0, 156.4, 251.66666666666666, 173.0, 229.0, 24.0, 202.0, 133.0, 162.5, 99.0, 146.0, 249.0]	6.4464	1.28206	0.0109215	7.13462	1.78666	10.7936	0.0120875	-35.6194	61.9931	2.41667	1.32025	0.000341193	0.00409431	17.242	BRESU_RS15055	Bresu_3012		0	0	CCNA_00693	0	0
66	0.250431	13	prolipoprotein diacylglyceryl transferase	COG0682	3e-93	PF01790	9.2e-80	11	31	[8.1037768, 5.164135, 7.752333, 5.164135, 8.145899716666667, 6.5332053000000005, 5.164135, 6.2539307, 7.752333, 6.8978505, 5.164135]	[9.509552, 5.164135, 7.926826, 5.164135, 10.793594, 7.9022756, 5.164135, 7.9022756, 7.926826, 6.8978505, 5.164135]	[5, 3, 2, 1, 6, 2, 2, 4, 2, 1, 3]	[132.6, 177.0, 147.0, 185.0, 219.66666666666666, 225.0, 163.5, 35.0, 48.0, 41.0, 239.0]	6.55417	1.19634	0.0101787	7.2287	1.83283	10.7936	0.0112263	-53.3848	71.4979	2.81818	1.52662	0.00039788	0.00437668	17.2377	BRESU_RS14120	Bresu_2830		0	0	CCNA_00525	0	0
4	0.434976	13	MerR family transcriptional regulator	COG0789	1.2e-35	PF13411	1.2e-23	10	30	[7.2346934, 7.323802349999999, 7.578557566666667, 6.458234000000001, 6.089736725, 5.164135, 5.324175233333333, 7.7390752, 5.551460049999999, 5.164135]	[7.926826, 7.869662, 10.481363, 8.669559, 7.7823677, 5.164135, 5.5805597, 9.821783, 6.0973196, 5.164135]	[5, 2, 3, 4, 4, 1, 3, 4, 2, 2]	[54.6, 208.0, 125.66666666666667, 165.75, 165.0, 253.0, 206.66666666666666, 154.0, 212.0, 107.0]	6.3628	0.987431	0.0089832	7.45577	1.80528	10.4814	0.0105263	-34.8317	55.4605	3	1.18322	0.000423549	0.00423549	17.2056	BRESU_RS09405	Bresu_1899		0	0	CCNA_01434	0	0
91	0.234159	13	lytic murein transglycosylase	COG2951	2.5e-86	PF13406 | PF01471	2e-107 | 1.4e-13	10	29	[5.164135, 8.111195575, 8.11119555, 6.70881286, 5.164135, 5.164135, 9.617599, 8.874086, 5.164135, 6.179272275]	[5.164135, 9.821783, 10.793594, 8.0946, 5.164135, 5.164135, 10.793594, 8.874086, 5.164135, 7.869662]	[1, 4, 4, 5, 1, 1, 3, 1, 1, 8]	[251.0, 207.5, 99.0, 143.0, 225.0, 39.0, 180.0, 292.0, 54.0, 99.5]	6.82587	1.63616	0.00963698	7.69039	2.2567	10.7936	0.0108575	-41	81.3164	2.9	2.2561	0.000409431	0.00409431	17.1555	BRESU_RS08345	Bresu_1688		0	0	CCNA_03431	1	0
565	0.165959	11	PAS domain-containing protein	COG3852	1.5e-102	PF02518 | PF00512	7.5e-20 | 1.9e-12	9	28	[7.752333, 5.164135, 5.164135, 5.164135, 7.2204847999999995, 5.164135, 6.523622640000001, 7.372914866666666, 5.164135]	[7.926826, 5.164135, 5.164135, 5.164135, 8.874086, 5.164135, 8.669559, 9.186318, 5.164135]	[2, 5, 1, 3, 5, 2, 5, 3, 2]	[138.0, 136.6, 87.0, 114.33333333333333, 168.2, 89.5, 114.6, 176.0, 193.5]	6.07667	1.06248	0.00772131	6.71972	1.76647	9.18632	0.0085384	-64.6963	35.6429	3.11111	1.44871	0.000439236	0.00395313	17.1047	BRESU_RS05570	Bresu_1120		0	0		0	0
1097	0.106352	12	phosphoserine transaminase	COG1932	7.7e-97			10	30	[7.6977477, 5.164135, 6.817096575000001, 5.7486740166666666, 5.164135, 5.76955768, 5.1988254, 5.3878901400000005, 5.164135, 7.379647233333333]	[7.6977477, 5.164135, 9.821783, 7.2656083, 5.164135, 7.2656083, 5.1988254, 5.80279, 5.164135, 9.821783]	[1, 3, 4, 6, 1, 5, 1, 5, 1, 3]	[125.0, 115.33333333333333, 47.75, 92.0, 4.0, 265.0, 66.0, 73.4, 271.0, 93.66666666666667]	5.94918	0.9304	0.00839924	6.83666	1.7628	9.82178	0.0096522	-84.685	83.0026	3	1.84391	0.000423549	0.00423549	17.0916	BRESU_RS06305	Bresu_1274		0	0	CCNA_03323	0	0
205	0.195429	13	DNA gyrase subunit A	COG0188	0	PF00521 | PF03989	6.8e-150 | 1.2e-59	9	27	[6.43763115, 7.538067675, 7.677004666666666, 5.80279, 8.874086, 6.889600333333334, 6.8969584, 5.8074899, 6.25832]	[7.7823677, 8.669559, 9.509552, 5.80279, 8.874086, 8.669559, 9.186318, 6.3195496, 9.186318]	[2, 4, 3, 1, 1, 3, 5, 3, 5]	[42.0, 99.0, 129.33333333333334, 102.0, 172.0, 257.0, 97.2, 136.33333333333334, 131.2]	6.90911	0.938689	0.00877904	8.22223	1.2476	9.50955	0.0104476	-70.437	56.2713	3	1.41421	0.000423549	0.00381194	17.0769	BRESU_RS13085	Bresu_2628	gyrA	1	1	CCNA_01651	1	1
218	0.228085	11	TonB family protein	COG1426	2e-22	PF13413 | PF03544	4e-20 | 8.1e-10	11	26	[5.164135, 5.164135, 7.283167, 7.855942075, 7.20311355, 8.357327, 5.164135, 7.752333, 5.164135, 6.43763115, 5.80279]	[5.164135, 5.164135, 9.389644, 10.793594, 7.926826, 8.357327, 5.164135, 8.669559, 5.164135, 7.7823677, 5.80279]	[1, 1, 6, 4, 6, 1, 1, 2, 1, 2, 1]	[223.0, 100.0, 204.83333333333334, 172.75, 121.0, 212.0, 114.0, 42.0, 99.0, 115.0, 227.0]	6.48626	1.19051	0.0100733	7.21624	1.92125	10.7936	0.0112069	-51.7652	59.3288	2.36364	1.91988	0.000333706	0.00367076	17.0566	BRESU_RS01575	Bresu_0314		0	0	CCNA_00893	1	0
191	0.198638	13	HNH endonuclease	COG1403	2.5e-28	PF14279 | PF01844	2.8e-14 | 2.5e-12	11	27	[6.4309413499999994, 10.247735, 7.0191105, 8.553201666666666, 5.164135, 5.3477383, 8.6279135, 8.553201666666666, 5.974656100000001, 5.551460049999999, 6.5195425]	[7.6977477, 10.793594, 8.874086, 10.793594, 5.164135, 5.3477383, 10.481363, 10.793594, 6.9550147, 6.0973196, 7.2100825]	[2, 2, 2, 3, 2, 1, 4, 3, 2, 2, 4]	[23.0, 109.0, 77.5, 142.0, 211.5, 45.0, 57.0, 83.33333333333333, 19.0, 13.0, 71.25]	7.08997	1.58799	0.0110108	8.20075	2.1404	10.7936	0.0127359	-122.583	56.5772	2.45455	0.890724	0.00034654	0.00381194	17.0323	BRESU_RS05470	Bresu_1100		1	1	CCNA_02283	1	0
679	0.1288	13	type I glyceraldehyde-3-phosphate dehydrogenase	COG0057	3.8e-138	PF02800 | PF00044	7.4e-65 | 2.1e-35	11	31	[5.181480199999999, 5.164135, 6.889600333333334, 7.705935, 6.243968675, 5.9149561, 5.164135, 5.719480175000001, 6.889600333333334, 6.29036665, 5.164135]	[5.1988254, 5.164135, 7.926826, 10.793594, 7.869662, 7.2656083, 5.164135, 7.3855157, 8.669559, 7.2656083, 5.164135]	[2, 1, 3, 4, 4, 3, 1, 4, 3, 2, 4]	[170.0, 240.0, 261.3333333333333, 233.5, 248.75, 251.66666666666666, 240.0, 186.5, 261.3333333333333, 272.0, 113.0]	6.0298	0.824564	0.00936436	7.07887	1.71546	10.7936	0.0109936	25.2803	46.4142	2.81818	1.1134	0.00039788	0.00437668	16.8804	BRESU_RS06350	Bresu_1283	gap	0	0	CCNA_03358	0	0
345	0.181204	12	exodeoxyribonuclease VII large subunit	COG1570	8.2e-167	PF02601 | PF13742	4.8e-96 | 6.9e-28	10	30	[6.458234000000001, 6.889600333333334, 5.164135, 7.470887333333334, 5.7418423, 5.164135, 7.122187139999999, 6.5332053000000005, 5.164135, 5.164135]	[7.926826, 7.926826, 5.164135, 8.357327, 6.3195496, 5.164135, 8.0946, 7.9022756, 5.164135, 5.164135]	[4, 3, 3, 6, 2, 1, 5, 2, 3, 1]	[263.25, 100.0, 179.33333333333334, 133.16666666666666, 90.0, 224.0, 167.6, 88.0, 193.0, 299.0]	6.08725	0.865661	0.00859417	6.71839	1.36836	8.35733	0.00948524	-26.265	69.3654	3	1.54919	0.000423549	0.00423549	16.796	BRESU_RS09145	Bresu_1846		0	0	CCNA_02329	0	1
152	0.228849	12	uroporphyrinogen-III C-methyltransferase	COG0007	2.4e-88	PF00590	1e-46	11	26	[5.4834625, 6.7677185600000005, 8.7857685, 8.338072666666667, 8.78576885, 7.840563566666667, 6.43763115, 7.3855157, 5.164135, 5.1988254, 5.164135]	[5.80279, 10.481363, 9.389644, 9.509552, 10.481363, 8.874086, 7.7823677, 7.3855157, 5.164135, 5.1988254, 5.164135]	[2, 5, 2, 3, 2, 3, 2, 1, 3, 1, 2]	[206.5, 183.0, 103.0, 45.333333333333336, 263.0, 127.0, 74.0, 41.0, 130.66666666666666, 113.0, 186.0]	6.85015	1.39583	0.0106384	7.74853	2.03997	10.4814	0.0120336	-66.1364	66.4523	2.36364	1.06794	0.000333706	0.00367076	16.7885	BRESU_RS07360	Bresu_1495	cobA	0	0	CCNA_00024	0	0
142	0.253975	11	glutathione S-transferase family protein	COG0625	4.3e-53	PF13417 | PF13409	3.5e-19 | 4.9e-13	9	23	[5.974656100000001, 5.164135, 6.987776666666666, 7.356077285714286, 8.7857685, 7.459353999999999, 5.164135, 5.164135, 10.247735]	[6.9550147, 5.164135, 9.186318, 10.793594, 9.389644, 9.186318, 5.164135, 5.164135, 10.793594]	[2, 1, 3, 7, 2, 4, 1, 1, 2]	[276.0, 282.0, 140.0, 169.71428571428572, 194.0, 199.0, 157.0, 255.0, 299.0]	6.92264	1.67277	0.00879624	7.97743	2.25013	10.7936	0.0101365	19.0794	56.2267	2.55556	1.83249	0.000360801	0.00324721	16.6801	BRESU_RS15700	Bresu_3143		0	0		0	0
557	0.141593	13	leucyl-tRNA synthetase	COG0495	0	PF13603 | PF00133	9.1e-67 | 1e-61	8	29	[6.030992749999999, 5.797538175, 5.164135, 7.356077285714287, 5.164135, 7.8995975000000005, 5.377019999999999, 6.203786271428572]	[6.8978505, 7.6977477, 5.164135, 10.793594, 5.164135, 9.186318, 5.80279, 8.669559]	[2, 4, 2, 7, 2, 2, 3, 7]	[228.0, 65.25, 155.5, 140.85714285714286, 246.5, 22.0, 38.0, 175.85714285714286]	6.12416	0.948223	0.00691702	7.42202	1.91067	10.7936	0.00838291	-66.0045	79.2465	3.625	2.05776	0.000511789	0.00409431	16.5568	BRESU_RS01890	Bresu_0376		0	0	CCNA_03865	1	0
68	0.249353	13	DNA-directed RNA polymerase subunit omega	COG1758	1.5e-26	PF01192	2.8e-12	11	31	[5.164135, 5.164135, 5.164135, 7.3368435, 7.2346934, 5.164135, 7.263805400000001, 7.578557333333333, 5.898797540000001, 5.164135, 5.1988254]	[5.164135, 5.164135, 5.164135, 9.509552, 8.669559, 5.164135, 9.389644, 9.389644, 8.357327, 5.164135, 5.1988254]	[1, 2, 2, 2, 5, 3, 4, 3, 5, 3, 1]	[252.0, 249.5, 200.5, 216.0, 162.6, 184.66666666666666, 163.75, 110.0, 206.0, 120.0, 135.0]	6.0302	1.02408	0.00936499	6.93957	1.9634	9.50955	0.0107772	-18.1803	46.2048	2.81818	1.33609	0.00039788	0.00437668	16.5482	BRESU_RS12485	Bresu_2508		0	0	CCNA_01621	0	0
31	0.31475	13	phosphonate-binding protein	COG4581	9.2e-175	PF00271	6.3e-11	10	26	[5.9149561, 8.553201666666666, 10.247735, 8.78576885, 5.164135, 5.164135, 7.752333, 7.605977299999999, 8.47005815, 5.164135]	[7.2656083, 10.793594, 10.793594, 10.481363, 5.164135, 5.164135, 8.669559, 9.186318, 9.821783, 5.164135]	[3, 3, 2, 4, 2, 1, 2, 5, 2, 2]	[39.666666666666664, 157.66666666666666, 93.0, 202.5, 196.5, 112.0, 83.0, 31.4, 296.0, 193.5]	7.28224	1.72439	0.0102813	8.25042	2.25785	10.7936	0.0116482	-59.4767	79.1889	2.6	1.11355	0.000367076	0.00367076	16.5008	BRESU_RS15050	Bresu_3011		0	0	CCNA_00694	0	0
659	0.131378	13	uroporphyrinogen decarboxylase	COG0407	5.4e-102	PF01208	1.2e-107	9	30	[6.352210380000001, 8.874086, 5.311299666666667, 5.164135, 7.668310566666666, 5.902080533333333, 5.6369945, 5.551460049999999, 6.793178125000001]	[7.869662, 8.874086, 5.5805597, 5.164135, 8.357327, 7.2656083, 6.3195496, 6.0973196, 8.669559]	[5, 1, 3, 1, 3, 3, 4, 2, 8]	[44.0, 130.0, 219.33333333333334, 85.0, 86.66666666666667, 138.66666666666666, 163.0, 167.0, 105.75]	6.36153	1.16123	0.00808326	7.13309	1.31117	8.87409	0.00906365	-73.3981	49.7733	3.33333	2.0548	0.00047061	0.00423549	16.461	BRESU_RS01820	Bresu_0362		0	0	CCNA_03879	0	0
154	0.22759	12	bifunctional salicylyl-CoA 5-hydroxylase/oxidoreductase	COG1902	2.5e-112	PF00724	2.6e-64	9	24	[7.368083766666667, 5.164135, 5.1988254, 5.164135, 9.000034000000001, 7.9636957666666675, 6.393439833333335, 7.705935, 6.53186625]	[9.821783, 5.164135, 5.1988254, 5.164135, 10.793594, 10.481363, 7.2100825, 10.793594, 9.186318]	[3, 1, 1, 1, 4, 3, 3, 4, 4]	[167.33333333333334, 258.0, 69.0, 141.0, 144.0, 200.33333333333334, 282.6666666666667, 247.5, 234.75]	6.72113	1.30957	0.00854019	8.20154	2.37302	10.7936	0.0104213	-6.15741	65.1201	2.66667	1.24722	0.000376488	0.00338839	16.4031	BRESU_RS05915	Bresu_1190		0	0		0	0
346	0.167163	13	30S ribosomal protein S10	COG0051	2.2e-44	PF00338	2.5e-33	13	34	[5.164135, 5.164135, 5.164135, 5.551460049999999, 5.164135, 6.53186625, 6.760731, 5.164135, 5.164135, 5.164135, 5.164135, 5.164135, 8.065879616666667]	[5.164135, 5.164135, 5.164135, 6.0973196, 5.164135, 9.186318, 8.357327, 5.164135, 5.164135, 5.164135, 5.164135, 5.164135, 10.793594]	[2, 1, 5, 2, 2, 4, 2, 1, 2, 3, 2, 2, 6]	[153.5, 12.0, 114.4, 253.0, 105.5, 81.25, 152.5, 163.0, 123.5, 193.33333333333334, 98.5, 81.5, 47.333333333333336]	5.64517	0.876263	0.010361	6.22398	1.84669	10.7936	0.0114234	-78.5141	60.5805	2.61538	1.4432	0.000369248	0.00480023	16.2781	BRESU_RS07420	Bresu_1506	rpsJ	0	0	CCNA_01305	0	0
381	0.175209	12	5-formyltetrahydrofolate cyclo-ligase	COG0212	1.1e-50	PF01812	3.3e-33	9	24	[8.874086, 5.164135, 6.12192085, 6.108684471428573, 6.53186625, 6.987776666666666, 8.357327, 7.9022756, 7.752333]	[8.874086, 5.164135, 6.7327847, 9.821783, 9.186318, 9.186318, 8.357327, 7.9022756, 7.926826]	[1, 3, 2, 7, 4, 3, 1, 1, 2]	[5.0, 100.66666666666667, 181.0, 134.71428571428572, 171.0, 235.0, 123.0, 16.0, 61.0]	7.08893	1.14594	0.00900754	8.12798	1.35568	9.82178	0.0103278	-85.8466	72.5417	2.66667	1.82574	0.000376488	0.00338839	16.256	BRESU_RS06410	Bresu_1295		0	0	CCNA_03354	1	0
183	0.201691	13	serine hydroxymethyltransferase	COG0112	7.9e-194	PF00464	5.3e-170	12	28	[8.7857685, 5.164135, 6.987776666666666, 6.500454633333334, 7.372914866666666, 5.164135, 5.164135, 5.164135, 8.2917602, 5.974656100000001, 6.760731, 5.164135]	[9.389644, 5.164135, 9.186318, 10.481363, 9.186318, 5.164135, 5.164135, 5.164135, 10.793594, 6.9550147, 8.357327, 5.164135]	[2, 1, 3, 6, 3, 1, 1, 1, 5, 2, 2, 1]	[235.0, 260.0, 260.0, 179.5, 73.0, 242.0, 149.0, 254.0, 67.4, 9.0, 122.5, 287.0]	6.37456	1.24207	0.0107998	7.51419	2.18528	10.7936	0.0127305	-21.8	88.5962	2.33333	1.59861	0.000329427	0.00395313	16.1844	BRESU_RS09325	Bresu_1883		0	0	CCNA_01419	0	1
409	0.170948	12	NADH-quinone oxidoreductase subunit A	COG0838	6.7e-48	PF00507	8.2e-38	12	26	[7.752333, 5.164135, 7.765923666666667, 5.164135, 7.5968178, 6.3195496, 6.987776666666666, 5.704482400000001, 5.974656100000001, 6.987776666666666, 5.164135, 8.78576885]	[7.926826, 5.164135, 7.9022756, 5.164135, 8.874086, 6.3195496, 9.186318, 6.9550147, 6.9550147, 9.186318, 5.164135, 10.481363]	[2, 2, 3, 1, 2, 1, 3, 3, 2, 3, 2, 2]	[160.0, 170.5, 94.66666666666667, 57.0, 155.5, 156.0, 96.0, 149.33333333333334, 57.0, 171.33333333333334, 141.0, 113.0]	6.61396	1.16239	0.0112053	7.43993	1.71077	10.4814	0.0126047	-73.2222	40.1005	2.16667	0.687184	0.000305897	0.00367076	16.1199	BRESU_RS09600	Bresu_1934		0	0	CCNA_02033	0	0
387	0.160767	13	metalloprotease TldD	COG0312	4.6e-141	PF01523	1.6e-64	13	33	[6.437631199999999, 6.889600333333334, 5.164135, 6.3195496, 5.164135, 5.164135, 7.82596525, 5.6352367, 5.175698466666666, 5.551460049999999, 5.164135, 7.32380235, 5.164135]	[7.869662, 7.926826, 5.164135, 6.3195496, 5.164135, 5.164135, 9.186318, 6.0973196, 5.1988254, 6.0973196, 5.164135, 7.869662, 5.164135]	[4, 3, 2, 1, 3, 1, 4, 3, 3, 2, 2, 4, 1]	[156.5, 244.0, 113.0, 129.0, 176.66666666666666, 215.0, 233.0, 136.33333333333334, 228.66666666666666, 64.0, 167.0, 114.5, 156.0]	5.92151	0.902927	0.0108682	6.3374	1.3483	9.18632	0.0116315	-35.8718	52.0909	2.53846	1.0824	0.000358388	0.00465904	16.0872	BRESU_RS03975	Bresu_0797	tldD	0	0	CCNA_03522	0	0
255	0.182263	13	polyprenyl synthetase family protein	COG0142	3.9e-74	PF00348	8.8e-53	9	29	[5.974656100000001, 6.627784783333333, 5.164135, 6.458234000000001, 5.164135, 7.323802349999999, 6.155976016666667, 6.3195496, 6.026867666666668]	[6.9550147, 7.869662, 5.164135, 8.669559, 5.164135, 7.869662, 8.669559, 6.3195496, 7.926826]	[2, 6, 1, 4, 1, 2, 6, 1, 6]	[293.0, 58.0, 263.0, 175.75, 67.0, 20.0, 150.33333333333334, 8.0, 77.66666666666667]	6.13502	0.642705	0.00779545	7.17868	1.28517	8.66956	0.00912157	-76.3611	97.3402	3.22222	2.14879	0.000454923	0.00409431	16.014	BRESU_RS13930	Bresu_2792		0	0	CCNA_02150	0	0
293	0.207476	11	bacterioferritin	COG2193	3.3e-55	PF00210	4.3e-34	8	21	[6.99979715, 6.603913233333333, 7.368083766666667, 5.4223517, 8.874086, 6.889600333333334, 5.7418423, 6.974951925000001]	[8.874086, 7.869662, 9.821783, 6.0973196, 8.874086, 8.669559, 6.3195496, 10.481363]	[2, 3, 3, 3, 1, 3, 2, 4]	[145.5, 140.33333333333334, 162.66666666666666, 169.66666666666666, 244.0, 95.0, 221.5, 84.25]	6.85933	0.983044	0.00774737	8.37593	1.4484	10.4814	0.00946031	-42.1354	51.7958	2.625	0.856957	0.000370606	0.00296485	15.9904	BRESU_RS07040	Bresu_1428	bfr	0	0	CCNA_03371	1	0
71	0.246341	13	ATP-dependent Clp protease proteolytic subunit	COG0740	1.9e-69	PF00574	5.1e-80	9	26	[5.164135, 7.63732492, 8.874086, 6.228532333333334, 7.696278325, 7.899597999999999, 8.78576885, 5.164135, 5.164135]	[5.164135, 9.821783, 8.874086, 8.357327, 10.793594, 8.0946, 10.481363, 5.164135, 5.164135]	[1, 10, 1, 3, 4, 2, 2, 1, 2]	[211.0, 116.1, 189.0, 234.66666666666666, 140.75, 99.0, 184.0, 17.0, 279.0]	6.95711	1.45645	0.00884004	7.99057	2.16811	10.7936	0.0101532	-36.6093	74.6238	2.88889	2.68512	0.000407862	0.00367076	15.9811	BRESU_RS08625	Bresu_1743		1	0	CCNA_02041	0	0
288	0.176153	13	2-amino-4-hydroxy-6- hydroxymethyldihydropteridine diphosphokinase	COG0801	8e-44	PF01288	6.8e-25	11	30	[5.4223517, 5.164135, 5.40419535, 7.752333, 6.2583202, 8.633222000000002, 8.7857685, 5.8026589, 5.164135, 5.164135, 5.164135]	[6.0973196, 5.164135, 5.5805597, 8.669559, 8.0946, 10.793594, 9.389644, 6.7327847, 5.164135, 5.164135, 5.164135]	[3, 2, 2, 2, 5, 6, 2, 3, 1, 1, 3]	[216.66666666666666, 46.5, 56.0, 194.0, 155.0, 109.33333333333333, 52.0, 164.0, 248.0, 29.0, 104.0]	6.24685	1.37126	0.00970145	6.91042	1.916	10.7936	0.010732	-75.0455	71.9017	2.72727	1.48268	0.000385045	0.00423549	15.9471	BRESU_RS12490	Bresu_2510	folK	0	0	CCNA_01620	0	0
93	0.231666	13	recombinase RecA	COG0468	5.2e-148	PF00154 | PF08423	1.4e-141 | 2.1e-12	9	23	[7.330164249999999, 8.553201666666666, 10.247735, 6.987776666666666, 8.553201666666666, 9.509552, 5.164135, 6.000256866666667, 7.752333]	[9.186318, 10.793594, 10.793594, 9.186318, 10.793594, 9.509552, 5.164135, 6.8978505, 8.669559]	[4, 3, 2, 3, 3, 1, 2, 3, 2]	[69.25, 116.66666666666667, 162.0, 122.33333333333333, 131.0, 27.0, 274.0, 73.33333333333333, 230.0]	7.78871	1.53178	0.0098967	8.99939	1.80192	10.7936	0.0114351	-66.0463	74.0627	2.55556	0.831479	0.000360801	0.00324721	15.922	BRESU_RS05855	Bresu_1178	recA	0	1	CCNA_01141	0	0
1083	0.117162	11	kinase/pyrophosphorylase	COG1806	2.6e-97	PF03618	2e-91	9	24	[6.221557566666665, 5.689425725000001, 8.06941156, 5.40419535, 6.8525328000000005, 5.1255083, 5.164135, 6.43763115, 6.578264175000001]	[7.6977477, 6.9550147, 10.793594, 5.5805597, 7.9022756, 5.1255083, 5.164135, 7.7823677, 8.669559]	[3, 4, 5, 2, 2, 1, 1, 2, 4]	[190.0, 160.0, 120.8, 236.0, 223.0, 34.0, 260.0, 236.0, 111.0]	6.17141	0.89658	0.00784169	7.29675	1.73846	10.7936	0.0092716	-25.4667	70.1852	2.66667	1.33333	0.000376488	0.00338839	15.9202	BRESU_RS01815	Bresu_0361		0	0	CCNA_00001	0	0
405	0.15801	13	leucyl aminopeptidase	COG0260	2.4e-171	PF00883 | PF02789	2.5e-124 | 2.5e-23	9	27	[6.458234000000001, 6.777357333333334, 5.7420401666666665, 5.164135, 6.8978505, 10.247735, 5.164135, 6.48371106, 6.889600333333334]	[8.669559, 7.926826, 6.8978505, 5.164135, 6.8978505, 10.793594, 5.164135, 9.509552, 7.926826]	[4, 6, 3, 2, 1, 2, 1, 5, 3]	[204.5, 150.66666666666666, 179.66666666666666, 258.0, 98.0, 116.0, 103.0, 103.4, 262.6666666666667]	6.6472	1.42918	0.00844625	7.66115	1.76454	10.7936	0.00973462	-36.0111	62.0823	3	1.63299	0.000423549	0.00381194	15.9116	BRESU_RS12840	Bresu_2579		0	0	CCNA_01763	0	0
274	0.179001	13	UvrD-helicase domain-containing protein	COG0210	1.1e-263	PF00580 | PF13361	1.6e-78 | 3.6e-61	11	26	[5.164135, 7.752333, 5.164135, 7.578557566666667, 8.47005815, 9.516751750000001, 5.164135, 6.36769355, 5.164135, 6.6590020333333335, 7.578557566666667]	[5.164135, 7.926826, 5.164135, 10.481363, 9.821783, 10.793594, 5.164135, 8.357327, 5.164135, 8.874086, 10.481363]	[1, 2, 1, 3, 2, 4, 1, 4, 2, 3, 3]	[148.0, 223.0, 178.0, 133.0, 221.0, 240.5, 92.0, 235.25, 46.5, 147.0, 90.33333333333333]	6.77995	1.45213	0.0105294	7.94481	2.26574	10.7936	0.0123384	-40.4924	62.9255	2.36364	1.06794	0.000333706	0.00367076	15.8896	BRESU_RS10745	Bresu_2166		0	0	CCNA_01596	0	0
558	0.141518	13	4-hydroxythreonine-4-phosphate dehydrogenase PdxA	COG1995	1.2e-108	PF04166	1.8e-93	12	31	[6.889600333333334, 7.28233362, 6.437631199999999, 5.164135, 5.164135, 5.974656100000001, 5.164135, 5.164135, 7.752333, 5.164135, 5.968308840000001, 5.164135]	[8.669559, 9.509552, 7.869662, 5.164135, 5.164135, 6.9550147, 5.164135, 5.164135, 8.669559, 5.164135, 7.2656083, 5.164135]	[3, 5, 4, 2, 2, 2, 2, 1, 2, 1, 5, 2]	[170.66666666666666, 196.2, 165.5, 270.0, 84.5, 38.0, 75.0, 189.0, 15.0, 190.0, 99.0, 155.5]	5.94081	0.905979	0.0100649	6.66031	1.6212	9.50955	0.0112839	-62.6361	71.7183	2.58333	1.32025	0.000364723	0.00437668	15.8823	BRESU_RS12865	Bresu_2584	pdxA	0	0	CCNA_01758	0	0
797	0.129823	12	leucyl/phenylalanyl-tRNA--protein transferase	COG2360	1.5e-81	PF03588	1.2e-66	10	27	[5.164135, 6.458234000000001, 5.164135, 7.508257, 5.4834625, 8.874086, 5.164135, 7.752333, 5.164135, 7.159774033333334]	[5.164135, 8.669559, 5.164135, 9.821783, 5.80279, 8.874086, 5.164135, 8.669559, 5.164135, 7.926826]	[1, 4, 4, 5, 2, 1, 1, 2, 1, 6]	[23.0, 128.25, 190.5, 166.2, 219.0, 275.0, 248.0, 161.0, 3.0, 71.0]	6.38927	1.29256	0.00902057	7.04211	1.81123	9.82178	0.00994228	-51.505	87.4317	2.7	1.79165	0.000381194	0.00381194	15.8448	BRESU_RS10935	Bresu_2204		0	0	CCNA_01962	0	0
282	0.191913	12	crossover junction endodeoxyribonuclease RuvC	COG0817	2.7e-57	PF02075	1.1e-43	9	24	[7.323802349999999, 6.400785333333334, 6.858668333333334, 5.164135, 7.766277616666667, 5.164135, 8.553201666666666, 6.8978505, 5.164135]	[7.869662, 8.874086, 10.793594, 5.164135, 10.481363, 5.164135, 10.793594, 6.8978505, 5.164135]	[2, 3, 6, 1, 6, 1, 3, 1, 1]	[198.0, 243.0, 253.33333333333334, 2.0, 218.16666666666666, 139.0, 178.66666666666666, 171.0, 139.0]	6.58811	1.15846	0.00837117	7.91139	2.30499	10.7936	0.0100526	-28.6481	71.1674	2.66667	1.94365	0.000376488	0.00338839	15.8228	BRESU_RS15915	Bresu_3186	ruvC	0	0	CCNA_03346	0	0
375	0.19268	11	M23 family metallopeptidase	COG0739	1.5e-45	PF01551	3e-33	6	23	[6.938688666666667, 6.013132433333333, 5.164135, 5.164135, 8.874086, 7.454819254545455]	[8.0946, 7.7823677, 5.164135, 5.164135, 8.874086, 9.821783]	[6, 3, 1, 1, 1, 11]	[104.83333333333333, 218.33333333333334, 179.0, 111.0, 280.0, 127.0909090909091]	6.6015	1.32191	0.00559212	7.48352	1.76177	9.82178	0.00633928	-29.9571	63.3587	3.83333	3.67045	0.000541202	0.00324721	15.6474	BRESU_RS10855	Bresu_2188		0	0	CCNA_01948	0	0
51	0.270038	13	30S ribosomal protein S15	COG0184	1.1e-22	PF00312	3.9e-29	11	28	[5.164135, 5.164135, 8.436249333333333, 7.752333, 6.760731, 7.99478865, 5.164135, 5.164135, 6.53186625, 5.164135, 6.889600333333334]	[5.164135, 5.164135, 9.509552, 7.926826, 8.357327, 10.793594, 5.164135, 5.164135, 9.186318, 5.164135, 7.926826]	[3, 1, 3, 2, 2, 4, 1, 3, 4, 2, 3]	[124.66666666666667, 109.0, 55.0, 85.0, 74.0, 93.25, 116.0, 38.0, 116.75, 68.5, 142.33333333333334]	6.38057	1.22617	0.00990911	7.22919	2.02941	10.7936	0.011227	-107.045	30.5702	2.54545	0.987525	0.000359375	0.00395313	15.5706	BRESU_RS01080	Bresu_0215	rpsO	0	0	CCNA_00034	0	0
503	0.159785	12	histone deacetylase family protein	COG0123	3.2e-94	PF00850	6.3e-87	8	25	[6.486504260000001, 5.800883075, 6.989051433333333, 7.32380235, 5.164135, 6.889600333333334, 6.645055466666666, 5.164135]	[9.821783, 7.7823677, 7.869662, 7.869662, 5.164135, 8.669559, 7.3855157, 5.164135]	[5, 4, 3, 4, 1, 3, 3, 2]	[188.8, 247.25, 173.33333333333334, 190.5, 295.0, 195.33333333333334, 146.0, 216.0]	6.3079	0.778896	0.00712455	7.46585	1.50116	9.82178	0.00843242	6.52708	43.3551	3.125	1.16592	0.000441197	0.00352958	15.5539	BRESU_RS13950	Bresu_2796		0	0	CCNA_02153	0	0
76	0.262605	12	histidine kinase	COG3920	1.4e-30	PF07536	9.9e-21	11	24	[5.164135, 5.164135, 8.357327, 6.889600333333334, 7.6977477, 5.551460049999999, 7.7532219666666675, 10.247735, 5.164135, 7.3855157, 7.580689340000001]	[5.164135, 5.164135, 8.357327, 8.669559, 7.6977477, 6.0973196, 9.821783, 10.793594, 5.164135, 7.3855157, 10.793594]	[1, 1, 1, 6, 1, 2, 3, 2, 1, 1, 5]	[24.0, 148.0, 37.0, 93.5, 103.0, 134.0, 72.0, 55.0, 291.0, 192.0, 116.0]	6.99597	1.54189	0.0108648	7.73717	2.06615	10.7936	0.0120159	-84.9545	73.0978	2.18182	1.69589	0.000308036	0.00338839	15.4743	BRESU_RS11785	Bresu_2373		0	0	CCNA_02546	0	0
986	0.105646	13	ATP-dependent DNA helicase RecG	COG1200	5.5e-250	PF00271 | PF00270	1.5e-21 | 1.5e-17	11	30	[5.164135, 5.485812450000001, 7.368083766666667, 5.549273199999999, 5.164135, 6.658915, 5.828463480000001, 6.987776666666666, 5.164135, 5.164135, 5.164135]	[5.164135, 6.3195496, 9.821783, 6.3195496, 5.164135, 8.357327, 7.7823677, 9.186318, 5.164135, 5.164135, 5.164135]	[1, 6, 3, 3, 1, 5, 5, 3, 1, 1, 1]	[299.0, 163.16666666666666, 96.33333333333333, 122.0, 197.0, 156.6, 118.0, 159.33333333333334, 127.0, 19.0, 162.0]	5.79082	0.785697	0.00899322	6.6916	1.7037	9.82178	0.0103921	-52.7788	65.4712	2.72727	1.81363	0.000385045	0.00423549	15.4421	BRESU_RS09570	Bresu_1929	recG	0	0	CCNA_01504	0	0
139	0.254367	11	MFS transporter	COG0477	8.8e-55	PF05977 | PF07690	1e-189 | 1.2e-30	8	23	[6.889600333333334, 5.164135, 7.752333, 5.164135, 7.2935992, 6.290366650000001, 5.164135, 7.48187194]	[8.669559, 5.164135, 7.926826, 5.164135, 9.186318, 7.2656083, 5.164135, 10.481363]	[3, 1, 2, 2, 5, 4, 1, 5]	[74.66666666666667, 294.0, 41.0, 195.0, 82.8, 133.5, 51.0, 172.4]	6.40002	1.03872	0.0072286	7.37776	1.9231	10.4814	0.00833292	-69.4542	80.9168	2.875	1.53603	0.000405901	0.00324721	15.4262	BRESU_RS03135	Bresu_0627		0	0		0	0
519	0.146	13	SsrA-binding protein SmpB	COG0691	3.4e-60	PF01668	3e-56	10	28	[6.987776666666666, 5.164135, 7.6182205, 5.319065020000001, 7.8995975000000005, 6.27273962, 5.164135, 5.80279, 8.357327, 5.164135]	[9.186318, 5.164135, 9.509552, 6.0973196, 9.186318, 7.7823677, 5.164135, 5.80279, 8.357327, 5.164135]	[3, 2, 4, 5, 2, 5, 2, 1, 1, 3]	[242.33333333333334, 230.5, 265.0, 74.6, 268.0, 133.6, 49.5, 281.0, 279.0, 163.33333333333334]	6.37499	1.18434	0.00900041	7.14144	1.74561	9.50955	0.0100825	-1.31333	82.7556	2.8	1.4	0.000395313	0.00395313	15.3816	BRESU_RS12510	Bresu_2514	smpB	0	0	CCNA_01254	0	0
644	0.132898	13	excinuclease ABC subunit UvrB	COG0556	0	PF17757 | PF12344	1.8e-31 | 1.2e-20	9	25	[7.2670283, 10.247735, 7.3855157, 7.714607600000001, 5.164135, 5.8026589, 7.23861198, 5.164135, 6.486504260000001]	[8.214507, 10.793594, 7.3855157, 10.793594, 5.164135, 6.7327847, 7.869662, 5.164135, 9.821783]	[2, 2, 1, 4, 1, 3, 5, 2, 5]	[151.0, 59.0, 58.0, 65.0, 282.0, 193.0, 189.6, 258.5, 218.8]	6.94121	1.48108	0.00881984	7.9933	2.02916	10.7936	0.0101567	-36.1222	81.3665	2.77778	1.47406	0.000392175	0.00352958	15.3717	BRESU_RS04740	Bresu_0952	uvrB	0	0	CCNA_03076	0	0
50	0.273685	13	PAS domain-containing protein	COG5002	4.4e-92	PF02518 | PF00512	2.6e-20 | 6.9e-17	8	24	[9.516751750000001, 6.3195496, 6.04833795, 6.64990686, 5.164135, 7.460310075000001, 8.553201666666666, 8.627913325000002]	[10.793594, 6.3195496, 6.8978505, 7.926826, 5.164135, 8.874086, 10.793594, 9.821783]	[4, 1, 2, 5, 1, 4, 3, 4]	[154.0, 63.0, 84.0, 95.2, 296.0, 228.25, 160.66666666666666, 135.5]	7.29251	1.40471	0.00823664	8.32393	1.96653	10.7936	0.00940158	-47.9229	73.0348	3	1.41421	0.000423549	0.00338839	15.3673	BRESU_RS08395	Bresu_1698		0	0	CCNA_00291	0	1
1220	0.0908979	13	50S ribosomal protein L21	COG0261	8.5e-51	PF00829	2.6e-41	11	29	[6.393439833333335, 5.4223517, 5.551460049999999, 5.164135, 6.889600333333334, 5.1255083, 5.500807699999999, 7.627588749999999, 5.769557600000001, 6.50899888, 7.008092250000001]	[7.2100825, 6.0973196, 6.0973196, 5.164135, 7.926826, 5.1255083, 5.80279, 8.357327, 7.7823677, 7.9022756, 7.2100825]	[3, 3, 2, 1, 3, 1, 2, 2, 5, 5, 2]	[77.33333333333333, 146.0, 287.0, 118.0, 76.33333333333333, 95.0, 112.0, 56.0, 82.6, 126.8, 100.0]	6.08741	0.80267	0.00945384	6.78873	1.11486	8.35733	0.010543	-83.903	59.3592	2.63636	1.29844	0.00037221	0.00409431	15.1441	BRESU_RS04690	Bresu_0940	rplU	0	0	CCNA_00321	0	0
896	0.112799	13	30S ribosomal protein S3	COG0092	9.4e-108	PF00189 | PF07650	4e-41 | 1.1e-20	10	26	[5.164135, 6.400785333333334, 6.098409325, 8.78576885, 5.164135, 6.3195496, 6.4309413499999994, 6.199414200000001, 5.7418423, 6.717587180000001]	[5.164135, 8.874086, 7.7823677, 10.481363, 5.164135, 6.3195496, 7.6977477, 7.926826, 6.3195496, 9.821783]	[1, 3, 4, 2, 1, 1, 2, 5, 2, 5]	[105.0, 129.66666666666666, 165.0, 44.0, 225.0, 260.0, 212.5, 212.8, 242.5, 111.6]	6.30226	0.965595	0.00889772	7.55515	1.73601	10.4814	0.0106666	-29.1933	67.2132	2.6	1.49666	0.000367076	0.00367076	15.1103	BRESU_RS07455	Bresu_1513	rpsC	0	0	CCNA_01312	0	0
159	0.243594	11	CBS domain-containing protein	COG1253	2.3e-82	PF00571 | PF03471	2.4e-18 | 1.5e-17	6	20	[7.453844675, 6.889600333333334, 7.935380400000001, 5.164135, 7.323802349999999, 6.458234000000001]	[9.389644, 7.926826, 10.793594, 5.164135, 7.869662, 8.669559]	[4, 3, 5, 2, 2, 4]	[227.0, 279.0, 175.8, 242.5, 180.0, 254.0]	6.87083	0.890857	0.00582027	8.30224	1.71756	10.7936	0.00703281	26.3833	37.6418	3.33333	1.10554	0.00047061	0.00282366	15.095			#N/A	0	0		0	0
302	0.188919	12	N-formylglutamate amidohydrolase	COG3741	6e-66	PF05013	2.1e-53	10	23	[6.974951750000001, 5.164135, 6.889600333333334, 8.874086, 7.578557333333333, 5.9149561, 5.164135, 5.164135, 7.8995975000000005, 8.78576885]	[9.389644, 5.164135, 8.669559, 8.874086, 9.389644, 7.2656083, 5.164135, 5.164135, 9.186318, 10.481363]	[4, 3, 3, 1, 3, 3, 1, 1, 2, 2]	[158.25, 124.66666666666667, 267.3333333333333, 25.0, 189.0, 246.0, 178.0, 299.0, 218.0, 42.0]	6.84099	1.37454	0.00965833	7.87486	1.92739	10.4814	0.011118	-25.275	86.0225	2.3	1.00499	0.000324721	0.00324721	15.0935	BRESU_RS03735	Bresu_0750		0	0	CCNA_00780	0	0
531	0.17139	11	lytic murein transglycosylase A protein	COG2821	3.1e-104	PF03562 | PF06725	3.5e-63 | 1.3e-22	8	21	[8.553201666666666, 5.164135, 5.164135, 8.069049285714287, 7.323802349999999, 6.29036665, 8.553201666666666, 5.164135]	[10.793594, 5.164135, 5.164135, 10.793594, 7.869662, 7.2656083, 10.793594, 5.164135]	[3, 1, 1, 7, 2, 2, 3, 2]	[31.333333333333332, 82.0, 211.0, 173.14285714285714, 239.0, 283.0, 32.333333333333336, 41.5]	6.78525	1.42822	0.00766371	7.87606	2.44878	10.7936	0.00889573	-63.3363	95.3724	2.625	1.79844	0.000370606	0.00296485	15.0361	BRESU_RS01780	Bresu_0354		0	0	CCNA_03856	0	0
253	0.182461	13	30S ribosomal protein S12	COG0048	1.7e-63	PF00164	1.2e-41	10	25	[7.8995975000000005, 5.164135, 6.974951750000001, 5.164135, 7.094982100000001, 7.008092250000001, 6.393439833333335, 5.164135, 8.357327, 9.000034000000001]	[9.186318, 5.164135, 9.389644, 5.164135, 10.481363, 7.2100825, 7.2100825, 5.164135, 8.357327, 10.793594]	[2, 1, 4, 2, 4, 2, 3, 2, 1, 4]	[1.0, 50.0, 184.0, 122.0, 69.0, 89.0, 99.66666666666667, 77.5, 191.0, 76.0]	6.82208	1.29707	0.00963163	7.81208	2.06031	10.7936	0.0110293	-104.083	54.8813	2.5	1.11803	0.000352958	0.00352958	15.0232	BRESU_RS08870	Bresu_1791		0	0	CCNA_03306	0	0
202	0.232397	11	exoribonuclease II protein	COG0557	9.1e-214	PF00773 | PF00575	1.3e-87 | 3.1e-11	8	24	[5.210035825, 6.291678075, 5.377019999999999, 6.35434422, 5.164135, 5.164135, 7.9022756, 8.11119555]	[5.3477383, 6.9550147, 5.80279, 7.926826, 5.164135, 5.164135, 7.9022756, 10.793594]	[4, 4, 3, 5, 1, 2, 1, 4]	[146.25, 190.75, 156.66666666666666, 163.4, 59.0, 41.5, 116.0, 185.0]	6.19685	1.1394	0.00699913	6.88206	1.83232	10.7936	0.00777305	-67.6792	52.2404	3	1.41421	0.000423549	0.00338839	15.0154	BRESU_RS07915	Bresu_1605	rnr	0	0	CCNA_02537	0	0
227	0.187713	13	(d)CMP kinase	COG0283	9.7e-71	PF02224	2.3e-56	10	26	[5.164135, 6.51389195, 5.164135, 6.889600333333334, 5.164135, 5.164135, 7.553340900000001, 7.102485333333334, 8.553201666666666, 6.013132433333333]	[5.164135, 7.9022756, 5.164135, 8.669559, 5.164135, 5.164135, 10.481363, 8.669559, 10.793594, 7.7823677]	[1, 2, 3, 3, 1, 1, 6, 3, 3, 3]	[16.0, 186.5, 138.66666666666666, 113.0, 48.0, 125.0, 146.0, 101.66666666666667, 192.0, 120.33333333333333]	6.32822	1.13667	0.00893438	7.49553	2.11041	10.7936	0.0105824	-81.2833	51.985	2.6	1.42829	0.000367076	0.00367076	14.9911	BRESU_RS03920	Bresu_0786		0	0	CCNA_03703	1	0
590	0.163966	11	cytochrome b561	COG3038	7.5e-44	PF01292 | PF04264	2.1e-31 | 5.6e-23	8	22	[5.5250641, 6.9859987, 7.751835825000001, 5.164135, 6.43763115, 5.164135, 6.760731, 5.164135]	[6.9550147, 10.481363, 10.793594, 5.164135, 7.7823677, 5.164135, 8.357327, 5.164135]	[5, 6, 4, 1, 2, 1, 2, 1]	[192.4, 84.5, 132.75, 179.0, 152.0, 221.0, 79.5, 119.0]	6.11921	0.936699	0.00691143	7.48276	2.1568	10.7936	0.00845151	-54.9812	47.4399	2.75	1.85405	0.000388254	0.00310603	14.9655	BRESU_RS12785	Bresu_2568		1	0	CCNA_03502	0	0
124	0.259781	11	autotransporter domain-containing protein	COG4625	1.9e-53	PF03797	1.7e-54	7	21	[6.889600333333334, 7.705935, 5.164135, 8.34268325, 7.64806774, 5.164135, 5.164135]	[8.669559, 10.793594, 5.164135, 9.389644, 10.481363, 5.164135, 5.164135]	[3, 4, 1, 4, 5, 1, 3]	[216.33333333333334, 83.0, 77.0, 87.5, 141.8, 244.0, 100.66666666666667]	6.58267	1.28871	0.00650553	7.83237	2.39852	10.7936	0.00774059	-64.2429	63.2923	3	1.41421	0.000423549	0.00296485	14.9527	BRESU_RS03780	Bresu_0759		0	1	CCNA_00260	1	0
512	0.158948	12	transcriptional regulator	COG1733	9.2e-31	PF01638	1.1e-23	10	23	[7.752333, 5.164135, 6.461986433333333, 6.4669066, 9.509552, 7.323802349999999, 5.164135, 7.752333, 5.164135, 7.1975750000000005]	[8.669559, 5.164135, 8.874086, 7.926826, 9.509552, 7.869662, 5.164135, 8.669559, 5.164135, 10.793594]	[2, 2, 3, 4, 1, 2, 1, 2, 1, 5]	[85.0, 188.0, 246.0, 165.0, 147.0, 188.0, 198.0, 54.0, 37.0, 232.4]	6.79569	1.33571	0.00959437	7.78052	1.88177	10.7936	0.0109848	-45.96	68.9047	2.3	1.26886	0.000324721	0.00324721	14.9127	BRESU_RS07105	Bresu_1442		0	0	CCNA_00682	0	0
342	0.181909	12	exodeoxyribonuclease III	COG0708	7.9e-70	PF03372	3e-19	9	27	[7.811380249999999, 5.164135, 6.086113625000001, 5.164135, 6.089620600000001, 5.4223517, 5.164135, 5.164135, 6.577767075000001]	[9.509552, 5.164135, 7.2100825, 5.164135, 6.9550147, 6.0973196, 5.164135, 5.164135, 9.186318]	[4, 4, 4, 2, 3, 3, 2, 1, 4]	[124.5, 164.25, 110.0, 135.0, 244.33333333333334, 104.33333333333333, 120.0, 255.0, 247.0]	5.84931	0.853382	0.00743241	6.62387	1.63799	9.50955	0.00841661	-32.8426	59.951	3	1.05409	0.000423549	0.00381194	14.9037	BRESU_RS05235	Bresu_1052	xth	0	0	CCNA_03821	0	0
922	0.110501	13	acetyl-CoA carboxylase biotin carboxylase subunit	COG0439	2.5e-212	PF02786 | PF00289	6.3e-76 | 8.4e-45	11	31	[7.6977477, 5.164135, 5.324175233333333, 7.323802349999999, 6.013132433333333, 5.164135, 5.164135, 5.164135, 5.164135, 6.1725742875, 5.164135]	[7.6977477, 5.164135, 5.5805597, 7.869662, 7.7823677, 5.164135, 5.164135, 5.164135, 5.164135, 8.669559, 5.164135]	[1, 3, 3, 2, 3, 2, 3, 2, 1, 8, 3]	[149.0, 216.0, 144.33333333333334, 92.0, 137.66666666666666, 184.5, 101.0, 238.0, 229.0, 140.25, 87.33333333333333]	5.7742	0.89202	0.00896742	6.23497	1.36322	8.66956	0.009683	-43.7197	51.4073	2.81818	1.79991	0.00039788	0.00437668	14.868	BRESU_RS10930	Bresu_2203	accC	0	0	CCNA_01961	0	0
376	0.16248	13	30S ribosomal protein S20	COG0268	2.9e-29	PF01649	1.2e-28	11	27	[5.14482165, 5.164135, 6.4309413499999994, 7.0191105, 7.0191105, 6.5910376, 5.164135, 5.4834625, 7.82596525, 5.551460049999999, 7.752333]	[5.164135, 5.164135, 7.6977477, 8.874086, 8.874086, 7.7823677, 5.164135, 5.80279, 9.186318, 6.0973196, 8.669559]	[2, 3, 2, 2, 2, 3, 1, 2, 4, 2, 4]	[163.0, 126.33333333333333, 70.5, 94.0, 72.0, 147.66666666666666, 20.0, 71.0, 153.5, 122.0, 218.0]	6.28605	0.986898	0.00976232	7.13424	1.59122	9.18632	0.0110796	-85.6364	52.9722	2.45455	0.890724	0.00034654	0.00381194	14.8173	BRESU_RS16650	Bresu_3337	rpsT	0	0	CCNA_00007	0	0
223	0.190612	13	primosomal protein N'	COG1198	1.5e-230	PF18074 | PF17764	6.6e-16 | 3.5e-14	8	26	[5.164135, 5.164135, 7.8995975000000005, 5.9204064, 5.164135, 7.696278325, 8.153712677777778, 5.164135]	[5.164135, 5.164135, 9.186318, 7.869662, 5.164135, 10.793594, 10.481363, 5.164135]	[2, 1, 2, 6, 1, 4, 9, 1]	[192.5, 241.0, 217.0, 143.5, 240.0, 101.0, 159.88888888888889, 106.0]	6.29082	1.28689	0.00710526	7.37343	2.3562	10.7936	0.00832804	-24.8889	52.5699	3.25	2.72718	0.000458845	0.00367076	14.7469	BRESU_RS02800	Bresu_0559		0	0	CCNA_00351	0	0
145	0.214263	13	6,7-dimethyl-8-ribityllumazine synthase	COG0054	2.2e-41	PF00885	5.5e-35	9	28	[5.4834625, 6.817096575000001, 5.164135000000001, 5.164135, 5.80279, 7.752333, 7.633859080000001, 5.704482400000001, 5.164135]	[5.80279, 9.821783, 5.164135, 5.164135, 5.80279, 8.669559, 8.874086, 6.9550147, 5.164135]	[2, 4, 6, 1, 1, 4, 5, 3, 2]	[73.0, 153.0, 159.33333333333334, 82.0, 299.0, 126.0, 223.0, 150.0, 126.0]	6.07627	0.991324	0.0077208	6.82427	1.7309	9.82178	0.00867124	-45.4074	65.9472	3.11111	1.66296	0.000439236	0.00395313	14.6984	BRESU_RS09350	Bresu_1888		0	0	CCNA_01421	0	0
62	0.254287	13	transcriptional repressor LexA	COG1974	1.3e-43	PF00717 | PF01726	2.9e-27 | 2e-15	7	23	[5.40419535, 7.752333, 6.437631199999999, 6.182398333333334, 7.705935, 5.164135, 10.247735]	[5.5805597, 8.669559, 7.869662, 9.186318, 10.793594, 5.164135, 10.793594]	[2, 2, 4, 6, 4, 1, 4]	[55.0, 189.0, 178.0, 136.33333333333334, 152.0, 261.0, 155.5]	6.98491	1.62623	0.00690306	8.29392	2.09667	10.7936	0.00819673	-39.0238	57.3569	3.28571	1.57791	0.000463887	0.00324721	14.6739	BRESU_RS10640	Bresu_2144	lexA	0	0	CCNA_01979	0	0
105	0.227172	13	GstR transcriptional regulator	COG0583	1e-67	PF03466 | PF00126	1.9e-41 | 3e-16	11	24	[6.030992749999999, 7.752333, 8.830938575000001, 8.766086666666666, 5.164135, 10.247735, 7.8995975000000005, 6.987776999999999, 5.164135, 6.29036665, 5.164135]	[6.8978505, 8.669559, 9.821783, 10.793594, 5.164135, 10.793594, 9.186318, 8.0946, 5.164135, 7.2656083, 5.164135]	[2, 2, 4, 3, 1, 2, 2, 3, 2, 2, 1]	[229.5, 223.0, 245.25, 13.333333333333334, 213.0, 109.0, 71.0, 174.0, 176.5, 15.0, 135.0]	7.11802	1.6458	0.0110544	7.91048	2.05789	10.7936	0.0122851	-54.1288	80.2447	2.18182	0.833196	0.000308036	0.00338839	14.604	BRESU_RS09035	Bresu_1823		0	0	CCNA_02437	1	0
78	0.239888	13	SAM-dependent methyltransferase	COG1565	7.7e-87	PF02636	1.4e-67	11	26	[7.249782766666667, 5.164135, 8.553201666666666, 5.25593665, 6.889600333333334, 6.974951925000001, 7.3855157, 7.2346934, 5.164135, 5.164135, 5.164135]	[8.874086, 5.164135, 10.793594, 5.3477383, 7.926826, 10.481363, 7.3855157, 8.669559, 5.164135, 5.164135, 5.164135]	[3, 1, 3, 2, 3, 4, 1, 5, 2, 1, 1]	[240.0, 290.0, 159.33333333333334, 181.5, 175.33333333333334, 90.25, 208.0, 99.4, 148.5, 111.0, 25.0]	6.38184	1.16819	0.00991109	7.28502	2.11352	10.7936	0.0113137	-42.8803	71.0353	2.36364	1.29844	0.000333706	0.00367076	14.57	BRESU_RS14125	Bresu_2831		0	0	CCNA_00524	0	0
310	0.187715	12	DUF2312 domain-containing protein	COG3750	1.3e-35	PF10073	1.7e-35	10	24	[5.164135, 6.889600333333334, 7.0191105, 5.164135, 8.78576885, 5.164135, 8.436249, 5.164135, 5.164135, 6.500454516666667]	[5.164135, 8.669559, 8.874086, 5.164135, 10.481363, 5.164135, 9.509552, 5.164135, 5.164135, 9.389644]	[2, 3, 2, 2, 2, 1, 3, 1, 2, 6]	[259.0, 162.33333333333334, 143.0, 209.5, 151.0, 264.0, 73.0, 258.0, 73.0, 176.5]	6.34519	1.34455	0.00895833	7.27449	2.157	10.4814	0.0102703	-23.0667	67.52	2.4	1.35647	0.000338839	0.00338839	14.549	BRESU_RS14905	Bresu_2982		0	0	CCNA_03428	0	0
57	0.262809	13	ABC transporter ATP-binding protein/permease	COG5265	9e-272	PF00664 | PF00005	4.9e-35 | 4.9e-33	11	25	[8.553201666666666, 5.164135, 5.9045952333333345, 7.38049075, 6.29036665, 8.785768675, 8.357327, 5.704482400000001, 5.164135, 6.43763115, 5.164135]	[10.793594, 5.164135, 7.3855157, 8.669559, 7.2656083, 10.481363, 8.357327, 6.9550147, 5.164135, 7.7823677, 5.164135]	[3, 1, 3, 4, 2, 4, 1, 3, 1, 2, 1]	[247.33333333333334, 114.0, 190.33333333333334, 211.25, 217.0, 36.0, 212.0, 124.33333333333333, 6.0, 145.0, 279.0]	6.62784	1.34416	0.0102931	7.56207	1.87351	10.7936	0.011744	-37.9773	81.9911	2.27273	1.13545	0.000320871	0.00352958	14.5424	BRESU_RS11890	Bresu_2394		0	0	CCNA_01374	0	0
256	0.197389	12	50S ribosomal protein L34	COG0230	5.6e-22	PF00468	2.4e-21	8	20	[6.4309413499999994, 8.47005815, 8.7857685, 5.164135, 7.791442333333333, 8.357327, 7.35250502, 7.453844875]	[7.6977477, 9.821783, 9.389644, 5.164135, 9.389644, 8.357327, 10.793594, 9.186318]	[2, 2, 2, 1, 3, 1, 5, 4]	[85.5, 231.0, 31.0, 211.0, 105.0, 120.0, 192.4, 131.0]	7.47575	1.11985	0.0084436	8.72502	1.59877	10.7936	0.00985461	-61.6375	63.8392	2.5	1.32288	0.000352958	0.00282366	14.5417	BRESU_RS03575	Bresu_0715	rpmH	0	0	CCNA_00808	0	0
225	0.204903	12	DNA-protecting protein DprA	COG0758	5.4e-106	PF02481 | PF17782	3.7e-76 | 3.7e-14	9	27	[10.247735, 5.164135, 5.164135, 5.164135, 7.2574140625, 6.8978505, 5.164135, 5.164135, 5.164135]	[10.793594, 5.164135, 5.164135, 5.164135, 9.389644, 6.8978505, 5.164135, 5.164135, 5.164135]	[2, 3, 3, 2, 8, 1, 1, 3, 4]	[252.0, 234.0, 201.66666666666666, 231.0, 92.25, 166.0, 47.0, 82.33333333333333, 197.0]	6.1542	1.64683	0.00781982	6.45177	2.04476	10.7936	0.00819792	-32.9722	70.7647	3	2	0.000423549	0.00381194	14.5165	BRESU_RS09070	Bresu_1830	dprA	0	0	CCNA_02529	0	0
595	0.137593	13	acetate--CoA ligase	COG0365	5.7e-261	PF00501 | PF13193	6.9e-96 | 7.6e-25	8	25	[5.164135, 6.889600333333334, 6.265258080000001, 5.164135, 9.000034, 6.119574966666666, 5.164135, 6.228532333333334]	[5.164135, 8.669559, 9.186318, 5.164135, 10.793594, 7.869662, 5.164135, 8.357327]	[1, 3, 5, 2, 4, 6, 1, 3]	[149.0, 176.0, 97.4, 194.5, 232.0, 137.83333333333334, 227.0, 136.33333333333334]	6.24943	1.20035	0.00705851	7.54611	2.00882	10.7936	0.00852306	-31.2417	44.1543	3.125	1.69097	0.000441197	0.00352958	14.5117	BRESU_RS14380	Bresu_2881	acs	0	0	CCNA_03696	0	0
312	0.173023	13	RNA polymerase-binding protein DksA	COG1734	7.3e-45	PF01258	2.2e-11	8	24	[6.817096575000001, 5.164135, 8.357327, 7.122186940000001, 7.323802349999999, 6.132511375, 5.164135, 7.52178346]	[9.821783, 5.164135, 8.357327, 9.186318, 7.869662, 7.2656083, 5.164135, 9.821783]	[4, 2, 1, 5, 2, 4, 1, 5]	[139.0, 238.0, 42.0, 173.8, 178.0, 137.5, 236.0, 97.2]	6.70037	1.06319	0.00756784	7.83134	1.75306	9.82178	0.00884523	-44.8125	62.2538	3	1.58114	0.000423549	0.00338839	14.4579	BRESU_RS12960	Bresu_2603	dksA	0	0	CCNA_02663	0	0
443	0.166588	12	DNA topoisomerase IV subunit B	COG0187	3e-247	PF00204 | PF00986	9.4e-46 | 5.8e-25	10	22	[5.901717900000001, 10.247735, 5.164135, 7.565682, 6.889600333333334, 6.3195496, 10.247735, 5.164135, 6.013132433333333, 5.80279]	[7.2100825, 10.793594, 5.164135, 10.481363, 8.669559, 6.3195496, 10.793594, 5.164135, 7.7823677, 5.80279]	[5, 2, 1, 3, 3, 1, 2, 1, 3, 1]	[161.8, 178.0, 289.0, 108.33333333333333, 120.33333333333333, 18.0, 179.0, 178.0, 72.66666666666667, 121.0]	6.93162	1.79439	0.00978628	7.81812	2.15152	10.7936	0.0110379	-57.3867	69.4156	2.2	1.249	0.000310603	0.00310603	14.3332	BRESU_RS09235	Bresu_1865	parE	1	1	CCNA_02052	1	1
54	0.265977	13	PhoH family protein	COG1702	2e-127	PF02562 | PF13604	5.2e-92 | 6e-11	9	27	[5.164135, 5.164135, 6.930780400000001, 7.234078950000001, 8.73957674, 5.164135, 5.164135, 5.164135, 5.164135]	[5.164135, 5.164135, 9.821783, 10.481363, 10.793594, 5.164135, 5.164135, 5.164135, 5.164135]	[1, 1, 5, 6, 5, 2, 2, 3, 2]	[34.0, 142.0, 199.6, 167.5, 98.8, 254.5, 266.5, 192.0, 144.0]	5.98769	1.25101	0.00760825	6.89795	2.46311	10.7936	0.00876487	-33.4556	68.9097	3	1.76383	0.000423549	0.00381194	14.3265	BRESU_RS01160	Bresu_0232		0	0	CCNA_00053	0	0
761	0.132346	12	cell division ATP-binding protein FtsE	COG2884	9.3e-81	PF00005 | PF13304	8.1e-31 | 4.1e-11	9	25	[5.324175233333333, 6.889600333333334, 5.589904999999999, 6.437631199999999, 5.4834625, 6.603913233333333, 5.164135, 5.164135, 8.111195575]	[5.5805597, 8.669559, 5.80279, 7.869662, 5.80279, 7.869662, 5.164135, 5.164135, 9.821783]	[3, 3, 3, 4, 2, 3, 2, 1, 4]	[211.33333333333334, 128.33333333333334, 80.0, 254.5, 136.5, 169.0, 126.5, 128.0, 63.5]	6.08535	0.944474	0.00773234	6.86056	1.62309	9.82178	0.00871736	-55.8148	56.5773	2.77778	0.916246	0.000392175	0.00352958	14.2928	BRESU_RS16475	Bresu_3301		0	0	CCNA_02299	1	1
433	0.154688	13	glutathione synthetase	COG0189	2.6e-41	PF02955 | PF02951	2.9e-75 | 2.8e-41	9	25	[5.164135, 5.164135, 7.721401, 7.21640165, 5.164135, 5.80279, 6.889600333333334, 7.008092250000001, 7.473320750000002]	[5.164135, 5.164135, 10.793594, 8.0946, 5.164135, 5.80279, 8.669559, 7.2100825, 10.793594]	[1, 1, 6, 4, 1, 1, 3, 2, 6]	[137.0, 266.0, 208.5, 139.25, 104.0, 263.0, 188.33333333333334, 208.0, 150.5]	6.40045	1.00625	0.00813271	7.42851	2.17828	10.7936	0.00943903	-15.0463	53.6301	2.77778	1.98762	0.000392175	0.00352958	14.2856	BRESU_RS02575	Bresu_0515	gshB	0	0	CCNA_00140	0	0
233	0.185959	13	bifunctional (p)ppGpp synthetase/guanosine-3',5'-bis(diphosphate) 3'-pyrophosphohydrolase	COG0317	1.1e-250	PF13328 | PF04607	1.5e-48 | 5.3e-37	12	29	[5.164135, 5.164135, 5.164135, 5.551460049999999, 7.899597999999999, 6.206143750000001, 5.164135, 5.551460049999999, 5.434308700000002, 6.889600333333334, 6.43763115, 5.164135]	[5.164135, 5.164135, 5.164135, 6.0973196, 8.0946, 7.2656083, 5.164135, 6.0973196, 6.9550147, 8.669559, 7.7823677, 5.164135]	[1, 2, 1, 2, 2, 4, 1, 2, 6, 3, 2, 3]	[288.0, 205.0, 230.0, 105.0, 97.0, 149.0, 164.0, 66.0, 114.5, 52.666666666666664, 39.0, 213.33333333333334]	5.81591	0.838795	0.00985329	6.39854	1.25203	8.66956	0.0108404	-56.375	74.7966	2.41667	1.38193	0.000341193	0.00409431	14.2737	BRESU_RS12480	Bresu_2507		0	0	CCNA_01622	0	0
226	0.204715	12	ribonuclease D	COG0349	1e-115	PF01612 | PF00570	4.5e-35 | 3.1e-10	7	21	[8.111195575, 6.603913233333333, 6.987776666666666, 7.2346934, 8.47005815, 6.29036665, 5.14482165]	[9.821783, 7.869662, 9.186318, 7.926826, 9.821783, 7.2656083, 5.164135]	[4, 3, 3, 5, 2, 2, 2]	[68.5, 230.33333333333334, 140.33333333333334, 224.8, 242.0, 56.0, 249.5]	6.97755	1.03852	0.00689578	8.15087	1.53482	9.82178	0.00805536	-26.9333	77.699	3	1.06904	0.000423549	0.00296485	14.264	BRESU_RS10990	Bresu_2215	rnd	0	0	CCNA_01776	1	0
1042	0.101956	13	bifunctional hydroxymethylpyrimidine kinase/phosphomethylpyrimidine kinase	COG0351	2.1e-94	PF08543 | PF00294	3.4e-88 | 8e-15	9	24	[5.32379875, 6.889600333333334, 7.1975750000000005, 6.074333533333333, 7.6977477, 6.289733533333333, 8.78576885, 5.164135, 5.164135]	[5.80279, 8.669559, 10.793594, 7.7823677, 7.6977477, 7.9022756, 10.481363, 5.164135, 5.164135]	[4, 3, 5, 3, 1, 3, 2, 2, 1]	[151.5, 186.0, 161.6, 200.33333333333334, 239.0, 189.66666666666666, 85.0, 144.5, 160.0]	6.50965	1.17732	0.00827147	7.71755	1.96503	10.7936	0.00980629	-31.3778	40.4075	2.66667	1.24722	0.000376488	0.00338839	14.2478	BRESU_RS04345	Bresu_0871	thiD	0	0	CCNA_03331	0	1
446	0.152732	13	CTP synthase	COG0504	4.5e-242	PF06418 | PF00117	1.8e-116 | 1.2e-51	7	23	[5.164135, 7.128842033333334, 5.164135, 7.752333, 8.2869426, 5.164135, 6.974951925000001]	[5.164135, 10.793594, 5.164135, 8.669559, 10.793594, 5.164135, 10.481363]	[2, 6, 1, 2, 7, 1, 4]	[114.0, 107.5, 263.0, 166.0, 132.71428571428572, 24.0, 150.75]	6.51935	1.23829	0.00644296	8.03293	2.57273	10.7936	0.0079388	-63.148	66.6468	3.28571	2.24972	0.000463887	0.00324721	14.2121	BRESU_RS10595	Bresu_2135		0	0	CCNA_01791	0	0
232	0.201533	12	P-II family nitrogen regulator	COG0347	2.4e-50	PF00543	1.7e-43	9	21	[5.164135, 8.357327, 7.899597999999999, 9.358896575, 6.760731, 7.578557333333333, 5.704482400000001, 5.164135, 7.86559875]	[5.164135, 8.357327, 8.0946, 10.793594, 8.357327, 9.389644, 6.9550147, 5.164135, 10.793594]	[1, 1, 2, 4, 2, 3, 3, 1, 4]	[123.0, 101.0, 92.0, 56.0, 251.5, 188.66666666666666, 192.66666666666666, 132.0, 85.5]	7.09483	1.4022	0.00901503	8.11882	1.96788	10.7936	0.0103162	-64.1852	59.2744	2.33333	1.1547	0.000329427	0.00296485	14.2079	BRESU_RS12690	Bresu_2549		0	0	CCNA_02046	0	0
299	0.174633	13	Hsp20 family protein	COG0071	2.8e-23	PF00011	2e-19	10	24	[8.357327, 5.704482400000001, 5.164135, 5.164135, 5.164135, 7.368083766666667, 6.974951925000001, 7.323802349999999, 7.368083766666667, 6.987776999999999]	[8.357327, 6.9550147, 5.164135, 5.164135, 5.164135, 9.821783, 10.481363, 7.869662, 9.821783, 8.0946]	[1, 3, 1, 1, 3, 3, 4, 2, 3, 3]	[115.0, 31.333333333333332, 218.0, 276.0, 67.66666666666667, 227.66666666666666, 171.5, 194.0, 227.66666666666666, 255.66666666666666]	6.55769	1.09782	0.00925835	7.68939	1.92879	10.4814	0.0108561	-21.55	77.5367	2.4	1.0198	0.000338839	0.00338839	14.1958	BRESU_RS03900	Bresu_0783		0	0		0	0
366	0.163746	13	tryptophan synthase subunit alpha	COG0159	3e-99	PF00290	3.6e-95	10	27	[5.164135, 6.6376652875, 5.800883075, 7.8995975000000005, 6.8978505, 5.164135, 5.4834625, 5.164135, 7.752333, 5.164135]	[5.164135, 9.821783, 7.7823677, 9.186318, 6.8978505, 5.164135, 5.80279, 5.164135, 7.926826, 5.164135]	[3, 8, 4, 2, 1, 1, 2, 1, 2, 3]	[161.0, 119.875, 134.5, 213.0, 208.0, 155.0, 145.0, 228.0, 62.0, 201.33333333333334]	6.11283	1.04239	0.00863029	6.80745	1.69612	9.82178	0.00961097	-37.2292	48.4602	2.7	2.0025	0.000381194	0.00381194	14.1385	BRESU_RS16075	Bresu_3221		0	0	CCNA_03657	0	0
336	0.168478	13	30S ribosomal protein S4	COG0522	9.6e-69	PF00163 | PF01479	3.1e-25 | 2.8e-17	11	25	[6.3195496, 5.164135, 5.164135, 8.553201666666666, 6.393439833333335, 7.453844875, 6.43763115, 10.247735, 7.048978099999999, 5.164135, 5.164135]	[6.3195496, 5.164135, 5.164135, 10.793594, 7.2100825, 9.186318, 7.7823677, 10.793594, 8.0946, 5.164135, 5.164135]	[1, 2, 1, 3, 3, 4, 2, 2, 3, 1, 3]	[68.0, 140.5, 23.0, 146.66666666666666, 77.0, 149.0, 256.0, 192.0, 162.66666666666666, 176.0, 133.33333333333334]	6.64645	1.54985	0.010322	7.34879	2.08944	10.7936	0.0114128	-61.4394	61.021	2.27273	0.962091	0.000320871	0.00352958	14.1323	BRESU_RS15595	Bresu_3122	rpsD	0	0		0	0
777	0.143799	11	TerC family protein	COG0861	7.5e-70	PF03741	5.8e-50	9	23	[5.1988254, 6.266109383333334, 5.164135, 5.164135, 5.164135, 6.987776666666666, 5.551460049999999, 5.164135, 6.614235260000001]	[5.1988254, 9.821783, 5.164135, 5.164135, 5.164135, 9.186318, 6.0973196, 5.164135, 9.821783]	[1, 6, 1, 3, 1, 3, 2, 1, 5]	[215.0, 151.0, 54.0, 94.33333333333333, 11.0, 59.666666666666664, 175.0, 221.0, 95.6]	5.69722	0.686088	0.00723916	6.75362	2.04666	9.82178	0.00858147	-80.3778	70.1918	2.55556	1.77082	0.000360801	0.00324721	14.1212	BRESU_RS00940	Bresu_0187		0	0		0	0
904	0.121732	12	DUF448 domain-containing protein	COG2740	2.5e-25	PF04296	1.5e-17	11	24	[7.222357125, 6.013132433333333, 7.368083766666667, 5.164135, 10.247735, 5.164135, 5.164135, 5.164135, 5.164135, 6.760731, 5.164135]	[9.821783, 7.7823677, 9.821783, 5.164135, 10.793594, 5.164135, 5.164135, 5.164135, 5.164135, 8.357327, 5.164135]	[4, 3, 3, 2, 2, 1, 1, 2, 3, 2, 1]	[165.0, 277.3333333333333, 221.0, 38.5, 130.0, 181.0, 140.0, 86.0, 92.0, 63.5, 125.0]	6.23608	1.52455	0.00968472	7.05106	2.1943	10.7936	0.0109504	-61.8788	67.0062	2.18182	0.935966	0.000308036	0.00338839	14.1021	BRESU_RS01110	Bresu_0222		0	0	CCNA_00042	0	0
404	0.158048	13	signal recognition particle protein	COG0541	6.3e-183	PF00448 | PF02978	2.1e-70 | 1.5e-30	10	24	[7.4175759999999995, 5.704482400000001, 5.164135, 5.80279, 9.509552, 6.20635228, 6.12192085, 6.889600333333334, 5.1988254, 7.705935]	[8.874086, 6.9550147, 5.164135, 5.80279, 9.509552, 8.669559, 6.7327847, 8.669559, 5.1988254, 10.793594]	[3, 3, 1, 1, 1, 5, 2, 3, 1, 4]	[112.0, 109.66666666666667, 295.0, 66.0, 4.0, 186.4, 212.0, 82.0, 9.0, 195.25]	6.57212	1.2759	0.00927872	7.63699	1.83957	10.7936	0.0107821	-72.8683	88.8593	2.4	1.35647	0.000338839	0.00338839	14.0991	BRESU_RS02940	Bresu_0588	ffh	0	0	CCNA_03768	0	0
211	0.228958	11	beta-phosphoglucomutase	COG0637	3e-48	PF13419 | PF00702	9e-22 | 8.9e-12	8	20	[5.164135, 8.47005815, 6.889600333333334, 7.935157660000002, 6.458234000000001, 5.164135, 6.8978505, 6.013132433333333]	[5.164135, 9.821783, 8.669559, 9.821783, 8.669559, 5.164135, 6.8978505, 7.7823677]	[1, 2, 3, 5, 4, 1, 1, 3]	[100.0, 3.0, 230.66666666666666, 128.0, 213.25, 164.0, 263.0, 233.66666666666666]	6.62404	1.11443	0.00748162	7.7489	1.74558	9.82178	0.00875211	-33.0521	81.2157	2.5	1.41421	0.000352958	0.00282366	14.0889	BRESU_RS07665	Bresu_1555		0	0		0	0
523	0.145494	13	DNA polymerase III subunit epsilon	COG0847	8.8e-47	PF00929	8.7e-35	10	25	[5.164135, 5.164135, 7.578557566666667, 8.78576885, 6.612788540000001, 5.164135, 7.9022756, 5.164135, 5.164135, 6.58252854]	[5.164135, 5.164135, 10.481363, 10.481363, 10.481363, 5.164135, 7.9022756, 5.164135, 5.164135, 7.926826]	[2, 3, 3, 2, 5, 1, 1, 1, 2, 5]	[178.0, 89.66666666666667, 196.0, 119.0, 110.8, 264.0, 16.0, 264.0, 194.5, 214.8]	6.32826	1.3039	0.00893443	7.30939	2.32223	10.4814	0.0103196	-35.3233	75.5056	2.5	1.43178	0.000352958	0.00352958	14.0565	BRESU_RS01795	Bresu_0357	dnaQ	0	0	CCNA_00005	1	0
476	0.150184	13	arginine--tRNA ligase	COG0018	9.1e-165	PF05746 | PF03485	7.3e-29 | 5e-20	11	28	[6.458234000000001, 5.164135, 7.008092250000001, 7.899597999999999, 6.458234000000001, 5.164135, 5.164135, 5.164135, 5.164135, 5.164135, 6.383096342857143]	[8.669559, 5.164135, 7.2100825, 8.0946, 8.669559, 5.164135, 5.164135, 5.164135, 5.164135, 5.164135, 8.0946]	[4, 2, 2, 2, 4, 1, 1, 1, 1, 3, 7]	[123.25, 122.0, 136.0, 287.0, 217.75, 65.0, 147.0, 147.0, 162.0, 118.33333333333333, 73.28571428571429]	5.92655	0.920678	0.00920402	6.52029	1.52871	8.66956	0.0101261	-54.671	59.612	2.54545	1.7768	0.000359375	0.00395313	14.0437	BRESU_RS13560	Bresu_2724	argS	0	0	CCNA_03469	0	0
169	0.22135	12	short chain dehydrogenase	COG1028	1.1e-48	PF00106 | PF13561	9.2e-32 | 3.6e-28	10	25	[5.4834625, 5.164135, 8.47005815, 7.62200125, 5.164135, 5.164135, 5.164135, 6.987776666666666, 5.569395550000001, 5.164135]	[5.80279, 5.164135, 9.821783, 9.389644, 5.164135, 5.164135, 5.164135, 9.186318, 6.9550147, 5.164135]	[2, 2, 2, 8, 1, 1, 1, 3, 4, 1]	[248.0, 143.0, 185.0, 136.375, 13.0, 238.0, 252.0, 199.0, 172.25, 243.0]	5.99534	1.16847	0.0084644	6.69762	1.89277	9.82178	0.00945591	-17.0375	69.757	2.5	2.06155	0.000352958	0.00352958	13.9534	BRESU_RS04580	Bresu_0918		0	0	CCNA_00422	1	0
107	0.226745	13	transcriptional repressor	COG0735	9.6e-38	PF01475	1.6e-32	10	24	[8.269050925, 5.164135, 5.164135, 5.1255083, 6.818492857142858, 7.8995975000000005, 8.874086, 5.8026589, 6.8978505, 7.752333]	[10.481363, 5.164135, 5.164135, 5.1255083, 9.186318, 9.186318, 8.874086, 6.7327847, 6.8978505, 8.669559]	[4, 2, 1, 1, 7, 2, 1, 3, 1, 2]	[267.0, 142.0, 170.0, 290.0, 228.71428571428572, 99.0, 290.0, 180.33333333333334, 290.0, 296.0]	6.77678	1.33159	0.00956768	7.54821	1.87911	10.4814	0.0106568	25.3048	68.759	2.4	1.8	0.000338839	0.00338839	13.9351	BRESU_RS01170	Bresu_0234		0	0	CCNA_00055	1	0
618	0.13572	13	UDP-N-acetylglucosamine 1-carboxyvinyltransferase	COG0766	1.3e-178	PF00275	4.9e-98	9	25	[7.899597999999999, 5.164135, 5.4223517, 6.43763115, 8.553201666666666, 5.164135, 5.3577975250000005, 7.398153000000001, 5.164135]	[8.0946, 5.164135, 6.0973196, 7.7823677, 10.793594, 5.164135, 6.0973196, 10.793594, 5.164135]	[2, 2, 3, 2, 3, 1, 4, 7, 1]	[33.0, 270.5, 97.33333333333333, 8.0, 58.333333333333336, 46.0, 97.5, 96.57142857142857, 249.0]	6.28457	1.26434	0.00798548	7.23902	2.1556	10.7936	0.00919825	-93.7513	87.2736	2.77778	1.74978	0.000392175	0.00352958	13.9212	BRESU_RS11150	Bresu_2247	murA	0	0	CCNA_02435	0	0
374	0.163257	13	excinuclease ABC subunit UvrA	COG0178	0	PF17760 | PF17755	7.9e-38 | 1e-36	10	23	[6.88992075, 7.323802349999999, 5.164135, 7.705935, 8.933439499999999, 5.80279, 5.40419535, 6.5332053000000005, 6.999340133333334, 6.5332053000000005]	[8.874086, 7.869662, 5.164135, 10.793594, 9.509552, 5.80279, 5.5805597, 7.9022756, 9.186318, 7.9022756]	[4, 2, 1, 4, 2, 1, 2, 2, 3, 2]	[161.75, 124.0, 66.0, 108.25, 126.0, 221.0, 268.0, 161.5, 16.333333333333332, 90.0]	6.729	1.06795	0.00950021	7.85852	1.75539	10.7936	0.0110949	-65.7167	69.486	2.3	1.00499	0.000324721	0.00324721	13.9035	BRESU_RS12990	Bresu_2609	uvrA	0	0	CCNA_02673	0	0
581	0.139308	13	histidinol-phosphatase	COG0483	1.9e-63	PF00459	2.4e-46	9	26	[7.752333, 5.974656100000001, 6.987776999999999, 5.164135, 5.3577975250000005, 5.4834625, 7.256532, 5.164135, 6.889600333333334]	[7.926826, 6.9550147, 8.0946, 5.164135, 6.0973196, 5.80279, 8.669559, 5.164135, 8.669559]	[2, 2, 3, 3, 4, 2, 4, 3, 3]	[218.0, 263.0, 63.0, 264.0, 83.75, 143.0, 151.25, 169.0, 147.0]	6.2256	0.944915	0.00791055	6.94933	1.3581	8.66956	0.00883015	-33.1111	66.8336	2.88889	0.737028	0.000407862	0.00367076	13.8987	BRESU_RS02870	Bresu_0573	hisN	0	0	CCNA_02335	0	0
1435	0.0869651	12	tRNA preQ1(34) S-adenosylmethionine ribosyltransferase-isomerase QueA	COG0809	1.1e-131	PF02547	2.3e-124	9	27	[5.164135, 6.458234000000001, 5.164135, 5.164135, 5.164135, 6.026867666666668, 5.164135, 5.164135, 5.983419110000001]	[5.164135, 8.669559, 5.164135, 5.164135, 5.164135, 8.669559, 5.164135, 5.164135, 7.2656083]	[1, 4, 1, 1, 2, 6, 1, 1, 10]	[285.0, 207.0, 80.0, 148.0, 114.0, 223.66666666666666, 246.0, 253.0, 137.7]	5.49481	0.483745	0.00698198	6.17662	1.48197	8.66956	0.0078483	-11.737	66.5838	3	2.98142	0.000423549	0.00381194	13.8974	BRESU_RS11690	Bresu_2355	queA	0	0	CCNA_01658	0	0
127	0.237065	12	NADH:ubiquinone oxidoreductase subunit NDUFA12	COG3761	9.1e-47	PF05071	1.2e-26	10	21	[6.413250219999999, 5.164135, 8.7857685, 5.962433000000001, 5.164135, 9.509552, 9.509552, 8.338072666666667, 8.874086, 5.4834625]	[8.0946, 5.164135, 9.389644, 8.357327, 5.164135, 9.509552, 9.509552, 9.509552, 8.874086, 5.80279]	[5, 1, 2, 4, 1, 1, 1, 3, 1, 2]	[191.6, 251.0, 110.0, 71.0, 120.0, 21.0, 68.0, 180.0, 43.0, 200.0]	7.32044	1.74705	0.0103352	7.93754	1.7476	9.50955	0.0112065	-74.44	72.7416	2.1	1.37477	0.000296485	0.00296485	13.8907	BRESU_RS10945	Bresu_2206		0	0	CCNA_01964	0	0
508	0.159102	12	VOC family protein	COG0346	2.2e-16	PF00903	3.8e-13	9	22	[5.6104743, 5.551460049999999, 7.459354249999999, 8.766086666666666, 5.164135, 6.458234000000001, 8.47005815, 7.752333, 5.164135]	[6.3195496, 6.0973196, 8.874086, 10.793594, 5.164135, 7.926826, 9.821783, 7.926826, 5.164135]	[3, 2, 4, 3, 1, 4, 2, 2, 1]	[209.66666666666666, 231.0, 164.75, 209.0, 180.0, 119.75, 245.0, 58.0, 184.0]	6.7107	1.34855	0.00852693	7.56536	1.90689	10.7936	0.00961291	-22.0926	55.0458	2.44444	1.06574	0.000345114	0.00310603	13.8698	BRESU_RS01275	Bresu_0255		0	0	CCNA_01375	0	0
220	0.208537	12	cytochrome c family protein	COG3474	6.6e-37			8	20	[5.164135, 9.509552, 7.752333, 7.5380675749999995, 7.8995975000000005, 6.987776666666666, 6.246055500000001, 6.889600333333334]	[5.164135, 9.509552, 7.926826, 9.389644, 9.186318, 9.186318, 8.214507, 7.926826]	[1, 1, 2, 4, 2, 3, 4, 3]	[46.0, 69.0, 239.0, 123.5, 10.0, 182.0, 112.25, 161.0]	7.24839	1.19479	0.0081868	8.31302	1.33882	9.50955	0.00938926	-82.1562	70.6206	2.5	1.11803	0.000352958	0.00282366	13.855	BRESU_RS02985	Bresu_0597		0	0		0	0
189	0.216308	12	flagellar basal body rod modification protein	COG1843	2e-31	PF03963	5.5e-24	7	23	[7.752333, 5.164135, 7.0025056333333335, 6.008672566666665, 6.1203905249999995, 5.324175233333333, 5.164135]	[7.926826, 5.164135, 10.793594, 7.6977477, 8.214507, 5.5805597, 5.164135]	[2, 1, 9, 3, 4, 3, 1]	[189.0, 117.0, 188.0, 143.0, 200.75, 192.66666666666666, 152.0]	6.07662	0.918325	0.00600541	7.22021	1.91343	10.7936	0.00713561	-31.0833	29.2724	3.28571	2.54751	0.000463887	0.00324721	13.8387	BRESU_RS07130	Bresu_1447		0	0	CCNA_00946	0	0
34	0.301686	13	alpha/beta hydrolase	COG0596 | COG2267	5.7e-27 | 1e-24	PF00561 | PF12146	6.4e-20 | 1e-11	10	25	[5.164135, 7.6116998250000005, 7.6480676, 6.760731, 7.752333, 5.164135, 6.889600333333334, 6.013132433333333, 5.164135, 5.40419535]	[5.164135, 9.389644, 9.389644, 8.357327, 7.926826, 5.164135, 7.926826, 7.7823677, 5.164135, 5.5805597]	[1, 4, 5, 2, 2, 2, 3, 3, 1, 2]	[19.0, 47.5, 175.6, 189.0, 18.0, 2.5, 135.0, 193.66666666666666, 85.0, 169.0]	6.35722	1.04545	0.00897532	7.18456	1.65465	9.38964	0.0101434	-96.5733	73.5193	2.5	1.20416	0.000352958	0.00352958	13.8165	BRESU_RS10560	Bresu_2128		0	0		0	0
311	0.204585	11	N-6 DNA methylase	COG4106 | COG0500	1.4e-17 | 6.1e-14	PF13649 | PF13847	1.5e-12 | 7.4e-12	8	20	[6.3195496, 5.164135, 7.323802349999999, 7.958315, 5.67353346, 8.78576885, 5.551460049999999, 7.3855157]	[6.3195496, 5.164135, 7.869662, 9.509552, 7.7823677, 10.481363, 6.0973196, 7.3855157]	[1, 1, 2, 6, 5, 2, 2, 1]	[41.0, 155.0, 49.0, 68.16666666666667, 185.6, 135.0, 235.0, 185.0]	6.77026	1.2057	0.00764677	7.57618	1.65556	10.4814	0.00855703	-68.2792	67.15	2.5	1.80278	0.000352958	0.00282366	13.7749	BRESU_RS11440	Bresu_2304		0	0	CCNA_02199	0	0
511	0.173422	11	DUF3035 domain-containing protein			PF11233	1e-29	8	20	[6.132511375, 9.789852000000002, 5.164135, 8.874086, 5.164135, 7.705935, 6.29036665, 5.164135]	[7.2656083, 10.793594, 5.164135, 8.874086, 5.164135, 10.793594, 7.2656083, 5.164135]	[4, 3, 3, 1, 1, 4, 2, 2]	[75.5, 148.0, 139.33333333333334, 170.0, 246.0, 247.25, 22.0, 93.5]	6.78564	1.68796	0.00766415	7.56061	2.23699	10.7936	0.00853945	-57.3021	74.0703	2.5	1.11803	0.000352958	0.00282366	13.7466	BRESU_RS11075	Bresu_2232		0	0	CCNA_00735	0	0
885	0.133607	11	alanine dehydrogenase	COG0686	8.3e-157	PF01262 | PF05222	4.3e-80 | 9e-47	9	21	[6.987776666666666, 6.4132500199999996, 5.164135, 5.164135, 5.551460049999999, 6.400785333333334, 6.3195496, 5.4834625, 7.0191105]	[9.186318, 9.186318, 5.164135, 5.164135, 6.0973196, 8.874086, 6.3195496, 5.80279, 8.874086]	[3, 5, 2, 1, 2, 3, 1, 2, 2]	[24.0, 80.4, 209.0, 41.0, 29.0, 189.66666666666666, 17.0, 245.5, 175.0]	6.05596	0.690005	0.007695	7.18542	1.69072	9.18632	0.00913013	-87.7148	86.2356	2.33333	1.1547	0.000329427	0.00296485	13.7176	BRESU_RS00855	Bresu_0170	ald	0	0	CCNA_03689	0	0
164	0.242773	11	tRNA-binding protein	COG0073	7.3e-24	PF01588	6.2e-15	7	20	[6.327145200000001, 5.164135, 10.247735, 5.164135, 5.164135, 8.710101375, 5.974656100000001]	[8.669559, 5.164135, 10.793594, 5.164135, 5.164135, 10.793594, 6.9550147]	[5, 1, 2, 1, 1, 8, 2]	[105.4, 118.0, 165.0, 96.0, 215.0, 117.75, 143.0]	6.67886	1.86569	0.0066006	7.52917	2.38217	10.7936	0.00744094	-62.8357	38.387	2.85714	2.47436	0.00040338	0.00282366	13.6894	BRESU_RS13935	Bresu_2793		0	0		0	0
271	0.179303	13	Y-family DNA polymerase	COG0389	5e-82	PF00817 | PF11799	1.3e-37 | 1.4e-13	11	26	[8.553201666666666, 7.752333, 7.1169869, 6.43763115, 6.5332053000000005, 5.164135, 5.164135, 5.164135, 5.164135, 5.2366233, 5.164135]	[10.793594, 8.669559, 8.669559, 7.7823677, 7.9022756, 5.164135, 5.164135, 5.164135, 5.164135, 5.3477383, 5.164135]	[3, 2, 6, 2, 2, 4, 1, 2, 1, 2, 1]	[192.33333333333334, 11.0, 118.33333333333333, 165.0, 74.5, 153.25, 271.0, 145.0, 80.0, 93.0, 43.0]	6.13188	1.17542	0.00952289	6.81689	1.92131	10.7936	0.0105867	-77.5985	70.0242	2.36364	1.43164	0.000333706	0.00367076	13.6338	BRESU_RS11795	Bresu_2375		0	0	CCNA_02550	0	0
915	0.111064	13	glycine cleavage system aminomethyltransferase GcvT	COG0404	1e-122	PF01571 | PF08669	1.1e-84 | 2.9e-20	11	27	[7.094982075000001, 5.324175233333333, 5.164135, 5.3357387, 5.324175233333333, 8.7857685, 6.43763115, 5.4834625, 5.164135, 5.483552799999999, 6.4449426333333335]	[8.669559, 5.5805597, 5.164135, 5.5805597, 5.5805597, 9.389644, 7.7823677, 5.80279, 5.164135, 6.0973196, 7.3855157]	[4, 3, 1, 3, 3, 2, 2, 2, 1, 3, 3]	[228.0, 159.0, 233.0, 61.333333333333336, 64.66666666666667, 215.0, 116.0, 122.0, 160.0, 127.33333333333333, 141.0]	6.00388	1.07172	0.00932411	6.56338	1.42046	9.38964	0.010193	-52.0606	56.4162	2.45455	0.890724	0.00034654	0.00381194	13.6316	BRESU_RS13530	Bresu_2718	gcvT	0	0	CCNA_03465	1	0
468	0.163222	12	NADPH-dependent 7-cyano-7-deazaguanine reductase QueF	COG0780	7.2e-44	PF14489	3.9e-30	10	23	[7.752333, 6.53186625, 5.164135, 7.705935, 5.164135, 7.752333, 5.164135, 5.164135, 5.164135, 7.3802123]	[7.926826, 9.186318, 5.164135, 10.793594, 5.164135, 7.926826, 5.164135, 5.164135, 5.164135, 9.389644]	[2, 4, 2, 4, 1, 2, 1, 2, 1, 4]	[83.0, 159.0, 155.0, 104.5, 58.0, 298.0, 156.0, 71.0, 230.0, 221.5]	6.29434	1.17756	0.00888654	7.10439	2.08189	10.7936	0.0100302	-46.4	73.9546	2.3	1.18743	0.000324721	0.00324721	13.6167	BRESU_RS07945	Bresu_1611	queF	0	0	CCNA_02737	0	0
347	0.166812	13	deoxyguanosinetriphosphate triphosphohydrolase	COG0232	3.1e-114	PF13286 | PF01966	3.7e-23 | 1.4e-14	10	24	[5.164135, 5.164135, 7.8995975000000005, 6.937127049999999, 5.164135, 10.247735, 7.122186860000001, 5.164135, 5.4834625, 8.47005815]	[5.164135, 5.164135, 9.186318, 8.0946, 5.164135, 10.793594, 9.389644, 5.164135, 5.80279, 9.821783]	[2, 1, 2, 4, 3, 2, 5, 1, 2, 2]	[121.5, 70.0, 59.0, 62.5, 89.0, 218.0, 160.6, 174.0, 164.0, 160.0]	6.68167	1.68241	0.00943339	7.37453	2.1807	10.7936	0.0104116	-72.14	52.5139	2.4	1.2	0.000338839	0.00338839	13.6145	BRESU_RS14940	Bresu_2989		0	0	CCNA_02087	0	0
1681	0.0846201	11	magnesium transporter	COG2239	2.8e-144	PF01769 | PF03448	9.7e-26 | 3.6e-24	10	22	[6.6380763400000005, 5.164135, 5.7418423, 5.164135, 5.324175233333333, 6.29036665, 6.3195496, 6.689321, 6.5332053000000005, 6.889600333333334]	[8.214507, 5.164135, 6.3195496, 5.164135, 5.5805597, 7.2656083, 6.3195496, 8.214507, 7.9022756, 7.926826]	[5, 1, 2, 1, 3, 2, 1, 2, 2, 3]	[142.0, 251.0, 54.0, 275.0, 126.33333333333333, 36.0, 212.0, 152.5, 197.5, 257.0]	6.07544	0.633106	0.0085775	6.80717	1.18336	8.21451	0.00961057	-29.6667	78.7929	2.2	1.16619	0.000310603	0.00310603	13.6143	BRESU_RS11910	Bresu_2397	mgtE	0	0	CCNA_02256	1	0
594	0.149219	12	GatB/YqeY domain-containing protein	COG1610	9.7e-44	PF09424	1.3e-42	10	23	[5.164135, 6.987776999999999, 6.43763115, 5.164135, 7.3541887, 5.164135, 8.874086, 5.164135, 5.40419535, 7.53806775]	[5.164135, 8.0946, 7.7823677, 5.164135, 9.509552, 5.164135, 8.874086, 5.164135, 5.5805597, 10.481363]	[3, 3, 2, 2, 2, 1, 1, 3, 2, 4]	[101.33333333333333, 241.0, 22.0, 143.5, 199.0, 277.0, 190.0, 174.33333333333334, 227.0, 198.0]	6.32525	1.25375	0.00893018	7.09791	1.9784	10.4814	0.010021	-22.6833	69.6913	2.3	0.9	0.000324721	0.00324721	13.6043			#N/A	0	0		0	0
432	0.154728	13	peroxiredoxin	COG0450	3.9e-66	PF00578 | PF08534	2.3e-32 | 9.4e-15	11	24	[5.9149561, 5.80279, 6.39521795, 6.43763115, 7.9022756, 5.164135, 6.3195496, 7.368083766666667, 6.43763115, 5.164135, 8.47005815]	[7.2656083, 5.80279, 8.0946, 7.7823677, 7.9022756, 5.164135, 6.3195496, 9.821783, 7.7823677, 5.164135, 9.821783]	[3, 1, 6, 2, 1, 1, 1, 3, 2, 2, 2]	[165.66666666666666, 209.0, 103.0, 278.0, 208.0, 58.0, 248.0, 17.666666666666668, 190.0, 95.5, 36.0]	6.48877	1.0022	0.0100772	7.35649	1.55128	9.82178	0.0114247	-53.7424	84.5715	2.18182	1.40248	0.000308036	0.00338839	13.5812	BRESU_RS03655	Bresu_0734		0	0		0	0
653	0.131966	13	integration host factor subunit beta	COG0776	5e-25	PF00216	2e-28	11	27	[5.164135, 6.27482535, 5.164135, 5.67353346, 5.164135, 7.8995975000000005, 5.164135, 7.2935994, 5.164135, 5.164135, 6.290035216666666]	[5.164135, 7.3855157, 5.164135, 7.7823677, 5.164135, 9.186318, 5.164135, 8.669559, 5.164135, 5.164135, 7.869662]	[2, 2, 1, 5, 1, 2, 1, 5, 1, 1, 6]	[244.5, 23.0, 212.0, 183.0, 276.0, 276.0, 276.0, 81.2, 127.0, 276.0, 155.16666666666666]	5.85604	0.929914	0.00909451	6.53438	1.56444	9.18632	0.010148	-6.37576	84.1274	2.45455	1.82725	0.00034654	0.00381194	13.5714	BRESU_RS03930	Bresu_0788		0	0	CCNA_03701	1	0
106	0.227046	13	UDP-N-acetylmuramoyl-L-alanyl-D-glutamate--2, 6-diaminopimelate ligase	COG0769	5.5e-144	PF08245 | PF02875	2.6e-45 | 4e-21	9	27	[5.164135, 5.164135, 5.377019999999999, 8.19012315, 7.705935, 5.164135, 5.40419535, 5.164135, 5.164135]	[5.164135, 5.164135, 5.80279, 10.793594, 10.793594, 5.164135, 5.5805597, 5.164135, 5.164135]	[2, 4, 3, 8, 4, 2, 2, 1, 1]	[129.5, 171.0, 160.33333333333334, 73.5, 222.5, 76.0, 261.0, 105.0, 222.0]	5.83311	1.13982	0.00741182	6.53236	2.288	10.7936	0.00830033	-42.1296	63.7051	3	2.0548	0.000423549	0.00381194	13.5672	BRESU_RS13875	Bresu_2781		0	0	CCNA_02642	0	0
329	0.184169	12	response regulator	COG4191	5.3e-79	PF00072 | PF02518	5.8e-22 | 2.6e-21	7	21	[7.9022756, 7.1975750000000005, 6.014284442857144, 5.8026589, 5.164135, 8.78576885, 5.164135]	[7.9022756, 10.793594, 7.926826, 6.7327847, 5.164135, 10.481363, 5.164135]	[1, 5, 7, 3, 1, 2, 2]	[145.0, 157.8, 113.14285714285714, 176.33333333333334, 59.0, 192.0, 89.5]	6.57583	1.30541	0.00649878	7.73787	2.1107	10.7936	0.0076472	-66.7463	44.5292	3	2.0702	0.000423549	0.00296485	13.5413	BRESU_RS15075	Bresu_3016		1	1	CCNA_01132	0	1
550	0.142213	13	imidazoleglycerol-phosphate dehydratase HisB	COG0131	5.7e-85	PF00475	9.3e-63	10	27	[5.2253361, 5.7418423, 5.164135, 6.987776999999999, 5.164135, 7.6480676, 5.14482165, 5.164135, 6.030992749999999, 6.760731]	[5.3477383, 6.3195496, 5.164135, 8.0946, 5.164135, 9.389644, 5.164135, 5.164135, 6.8978505, 8.357327]	[3, 2, 2, 3, 5, 5, 2, 1, 2, 2]	[69.66666666666667, 168.5, 75.5, 116.33333333333333, 166.8, 151.2, 195.5, 49.0, 80.0, 180.0]	5.9032	0.875893	0.00833432	6.50632	1.51653	9.38964	0.00918583	-74.75	50.7037	2.7	1.26886	0.000381194	0.00381194	13.5131	BRESU_RS05185	Bresu_1042	hisB	0	0	CCNA_03850	0	0
361	0.179056	12	BolA family transcriptional regulator	COG0271 | COG5007	1.2e-23 | 5.7e-20	PF01722	4.5e-15	10	23	[5.164135, 5.164135, 8.7739594, 5.164135, 7.134615500000001, 7.263805575000001, 5.164135, 5.164135, 5.164135, 7.752333]	[5.164135, 5.164135, 10.793594, 5.164135, 9.389644, 10.481363, 5.164135, 5.164135, 5.164135, 8.669559]	[1, 1, 5, 1, 4, 4, 2, 2, 1, 2]	[264.0, 147.0, 206.4, 92.0, 261.0, 196.25, 176.0, 118.0, 104.0, 94.0]	6.19095	1.32202	0.00874058	7.0319	2.34992	10.7936	0.00992785	-34.135	62.0041	2.3	1.41774	0.000324721	0.00324721	13.4778	BRESU_RS15560	Bresu_3115		0	0	CCNA_02589	0	1
153	0.24921	11	long-chain fatty acid--CoA ligase	COG1022	5.3e-165	PF00501	1.2e-82	7	20	[5.164135, 6.603913233333333, 8.436249, 6.402278216666667, 8.7857685, 5.4223517, 5.164135]	[5.164135, 7.869662, 9.509552, 8.669559, 9.389644, 6.0973196, 5.164135]	[1, 3, 3, 6, 2, 3, 2]	[279.0, 143.33333333333334, 160.33333333333334, 182.33333333333334, 131.0, 177.66666666666666, 134.5]	6.5684	1.39856	0.00649143	7.40914	1.77022	9.50955	0.00732232	-27.4048	47.2539	2.85714	1.45686	0.00040338	0.00282366	13.4712	BRESU_RS11740	Bresu_2364		0	0	CCNA_01807	0	0
813	0.128273	12	signal peptide protein	COG2911	2.2e-60	PF04357	5e-57	9	25	[5.7418423, 5.164135, 6.8267769, 5.164135, 5.164135, 7.752333, 5.164135, 6.889600333333334, 5.164135]	[6.3195496, 5.164135, 8.669559, 5.164135, 5.164135, 8.669559, 5.164135, 8.669559, 5.164135]	[2, 3, 6, 2, 1, 2, 3, 3, 3]	[166.0, 132.66666666666666, 138.33333333333334, 111.5, 73.0, 130.0, 136.66666666666666, 119.0, 98.33333333333333]	5.89236	0.942888	0.00748711	6.46099	1.60078	8.66956	0.00820964	-77.1667	25.0993	2.77778	1.31468	0.000392175	0.00352958	13.4604	BRESU_RS06665	Bresu_1347		0	0	CCNA_01676	0	0
728	0.124593	13	transcription termination factor Rho	COG1158	2.1e-215	PF07497 | PF00006	9e-31 | 3.4e-23	7	23	[5.7272508250000005, 5.164135, 8.065879500000001, 6.778578033333335, 6.43763115, 6.43763115, 5.901717900000001]	[7.2656083, 5.164135, 10.793594, 7.2100825, 7.7823677, 7.7823677, 7.2100825]	[4, 1, 6, 3, 2, 2, 5]	[193.0, 171.0, 103.0, 85.0, 208.0, 208.0, 132.8]	6.35897	0.856718	0.00628446	7.60118	1.54063	10.7936	0.0075121	-42.7429	46.8724	3.28571	1.66599	0.000463887	0.00324721	13.4482	BRESU_RS01835	Bresu_0365	rho	0	0	CCNA_03876	0	0
262	0.181352	13	quinone-dependent dihydroorotate dehydrogenase	COG0167	1e-101	PF01180	3.3e-87	6	22	[6.6860505, 5.164135, 6.760731, 6.889600333333334, 5.164135, 7.685409033333333]	[9.509552, 5.164135, 8.357327, 8.669559, 5.164135, 10.793594]	[6, 1, 2, 3, 1, 9]	[182.0, 122.0, 77.0, 137.66666666666666, 218.0, 94.55555555555556]	6.39168	0.927204	0.00541438	7.94305	2.11044	10.7936	0.00672855	-61.463	48.6463	3.66667	2.92499	0.000517671	0.00310603	13.4421	BRESU_RS04060	Bresu_0815		0	0	CCNA_00562	0	0
831	0.117474	13	riboflavin synthase	COG0307	2.4e-73	PF00677	9.2e-46	9	24	[6.289733433333333, 6.987776666666666, 8.78576885, 6.458234000000001, 5.164135, 5.164135, 7.38572175, 5.164135, 5.164135]	[8.357327, 9.186318, 10.481363, 7.926826, 5.164135, 5.164135, 8.874086, 5.164135, 5.164135]	[3, 3, 2, 4, 1, 2, 4, 3, 2]	[157.33333333333334, 53.333333333333336, 163.0, 67.25, 270.0, 187.5, 114.5, 146.33333333333334, 162.0]	6.28486	1.20253	0.00798585	7.27583	1.99751	10.4814	0.00924502	-53.1944	61.0527	2.66667	0.942809	0.000376488	0.00338839	13.4323	BRESU_RS09340	Bresu_1886		0	0	CCNA_00930	0	0
379	0.191436	11	HAD family phosphatase	COG1011	3.6e-28	PF13419	6.6e-13	8	20	[8.357327, 8.874086, 5.164135, 6.5332053000000005, 5.164135, 7.902439675, 5.164135, 6.308522833333334]	[8.357327, 8.874086, 5.164135, 7.9022756, 5.164135, 10.481363, 5.164135, 7.869662]	[1, 1, 2, 2, 1, 4, 3, 6]	[33.0, 80.0, 190.5, 115.0, 297.0, 129.75, 118.0, 98.66666666666667]	6.6835	1.42192	0.00754878	7.37214	1.87244	10.4814	0.00832657	-67.2604	74.7906	2.5	1.65831	0.000352958	0.00282366	13.4039	BRESU_RS05450	Bresu_1096		0	0	CCNA_00244	0	0
48	0.301376	12	formimidoylglutamate deiminase	COG0402	2.8e-58	PF01979	5.3e-29	9	19	[10.247735, 10.247735, 8.684204783333334, 9.509552, 7.899597999999999, 5.1988254, 9.509552, 5.164135, 5.551460049999999]	[10.793594, 10.793594, 10.793594, 9.509552, 8.0946, 5.1988254, 9.509552, 5.164135, 6.0973196]	[2, 2, 6, 1, 2, 1, 1, 2, 2]	[290.0, 181.0, 122.0, 27.0, 64.0, 68.0, 16.0, 196.5, 216.0]	8.00142	2.02826	0.010167	8.43942	2.25463	10.7936	0.0107235	-68.8333	89.3657	2.11111	1.44871	0.000298053	0.00268248	13.3624	BRESU_RS00740	Bresu_0147		0	0	CCNA_02050	1	0
319	0.171216	13	pyridoxal phosphate-dependent aminotransferase	COG0436	1.7e-131	PF00155	5.8e-78	9	23	[7.752333, 6.243968675, 5.164135, 6.8978505, 7.7069737400000005, 7.363187233333334, 5.164135, 6.3195496, 5.7418423]	[8.669559, 7.869662, 5.164135, 6.8978505, 10.481363, 10.793594, 5.164135, 6.3195496, 6.3195496]	[2, 4, 1, 1, 5, 6, 1, 1, 2]	[190.0, 74.25, 178.0, 221.0, 205.2, 193.66666666666666, 53.0, 90.0, 116.5]	6.48378	0.952664	0.0082386	7.51993	1.98044	10.7936	0.00955519	-53.1537	59.7761	2.55556	1.83249	0.000360801	0.00324721	13.3045	BRESU_RS11430	Bresu_2302		0	0	CCNA_01603	0	0
542	0.155007	12	septation protein IspZ	COG2917	1.3e-53	PF04279	4.7e-51	10	24	[5.164135, 5.164135, 5.551460049999999, 5.164135, 7.118900625, 8.78576885, 5.164135, 6.987776999999999, 5.164135, 5.164135]	[5.164135, 5.164135, 6.0973196, 5.164135, 10.793594, 10.481363, 5.164135, 8.0946, 5.164135, 5.164135]	[1, 1, 2, 2, 8, 2, 1, 3, 3, 1]	[8.0, 30.0, 286.0, 74.0, 163.75, 220.0, 223.0, 119.66666666666667, 98.0, 44.0]	5.94287	1.19786	0.00839033	6.64517	2.17916	10.7936	0.00938186	-73.3583	88.6894	2.4	2.00998	0.000338839	0.00338839	13.2903	BRESU_RS01625	Bresu_0324		0	0	CCNA_03792	0	0
301	0.17447	13	DNA polymerase III subunit alpha	COG0587	0	PF07733 | PF17657	2.4e-101 | 2e-60	9	22	[6.350320249999999, 6.612607333333333, 5.164135, 6.53186625, 8.7857685, 8.7857685, 5.164135, 5.164135, 10.247735]	[6.8978505, 9.509552, 5.164135, 9.186318, 9.389644, 9.389644, 5.164135, 5.164135, 10.793594]	[2, 3, 2, 4, 2, 2, 1, 4, 2]	[265.0, 212.33333333333334, 258.5, 232.0, 225.0, 268.0, 287.0, 103.5, 171.0]	6.9785	1.75828	0.00886721	7.851	2.12116	10.7936	0.00997586	24.7037	54.0598	2.44444	0.955814	0.000345114	0.00310603	13.2863	BRESU_RS12475	Bresu_2505	dnaE	0	0	CCNA_02003	0	1
236	0.185792	13	proton-translocating nicotinamide nucleotide transhydrogenase subunit protein	COG3288	9.5e-147	PF01262 | PF05222	7.8e-69 | 8.4e-41	7	21	[7.0191105, 7.127403599999999, 5.164135, 8.2328542, 6.987776666666666, 5.164135, 7.630090166666666]	[8.874086, 9.509552, 5.164135, 10.793594, 9.186318, 5.164135, 8.874086]	[2, 5, 1, 5, 3, 2, 3]	[81.0, 171.0, 224.0, 137.6, 67.33333333333333, 105.5, 90.33333333333333]	6.76079	1.08719	0.00668156	8.2237	2.02669	10.7936	0.00812733	-74.7476	51.9873	3	1.41421	0.000423549	0.00296485	13.2844	BRESU_RS14850	Bresu_2971		0	0	CCNA_03414	0	0
67	0.25005	13	DNA polymerase III subunit beta	COG0592	1.1e-125	PF02767 | PF00712	2.4e-43 | 5.3e-40	7	20	[6.760731, 5.164135, 7.2977991, 8.633422750000001, 7.8995975000000005, 8.218645679999998, 7.752333]	[8.357327, 5.164135, 7.6977477, 10.793594, 9.186318, 10.481363, 8.669559]	[2, 1, 2, 4, 2, 5, 4]	[195.5, 53.0, 127.0, 58.5, 289.0, 82.4, 215.0]	7.38952	1.06789	0.00730293	8.62143	1.74744	10.7936	0.00852041	-54.2286	83.1274	2.85714	1.35526	0.00040338	0.00282366	13.2637	BRESU_RS00015	Bresu_0002		0	0	CCNA_00155	0	0
500	0.159861	12	glutathione-disulfide reductase	COG1249	1.2e-129	PF07992 | PF02852	3.1e-60 | 4.3e-31	10	24	[5.164135, 5.164135, 6.25832, 5.569395550000001, 5.164135, 5.164135, 5.164135, 6.53186625, 5.164135, 6.486504260000001]	[5.164135, 5.164135, 9.186318, 6.9550147, 5.164135, 5.164135, 5.164135, 9.186318, 5.164135, 9.821783]	[1, 1, 5, 4, 1, 1, 1, 4, 1, 5]	[239.0, 245.0, 180.8, 123.5, 267.0, 291.0, 28.0, 78.5, 30.0, 139.6]	5.58309	0.567943	0.00788238	6.61342	1.90401	9.82178	0.00933704	-37.76	92.2893	2.4	1.74356	0.000338839	0.00338839	13.2268	BRESU_RS07745	Bresu_1570	gor	0	0	CCNA_02387	0	1
574	0.151195	12	sigma-70 family RNA polymerase sigma factor	COG1595	4.4e-16	PF08281	2.3e-12	12	23	[7.578557566666667, 5.80279, 5.164135, 5.164135, 6.5318665, 7.752333, 6.43763115, 5.164135, 6.689321, 6.9713449999999995, 5.164135, 6.3195496]	[10.481363, 5.80279, 5.164135, 5.164135, 8.0946, 7.926826, 7.7823677, 5.164135, 8.214507, 7.2100825, 5.164135, 6.3195496]	[3, 1, 2, 1, 4, 2, 2, 1, 2, 3, 1, 1]	[136.66666666666666, 116.0, 68.0, 180.0, 126.25, 20.0, 61.0, 215.0, 280.0, 47.666666666666664, 212.0, 288.0]	6.22833	0.902112	0.010552	6.87405	1.62008	10.4814	0.011646	-54.1181	85.9382	1.91667	0.953794	0.000270601	0.00324721	13.1753	BRESU_RS05800	Bresu_1167		0	0		0	0
1235	0.0902426	13	murein biosynthesis integral membrane protein MurJ	COG0728	7.7e-130	PF03023 | PF14667	4.4e-115 | 3.1e-19	10	25	[5.164135, 6.076848533333333, 5.974656100000001, 6.5332053000000005, 5.164135, 5.164135, 5.704482400000001, 5.164135, 5.9149561, 6.858668333333334]	[5.164135, 7.9022756, 6.9550147, 7.9022756, 5.164135, 5.164135, 6.9550147, 5.164135, 7.2656083, 10.793594]	[3, 3, 2, 2, 1, 1, 3, 1, 3, 6]	[79.66666666666667, 184.0, 152.0, 159.0, 214.0, 217.0, 18.333333333333332, 155.0, 250.66666666666666, 165.83333333333334]	5.77194	0.582862	0.008149	6.84303	1.71258	10.7936	0.00966121	-40.45	64.503	2.5	1.43178	0.000352958	0.00352958	13.1597	BRESU_RS01460	Bresu_0291	murJ	0	0	CCNA_00063	0	0
634	0.158389	11	holo-ACP synthase	COG0736	3.9e-39	PF01648	1e-17	10	21	[8.7857685, 5.164135, 5.164135, 6.8978505, 5.164135, 7.939565200000001, 5.164135, 5.164135, 5.164135, 7.705935]	[9.389644, 5.164135, 5.164135, 6.8978505, 5.164135, 10.793594, 5.164135, 5.164135, 5.164135, 10.793594]	[2, 1, 1, 1, 3, 5, 1, 1, 2, 4]	[286.0, 267.0, 82.0, 134.0, 264.0, 144.0, 249.0, 279.0, 148.0, 259.5]	6.23139	1.3746	0.00879767	6.88595	2.33658	10.7936	0.0097218	11.25	71.4266	2.1	1.37477	0.000296485	0.00296485	13.1459	BRESU_RS09760	Bresu_1966		0	0	CCNA_01627	1	0
313	0.172664	13	zinc-type alcohol dehydrogenase	COG1064	1.4e-121	PF08240 | PF00107	3.7e-24 | 9.3e-21	12	25	[5.164135, 5.164135, 6.29036665, 5.1988254, 7.352505000000001, 6.228532333333334, 5.164135, 5.974656100000001, 10.247735, 5.164135, 8.357327, 5.164135]	[5.164135, 5.164135, 7.2656083, 5.1988254, 9.186318, 8.357327, 5.164135, 6.9550147, 10.793594, 5.164135, 8.357327, 5.164135]	[1, 3, 2, 1, 5, 3, 1, 2, 2, 3, 1, 1]	[297.0, 151.66666666666666, 68.0, 123.0, 110.8, 78.0, 275.0, 274.0, 155.0, 164.33333333333334, 149.0, 5.0]	6.28922	1.54645	0.0106552	6.82789	1.88568	10.7936	0.0115678	-45.7667	85.5511	2.08333	1.18732	0.000294131	0.00352958	13.1306	BRESU_RS04095	Bresu_0822		0	0		0	0
85	0.238912	13	chromosome segregation protein SMC	COG1196	7e-77	PF02463 | PF13476	7.5e-59 | 4.5e-17	11	24	[7.752333, 5.164135, 7.953997666666666, 10.247735, 5.164135, 8.357327, 8.099933425, 5.7272508250000005, 5.164135, 5.164135, 5.164135]	[7.926826, 5.164135, 8.357327, 10.793594, 5.164135, 8.357327, 9.509552, 7.2656083, 5.164135, 5.164135, 5.164135]	[2, 1, 3, 2, 3, 1, 4, 4, 1, 1, 2]	[48.0, 251.0, 122.0, 69.0, 118.66666666666667, 39.0, 181.5, 183.5, 267.0, 131.0, 135.5]	6.72357	1.72436	0.0104418	7.09372	1.95538	10.7936	0.0110166	-59.4394	71.7619	2.18182	1.1134	0.000308036	0.00338839	13.0961	BRESU_RS13440	Bresu_2701	smc	0	0	CCNA_00377	0	0
497	0.174656	11	carbonic anhydrase	COG0288	1.7e-48	PF00484	1.7e-45	8	19	[8.285917, 6.889600333333334, 5.9149561, 6.53186625, 5.164135, 6.5332053000000005, 5.164135, 8.874086]	[8.357327, 8.669559, 7.2656083, 9.186318, 5.164135, 7.9022756, 5.164135, 8.874086]	[2, 3, 3, 4, 1, 2, 3, 1]	[81.5, 176.33333333333334, 140.66666666666666, 164.25, 122.0, 84.5, 143.0, 33.0]	6.66974	1.258	0.00753323	7.57293	1.49672	9.18632	0.00855336	-81.8438	45.2437	2.375	0.992157	0.00033531	0.00268248	13.0805	BRESU_RS05405	Bresu_1087		0	0	CCNA_03684	0	0
119	0.223281	13	50S ribosomal protein L10	COG0244	8.1e-40	PF00466	3.4e-25	8	25	[7.368083766666667, 5.164135, 5.164135, 8.357327, 6.51915671, 6.29036665, 5.164135, 5.164135]	[9.821783, 5.164135, 5.164135, 8.357327, 8.214507, 7.2656083, 5.164135, 5.164135]	[6, 2, 2, 1, 10, 2, 1, 1]	[181.5, 183.0, 155.0, 49.0, 155.0, 177.0, 230.0, 91.0]	6.14893	1.14016	0.00694501	6.78947	1.74919	9.82178	0.00766847	-47.3125	53.4842	3.125	3.01817	0.000441197	0.00352958	13.0567	BRESU_RS08945	Bresu_1805	rplJ	0	0	CCNA_00530	0	0
98	0.229069	13	alpha/beta hydrolase	COG2945	2.3e-75			10	22	[10.247735, 5.32379875, 5.164135, 5.164135, 7.590121033333333, 10.247735, 7.664121325, 5.3477383, 5.164135, 7.313498866666667]	[10.793594, 5.80279, 5.164135, 5.164135, 10.481363, 10.793594, 9.509552, 5.3477383, 5.164135, 8.874086]	[2, 4, 1, 1, 3, 2, 4, 1, 1, 3]	[131.0, 139.75, 179.0, 9.0, 16.0, 104.0, 140.75, 136.0, 179.0, 166.66666666666666]	6.92272	1.93841	0.00977371	7.70951	2.44853	10.7936	0.0108845	-79.8833	58.0778	2.2	1.16619	0.000310603	0.00310603	13.0469	BRESU_RS10830	Bresu_2183		0	0	CCNA_01943	0	0
824	0.139449	11	3-deoxy-manno-octulosonate cytidylyltransferase	COG1212	3.8e-85	PF02348 | PF12804	1.4e-40 | 5.5e-11	6	18	[5.164135, 7.752333, 7.5380675749999995, 6.889600333333334, 7.094982075000001, 6.246055500000001]	[5.164135, 7.926826, 9.389644, 7.926826, 9.186318, 8.214507]	[1, 2, 4, 3, 4, 4]	[193.0, 88.0, 123.5, 123.0, 148.5, 110.5]	6.78086	0.868661	0.00574406	7.96804	1.38029	9.38964	0.00674972	-68.9167	33.0144	3	1.1547	0.000423549	0.0025413	13.0386	BRESU_RS02980	Bresu_0596		0	0	CCNA_03029	0	0
135	0.234173	12	tRNA pseudouridine(55) synthase TruB	COG0130	1.5e-97	PF01509 | PF16198	8.6e-48 | 4.2e-11	6	18	[7.0191105, 5.164135, 7.368083766666667, 7.177930383333333, 6.612607333333333, 8.126250666666666]	[8.874086, 5.164135, 9.821783, 9.821783, 9.509552, 8.874086]	[2, 1, 3, 6, 3, 3]	[129.0, 155.0, 173.33333333333334, 144.66666666666666, 101.33333333333333, 111.0]	6.91135	0.904551	0.0058546	8.67757	1.61926	9.82178	0.00735076	-64.2778	24.8502	3	1.52753	0.000423549	0.0025413	13.0164	BRESU_RS01085	Bresu_0216	truB	0	0	CCNA_00035	0	0
596	0.137506	13	co-chaperone GroES	COG0234	4.8e-43	PF00166	5.3e-37	10	23	[6.3195496, 5.7418423, 6.228532333333334, 9.509552, 7.556178749999999, 5.164135, 5.164135, 7.6977477, 6.383096342857143, 6.86349455]	[6.3195496, 6.3195496, 8.357327, 9.509552, 8.214507, 5.164135, 5.164135, 7.6977477, 8.0946, 8.669559]	[1, 2, 3, 1, 2, 1, 1, 1, 7, 4]	[59.0, 234.0, 208.33333333333334, 174.0, 169.5, 68.0, 64.0, 73.0, 45.714285714285715, 143.0]	6.66283	1.25452	0.00940679	7.35107	1.43255	9.50955	0.0103785	-76.1452	66.2071	2.3	1.84662	0.000324721	0.00324721	13.0057	BRESU_RS00960	Bresu_0191	groES	1	0	CCNA_00722	0	0
836	0.127027	12	NADP-dependent isocitrate dehydrogenase	COG0538	2.6e-131	PF00180	3e-72	10	22	[7.323802349999999, 5.1988254, 7.752333, 6.458234000000001, 8.874086, 7.0191105, 5.164135, 5.164135, 5.164135, 7.752333]	[7.869662, 5.1988254, 8.669559, 7.926826, 8.874086, 8.874086, 5.164135, 5.164135, 5.164135, 7.926826]	[2, 1, 2, 4, 1, 2, 3, 2, 1, 4]	[295.0, 264.0, 61.0, 135.0, 56.0, 144.0, 33.0, 111.0, 128.0, 195.0]	6.58711	1.29204	0.00929989	7.08323	1.59913	8.87409	0.0100003	-57.8	82.5528	2.2	1.07703	0.000310603	0.00310603	12.9859	BRESU_RS05815	Bresu_1170		0	0	CCNA_02607	0	0
180	0.219354	12	GTPase HflX	COG2262	5.5e-151	PF16360 | PF13167	6.4e-29 | 2.1e-28	9	22	[5.164135, 5.164135, 5.164135, 8.054785599999999, 5.164135, 8.342683, 8.214507, 8.7857685, 5.324175233333333]	[5.164135, 5.164135, 5.164135, 10.481363, 5.164135, 9.389644, 8.214507, 9.389644, 5.5805597]	[2, 2, 2, 4, 2, 4, 1, 2, 3]	[282.5, 80.0, 220.5, 251.0, 242.0, 147.0, 126.0, 132.0, 210.33333333333334]	6.59761	1.57805	0.00838324	7.07914	2.12016	10.4814	0.00899509	-12.0741	64.7175	2.44444	0.955814	0.000345114	0.00310603	12.9784	BRESU_RS08850	Bresu_1786	hflX	0	0	CCNA_01820	0	0
431	0.167789	12	RsmB/NOP family class I SAM-dependent RNA methyltransferase	COG0144	7.6e-119	PF01189	5e-47	8	20	[5.164135, 6.458234000000001, 5.164135, 6.9011638, 6.29036665, 8.7857685, 7.705935, 6.43763115]	[5.164135, 7.926826, 5.164135, 8.669559, 7.2656083, 9.389644, 10.793594, 7.7823677]	[2, 4, 1, 3, 2, 2, 4, 2]	[190.5, 105.0, 275.0, 152.66666666666666, 55.0, 161.0, 133.75, 62.0]	6.61342	1.13774	0.00746963	7.76948	1.81779	10.7936	0.00877536	-58.1354	67.0093	2.5	1	0.000352958	0.00282366	12.9491	BRESU_RS08075	Bresu_1636		0	0	CCNA_01691	0	0
1962	0.069084	12	dihydrolipoyl dehydrogenase	COG1249	9.9e-155	PF07992 | PF02852	2e-69 | 1.7e-38	11	22	[6.400785333333334, 5.164135, 5.1988254, 8.7857685, 7.578557333333333, 5.164135, 5.164135, 8.553201666666666, 5.164135, 6.577767325, 5.164135]	[8.874086, 5.164135, 5.1988254, 9.389644, 9.389644, 5.164135, 5.164135, 10.793594, 5.164135, 8.0946, 5.164135]	[3, 1, 1, 2, 3, 1, 1, 3, 1, 4, 2]	[182.0, 106.0, 127.0, 51.0, 185.33333333333334, 265.0, 268.0, 248.66666666666666, 265.0, 130.0, 201.5]	6.26505	1.36941	0.00972972	7.05101	2.14455	10.7936	0.0109503	-15.5	70.4576	2	1.04447	0.000282366	0.00310603	12.9268	BRESU_RS02765	Bresu_0552	lpdA	0	0	CCNA_00346	0	0
3	0.536057	13	glycosyltransferase family 1 protein	COG0438	5.1e-37	PF13439 | PF13692	5.6e-20 | 4.2e-18	7	19	[5.164135, 9.0270299, 7.899597525, 9.000034, 8.7857685, 5.551460049999999, 6.987776666666666]	[5.164135, 10.481363, 10.793594, 10.793594, 9.389644, 6.0973196, 9.186318]	[1, 3, 4, 4, 2, 2, 3]	[146.0, 22.333333333333332, 69.0, 133.0, 132.0, 32.0, 263.6666666666667]	7.48797	1.50756	0.00740023	8.84371	2.13084	10.7936	0.00874008	-86	76.7751	2.71429	1.03016	0.000383211	0.00268248	12.9254	BRESU_RS05735	Bresu_1154		0	0		0	0
456	0.164716	12	rRNA pseudouridine synthase	COG1187	1.5e-111	PF00849 | PF01479	1.1e-12 | 1.5e-11	9	25	[5.4223517, 5.164135, 5.164135, 5.164135, 6.7775601777777785, 5.164135, 6.4092441749999995, 5.164135, 5.164135]	[6.0973196, 5.164135, 5.164135, 5.164135, 10.481363, 5.164135, 8.214507, 5.164135, 5.164135]	[3, 2, 1, 1, 9, 1, 4, 1, 3]	[126.0, 184.5, 252.0, 276.0, 166.0, 237.0, 180.0, 274.0, 60.0]	5.51044	0.59074	0.00700183	6.19756	1.79	10.4814	0.00787491	-4.94444	68.2945	2.77778	2.43939	0.000392175	0.00352958	12.9116	BRESU_RS11850	Bresu_2386		0	0	CCNA_00230	0	0
364	0.177856	12	pyrimidine 5'-nucleotidase	COG1011	3.6e-31	PF13419	2.8e-17	9	23	[5.164135, 5.164135, 5.164135, 6.458234000000001, 7.6116998250000005, 7.8995975000000005, 7.899597999999999, 5.164135, 5.164135]	[5.164135, 5.164135, 5.164135, 7.926826, 9.389644, 9.186318, 8.0946, 5.164135, 5.164135]	[4, 1, 2, 4, 4, 2, 4, 1, 1]	[123.5, 237.0, 129.5, 73.75, 89.5, 115.0, 283.5, 30.0, 23.0]	6.18776	1.21109	0.00786246	6.71312	1.78446	9.38964	0.00853001	-77.25	82.3671	2.55556	1.34256	0.000360801	0.00324721	12.8668	BRESU_RS16440	Bresu_3294		0	0	CCNA_00284	0	0
238	0.200903	12	aspartate aminotransferase family protein	COG0161	1e-144	PF00202	9.8e-95	9	23	[7.728237233333332, 5.164135, 5.9019404600000005, 8.180394066666668, 5.164135, 7.9022756, 5.164135, 5.164135, 5.164135]	[8.0946, 5.164135, 7.6977477, 10.793594, 5.164135, 7.9022756, 5.164135, 5.164135, 5.164135]	[3, 1, 5, 9, 1, 1, 1, 1, 1]	[225.66666666666666, 93.0, 155.4, 153.11111111111111, 31.0, 45.0, 123.0, 93.0, 25.0]	6.17039	1.27372	0.0078404	6.70099	1.91305	10.7936	0.0085146	-95.0914	62.8077	2.55556	2.62937	0.000360801	0.00324721	12.8436	BRESU_RS14070	Bresu_2820		0	0	CCNA_03245	0	0
1094	0.106694	12	DNA mismatch repair endonuclease MutL	COG0323	1.8e-205	PF08676 | PF01119	2.2e-47 | 1.6e-36	10	23	[6.889600333333334, 7.9022756, 6.889600333333334, 6.458234000000001, 5.164135, 6.458234000000001, 5.164135, 5.164135, 5.164135, 5.164135]	[8.669559, 7.9022756, 7.926826, 7.926826, 5.164135, 8.669559, 5.164135, 5.164135, 5.164135, 5.164135]	[3, 1, 3, 4, 1, 4, 1, 2, 1, 3]	[141.0, 179.0, 195.66666666666666, 173.25, 243.0, 136.25, 243.0, 251.0, 243.0, 136.0]	6.04186	0.953793	0.00853009	6.69157	1.54944	8.66956	0.00944737	-5.88333	45.4073	2.3	1.18743	0.000324721	0.00324721	12.8255	BRESU_RS11830	Bresu_2382	mutL	1	0	CCNA_00731	0	1
38	0.296049	13	F0F1 ATP synthase subunit alpha	COG0056	6.5e-254	PF00006 | PF00306	3.3e-73 | 2.5e-49	11	26	[5.164135, 5.164135, 7.58068926, 5.164135, 5.164135, 5.377019999999999, 7.902439500000002, 5.164135, 5.4834625, 5.164135, 6.889600333333334]	[5.164135, 5.164135, 9.821783, 5.164135, 5.164135, 5.80279, 9.389644, 5.164135, 5.80279, 5.164135, 8.669559]	[1, 2, 5, 1, 1, 3, 4, 3, 2, 1, 3]	[120.0, 81.0, 159.4, 170.0, 29.0, 132.0, 144.0, 137.0, 171.0, 125.0, 179.66666666666666]	5.838	1.02103	0.0090665	6.40649	1.80087	9.82178	0.00994937	-68.3576	42.1668	2.36364	1.29844	0.000333706	0.00367076	12.813	BRESU_RS00655	Bresu_0129		0	0	CCNA_03562	0	0
800	0.119407	13	cold-shock protein	COG1278	6.1e-28	PF00313	3.1e-24	11	23	[7.659486899999999, 6.29036665, 7.9022756, 5.164135, 7.752333, 5.551460049999999, 5.385376333333333, 8.357327, 6.29036665, 5.40419535, 6.613670533333334]	[9.389644, 7.2656083, 7.9022756, 5.164135, 8.669559, 6.0973196, 5.5805597, 8.357327, 7.2656083, 5.5805597, 8.357327]	[4, 2, 1, 1, 2, 2, 3, 1, 2, 2, 3]	[28.0, 252.0, 208.0, 110.0, 63.0, 7.0, 143.33333333333334, 36.0, 252.0, 21.0, 134.66666666666666]	6.57918	1.10733	0.0102176	7.23908	1.37258	9.38964	0.0112424	-85.9091	87.5975	2.09091	0.899954	0.000295201	0.00324721	12.8076	BRESU_RS02470	Bresu_0494		0	0	CCNA_02997	0	0
318	0.171426	13	guanylate kinase	COG0194	7.4e-64	PF00625 | PF13238	2.5e-44 | 5.9e-10	11	24	[5.164135, 5.164135, 5.643027925, 8.7857685, 6.987776683333333, 5.164135, 5.9045952333333345, 5.164135, 10.247735, 5.164135, 5.164135]	[5.164135, 5.164135, 6.7327847, 9.389644, 10.793594, 5.164135, 7.3855157, 5.164135, 10.793594, 5.164135, 5.164135]	[1, 1, 4, 2, 6, 1, 3, 1, 2, 2, 1]	[293.0, 24.0, 186.5, 30.0, 149.83333333333334, 263.0, 145.33333333333334, 37.0, 99.0, 96.0, 47.0]	6.23216	1.66556	0.00967863	6.91636	2.23319	10.7936	0.0107412	-75.3939	88.7538	2.18182	1.52662	0.000308036	0.00338839	12.7687	BRESU_RS12890	Bresu_2589	gmk	0	0	CCNA_01753	0	0
213	0.193556	13	SulP family inorganic anion transporter	COG0659	2.5e-168	PF00916	1.6e-49	6	21	[5.9149561, 5.164135, 5.7418423, 9.0270299, 7.39270604, 6.449136450000001]	[7.2656083, 5.164135, 6.3195496, 10.481363, 9.509552, 8.669559]	[3, 2, 2, 3, 5, 6]	[111.66666666666667, 70.0, 286.0, 116.0, 133.0, 112.16666666666667]	6.61497	1.27852	0.00560353	7.90163	1.83628	10.4814	0.00669346	-61.8611	68.7964	3.5	1.5	0.000494141	0.00296485	12.7642	BRESU_RS05055	Bresu_1015		0	0		0	0
1131	0.103474	12	bifunctional proline dehydrogenase/L-glutamate gamma-semialdehyde dehydrogenase PutA	COG1012	1e-108	PF00171 | PF01619	1.7e-105 | 5.8e-88	10	23	[6.645055466666666, 7.3368435, 5.164135, 7.578557333333333, 5.164135, 6.4309413499999994, 5.5472493400000005, 5.164135, 5.164135, 5.164135]	[7.3855157, 9.509552, 5.164135, 9.389644, 5.164135, 7.6977477, 6.7327847, 5.164135, 5.164135, 5.164135]	[3, 2, 2, 3, 1, 2, 5, 2, 1, 2]	[196.66666666666666, 110.5, 102.5, 198.0, 21.0, 27.0, 174.4, 110.0, 65.0, 200.5]	5.93593	0.924018	0.00838053	6.65359	1.68425	9.50955	0.00939375	-79.4433	65.8557	2.3	1.1	0.000324721	0.00324721	12.7527	BRESU_RS16190	Bresu_3244	putA	0	0	CCNA_00846	0	0
1824	0.0729336	12	dTDP-glucose 4,6-dehydratase	COG1088	3.9e-137	PF16363 | PF01370	2.1e-80 | 1.9e-63	7	20	[5.7418423, 6.889600333333334, 7.35250502, 5.40419535, 7.578557566666667, 5.7272508250000005, 5.164135]	[6.3195496, 7.926826, 10.793594, 5.5805597, 10.481363, 7.2656083, 5.164135]	[2, 3, 5, 2, 3, 4, 1]	[226.5, 195.33333333333334, 251.2, 14.0, 58.333333333333336, 209.5, 59.0]	6.26544	0.911355	0.00619202	7.64738	2.08242	10.7936	0.00755776	-55.1619	89.986	2.85714	1.2454	0.00040338	0.00282366	12.7456	BRESU_RS05760	Bresu_1159	rfbB	0	0		0	0
592	0.13832	13	30S ribosomal protein S21	COG0828	4.7e-26	PF01165	3.1e-19	9	22	[5.164135, 5.7272508250000005, 8.553201666666666, 7.752333, 7.899597999999999, 6.989051433333333, 5.164135, 5.164135, 6.729382175]	[5.164135, 7.2656083, 10.793594, 8.669559, 8.0946, 7.869662, 5.164135, 5.164135, 9.509552]	[1, 4, 3, 2, 2, 3, 2, 1, 4]	[54.0, 162.5, 166.66666666666666, 135.0, 13.0, 110.0, 23.5, 244.0, 99.5]	6.57147	1.24452	0.00835002	7.52166	1.9196	10.7936	0.00955739	-87.9815	70.4345	2.44444	1.06574	0.000345114	0.00310603	12.729	BRESU_RS11120	Bresu_2241		0	0	CCNA_03406	0	0
113	0.223792	13	ParA family protein	COG1192	3.7e-83	PF13614 | PF01656	1.8e-58 | 8.7e-29	10	24	[6.987776999999999, 5.164135, 6.43763115, 7.2935992, 5.164135, 6.29036665, 5.164135, 5.164135, 5.164135, 7.9606427166666665]	[8.0946, 5.164135, 7.7823677, 9.186318, 5.164135, 7.2656083, 5.164135, 5.164135, 5.164135, 10.793594]	[3, 1, 2, 5, 1, 2, 1, 2, 1, 6]	[157.33333333333334, 169.0, 146.0, 162.6, 120.0, 209.0, 35.0, 109.5, 219.0, 90.16666666666667]	6.07907	1.00994	0.00858262	6.89432	1.94403	10.7936	0.00973361	-58.24	52.4384	2.4	1.68523	0.000338839	0.00338839	12.728	BRESU_RS01865	Bresu_0371		0	0	CCNA_03869	0	0
734	0.133981	12	class II fructose-bisphosphatase	COG1494	9.9e-112	PF03320	8.6e-118	9	21	[6.3195496, 6.987776666666666, 7.5380675749999995, 6.030992749999999, 5.164135, 5.4834625, 6.8978505, 6.974951925000001, 5.164135]	[6.3195496, 9.186318, 9.389644, 6.8978505, 5.164135, 5.80279, 6.8978505, 10.481363, 5.164135]	[1, 3, 4, 2, 1, 2, 1, 4, 3]	[165.0, 112.66666666666667, 165.5, 174.0, 117.0, 105.5, 40.0, 123.5, 60.0]	6.28455	0.825735	0.00798545	7.25596	1.84628	10.4814	0.00921977	-81.8704	43.7988	2.33333	1.1547	0.000329427	0.00296485	12.6979	BRESU_RS09470	Bresu_1911	glpX	0	0	CCNA_01448	0	0
1609	0.0873947	11	KpsF/GutQ family sugar-phosphate isomerase	COG0794	1.7e-38	PF01380 | PF00571	1.3e-30 | 1.8e-16	9	20	[8.553201666666666, 5.164135, 6.013132433333333, 6.228532333333334, 5.164135, 5.164135, 7.008092250000001, 7.5166267666666675, 5.164135]	[10.793594, 5.164135, 7.7823677, 8.357327, 5.164135, 5.164135, 7.2100825, 7.9022756, 5.164135]	[3, 1, 3, 3, 1, 1, 2, 3, 3]	[167.33333333333334, 270.0, 223.0, 127.66666666666667, 55.0, 58.0, 267.0, 190.66666666666666, 187.33333333333334]	6.21957	1.16659	0.00790288	6.96691	1.86118	10.7936	0.00885249	-28.2222	74.8965	2.22222	0.916246	0.00031374	0.00282366	12.6671	BRESU_RS03760	Bresu_0755		0	0	CCNA_02346	0	0
941	0.11785	12	DEAD/DEAH box helicase	COG0513	3e-155	PF00270 | PF00271	1.3e-52 | 7.9e-30	9	21	[5.16334774, 8.564765133333333, 6.708812660000001, 7.6977477, 5.164135, 5.80279, 5.164135, 7.3855157, 6.889600333333334]	[5.1988254, 10.793594, 9.186318, 7.6977477, 5.164135, 5.80279, 5.164135, 7.3855157, 8.669559]	[5, 3, 5, 1, 1, 1, 1, 1, 3]	[167.8, 58.333333333333336, 96.8, 25.0, 197.0, 21.0, 290.0, 257.0, 225.66666666666666]	6.50454	1.17941	0.00826498	7.22918	1.93045	10.7936	0.00918574	-51.2667	95.9079	2.33333	1.63299	0.000329427	0.00296485	12.6511	BRESU_RS10755	Bresu_2168		0	0	CCNA_01923	0	0
1359	0.0983969	11	polyhydroxyalkanoate synthesis repressor PhaR	COG5394	1.5e-47	PF07879	6.6e-27	9	22	[5.164135, 5.164135, 6.28483224, 6.889600333333334, 5.164135, 5.164135, 5.164135, 6.206143750000001, 6.889600333333334]	[5.164135, 5.164135, 7.2100825, 8.669559, 5.164135, 5.164135, 5.164135, 7.2656083, 7.926826]	[2, 1, 5, 3, 1, 1, 2, 4, 3]	[204.5, 298.0, 165.4, 114.33333333333333, 259.0, 233.0, 131.0, 236.5, 183.66666666666666]	5.78787	0.729899	0.00735435	6.32142	1.35273	8.66956	0.0080323	2.82222	56.7828	2.44444	1.34256	0.000345114	0.00310603	12.6428	BRESU_RS16115	Bresu_3229	phaR	0	0	CCNA_00543	0	0
188	0.217065	12	bifunctional ADP-dependent NAD(P)H-hydrate dehydratase/NAD(P)H-hydrate epimerase	COG0063 | COG0062	2.2e-50 | 2.3e-47	PF01256 | PF03853	1.2e-51 | 2.3e-40	8	20	[7.3855157, 5.164135, 8.357327, 5.164135, 9.358896575, 5.4223517, 8.416063285714285, 6.12192085]	[7.3855157, 5.164135, 8.357327, 5.164135, 10.793594, 6.0973196, 10.793594, 6.7327847]	[1, 1, 1, 1, 4, 3, 7, 2]	[174.0, 137.0, 208.0, 77.0, 199.5, 91.33333333333333, 125.0, 298.0]	6.92379	1.56185	0.00782018	7.56105	2.11786	10.7936	0.00853994	-36.2708	67.4084	2.5	2	0.000352958	0.00282366	12.6018	BRESU_RS12685	Bresu_2548		0	0	CCNA_02043	0	0
482	0.175902	11	membrane dipeptidase	COG2355	2.2e-94	PF01244	5.7e-94	7	16	[7.677004666666666, 8.553201666666666, 7.368083766666667, 6.221557566666665, 6.760731, 5.80279, 8.357327]	[9.509552, 10.793594, 9.821783, 7.6977477, 8.357327, 5.80279, 8.357327]	[3, 3, 3, 3, 2, 1, 1]	[150.66666666666666, 144.33333333333334, 110.0, 102.66666666666667, 105.5, 42.0, 60.0]	7.24867	0.964533	0.00716373	8.62002	1.50643	10.7936	0.00851901	-97.8333	37.0348	2.28571	0.880631	0.000322704	0.00225893	12.5382	BRESU_RS13580	Bresu_2729		0	0	CCNA_02832	0	0
1771	0.0815501	11	DUF192 domain-containing protein	COG1430	1e-25	PF02643	1.9e-27	8	21	[7.578557333333333, 5.164135, 6.3321888125, 5.164135, 5.164135, 5.164135, 5.164135, 7.639758433333333]	[9.389644, 5.164135, 7.926826, 5.164135, 5.164135, 5.164135, 5.164135, 9.389644]	[3, 3, 8, 1, 1, 1, 1, 3]	[32.0, 124.33333333333333, 119.125, 20.0, 72.0, 18.0, 98.0, 141.66666666666666]	5.9214	1.04492	0.00668801	6.56585	1.85822	9.38964	0.0074159	-121.859	46.6467	2.625	2.23257	0.000370606	0.00296485	12.5348	BRESU_RS09490	Bresu_1914		0	0	CCNA_01452	0	0
289	0.208018	11	substrate-binding domain-containing protein	COG0226	1.5e-50	PF12849	2.6e-42	9	19	[8.214507, 5.164135, 7.752333, 6.987776999999999, 5.181480199999999, 5.164135, 5.164135, 7.608563825, 8.553201666666666]	[8.214507, 5.164135, 7.926826, 8.0946, 5.1988254, 5.164135, 5.164135, 9.509552, 10.793594]	[1, 1, 2, 3, 2, 1, 2, 4, 3]	[172.0, 127.0, 164.0, 281.6666666666667, 168.5, 294.0, 126.5, 198.5, 111.66666666666667]	6.64336	1.3783	0.00844138	7.24781	2.02825	10.7936	0.00920942	-17.3519	61.8279	2.11111	0.993808	0.000298053	0.00268248	12.5189	BRESU_RS16200	Bresu_3246		0	0	CCNA_01583	0	0
417	0.156905	13	transcriptional repressor NrdR	COG1327	2.1e-61	PF03477	1.5e-17	12	26	[5.164135, 5.4834625, 5.551460049999999, 5.4834625, 6.889600333333334, 5.164135, 6.180925666666667, 5.9149561, 5.1255083, 6.458234000000001, 5.164135, 5.164135]	[5.164135, 5.80279, 6.0973196, 5.80279, 7.926826, 5.164135, 8.214507, 7.2656083, 5.1255083, 7.926826, 5.164135, 5.164135]	[1, 2, 2, 2, 3, 1, 3, 3, 1, 4, 1, 3]	[277.0, 162.0, 248.0, 262.5, 243.0, 277.0, 194.0, 257.6666666666667, 150.0, 202.5, 277.0, 97.33333333333333]	5.64535	0.564668	0.00956433	6.23489	1.18728	8.21451	0.0105631	20.6667	56.6959	2.16667	0.986013	0.000305897	0.00367076	12.4698	BRESU_RS09330	Bresu_1884	nrdR	0	0	CCNA_01420	0	0
125	0.219482	13	membrane protein insertase YidC	COG0706	1.9e-135	PF14849 | PF02096	1e-78 | 2e-59	10	24	[5.164135, 5.164135, 6.086113625000001, 5.164135, 5.164135, 6.987776666666666, 5.164135, 5.569395550000001, 8.874086, 7.283167166666668]	[5.164135, 5.164135, 7.2100825, 5.164135, 5.164135, 9.186318, 5.164135, 6.9550147, 8.874086, 9.389644]	[1, 1, 4, 2, 1, 3, 1, 4, 1, 6]	[170.0, 283.0, 134.25, 44.5, 96.0, 72.66666666666667, 178.0, 169.0, 226.0, 125.83333333333333]	6.06212	1.20541	0.00855869	6.74358	1.73906	9.38964	0.0095208	-50.075	67.7265	2.4	1.68523	0.000338839	0.00338839	12.4497	BRESU_RS03565	Bresu_0713	yidC	0	0	CCNA_00806	0	0
128	0.218593	13	amidophosphoribosyltransferase	COG0034	7.3e-186	PF13537 | PF13522	8.5e-21 | 3.9e-20	8	23	[6.974951750000001, 5.164135, 6.905512740000001, 5.164135, 6.58252854, 7.077529766666667, 5.164135, 5.40419535]	[9.389644, 5.164135, 8.669559, 5.164135, 8.669559, 8.357327, 5.164135, 5.5805597]	[4, 2, 5, 1, 5, 3, 1, 2]	[114.0, 198.5, 102.6, 191.0, 179.8, 81.0, 197.0, 279.0]	6.05464	0.843949	0.0068385	7.01988	1.7766	9.38964	0.00792871	-32.1375	60.7479	2.875	1.53603	0.000405901	0.00324721	12.4198	BRESU_RS11705	Bresu_2358		0	0	CCNA_01730	0	0
589	0.13879	13	citramalate synthase	COG0119	1.2e-148	PF00682 | PF08502	1.5e-44 | 8.1e-25	9	23	[6.987776666666666, 5.164135, 5.164135, 5.164135, 6.10399682857143, 5.164135, 8.6157065, 6.3195496, 10.247735]	[9.186318, 5.164135, 5.164135, 5.164135, 7.2656083, 5.164135, 8.874086, 6.3195496, 10.793594]	[3, 2, 2, 3, 7, 1, 2, 1, 2]	[59.0, 146.5, 24.0, 152.0, 121.57142857142857, 106.0, 141.0, 6.0, 262.0]	6.54792	1.70185	0.00832011	7.01063	2.01929	10.7936	0.00890805	-86.881	73.0575	2.55556	1.70692	0.000360801	0.00324721	12.4034	BRESU_RS15430	Bresu_3089		0	0	CCNA_01610	0	0
774	0.131965	12	NADH-quinone oxidoreductase subunit J	COG0839	3.4e-54	PF00499	2.9e-37	10	24	[5.164135, 7.705935, 5.1255083, 5.957201925, 5.164135, 5.164135, 5.164135, 5.974656100000001, 5.164135, 5.260159140000001]	[5.164135, 10.793594, 5.1255083, 7.6977477, 5.164135, 5.164135, 5.164135, 6.9550147, 5.164135, 5.5805597]	[2, 4, 1, 4, 1, 2, 1, 2, 2, 5]	[143.5, 65.75, 35.0, 164.25, 231.0, 158.0, 182.0, 167.0, 185.0, 66.6]	5.58441	0.774017	0.00788425	6.19731	1.7555	10.7936	0.00874956	-60.19	59.7064	2.4	1.35647	0.000338839	0.00338839	12.3946	BRESU_RS09670	Bresu_1948		0	0	CCNA_02019	0	0
167	0.204864	13	acetylornithine transaminase	COG4992	6.9e-151	PF00202	6.1e-115	8	22	[6.889600333333334, 5.164135, 6.458234000000001, 7.752333, 5.9149561, 5.164135, 7.75286638, 5.164135]	[8.669559, 5.164135, 8.669559, 8.669559, 7.2656083, 5.164135, 9.821783, 5.164135]	[3, 1, 4, 4, 3, 1, 5, 1]	[264.0, 261.0, 99.0, 191.0, 134.33333333333334, 174.0, 53.0, 158.0]	6.28255	1.03737	0.00709592	7.32356	1.79126	9.82178	0.0082717	-33.2083	68.591	2.75	1.47902	0.000388254	0.00310603	12.3937	BRESU_RS16595	Bresu_3325		0	0	CCNA_02326	0	0
564	0.152452	12	nucleoside deaminase	COG0590	7.2e-55	PF14437 | PF00383	4.4e-28 | 8.8e-27	8	21	[6.8070845, 5.164135, 5.164135, 7.380212475, 6.439142366666666, 5.164135, 7.578557333333333, 5.164135]	[7.869662, 5.164135, 5.164135, 10.481363, 8.214507, 5.164135, 9.389644, 5.164135]	[4, 1, 1, 4, 3, 2, 3, 3]	[165.0, 40.0, 31.0, 156.5, 185.0, 104.0, 97.66666666666667, 245.66666666666666]	6.10769	0.996429	0.00689842	7.07646	2.04623	10.4814	0.00799262	-71.8958	68.8519	2.625	1.11102	0.000370606	0.00296485	12.3838	BRESU_RS11855	Bresu_2387		0	0	CCNA_00231	0	0
12	0.359628	13	cell division protein ZapA	COG3027	5.6e-15	PF05164	1.3e-17	11	23	[5.164135, 5.164135, 7.35477874, 5.164135, 5.164135, 7.565682, 7.752333, 6.987776999999999, 5.164135, 8.3881808, 5.164135]	[5.164135, 5.164135, 10.481363, 5.164135, 5.164135, 10.481363, 7.926826, 8.0946, 5.164135, 8.874086, 5.164135]	[1, 3, 5, 1, 1, 3, 2, 3, 1, 2, 1]	[220.0, 143.0, 199.4, 162.0, 58.0, 123.66666666666667, 51.0, 75.33333333333333, 66.0, 44.5, 165.0]	6.27578	1.25741	0.00974637	6.98573	2.13263	10.4814	0.0108489	-81.1	60.1807	2.09091	1.23983	0.000295201	0.00324721	12.3594	BRESU_RS06400	Bresu_1293	zapA	0	0	CCNA_03356	0	0
769	0.122	13	hydroxymethylbilane synthase	COG0181	4.4e-113	PF01379 | PF03900	2.8e-78 | 3.7e-18	11	24	[6.819449566666666, 5.164135, 6.889600333333334, 7.323802349999999, 5.164135, 5.164135, 5.164135, 6.500454550000001, 5.164135, 5.164135, 6.760731]	[8.214507, 5.164135, 8.669559, 7.869662, 5.164135, 5.164135, 5.164135, 9.186318, 5.164135, 5.164135, 8.357327]	[3, 1, 3, 2, 1, 1, 1, 6, 2, 2, 2]	[211.33333333333334, 214.0, 190.0, 105.0, 225.0, 240.0, 216.0, 154.66666666666666, 232.0, 174.5, 85.0]	5.93444	0.862831	0.00921627	6.66202	1.66807	9.18632	0.0103462	-13.8636	49.3325	2.18182	1.40248	0.000308036	0.00338839	12.2991	BRESU_RS02060	Bresu_0409	hemC	0	0	CCNA_00070	0	0
722	0.125245	13	elongation factor 4	COG0481	1.1e-284	PF00009 | PF06421	7e-52 | 3.6e-50	10	24	[5.164135, 6.458234000000001, 5.8026589, 6.29036665, 5.164135, 6.1829319599999994, 7.323802349999999, 6.603913233333333, 5.40419535, 5.164135]	[5.164135, 7.926826, 6.7327847, 7.2656083, 5.164135, 7.869662, 7.869662, 7.869662, 5.5805597, 5.164135]	[1, 4, 3, 2, 1, 5, 2, 3, 2, 1]	[269.0, 199.0, 153.0, 164.0, 281.0, 198.6, 286.0, 242.66666666666666, 85.0, 123.0]	5.95585	0.701097	0.00840866	6.66072	1.19351	7.92683	0.00940381	0.126667	65.7269	2.4	1.28062	0.000338839	0.00338839	12.2967	BRESU_RS04190	Bresu_0841	lepA	0	0	CCNA_01086	0	0
242	0.199836	12	ETC complex I subunit			PF04800	1.4e-37	8	19	[7.752333, 7.752333, 8.874086, 6.987776999999999, 5.164135, 7.752333, 8.595348233333333, 5.20085566]	[7.926826, 7.926826, 8.874086, 8.0946, 5.164135, 7.926826, 10.481363, 5.3477383]	[2, 2, 1, 3, 1, 2, 3, 5]	[51.0, 61.0, 40.0, 99.0, 296.0, 131.0, 90.33333333333333, 163.6]	7.2599	1.31446	0.0081998	7.7178	1.635	10.4814	0.00871698	-83.5083	78.1526	2.375	1.21835	0.00033531	0.00268248	12.2199	BRESU_RS09500	Bresu_1915		0	0	CCNA_01453	0	0
95	0.229756	13	preprotein translocase subunit SecY	COG0201	3.3e-159	PF00344	2.6e-116	6	19	[7.752333, 5.164135, 9.617599, 5.4223517, 7.721401, 7.578557333333333]	[7.926826, 5.164135, 10.793594, 6.0973196, 10.793594, 9.389644]	[2, 2, 3, 3, 6, 3]	[154.0, 161.0, 74.66666666666667, 243.0, 122.83333333333333, 136.33333333333334]	7.2094	1.52038	0.00610707	8.36085	2.17661	10.7936	0.00708247	-51.3611	50.6208	3.16667	1.34371	0.00044708	0.00268248	12.2197	BRESU_RS07525	Bresu_1527	secY	0	0	CCNA_01326	0	0
221	0.208275	12	gamma-glutamyltransferase	COG0405	1.7e-169	PF01019	1.5e-144	7	18	[5.164135, 7.3368435, 10.247735, 8.269050825, 6.279776, 6.43763115, 5.164135]	[5.164135, 9.509552, 10.793594, 10.793594, 7.7823677, 7.7823677, 5.164135]	[3, 2, 2, 4, 4, 2, 1]	[114.33333333333333, 183.5, 60.0, 243.0, 197.0, 81.0, 183.0]	6.98562	1.68379	0.00690376	8.14139	2.2015	10.7936	0.00804599	-48.3095	62.3153	2.57143	1.04978	0.000363042	0.0025413	12.2121	BRESU_RS03590	Bresu_0718		0	0		0	0
930	0.11872	12	23S rRNA (adenine(2503)-C(2))-methyltransferase RlmN	COG0820	1.1e-144	PF04055	7.2e-16	9	21	[8.78576885, 5.164135, 6.0566479200000005, 5.164135, 5.1255083, 7.3802126249999995, 7.6977477, 5.164135, 7.752333]	[10.481363, 5.164135, 7.2100825, 5.164135, 5.1255083, 7.926826, 7.6977477, 5.164135, 8.669559]	[2, 1, 5, 1, 1, 4, 1, 2, 4]	[240.0, 34.0, 128.4, 112.0, 271.0, 128.0, 288.0, 25.5, 130.0]	6.47674	1.35142	0.00822965	6.95594	1.82284	10.4814	0.00883856	-49.2333	90.3884	2.33333	1.49071	0.000329427	0.00296485	12.1729	BRESU_RS00110	Bresu_0021	rlmN	0	0	CCNA_00133	0	0
553	0.167656	11	penicillin-binding protein 1A	COG0744	4.3e-184	PF00912 | PF00905	2e-58 | 1.9e-27	6	18	[5.1255083, 5.164135, 8.874086, 7.16861445, 5.164135, 6.73449655]	[5.1255083, 5.164135, 8.874086, 10.481363, 5.164135, 9.821783]	[1, 2, 1, 4, 2, 8]	[210.0, 201.5, 27.0, 267.5, 52.0, 126.25]	6.37183	1.38432	0.00539757	7.4385	2.33436	10.4814	0.00630115	-52.625	86.9044	3	2.44949	0.000423549	0.0025413	12.1721	BRESU_RS02805	Bresu_0560		0	0	CCNA_03386	0	0
75	0.242789	13	dUTP diphosphatase	COG0756	2.9e-57	PF00692	1.6e-28	11	24	[6.889600333333334, 5.164135, 5.164135, 5.1988254, 7.770489166666668, 5.7418423, 6.43763115, 5.164135, 5.164135, 5.164135, 6.889600333333334]	[7.926826, 5.164135, 5.164135, 5.1988254, 10.793594, 6.3195496, 7.7823677, 5.164135, 5.164135, 5.164135, 8.669559]	[3, 2, 1, 1, 6, 2, 2, 2, 1, 1, 3]	[249.66666666666666, 216.0, 212.0, 64.0, 207.33333333333334, 69.5, 69.0, 60.0, 159.0, 272.0, 106.0]	5.88624	0.902948	0.00914142	6.59195	1.84336	10.7936	0.0102374	-46.8636	77.8989	2.18182	1.40248	0.000308036	0.00338839	12.1697	BRESU_RS01130	Bresu_0226	dut	0	0	CCNA_03828	1	1
498	0.159991	12	flagellar type III secretion system pore protein FliP	COG1338	1.3e-77	PF00813	6.1e-71	8	20	[5.45298865, 7.611700000000001, 5.164135, 7.323802349999999, 8.874086, 5.164135, 6.9011638, 5.377019999999999]	[6.3195496, 10.481363, 5.164135, 7.869662, 8.874086, 5.164135, 8.669559, 5.80279]	[4, 4, 2, 2, 1, 1, 3, 3]	[103.0, 133.5, 245.0, 208.0, 110.0, 176.0, 112.0, 172.33333333333334]	6.48363	1.30556	0.00732303	7.29316	1.84138	10.4814	0.00823737	-42.5208	48.272	2.5	1.11803	0.000352958	0.00282366	12.1553	BRESU_RS14970	Bresu_2996	fliP	1	0	CCNA_01002	0	0
514	0.146487	13	carbamoyl-phosphate synthase small subunit	COG0505	1.3e-144	PF00117 | PF00988	4.5e-46 | 1e-45	9	20	[6.400785333333334, 6.889600333333334, 5.164135, 6.43763115, 7.752333, 8.874086, 7.752333, 5.164135, 7.53806775]	[8.874086, 7.926826, 5.164135, 7.7823677, 8.669559, 8.874086, 7.926826, 5.164135, 10.481363]	[3, 3, 1, 2, 2, 1, 2, 2, 4]	[129.33333333333334, 153.66666666666666, 12.0, 250.0, 52.0, 248.0, 212.0, 21.5, 45.5]	6.8859	1.16642	0.00874956	7.87371	1.63749	10.4814	0.0100047	-75.1111	90.8564	2.22222	0.916246	0.00031374	0.00282366	12.1134	BRESU_RS05005	Bresu_1004	carA	0	0	CCNA_02925	0	0
352	0.196529	11	ABC transporter ATP-binding protein	COG1131	9.3e-77	PF00005 | PF13304	4.9e-29 | 3.6e-14	8	19	[7.578557566666667, 5.164135, 5.164135, 6.8978505, 5.164135, 5.164135, 8.7857685, 6.458234000000001]	[10.481363, 5.164135, 5.164135, 6.8978505, 5.164135, 5.164135, 9.389644, 8.669559]	[3, 2, 3, 1, 1, 3, 2, 4]	[109.0, 199.0, 149.66666666666666, 208.0, 214.0, 179.0, 215.0, 88.0]	6.29712	1.29214	0.00711237	7.01187	2.06484	10.4814	0.00791966	-29.7917	46.348	2.375	0.992157	0.00033531	0.00268248	12.1114	BRESU_RS07030	Bresu_1426		0	0	CCNA_01335	0	0
571	0.140028	13	class II fumarate hydratase	COG0114	8.7e-222	PF00206 | PF10415	9.3e-116 | 3e-23	9	23	[6.3195496, 5.164135, 5.164135, 6.889600333333334, 6.236888766666667, 5.4223517, 7.762790116666667, 6.760731, 5.164135]	[6.3195496, 5.164135, 5.164135, 7.926826, 7.9022756, 6.0973196, 9.389644, 8.357327, 5.164135]	[1, 2, 1, 3, 3, 3, 6, 2, 2]	[65.0, 132.0, 278.0, 103.66666666666667, 246.66666666666666, 189.33333333333334, 162.66666666666666, 224.5, 117.5]	6.09826	0.880565	0.00774874	6.83171	1.50407	9.38964	0.00868069	-31.1852	67.1253	2.55556	1.42292	0.000360801	0.00324721	12.0869	BRESU_RS10685	Bresu_2153	fumC	0	0	CCNA_02194	0	0
144	0.214523	13	anthranilate phosphoribosyltransferase	COG0547	6.3e-118	PF00591 | PF02885	5e-87 | 4.6e-19	8	21	[5.164135, 7.752333, 5.164135, 6.250489249999999, 7.752333, 8.815207666666668, 6.013132433333333, 5.569395550000001]	[5.164135, 7.926826, 5.164135, 9.509552, 7.926826, 9.389644, 7.7823677, 6.9550147]	[1, 2, 2, 4, 2, 3, 3, 4]	[20.0, 111.0, 114.0, 151.75, 134.0, 140.33333333333334, 206.33333333333334, 110.5]	6.56015	1.28464	0.00740945	7.47731	1.55155	9.50955	0.00844536	-76.5104	48.9653	2.625	0.992157	0.000370606	0.00296485	12.0787	BRESU_RS10630	Bresu_2142	trpD	0	0	CCNA_01975	0	0
954	0.108007	13	phosphoribosylamine--glycine ligase	COG0151	4.3e-176	PF01071 | PF02844	2.4e-78 | 6.5e-34	9	24	[6.458234000000001, 6.458234000000001, 5.164135, 5.7418423, 5.164135, 7.122187139999999, 6.5332053000000005, 5.164135, 5.164135]	[7.926826, 7.926826, 5.164135, 6.3195496, 5.164135, 8.0946, 7.9022756, 5.164135, 5.164135]	[4, 4, 1, 2, 1, 5, 2, 3, 2]	[70.75, 74.75, 224.0, 192.5, 67.0, 127.8, 90.0, 118.66666666666667, 75.5]	5.88558	0.723193	0.0074785	6.53629	1.32244	8.0946	0.00830533	-84.337	53.8805	2.66667	1.33333	0.000376488	0.00338839	12.067	BRESU_RS09150	Bresu_1848	purD	0	0	CCNA_00299	0	0
1390	0.0886025	12	cystathionine beta-lyase	COG0626	2.6e-121	PF01053	1.4e-103	10	22	[6.35434422, 6.12192085, 5.164135, 8.052385566666667, 5.164135, 6.3195496, 5.164135, 5.164135, 5.164135, 6.889600333333334]	[8.669559, 6.7327847, 5.164135, 9.509552, 5.164135, 6.3195496, 5.164135, 5.164135, 5.164135, 8.669559]	[5, 2, 1, 3, 2, 2, 1, 1, 2, 3]	[148.6, 124.0, 284.0, 127.66666666666667, 198.0, 123.0, 146.0, 278.0, 176.0, 236.0]	5.95585	0.933813	0.00840865	6.57217	1.65616	9.50955	0.00927879	-15.8733	59.1536	2.2	1.16619	0.000310603	0.00310603	12.049	BRESU_RS09515	Bresu_1917	metC	0	0	CCNA_01491	0	1
695	0.127461	13	aconitate hydratase AcnA	COG1048	0	PF00330 | PF00694	3e-180 | 1.4e-45	10	21	[7.6977477, 8.78576885, 5.164135, 7.6977477, 6.013132433333333, 5.551460049999999, 6.523622640000001, 5.164135, 5.7418423, 6.612607333333333]	[7.6977477, 10.481363, 5.164135, 7.6977477, 7.7823677, 6.0973196, 8.669559, 5.164135, 6.3195496, 9.509552]	[1, 2, 1, 1, 3, 2, 5, 1, 2, 3]	[62.0, 221.0, 4.0, 193.0, 172.0, 298.0, 141.8, 142.0, 104.5, 104.0]	6.49522	1.15705	0.00917015	7.45835	1.69437	10.4814	0.0105299	-55.77	78.9446	2.1	1.22066	0.000296485	0.00296485	12.0481	BRESU_RS03305	Bresu_0661	acnA	0	0	CCNA_03781	0	0
937	0.10909	13	50S ribosomal protein L24	COG0198	8.7e-40	PF17136	7.3e-29	11	24	[5.164135, 5.164135, 6.199414200000001, 6.987776999999999, 5.164135, 6.760731, 5.164135, 5.164135, 5.164135, 5.164135, 7.578557566666667]	[5.164135, 5.164135, 8.669559, 8.0946, 5.164135, 8.357327, 5.164135, 5.164135, 5.164135, 5.164135, 10.481363]	[2, 1, 5, 3, 2, 2, 1, 1, 2, 2, 3]	[86.0, 60.0, 106.2, 158.66666666666666, 60.5, 178.0, 58.0, 62.0, 81.5, 60.5, 59.666666666666664]	5.78867	0.878298	0.00898989	6.52289	1.88382	10.4814	0.0101301	-111.724	40.6154	2.18182	1.1134	0.000308036	0.00338839	12.0423	BRESU_RS07480	Bresu_1518	rplX	0	0	CCNA_01317	0	0
685	0.12835	13	modulator protein	COG0312	1.1e-108	PF01523	5.7e-51	9	20	[6.8532101333333335, 5.164135, 7.9022756, 7.256532, 7.368083766666667, 8.1564625, 5.164135, 7.323802349999999, 7.752333]	[7.6977477, 5.164135, 7.9022756, 8.669559, 9.821783, 9.389644, 5.164135, 7.869662, 8.669559]	[3, 1, 1, 4, 3, 3, 1, 2, 2]	[213.0, 92.0, 281.0, 148.25, 193.33333333333334, 146.33333333333334, 269.0, 229.0, 184.0]	6.99344	1.04273	0.0088862	7.8165	1.5651	9.82178	0.00993202	-4.89815	57.3863	2.22222	1.0304	0.00031374	0.00282366	12.0254	BRESU_RS09210	Bresu_1860		0	0	CCNA_00311	0	0
1556	0.0817962	12	tRNA lysidine(34) synthetase TilS	COG0037	8.6e-59	PF01171	6.4e-47	10	21	[7.752333, 5.164135, 7.323802349999999, 6.486504260000001, 5.164135, 5.40419535, 5.164135, 8.553201666666666, 5.175698466666666, 5.164135]	[8.669559, 5.164135, 7.869662, 9.821783, 5.164135, 5.5805597, 5.164135, 10.793594, 5.1988254, 5.164135]	[2, 1, 2, 5, 1, 2, 1, 3, 3, 1]	[278.0, 83.0, 208.0, 222.4, 115.0, 147.0, 290.0, 249.0, 147.66666666666666, 81.0]	6.13523	1.23389	0.00866191	6.85905	2.10807	10.7936	0.00968382	-17.8933	73.8727	2.1	1.22066	0.000296485	0.00296485	12.0033			#N/A	0	0		0	0
338	0.182157	12	phosphate ABC transporter permease PstA	COG0581	5.5e-104	PF11812 | PF00528	1.2e-51 | 3.5e-22	11	21	[5.164135, 7.9022756, 7.323802349999999, 5.164135, 5.164135, 7.590121033333333, 5.164135, 5.8026589, 6.889600333333334, 6.889600333333334, 5.164135]	[5.164135, 7.9022756, 7.869662, 5.164135, 5.164135, 10.481363, 5.164135, 6.7327847, 8.669559, 7.926826, 5.164135]	[1, 1, 2, 1, 1, 3, 1, 3, 3, 3, 2]	[172.0, 30.0, 58.0, 260.0, 13.0, 80.66666666666667, 150.0, 204.33333333333334, 70.0, 112.33333333333333, 252.5]	6.2017	1.06886	0.00963133	6.85483	1.75883	10.4814	0.0106457	-72.4697	82.4332	1.90909	0.899954	0.000269531	0.00296485	11.996	BRESU_RS08405	Bresu_1700	pstA	0	0	CCNA_00293	0	1
579	0.139352	13	peptide chain release factor 1	COG0216	3.5e-154	PF03462 | PF00472	9.4e-65 | 6.9e-42	11	25	[6.3195496, 5.164135, 5.164135, 5.164135, 6.689321, 7.3855157, 5.164135, 5.164135, 5.164135, 5.164135, 7.113126424999999]	[6.3195496, 5.164135, 5.164135, 5.164135, 8.214507, 7.3855157, 5.164135, 5.164135, 5.164135, 5.164135, 10.481363]	[1, 1, 2, 3, 2, 1, 1, 3, 2, 1, 8]	[170.0, 135.0, 151.5, 164.66666666666666, 136.5, 146.0, 72.0, 205.33333333333334, 105.0, 243.0, 48.875]	5.78695	0.859566	0.00898722	6.23181	1.68706	10.4814	0.00967809	-56.5568	52.7548	2.27273	1.95824	0.000320871	0.00352958	11.9842	BRESU_RS01595	Bresu_0318	prfA	0	0	CCNA_00899	0	0
1038	0.102327	13	transketolase	COG0021	2.3e-262	PF00456 | PF02779	4.3e-134 | 3.8e-46	13	24	[5.164135, 5.164135, 5.164135, 7.9022756, 5.164135, 8.553201666666666, 7.141245866666668, 5.164135, 5.164135, 5.164135, 5.164135, 5.14482165, 8.553201666666666]	[5.164135, 5.164135, 5.164135, 7.9022756, 5.164135, 10.793594, 8.357327, 5.164135, 5.164135, 5.164135, 5.164135, 5.164135, 10.793594]	[1, 1, 1, 1, 1, 3, 3, 1, 1, 3, 3, 2, 3]	[238.0, 70.0, 80.0, 171.0, 13.0, 159.66666666666666, 114.0, 280.0, 262.0, 211.33333333333334, 123.0, 107.5, 161.0]	6.04676	1.36582	0.0110981	6.48646	2.1185	10.7936	0.0119051	-46.8846	76.1473	1.84615	0.948371	0.000260646	0.00338839	11.975	BRESU_RS06390	Bresu_1291	tkt	0	0	CCNA_03735	0	0
77	0.241272	13	rRNA maturation RNase YbeY	COG0319	2.8e-43	PF02130	2.3e-33	11	24	[6.458234000000001, 6.458234000000001, 5.164135, 5.164135, 5.164135, 7.752333, 5.164135, 5.164135, 5.164135, 7.368083766666667, 5.164135]	[8.669559, 8.669559, 5.164135, 5.164135, 5.164135, 7.926826, 5.164135, 5.164135, 5.164135, 9.821783, 5.164135]	[4, 4, 4, 1, 1, 2, 1, 1, 2, 3, 1]	[67.25, 68.25, 197.5, 118.0, 33.0, 216.0, 274.0, 114.0, 126.5, 166.66666666666666, 131.0]	5.83508	0.951256	0.00906196	6.47606	1.78299	9.82178	0.0100574	-62.5303	68.0854	2.18182	1.26622	0.000308036	0.00338839	11.9558	BRESU_RS01155	Bresu_0231	ybeY	0	0	CCNA_00052	0	0
137	0.215563	13	DNA polymerase III subunit delta'	COG0470 | COG2812	7.6e-45 | 2.5e-44	PF13177	4.1e-37	9	26	[5.164135, 6.155976016666667, 5.164135, 6.076848533333333, 5.164135, 5.4834625, 5.164135, 5.164135, 5.7418423]	[5.164135, 7.926826, 5.164135, 7.9022756, 5.164135, 5.80279, 5.164135, 5.164135, 6.3195496]	[3, 6, 3, 3, 2, 2, 3, 2, 2]	[127.0, 85.0, 155.33333333333334, 67.0, 166.0, 106.5, 102.33333333333333, 125.5, 191.0]	5.47542	0.391636	0.00695734	5.97468	1.10352	7.92683	0.00759171	-74.9259	37.6849	2.88889	1.1967	0.000407862	0.00367076	11.9494	BRESU_RS09895	Bresu_1993		0	0	CCNA_01899	0	0
177	0.202772	13	50S ribosomal protein L11	COG0080	7.8e-64	PF03946 | PF00298	6.3e-32 | 3.8e-25	7	22	[5.704482400000001, 5.3577975250000005, 7.234078833333334, 5.164135, 6.941404400000001, 5.164135, 6.43763115]	[6.9550147, 6.0973196, 9.389644, 5.164135, 8.874086, 5.164135, 7.7823677]	[3, 4, 6, 1, 5, 1, 2]	[155.33333333333334, 212.75, 104.83333333333333, 15.0, 192.0, 274.0, 217.0]	6.00052	0.801588	0.00593021	7.06096	1.57509	9.38964	0.00697822	-32.7262	79.0762	3.14286	1.80702	0.000443718	0.00310603	11.9493	BRESU_RS08930	Bresu_1802	rplK	0	0	CCNA_00678	0	0
340	0.168077	13	50S ribosomal protein L20	COG0292	1.2e-51	PF00453	5.3e-46	10	23	[5.164135, 5.164135, 5.164135, 5.901717900000001, 5.164135, 8.815207899999999, 7.8995975000000005, 5.284165175, 5.164135, 6.987776666666666]	[5.164135, 5.164135, 5.164135, 7.2100825, 5.164135, 10.481363, 9.186318, 5.5805597, 5.164135, 9.186318]	[1, 2, 1, 5, 1, 3, 2, 4, 1, 3]	[122.0, 138.5, 173.0, 157.4, 154.0, 111.33333333333333, 142.0, 101.25, 154.0, 172.0]	6.07091	1.28354	0.00857111	6.74653	1.99871	10.4814	0.00952496	-57.4517	23.2302	2.3	1.34536	0.000324721	0.00324721	11.9362	BRESU_RS01705	Bresu_0339	rplT	0	0	CCNA_01097	0	0
628	0.134713	13	glutamate-5-semialdehyde dehydrogenase	COG0014	1.2e-174	PF00171	8.5e-24	8	22	[5.25593665, 5.164135, 8.519944259999999, 5.7418423, 6.603913233333333, 6.603913233333333, 5.164135, 7.323802349999999]	[5.3477383, 5.164135, 10.793594, 6.3195496, 7.869662, 7.869662, 5.164135, 7.869662]	[2, 3, 5, 2, 3, 3, 2, 2]	[203.5, 33.666666666666664, 199.6, 175.5, 105.66666666666667, 77.66666666666667, 161.5, 141.0]	6.2972	1.126	0.00711247	7.04977	1.82258	10.7936	0.00796246	-62.7375	56.5895	2.75	0.968246	0.000388254	0.00310603	11.9304	BRESU_RS04480	Bresu_0898		0	0	CCNA_03543	0	0
1246	0.089641	13	ribonuclease D	COG0349	7.5e-57	PF01612	4.7e-30	9	22	[8.214507, 7.091637175000001, 5.164135, 6.013132433333333, 5.164135, 5.164135, 6.603913233333333, 5.704482400000001, 7.04958465]	[8.214507, 8.669559, 5.164135, 7.7823677, 5.164135, 5.164135, 7.869662, 6.9550147, 8.357327]	[1, 4, 1, 3, 1, 2, 3, 3, 4]	[116.0, 198.25, 249.0, 184.0, 225.0, 251.0, 196.0, 192.66666666666666, 107.0]	6.24107	1.01229	0.00793021	7.03787	1.39736	8.66956	0.00894266	-9.00926	48.2244	2.44444	1.16534	0.000345114	0.00310603	11.9102	BRESU_RS03835	Bresu_0770		0	0	CCNA_03717	0	0
463	0.151318	13	prephenate dehydratase	COG0077	9.9e-88	PF00800	4.6e-54	8	22	[5.164135, 6.603913233333333, 7.22889845, 5.9945456, 6.987776666666666, 5.164135, 5.164135, 5.164135]	[5.164135, 7.869662, 10.793594, 7.7823677, 9.186318, 5.164135, 5.164135, 5.164135]	[2, 3, 6, 4, 3, 2, 1, 1]	[78.5, 156.33333333333334, 55.666666666666664, 112.0, 209.33333333333334, 244.5, 190.0, 10.0]	5.93396	0.837438	0.0067022	7.03606	2.06188	10.7936	0.00794698	-67.9583	76.2937	2.75	1.56125	0.000388254	0.00310603	11.9072	BRESU_RS07755	Bresu_1572		0	0	CCNA_03028	0	0
711	0.126133	13	competence/damage-inducible protein A	COG1058	4.9e-69	PF00994	1.5e-30	7	22	[5.324175233333333, 6.974951750000001, 5.164135, 7.367913871428571, 6.29036665, 5.551460049999999, 5.551460049999999]	[5.5805597, 9.389644, 5.164135, 9.186318, 7.2656083, 6.0973196, 6.0973196]	[3, 4, 2, 7, 2, 2, 2]	[103.66666666666667, 156.0, 92.0, 196.0, 272.0, 250.0, 259.0]	6.03207	0.79791	0.00596138	6.9687	1.58425	9.38964	0.00688704	-10.1905	69.0074	3.14286	1.72615	0.000443718	0.00310603	11.7932	BRESU_RS15535	Bresu_3110		0	0	CCNA_02756	0	0
252	0.182563	13	30S ribosomal protein S16	COG0228	5.5e-43	PF00886	1e-23	10	23	[6.9959031, 5.164135, 6.8978505, 8.553201666666666, 5.164135, 5.164135, 8.184828074999999, 5.164135, 5.164135, 5.164135]	[8.0946, 5.164135, 6.8978505, 10.793594, 5.164135, 5.164135, 9.821783, 5.164135, 5.164135, 5.164135]	[5, 2, 1, 3, 1, 2, 4, 2, 1, 2]	[207.2, 208.5, 159.0, 230.33333333333334, 261.0, 239.0, 246.0, 239.0, 261.0, 239.0]	6.16166	1.30464	0.00869922	6.65926	2.06455	10.7936	0.00940176	29.0033	29.0418	2.3	1.26886	0.000324721	0.00324721	11.7818	BRESU_RS02935	Bresu_0587	rpsP	0	0	CCNA_03767	0	0
52	0.269539	13	ATP-dependent protease	COG2802	1.8e-43	PF02190	4.3e-29	9	21	[5.164135, 7.578557566666667, 8.2328542, 7.067796850000001, 5.164135, 8.214507, 5.164135, 5.164135, 5.551460049999999]	[5.164135, 10.481363, 10.793594, 9.186318, 5.164135, 8.214507, 5.164135, 5.164135, 6.0973196]	[1, 3, 5, 6, 1, 1, 1, 1, 2]	[212.0, 173.33333333333334, 57.8, 128.0, 144.0, 140.0, 16.0, 123.0, 170.0]	6.36686	1.30411	0.00809003	7.26996	2.27075	10.7936	0.00923756	-70.6519	56.5251	2.33333	1.82574	0.000329427	0.00296485	11.7438	BRESU_RS01030	Bresu_0205		0	0	CCNA_00108	0	0
420	0.184825	11	TIGR02444 family protein	COG5589	6.3e-15	PF09523	2.5e-29	5	14	[8.874086, 7.8259655, 6.889600333333334, 10.247735, 6.937126750000001]	[8.874086, 8.669559, 7.926826, 10.793594, 9.821783]	[1, 4, 3, 2, 4]	[178.0, 119.0, 171.0, 149.0, 130.5]	8.1549	1.27195	0.00575667	9.21717	0.993302	10.7936	0.00650654	-50.5	22.6539	2.8	1.16619	0.000395313	0.00197656	11.7309	BRESU_RS06570	Bresu_1328		0	0		0	0
627	0.14595	12	flagellar biosynthesis pathway, component FliR	COG1684	1.4e-41	PF01311	4.1e-42	10	22	[5.164135, 5.164135, 6.937219660000001, 5.1988254, 6.234311999999999, 5.551460049999999, 5.164135, 5.164135, 6.5374004, 8.357327]	[5.164135, 5.164135, 7.926826, 5.1988254, 7.869662, 6.0973196, 5.164135, 5.164135, 7.869662, 8.357327]	[1, 1, 5, 1, 4, 2, 1, 1, 5, 1]	[261.0, 158.0, 177.2, 71.0, 250.0, 164.0, 167.0, 261.0, 86.6, 7.0]	5.94731	1.01927	0.0083966	6.39762	1.34633	8.35733	0.00903235	-39.72	80.9837	2.2	1.66132	0.000310603	0.00310603	11.729	BRESU_RS15090	Bresu_3019	fliR	0	0	CCNA_01130	1	1
344	0.167363	13	outer membrane lipoprotein carrier protein LolA	COG2834	5e-21	PF03548	8.9e-27	8	22	[5.704482400000001, 6.889600333333334, 7.6399049625, 5.164135, 5.164135, 7.368083766666667, 5.164135, 5.4834625]	[6.9550147, 7.926826, 9.389644, 5.164135, 5.164135, 9.821783, 5.164135, 5.80279]	[3, 3, 8, 1, 1, 3, 1, 2]	[233.0, 83.66666666666667, 134.75, 299.0, 1.0, 141.0, 247.0, 56.0]	6.07224	0.984932	0.00685838	6.92356	1.80387	9.82178	0.00781992	-50.5729	96.3373	2.75	2.16506	0.000388254	0.00310603	11.7168	BRESU_RS05230	Bresu_1051		0	0	CCNA_03820	1	0
1505	0.0769683	13	tRNA modification GTPase TrmE	COG0486	2.4e-123	PF12631 | PF10396	4.2e-45 | 1.1e-34	9	21	[5.164135, 5.164135, 6.974951925000001, 6.026867666666668, 8.766086666666666, 8.357327, 5.164135, 5.164135, 6.3195496]	[5.164135, 5.164135, 10.481363, 8.669559, 10.793594, 8.357327, 5.164135, 5.164135, 6.3195496]	[2, 1, 4, 6, 3, 1, 2, 1, 1]	[109.5, 287.0, 135.75, 143.83333333333334, 208.66666666666666, 55.0, 156.0, 178.0, 165.0]	6.34459	1.33282	0.00806174	7.2531	2.22384	10.7936	0.00921614	-40.1389	60.8157	2.33333	1.63299	0.000329427	0.00296485	11.7166	BRESU_RS01850	Bresu_0368	mnmE	0	0	CCNA_03872	1	0
307	0.173748	13	30S ribosomal protein S1	COG0539	5.1e-192	PF00575	6.1e-97	10	22	[5.164135, 5.164135, 7.899597999999999, 5.164135, 5.164135, 8.269050925, 5.704482400000001, 7.752333, 5.164135, 7.904248075]	[5.164135, 5.164135, 8.0946, 5.164135, 5.164135, 10.481363, 6.9550147, 7.926826, 5.164135, 9.821783]	[1, 3, 2, 1, 1, 4, 3, 2, 1, 4]	[3.0, 73.33333333333333, 110.0, 84.0, 12.0, 162.5, 68.33333333333333, 245.0, 145.0, 118.5]	6.33504	1.33836	0.008944	6.91003	1.97263	10.4814	0.00975579	-97.8333	68.1722	2.2	1.16619	0.000310603	0.00310603	11.6939	BRESU_RS03925	Bresu_0787	rpsA	0	0	CCNA_03702	0	0
359	0.1655	13	phosphoribosylformylglycinamidine cyclo-ligase	COG0150	1.4e-131	PF02769 | PF00586	2.6e-38 | 4.6e-16	7	21	[5.32379875, 7.752333, 5.164135, 5.164135, 8.269050925, 5.324175233333333, 7.3631873]	[5.80279, 7.926826, 5.164135, 5.164135, 10.481363, 5.5805597, 10.481363]	[4, 2, 1, 1, 4, 3, 6]	[179.25, 180.0, 270.0, 158.0, 64.5, 164.66666666666666, 99.0]	6.33726	1.28689	0.006263	7.22874	2.23356	10.4814	0.00714403	-40.6548	60.6331	3	1.69031	0.000423549	0.00296485	11.6772	BRESU_RS10995	Bresu_2216		0	0	CCNA_01775	0	0
586	0.138924	13	DUF4167 domain-containing protein			PF13763	2.8e-13	10	22	[5.164135, 5.164135, 6.974951925000001, 6.760731, 7.4170534, 5.164135, 5.164135, 5.164135, 5.164135, 7.752333]	[5.164135, 5.164135, 10.481363, 8.357327, 10.481363, 5.164135, 5.164135, 5.164135, 5.164135, 8.669559]	[1, 2, 4, 2, 4, 2, 1, 1, 3, 2]	[3.0, 246.5, 232.25, 262.5, 75.5, 232.5, 14.0, 22.0, 169.33333333333334, 235.0]	5.98899	1.03917	0.00845544	6.89744	2.2133	10.4814	0.00973802	-50.7417	102.554	2.2	1.07703	0.000310603	0.00310603	11.6726	BRESU_RS02495	Bresu_0499		0	0	CCNA_00920	0	0
620	0.160359	11	DUF1489 family protein	COG5458	2.2e-48	PF07370	2e-49	8	19	[5.80279, 6.27482535, 5.164135, 7.705935, 5.164135, 8.26905075, 5.164135, 5.164135]	[5.80279, 7.3855157, 5.164135, 10.793594, 5.164135, 9.389644, 5.164135, 5.164135]	[1, 2, 3, 4, 3, 4, 1, 1]	[53.0, 101.0, 138.66666666666666, 193.75, 204.66666666666666, 159.0, 69.0, 75.0]	6.08864	1.16753	0.00687691	6.75351	2.08204	10.7936	0.00762785	-75.7396	54.5524	2.375	1.21835	0.00033531	0.00268248	11.6652	BRESU_RS07810	Bresu_1584		0	0	CCNA_02249	0	0
1051	0.120091	11	enoyl-CoA hydratase/isomerase family protein	COG1024	1.8e-71	PF16113 | PF00378	1.8e-123 | 7.7e-30	8	20	[5.7418423, 6.315765566666666, 5.551460049999999, 5.4223517, 7.1686142749999995, 5.164135, 5.164135, 5.164135]	[6.3195496, 7.9022756, 6.0973196, 6.0973196, 9.389644, 5.164135, 5.164135, 5.164135]	[2, 6, 2, 3, 4, 1, 1, 1]	[125.0, 135.66666666666666, 1.0, 92.66666666666667, 241.0, 294.0, 108.0, 1.0]	5.71155	0.661181	0.006451	6.41231	1.41268	9.38964	0.00724248	-75.2083	96.3178	2.5	1.65831	0.000352958	0.00282366	11.6588	BRESU_RS09290	Bresu_1876		0	0	CCNA_01414	0	0
562	0.140786	13	bifunctional demethylmenaquinone methyltransferase/2-methoxy-6-polyprenyl-1,4-benzoquinol methylase UbiE	COG2226	1.5e-30	PF01209 | PF13649	2.3e-86 | 5e-22	11	21	[8.78576885, 5.6352367, 5.704482400000001, 5.164135, 5.164135, 5.164135, 7.323802349999999, 6.889600333333334, 6.43763115, 10.247735, 5.164135]	[10.481363, 6.0973196, 6.9550147, 5.164135, 5.164135, 5.164135, 7.869662, 8.669559, 7.7823677, 10.793594, 5.164135]	[2, 3, 3, 1, 1, 1, 2, 3, 2, 2, 1]	[100.0, 106.33333333333333, 185.66666666666666, 73.0, 257.0, 176.0, 43.0, 211.33333333333334, 215.0, 299.0, 82.0]	6.51644	1.61303	0.0101201	7.20958	2.01093	10.7936	0.0111966	-41.0606	79.2663	1.90909	0.792527	0.000269531	0.00296485	11.6463	BRESU_RS00230	Bresu_0045		0	0	CCNA_03823	0	0
63	0.273187	12	HPr kinase	COG1493	6.2e-26	PF07475	5.1e-15	9	21	[7.752333, 5.164135, 5.164135, 6.4309413499999994, 8.64622854, 5.164135, 5.164135, 7.3855157, 5.164135]	[7.926826, 5.164135, 5.164135, 7.6977477, 10.793594, 5.164135, 5.164135, 7.3855157, 5.164135]	[2, 2, 1, 2, 5, 1, 3, 1, 4]	[136.0, 90.0, 283.0, 115.5, 158.4, 182.0, 96.0, 51.0, 202.75]	6.22619	1.30006	0.00791129	6.62493	1.86999	10.7936	0.00841795	-53.9278	65.9381	2.33333	1.33333	0.000329427	0.00296485	11.5936	BRESU_RS01305	Bresu_0261		0	0	CCNA_00239	0	0
1251	0.105543	11	leucyl aminopeptidase family protein	COG0260	9.2e-133	PF00883	3.4e-102	8	19	[5.9149561, 5.164135, 6.27482535, 5.4834625, 6.8380526, 8.874086, 5.164135, 5.164135]	[7.2656083, 5.164135, 7.3855157, 5.80279, 8.669559, 8.874086, 5.164135, 5.164135]	[3, 3, 2, 2, 5, 1, 1, 2]	[220.33333333333334, 247.33333333333334, 167.5, 245.5, 171.8, 224.0, 271.0, 261.5]	6.10972	1.18912	0.00690072	6.68625	1.46951	8.87409	0.00755188	26.1208	36.2569	2.375	1.21835	0.00033531	0.00268248	11.549	BRESU_RS03000	Bresu_0600		0	0	CCNA_03032	0	0
534	0.144026	13	4-hydroxy-tetrahydrodipicolinate reductase	COG0289	1.4e-84	PF05173 | PF01113	3.2e-38 | 1.9e-33	8	21	[6.297041366666668, 5.164135, 5.164135, 7.752333, 6.228532333333334, 5.164135, 7.705935, 5.164135]	[8.669559, 5.164135, 5.164135, 8.669559, 8.357327, 5.164135, 10.793594, 5.164135]	[6, 2, 1, 2, 3, 2, 4, 1]	[71.66666666666667, 101.5, 212.0, 219.0, 143.0, 57.5, 217.0, 41.0]	6.08005	1.05266	0.0068672	7.14332	2.09541	10.7936	0.00806813	-67.1667	70.4548	2.625	1.57619	0.000370606	0.00296485	11.5392	BRESU_RS01940	Bresu_0386		0	0	CCNA_03664	0	0
204	0.195999	13	ribonuclease HII	COG0164	4.1e-69	PF01351	2.4e-39	9	24	[8.172671328571429, 5.164135000000001, 7.752333, 5.164135, 5.164135, 5.80279, 5.164135, 5.164135, 5.164135]	[10.793594, 5.164135, 8.669559, 5.164135, 5.164135, 5.80279, 5.164135, 5.164135, 5.164135]	[7, 6, 4, 2, 1, 1, 1, 1, 1]	[129.71428571428572, 91.33333333333333, 198.5, 249.5, 255.0, 63.0, 20.0, 128.0, 7.0]	5.85696	1.14688	0.00744213	6.25008	1.93716	10.7936	0.00794166	-73.1058	86.7486	2.66667	2.26078	0.000376488	0.00338839	11.5386	BRESU_RS15160	Bresu_3033		0	0	CCNA_00383	1	0
547	0.168311	11	nitronate monooxygenase	COG2070	4e-92	PF03060	7.4e-63	8	17	[7.752333, 6.987776666666666, 5.164135, 5.164135, 5.164135, 8.357327, 7.008092250000001, 8.2328542]	[8.669559, 9.186318, 5.164135, 5.164135, 5.164135, 8.357327, 7.2100825, 10.793594]	[2, 3, 1, 2, 1, 1, 2, 5]	[122.0, 14.0, 36.0, 49.5, 100.0, 135.0, 52.0, 46.2]	6.72885	1.2967	0.0076	7.46366	2.00738	10.7936	0.00842994	-130.662	40.9698	2.125	1.26861	0.000300014	0.00240011	11.5347	BRESU_RS07940	Bresu_1610		0	0	CCNA_02457	0	0
278	0.178109	13	DNA recombination protein RmuC	COG1322	1.5e-95	PF02646 | PF01442	2.7e-71 | 8.2e-14	9	21	[6.12192085, 8.874086, 6.987776999999999, 5.164135, 7.8995975000000005, 7.008092250000001, 7.257950616666666, 5.164135, 5.164135]	[6.7327847, 8.874086, 8.0946, 5.164135, 9.186318, 7.2100825, 8.669559, 5.164135, 5.164135]	[2, 1, 3, 2, 2, 2, 6, 1, 2]	[178.0, 194.0, 124.33333333333333, 125.0, 160.0, 9.0, 141.0, 138.0, 170.5]	6.62687	1.24799	0.00842042	7.13998	1.57509	9.18632	0.0090724	-62.2407	50.8609	2.33333	1.41421	0.000329427	0.00296485	11.5338	BRESU_RS03340	Bresu_0668		1	1		0	0
760	0.132423	12	Hsp33-like chaperonin	COG1281	5.7e-87	PF01430	2.1e-77	10	23	[5.164135, 5.8026589, 7.1195109400000005, 5.164135, 5.164135, 6.603913233333333, 5.164135, 5.164135, 5.164135, 5.164135]	[5.164135, 6.7327847, 9.389644, 5.164135, 5.164135, 7.869662, 5.164135, 5.164135, 5.164135, 5.164135]	[3, 3, 5, 1, 1, 3, 1, 2, 1, 3]	[214.0, 127.0, 166.8, 212.0, 88.0, 194.66666666666666, 142.0, 270.5, 45.0, 147.33333333333334]	5.5675	0.683894	0.00786037	6.0141	1.42867	9.38964	0.0084909	-39.27	62.4943	2.3	1.26886	0.000324721	0.00324721	11.527	BRESU_RS08430	Bresu_1705		0	0	CCNA_02324	0	0
413	0.157264	13	16S rRNA (guanine(966)-N(2))-methyltransferase RsmD	COG0742	1.8e-39	PF03602	4e-45	10	22	[5.164135, 5.1988254, 5.164135, 6.53186625, 5.164135, 10.247735, 7.323802349999999, 5.164135, 5.164135, 6.53186625]	[5.164135, 5.1988254, 5.164135, 9.186318, 5.164135, 10.793594, 7.869662, 5.164135, 5.164135, 9.186318]	[1, 1, 1, 4, 3, 2, 2, 2, 2, 4]	[174.0, 293.0, 210.0, 180.0, 149.66666666666666, 293.0, 140.0, 204.0, 157.0, 160.25]	6.16548	1.55637	0.00870461	6.80554	2.10774	10.7936	0.00960827	-3.90833	52.8202	2.2	1.07703	0.000310603	0.00310603	11.5171	BRESU_RS11840	Bresu_2384	rsmD	0	0	CCNA_00227	0	0
658	0.142392	12	energy-dependent translational throttle protein EttA	COG0488	2.4e-199	PF00005 | PF13304	2.9e-57 | 1.9e-20	11	20	[7.4484508, 5.164135, 8.47005815, 5.164135, 6.43763115, 5.164135, 5.164135, 6.889600333333334, 5.164135, 5.164135, 8.553201666666666]	[7.869662, 5.164135, 9.821783, 5.164135, 7.7823677, 5.164135, 5.164135, 8.669559, 5.164135, 5.164135, 10.793594]	[3, 1, 2, 2, 2, 1, 1, 3, 1, 1, 3]	[126.66666666666667, 57.0, 103.0, 131.5, 166.0, 197.0, 19.0, 79.66666666666667, 25.0, 115.0, 1.6666666666666667]	6.25307	1.32076	0.0097111	6.90198	2.05883	10.7936	0.0107189	-107.136	59.7419	1.81818	0.833196	0.000256697	0.00282366	11.5033	BRESU_RS11470	Bresu_2310	ettA	0	0	CCNA_02231	0	0
196	0.214378	12	double-strand break repair protein AddB	COG3857	4.5e-24	PF12705	5.5e-21	10	22	[6.4309413499999994, 5.164135, 5.164135, 6.458234000000001, 5.164135, 5.4834625, 6.29036665, 5.9149561, 5.164135, 5.164135]	[7.6977477, 5.164135, 5.164135, 8.669559, 5.164135, 5.80279, 7.2656083, 7.2656083, 5.164135, 5.164135]	[2, 1, 2, 4, 1, 2, 2, 3, 1, 4]	[102.5, 262.0, 146.0, 166.75, 66.0, 222.5, 130.0, 186.0, 299.0, 172.5]	5.63986	0.543177	0.00796254	6.2522	1.2692	8.66956	0.00882705	-24.675	67.3786	2.2	1.07703	0.000310603	0.00310603	11.4624	BRESU_RS15865	Bresu_3176	addB	0	0	CCNA_03651	0	0
967	0.116316	12	transcriptional regulator	COG0583	2.3e-68	PF03466 | PF00126	4.5e-37 | 4.2e-22	10	21	[5.569395550000001, 5.164135, 7.752333, 5.164135, 7.6977477, 6.760731, 5.164135, 6.889600333333334, 5.164135, 5.164135]	[6.9550147, 5.164135, 7.926826, 5.164135, 7.6977477, 8.357327, 5.164135, 8.669559, 5.164135, 5.164135]	[4, 2, 4, 2, 1, 2, 1, 3, 1, 1]	[97.75, 29.5, 53.0, 65.0, 62.0, 97.5, 1.0, 217.33333333333334, 138.0, 180.0]	6.04905	1.04775	0.00854023	6.54271	1.44009	8.66956	0.00923721	-105.892	63.9723	2.1	1.13578	0.000296485	0.00296485	11.4498	BRESU_RS03310	Bresu_0662		0	0		0	0
1188	0.09217	13	phosphatidate cytidylyltransferase	COG0575 | COG4589	9.7e-54 | 5.3e-51	PF01148	2.4e-50	9	22	[5.164135, 5.8026589, 7.580689340000001, 5.164135, 6.4309413499999994, 5.284165175, 7.578557333333333, 5.164135, 5.164135]	[5.164135, 6.7327847, 10.793594, 5.164135, 7.6977477, 5.5805597, 9.389644, 5.164135, 5.164135]	[1, 3, 5, 2, 2, 4, 3, 1, 1]	[156.0, 92.0, 147.2, 139.0, 135.5, 217.25, 137.33333333333334, 96.0, 186.0]	5.92595	0.970271	0.0075298	6.76121	1.99006	10.7936	0.00859112	-54.8574	37.151	2.44444	1.34256	0.000345114	0.00310603	11.442	BRESU_RS12420	Bresu_2494		0	0	CCNA_01995	0	0
69	0.248939	13	3-hydroxyacyl-ACP dehydratase FabZ	COG0764	4.2e-38	PF07977	1.1e-32	11	23	[5.164135, 5.164135, 7.0086485, 5.164135, 5.4834625, 5.164135, 8.357327, 5.164135, 6.266109383333334, 5.67353346, 5.164135]	[5.164135, 5.164135, 8.214507, 5.164135, 5.80279, 5.164135, 8.357327, 5.164135, 9.821783, 7.7823677, 5.164135]	[1, 2, 2, 1, 2, 1, 1, 1, 6, 5, 1]	[137.0, 199.5, 219.0, 261.0, 114.5, 55.0, 271.0, 27.0, 179.16666666666666, 156.2, 45.0]	5.79763	0.989035	0.0090038	6.45123	1.6579	9.82178	0.0100189	-48.6939	80.7082	2.09091	1.67628	0.000295201	0.00324721	11.4137	BRESU_RS12390	Bresu_2488	fabZ	0	0	CCNA_01989	0	0
779	0.120889	13	cytochrome b	COG1290	4.5e-134	PF00033 | PF13631	1.2e-76 | 1.3e-42	9	19	[5.164135, 5.800883075, 7.752333, 8.47005815, 6.987776666666666, 7.323802349999999, 5.164135, 7.6977477, 7.274738533333334]	[5.164135, 7.7823677, 8.669559, 9.821783, 9.186318, 7.869662, 5.164135, 7.6977477, 8.669559]	[1, 4, 2, 2, 3, 2, 1, 1, 3]	[128.0, 189.75, 290.0, 293.0, 205.66666666666666, 37.0, 257.0, 38.0, 104.33333333333333]	6.8484	1.1238	0.00870191	7.78059	1.54307	9.82178	0.00988639	-28.5833	94.2404	2.11111	0.993808	0.000298053	0.00268248	11.3716	BRESU_RS13335	Bresu_2680		0	0	CCNA_00506	0	0
654	0.142799	12	uracil-DNA glycosylase	COG1573	6.7e-44	PF03167	9.3e-25	10	20	[5.80279, 5.1988254, 5.164135, 6.199414200000001, 8.7857685, 8.78576885, 7.323802349999999, 5.164135, 5.164135, 5.80279]	[5.80279, 5.1988254, 5.164135, 7.926826, 9.389644, 10.481363, 7.869662, 5.164135, 5.164135, 5.80279]	[1, 1, 2, 5, 2, 2, 2, 1, 3, 1]	[117.0, 242.0, 24.5, 210.8, 155.0, 142.0, 182.0, 21.0, 164.0, 113.0]	6.33916	1.37763	0.00894982	6.79643	1.87759	10.4814	0.00959541	-62.87	68.31	2	1.18322	0.000282366	0.00282366	11.3274	BRESU_RS06545	Bresu_1323		0	0	CCNA_01394	0	0
528	0.171462	11	NAD(P)/FAD-dependent oxidoreductase	COG1251	0	PF07992 | PF01077	1.1e-54 | 9.6e-28	8	18	[7.9022756, 5.164135, 5.164135, 5.164135, 5.164135, 10.247735, 5.164135, 7.587654742857144]	[7.9022756, 5.164135, 5.164135, 5.164135, 5.164135, 10.793594, 5.164135, 10.793594]	[1, 2, 2, 2, 1, 2, 1, 7]	[54.0, 132.0, 145.5, 214.0, 249.0, 95.0, 259.0, 99.14285714285714]	6.44479	1.806	0.00727917	6.91377	2.40804	10.7936	0.00780886	-44.0446	71.2969	2.25	1.85405	0.000317662	0.0025413	11.3134	BRESU_RS07685	Bresu_1559		0	0	CCNA_03640	0	0
442	0.153891	13	S24 family peptidase	COG2932	2.1e-30	PF00717	9.2e-17	10	20	[5.164135, 8.78576885, 5.164135, 8.874086, 5.962433000000001, 8.874086, 5.164135, 5.164135, 5.164135, 7.721401000000001]	[5.164135, 10.481363, 5.164135, 8.874086, 8.357327, 8.874086, 5.164135, 5.164135, 5.164135, 10.793594]	[1, 2, 2, 1, 4, 1, 1, 1, 1, 6]	[114.0, 174.0, 141.0, 160.0, 116.5, 216.0, 122.0, 258.0, 9.0, 141.33333333333334]	6.60384	1.64599	0.00932351	7.32011	2.26286	10.7936	0.0103348	-54.8167	63.0106	2	1.61245	0.000282366	0.00282366	11.2617	BRESU_RS11655	Bresu_2348		0	0		0	0
327	0.184238	12	DNA replication/repair protein RecF	COG1195	5.7e-63	PF02463 | PF13304	6.1e-18 | 1e-13	8	22	[5.324175233333333, 5.164135, 6.458234000000001, 5.164135, 5.164135, 6.823389516666666, 5.164135, 5.164135]	[5.5805597, 5.164135, 8.669559, 5.164135, 5.164135, 8.874086, 5.164135, 5.164135]	[3, 2, 4, 1, 1, 6, 2, 3]	[150.0, 155.5, 74.25, 190.0, 62.0, 140.5, 118.0, 54.0]	5.55331	0.636571	0.00627227	6.11811	1.53885	8.87409	0.00691019	-81.9688	46.4577	2.75	1.56125	0.000388254	0.00310603	11.2165	BRESU_RS00025	Bresu_0004	recF	0	0	CCNA_00158	0	0
200	0.197222	13	lytic transglycosylase domain-containing protein	COG0741	9.7e-49	PF01464	4.4e-24	10	19	[8.874086, 7.752333, 6.030992749999999, 7.461604766666667, 5.80279, 5.40419535, 7.8995975000000005, 8.357327, 5.164135, 6.617897750000001]	[8.874086, 8.669559, 6.8978505, 9.509552, 5.80279, 5.5805597, 9.186318, 8.357327, 5.164135, 8.669559]	[1, 2, 2, 3, 1, 2, 2, 1, 1, 4]	[223.0, 268.0, 79.5, 126.66666666666667, 292.0, 82.0, 129.0, 18.0, 296.0, 67.25]	6.9365	1.23846	0.00979316	7.67117	1.55985	9.50955	0.0108304	-41.8583	97.4276	1.9	0.943398	0.000268248	0.00268248	11.2117	BRESU_RS12520	Bresu_2516		0	0	CCNA_01252	0	1
234	0.185804	13	ornithine carbamoyltransferase	COG0078	8.9e-118	PF00185 | PF02729	6e-50 | 1.2e-43	9	21	[6.603913233333333, 6.29036665, 5.974656100000001, 5.549273199999999, 7.752333, 5.164135, 5.164135, 6.29036665, 5.67353346]	[7.869662, 7.2656083, 6.9550147, 6.3195496, 8.669559, 5.164135, 5.164135, 7.2656083, 7.7823677]	[3, 2, 2, 3, 2, 1, 1, 2, 5]	[172.66666666666666, 146.0, 99.0, 152.66666666666666, 263.0, 21.0, 105.0, 185.0, 187.2]	6.05141	0.766517	0.00768922	6.93952	1.12891	8.66956	0.00881768	-52.0519	64.2425	2.33333	1.1547	0.000329427	0.00296485	11.21	BRESU_RS16585	Bresu_3323	argF	0	0	CCNA_02325	0	0
1602	0.080211	12	alpha/beta hydrolase	COG2267 | COG1073	3e-22 | 8.5e-19	PF12146 | PF12697	5e-18 | 2.6e-13	9	21	[5.164135, 5.164135, 5.366470124999999, 5.569395550000001, 5.926519566666666, 6.3195496, 5.164135, 6.3195496, 6.53186625]	[5.164135, 5.164135, 6.0973196, 6.9550147, 7.2656083, 6.3195496, 5.164135, 6.3195496, 9.186318]	[1, 2, 4, 4, 3, 1, 1, 1, 4]	[119.0, 197.0, 157.5, 206.75, 232.33333333333334, 45.0, 246.0, 283.0, 62.0]	5.72508	0.526528	0.00727457	6.40397	1.22508	9.18632	0.0081372	-27.9352	77.8302	2.33333	1.33333	0.000329427	0.00296485	11.207	BRESU_RS01740	Bresu_0346		0	0	CCNA_01105	0	0
219	0.192533	13	single-stranded DNA-binding protein	COG0629	1.1e-38	PF00436	6.9e-38	10	20	[6.400785333333334, 5.164135, 5.164135, 7.705935, 5.40419535, 6.6590020333333335, 8.874086, 5.164135, 5.164135, 6.999340133333334]	[8.874086, 5.164135, 5.164135, 10.793594, 5.5805597, 8.874086, 8.874086, 5.164135, 5.164135, 9.186318]	[3, 1, 1, 4, 2, 3, 1, 1, 1, 3]	[146.66666666666666, 288.0, 137.0, 56.5, 65.0, 189.0, 229.0, 2.0, 181.0, 176.66666666666666]	6.26999	1.23227	0.00885216	7.28393	2.10709	10.7936	0.0102837	-52.9167	81.5134	2	1.09545	0.000282366	0.00282366	11.206	BRESU_RS13100	Bresu_2631	ssb	0	0	CCNA_01535	1	0
645	0.132892	13	cysteine synthase A	COG0031	1.6e-126	PF00291	1.6e-64	10	20	[5.164135, 5.164135, 5.164135, 6.43763115, 7.752333, 6.987776666666666, 5.9149561, 5.80279, 7.368083766666667, 7.102485333333334]	[5.164135, 5.164135, 5.164135, 7.7823677, 8.669559, 9.186318, 7.2656083, 5.80279, 9.821783, 8.669559]	[1, 1, 1, 2, 2, 3, 3, 1, 3, 3]	[223.0, 130.0, 86.0, 56.0, 130.0, 193.0, 152.0, 105.0, 97.33333333333333, 208.33333333333334]	6.28585	0.930058	0.00887455	7.26904	1.72687	9.82178	0.0102627	-61.9333	52.6227	2	0.894427	0.000282366	0.00282366	11.1831	BRESU_RS05980	Bresu_1204	cysK	0	0	CCNA_03740	0	0
358	0.179483	12	ABC transporter ATP-binding protein	COG1127	1.7e-90	PF00005	2.9e-27	10	18	[5.80279, 5.1255083, 5.164135, 8.6047341, 6.941132733333333, 7.752333, 5.704482400000001, 5.164135, 8.874086, 10.247735]	[5.80279, 5.1255083, 5.164135, 9.821783, 8.874086, 7.926826, 6.9550147, 5.164135, 8.874086, 10.793594]	[1, 1, 1, 3, 3, 2, 3, 1, 1, 2]	[48.0, 100.0, 134.0, 100.66666666666667, 123.33333333333333, 135.0, 119.0, 282.0, 140.0, 243.0]	6.93811	1.74736	0.00979544	7.4502	1.99751	10.7936	0.0105184	-57.5	65.6516	1.8	0.87178	0.00025413	0.0025413	11.1753	BRESU_RS07165	Bresu_1454		0	0		0	0
725	0.125169	13	lipoyl(octanoyl) transferase LipB	COG0321	9.5e-78			11	20	[8.214507, 6.760731, 6.4309413499999994, 5.4834625, 6.29036665, 5.164135, 7.752333, 7.578557566666667, 6.4309413499999994, 5.25593665, 5.164135]	[8.214507, 8.357327, 7.6977477, 5.80279, 7.2656083, 5.164135, 8.669559, 10.481363, 7.6977477, 5.3477383, 5.164135]	[1, 2, 2, 2, 2, 1, 2, 3, 2, 2, 1]	[51.0, 144.5, 65.5, 63.5, 142.0, 40.0, 300.0, 252.33333333333334, 132.0, 42.5, 218.0]	6.41146	1.0382	0.00995709	7.26024	1.63563	10.4814	0.0112753	-68.0606	86.6057	1.81818	0.57496	0.000256697	0.00282366	11.1696	BRESU_RS11895	Bresu_2395	lipB	0	0	CCNA_02258	0	0
199	0.197616	13	5-(carboxyamino)imidazole ribonucleotide mutase	COG0041	3e-71	PF00731	1.9e-64	9	19	[5.164135, 9.509552, 5.164135, 5.164135, 7.0191105, 7.578557333333333, 9.231015000000001, 7.3368435, 5.164135]	[5.164135, 9.509552, 5.164135, 5.164135, 8.874086, 9.389644, 10.793594, 9.509552, 5.164135]	[1, 1, 1, 1, 2, 3, 5, 2, 3]	[253.0, 97.0, 263.0, 48.0, 162.0, 29.0, 137.2, 55.5, 271.0]	6.81462	1.6632	0.00865899	7.637	2.26174	10.7936	0.00970393	-53.8111	91.2751	2.11111	1.2862	0.000298053	0.00268248	11.1618	BRESU_RS06585	Bresu_1331	purE	0	0	CCNA_03393	0	0
886	0.113041	13	lipoyl synthase	COG0320	7.5e-131	PF04055	3.9e-12	8	20	[5.164135, 5.7272508250000005, 6.889600333333334, 7.752333, 5.1255083, 6.12192085, 7.538067675, 8.47005815]	[5.164135, 7.2656083, 7.926826, 7.926826, 5.1255083, 6.7327847, 7.926826, 9.821783]	[2, 4, 3, 2, 1, 2, 4, 2]	[181.5, 82.75, 223.66666666666666, 262.0, 9.0, 55.0, 88.5, 38.0]	6.59861	1.1734	0.0074529	7.23629	1.46283	9.82178	0.00817313	-82.4479	86.8151	2.5	1	0.000352958	0.00282366	11.1327	BRESU_RS11735	Bresu_2363	lipA	0	0	CCNA_01809	0	0
100	0.228562	13	2,3,4,5-tetrahydropyridine-2,6-dicarboxylate N-succinyltransferase	COG2171	2e-96	PF14805 | PF00132	1.6e-23 | 1.5e-13	8	20	[6.458234000000001, 5.164135, 5.40419535, 8.646228400000002, 6.889600333333334, 8.7857685, 5.80279, 5.164135]	[7.926826, 5.164135, 5.5805597, 10.793594, 7.926826, 9.389644, 5.80279, 5.164135]	[4, 2, 2, 5, 3, 2, 1, 1]	[130.75, 246.5, 251.0, 140.2, 181.66666666666666, 79.0, 42.0, 107.0]	6.53939	1.37968	0.00738601	7.21856	1.98829	10.7936	0.00815311	-52.7354	70.2467	2.5	1.32288	0.000352958	0.00282366	11.1055	BRESU_RS16445	Bresu_3295	dapD	0	0	CCNA_00283	0	0
1205	0.0915235	13	phenylalanine--tRNA ligase subunit alpha	COG0016	5e-140	PF01409 | PF02912	1.9e-100 | 5.4e-21	11	25	[5.164135, 7.2935994, 5.164135, 5.164135, 5.164135, 6.12192085, 5.164135, 5.164135, 5.164135, 5.164135, 5.78240855]	[5.164135, 8.669559, 5.164135, 5.164135, 5.164135, 6.7327847, 5.164135, 5.164135, 5.164135, 5.164135, 6.7327847]	[1, 5, 3, 1, 1, 2, 2, 2, 1, 1, 6]	[286.0, 63.8, 173.66666666666666, 167.0, 32.0, 246.0, 217.0, 80.5, 239.0, 233.0, 111.83333333333333]	5.501	0.645683	0.00854313	5.76802	1.09536	8.66956	0.00895782	-31.8364	80.8323	2.27273	1.65644	0.000320871	0.00352958	11.0923	BRESU_RS02465	Bresu_0493	pheS	0	0	CCNA_01096	0	0
1080	0.0994814	13	nicotinate-nucleotide adenylyltransferase	COG1057	1.8e-38	PF01467	9.2e-17	8	20	[6.889600333333334, 5.164135, 5.40419535, 6.4309413499999994, 6.458234000000001, 7.6977477, 5.164135, 6.612788540000001]	[7.926826, 5.164135, 5.5805597, 7.6977477, 7.926826, 7.6977477, 5.164135, 10.481363]	[3, 1, 2, 2, 4, 1, 2, 5]	[102.0, 64.0, 252.0, 119.5, 129.0, 157.0, 91.5, 179.0]	6.22772	0.850176	0.00703399	7.20492	1.70409	10.4814	0.0081377	-63.25	55.2076	2.5	1.32288	0.000352958	0.00282366	11.0845	BRESU_RS00720	Bresu_0143		0	0	CCNA_03544	0	0
201	0.213108	12	TolC family outer membrane protein	COG1538	3.4e-72	PF02321	8.8e-59	8	17	[7.323802349999999, 5.164135, 7.752333, 8.553201666666666, 5.7418423, 7.5968178, 5.164135, 8.78576885]	[7.869662, 5.164135, 7.926826, 10.793594, 6.3195496, 8.874086, 5.164135, 10.481363]	[2, 1, 2, 3, 2, 2, 1, 4]	[125.0, 1.0, 55.0, 203.66666666666666, 153.0, 113.0, 70.0, 175.5]	7.01025	1.36708	0.00791784	7.82417	2.04354	10.7936	0.00883712	-87.9792	62.8689	2.125	0.927025	0.000300014	0.00240011	11.0842	BRESU_RS09015	Bresu_1818		0	0		0	0
210	0.193923	13	thioredoxin	COG3118	6.8e-38	PF00085	1.9e-30	10	21	[6.53186625, 5.164135, 7.323802349999999, 5.210035825, 5.164135, 7.752333, 8.874086, 5.164135, 7.9022756, 5.324175233333333]	[9.186318, 5.164135, 7.869662, 5.3477383, 5.164135, 7.926826, 8.874086, 5.164135, 7.9022756, 5.5805597]	[4, 2, 2, 4, 1, 2, 1, 1, 1, 3]	[131.5, 96.0, 194.0, 109.0, 293.0, 72.0, 230.0, 290.0, 69.0, 134.0]	6.4411	1.34967	0.00909374	6.81799	1.58891	9.18632	0.00962585	-38.15	80.5115	2.1	1.13578	0.000296485	0.00296485	11.0137	BRESU_RS15855	Bresu_3174	trxA	1	0	CCNA_03653	0	0
1467	0.0853955	12	flagellar motor stator protein MotA	COG1291	6.9e-70	PF01618	7.3e-13	8	20	[5.164135, 5.8026589, 6.889600333333334, 5.164135, 5.3477383, 7.752333, 6.578264175000001, 5.164135]	[5.164135, 6.7327847, 7.926826, 5.164135, 5.3477383, 8.669559, 8.669559, 5.164135]	[4, 3, 3, 2, 1, 2, 4, 1]	[234.75, 94.66666666666667, 97.0, 193.0, 154.0, 183.0, 164.0, 129.0]	5.98287	0.918865	0.00675745	6.60486	1.50405	8.66956	0.00745996	-43.8229	45.1928	2.5	1.11803	0.000352958	0.00282366	11.0081	BRESU_RS15765	Bresu_3156	motA	0	0	CCNA_00787	0	0
18	0.388494	11	FliM/FliN family flagellar motor switch protein	COG1886	5.6e-16	PF01052	5.5e-20	7	18	[7.12884205, 5.164135, 7.323802349999999, 5.164135, 6.889600333333334, 5.164135, 5.164135]	[9.821783, 5.164135, 7.869662, 5.164135, 8.669559, 5.164135, 5.164135]	[6, 1, 2, 2, 3, 2, 2]	[93.66666666666667, 66.0, 224.0, 87.0, 128.66666666666666, 92.0, 174.0]	5.99983	0.97195	0.00592952	6.71679	1.86801	9.82178	0.00663808	-76.381	52.3694	2.57143	1.4983	0.000363042	0.0025413	10.9911	BRESU_RS14020	Bresu_2810	fliN	0	0	CCNA_00953	0	0
1254	0.0891532	13	acetolactate synthase 3 large subunit	COG0028	1.6e-223	PF02776 | PF02775	7.6e-58 | 6.5e-48	9	19	[7.8995975000000005, 6.817096575000001, 7.752333, 5.164135, 8.553201666666666, 7.323802349999999, 5.551460049999999, 5.40419535, 5.164135]	[9.186318, 9.821783, 7.926826, 5.164135, 10.793594, 7.869662, 6.0973196, 5.5805597, 5.164135]	[2, 4, 2, 1, 3, 2, 2, 2, 1]	[112.0, 97.25, 287.0, 22.0, 102.66666666666667, 13.0, 106.0, 38.0, 72.0]	6.62555	1.24943	0.00841874	7.51159	1.999	10.7936	0.00954459	-105.565	76.8592	2.11111	0.87489	0.000298053	0.00268248	10.9785	BRESU_RS15440	Bresu_3091		0	0	CCNA_02185	0	0
1141	0.102727	12	proline--tRNA ligase	COG0442	3.3e-128	PF00587	7.1e-33	8	21	[6.64990686, 5.164135, 5.151259433333333, 5.7272508250000005, 6.12192085, 5.8026589, 5.164135, 5.164135]	[8.669559, 5.164135, 5.164135, 7.2656083, 6.7327847, 6.7327847, 5.164135, 5.164135]	[5, 1, 3, 4, 2, 3, 2, 1]	[29.2, 198.0, 183.0, 97.5, 232.0, 241.66666666666666, 135.5, 261.0]	5.61818	0.524479	0.00634553	6.25716	1.2282	8.66956	0.00706724	-27.7667	74.5364	2.625	1.31696	0.000370606	0.00296485	10.95	BRESU_RS09735	Bresu_1961		0	0	CCNA_02008	0	0
1361	0.0982175	11	DUF934 domain-containing protein	COG3749	2.1e-23	PF06073	3.6e-26	7	17	[6.53186625, 5.164135, 6.987776666666666, 5.164135, 5.800883075, 5.164135, 6.889600333333334]	[9.186318, 5.164135, 9.186318, 5.164135, 7.7823677, 5.164135, 7.926826]	[4, 1, 3, 1, 4, 1, 3]	[85.0, 90.0, 292.3333333333333, 287.0, 89.5, 166.0, 273.0]	5.9575	0.772102	0.00588769	7.08203	1.73597	9.18632	0.00699904	-16.7381	91.1463	2.42857	1.29363	0.000342873	0.00240011	10.945			#N/A	0	0		0	0
1171	0.0931871	13	chaperonin GroEL	COG0459	1e-227	PF00118	5.7e-96	9	20	[5.80279, 6.53186625, 5.789783333333333, 5.7418423, 6.3195496, 7.3855157, 5.704482400000001, 7.200661666666666, 5.551460049999999]	[5.80279, 9.186318, 6.7327847, 6.3195496, 6.3195496, 7.3855157, 6.9550147, 9.186318, 6.0973196]	[1, 4, 3, 2, 1, 1, 3, 3, 2]	[116.0, 116.25, 199.0, 148.0, 122.0, 109.0, 153.33333333333334, 152.33333333333334, 250.0]	6.22533	0.64356	0.0079102	7.10946	1.19482	9.18632	0.00903362	-48.2315	43.6571	2.22222	1.0304	0.00031374	0.00282366	10.9376	BRESU_RS00955	Bresu_0190	groL	0	0	CCNA_00721	0	0
814	0.128273	12	BamA/TamA family outer membrane protein	COG0729	3.9e-128	PF01103	3.9e-58	10	19	[5.164135, 5.974656100000001, 7.580689340000001, 5.80279, 8.874086, 5.164135, 5.164135, 5.164135, 6.206143750000001, 7.752333]	[5.164135, 6.9550147, 10.793594, 5.80279, 8.874086, 5.164135, 5.164135, 5.164135, 7.2656083, 8.669559]	[1, 2, 5, 1, 1, 1, 1, 1, 4, 2]	[254.0, 32.0, 52.8, 29.0, 168.0, 147.0, 300.0, 67.0, 227.0, 124.0]	6.28472	1.26078	0.00887297	6.90172	1.88632	10.7936	0.00974406	-59.92	91.7452	1.9	1.37477	0.000268248	0.00268248	10.9277	BRESU_RS06670	Bresu_1348		0	0	CCNA_01675	0	0
363	0.178022	12	oxygen-dependent coproporphyrinogen oxidase	COG0408	9.7e-117	PF01218	6e-88	9	18	[5.164135, 5.164135, 10.247735, 5.164135, 7.899597999999999, 7.766277500000001, 5.80279, 5.164135, 10.247735]	[5.164135, 5.164135, 10.793594, 5.164135, 8.0946, 9.389644, 5.80279, 5.164135, 10.793594]	[1, 2, 2, 1, 2, 6, 1, 1, 2]	[140.0, 204.5, 151.0, 264.0, 133.0, 115.16666666666667, 1.0, 129.0, 254.0]	6.95785	2.03827	0.00884098	7.2812	2.35454	10.7936	0.00925184	-45.3704	75.1552	2	1.49071	0.000282366	0.0025413	10.9218	BRESU_RS13595	Bresu_2732	hemF	0	0	CCNA_00540	0	0
212	0.193693	13	4-hydroxybenzoate octaprenyltransferase	COG0382	4.2e-60	PF01040	4.6e-58	11	23	[5.164135, 5.164135, 8.78576885, 7.6480676, 5.164135, 5.164135, 5.1255083, 5.164135, 5.643027925, 5.164135, 5.164135]	[5.164135, 5.164135, 10.481363, 9.389644, 5.164135, 5.164135, 5.1255083, 5.164135, 6.7327847, 5.164135, 5.164135]	[1, 2, 2, 5, 3, 1, 1, 1, 4, 1, 2]	[125.0, 229.5, 149.0, 124.0, 22.333333333333332, 4.0, 80.0, 120.0, 115.75, 159.0, 169.0]	5.75921	1.1917	0.00894414	6.17075	1.84499	10.4814	0.00958326	-82.0379	61.3199	2.09091	1.31111	0.000295201	0.00324721	10.9175	BRESU_RS04555	Bresu_0913		0	0	CCNA_03534	0	0
507	0.146945	13	3-isopropylmalate dehydrogenase	COG0473	5.2e-119	PF00180	6.6e-131	10	23	[5.164135, 5.488343440000001, 5.164135, 5.164135, 6.8978505, 8.126250666666666, 7.752333, 5.164135, 5.164135, 5.164135]	[5.164135, 6.9550147, 5.164135, 5.164135, 6.8978505, 8.874086, 7.926826, 5.164135, 5.164135, 5.164135]	[2, 5, 3, 2, 1, 3, 2, 2, 1, 2]	[170.5, 49.0, 71.0, 109.5, 151.0, 240.33333333333334, 260.0, 119.0, 279.0, 165.5]	5.92496	1.13116	0.00836504	6.16386	1.32721	8.87409	0.00870233	-38.5167	74.3554	2.3	1.1	0.000324721	0.00324721	10.9053	BRESU_RS15415	Bresu_3086	leuB	0	0	CCNA_00193	0	0
268	0.21278	11	SDR family NAD(P)-dependent oxidoreductase	COG1028	6e-57	PF00106 | PF13561	4.1e-45 | 4.8e-38	8	19	[5.164135, 5.164135, 6.53186625, 5.164135, 8.062103250000002, 5.164135, 5.4223517, 5.164135]	[5.164135, 5.164135, 9.186318, 5.164135, 9.389644, 5.164135, 6.0973196, 5.164135]	[2, 1, 4, 3, 4, 1, 3, 1]	[194.0, 81.0, 123.0, 169.33333333333334, 118.75, 144.0, 243.66666666666666, 67.0]	5.72962	0.985987	0.00647141	6.31174	1.74527	9.38964	0.00712889	-57.4062	54.8133	2.375	1.21835	0.00033531	0.00268248	10.9021	BRESU_RS11715	Bresu_2360		0	0		0	0
780	0.120889	13	ubiquinol-cytochrome c reductase iron-sulfur subunit	COG0723	2.8e-36	PF10399 | PF00355	5.2e-15 | 6.7e-12	8	19	[10.247735, 6.129880460000001, 5.164135, 6.889600333333334, 6.760731, 6.889600333333334, 5.164135, 5.164135]	[10.793594, 8.357327, 5.164135, 7.926826, 8.357327, 8.669559, 5.164135, 5.164135]	[2, 5, 2, 3, 2, 3, 1, 1]	[212.0, 55.0, 123.0, 193.0, 95.0, 157.0, 116.0, 81.0]	6.55124	1.57665	0.0073994	7.44963	1.94346	10.7936	0.0084141	-71	51.1248	2.375	1.21835	0.00033531	0.00268248	10.8879	BRESU_RS13340	Bresu_2681	petA	0	0	CCNA_00505	0	0
560	0.166827	11	Co2+/Mg2+ efflux protein ApaG	COG2967	1.3e-45	PF04379	9.4e-34	7	16	[7.752333, 7.008092250000001, 7.752333, 6.444151775, 5.164135, 7.752333, 5.164135]	[7.926826, 7.2100825, 8.669559, 9.509552, 5.164135, 8.669559, 5.164135]	[2, 2, 2, 4, 1, 4, 1]	[12.0, 193.0, 40.0, 254.25, 272.0, 143.0, 277.0]	6.71964	1.08217	0.0066409	7.47341	1.60124	9.50955	0.00738583	-29.8214	101.47	2.28571	1.16058	0.000322704	0.00225893	10.8704	BRESU_RS03125	Bresu_0625	apaG	0	0	CCNA_02322	0	0
1263	0.0887658	13	transcriptional regulator MraZ	COG2001	1.2e-35	PF02381	3.8e-21	9	22	[5.164135, 5.164135, 5.164135, 6.615476699999999, 5.164135, 5.164135, 8.357327, 5.964044266666668, 6.458234000000001]	[5.164135, 5.164135, 5.164135, 7.869662, 5.164135, 5.164135, 8.357327, 7.7823677, 7.926826]	[1, 1, 1, 3, 3, 2, 1, 6, 4]	[237.0, 91.0, 255.0, 43.333333333333336, 219.33333333333334, 63.5, 193.0, 184.33333333333334, 171.0]	5.91286	1.03129	0.00751317	6.41743	1.40899	8.35733	0.00815429	-38.0556	72.974	2.44444	1.64054	0.000345114	0.00310603	10.8603	BRESU_RS13895	Bresu_2785		0	0	CCNA_02646	1	0
88	0.235801	13	RIP metalloprotease RseP	COG0750	5.4e-106	PF02163 | PF13180	1.3e-74 | 1.3e-10	10	20	[7.0191105, 5.164135, 5.164135, 6.987776666666666, 7.578557566666667, 5.164135, 6.987776666666666, 5.164135, 5.80279, 5.7418423]	[8.874086, 5.164135, 5.164135, 9.186318, 10.481363, 5.164135, 9.186318, 5.164135, 5.80279, 6.3195496]	[2, 2, 1, 3, 3, 2, 3, 1, 1, 2]	[208.0, 64.5, 291.0, 66.66666666666667, 3.6666666666666665, 145.5, 154.33333333333334, 84.0, 24.0, 170.0]	6.07744	0.912255	0.00858032	7.0507	2.01356	10.4814	0.00995439	-78.8333	84.4219	2	0.774597	0.000282366	0.00282366	10.8472	BRESU_RS12410	Bresu_2492		0	0	CCNA_01993	0	0
799	0.129627	12	aryl-sulfate sulfotransferase	COG4321	2.6e-21	PF13467	3.1e-24	6	21	[5.164135, 5.164135, 5.164135, 7.677857757142858, 5.164135, 5.324175233333333]	[5.164135, 5.164135, 5.164135, 10.793594, 5.164135, 5.5805597]	[3, 4, 3, 7, 1, 3]	[62.666666666666664, 110.5, 174.66666666666666, 165.57142857142858, 172.0, 126.33333333333333]	5.60976	0.926725	0.00475202	6.17178	2.07252	10.7936	0.00522811	-64.7103	40.3816	3.5	1.80278	0.000494141	0.00296485	10.8006	BRESU_RS10725	Bresu_2162		0	0	CCNA_01597	0	0
248	0.182952	13	TatD family hydrolase	COG0084	7.6e-95	PF01026	8.5e-75	9	21	[5.164135, 5.164135, 6.560825566666668, 7.752333, 7.752333, 6.526220833333333, 5.164135, 5.164135, 5.164135]	[5.164135, 5.164135, 8.874086, 8.669559, 7.926826, 8.874086, 5.164135, 5.164135, 5.164135]	[1, 2, 3, 2, 2, 6, 1, 2, 2]	[125.0, 101.5, 146.66666666666666, 35.0, 212.0, 85.33333333333333, 7.0, 128.0, 139.5]	6.04582	1.06496	0.00768211	6.68503	1.72014	8.87409	0.00849431	-91.1111	57.8036	2.33333	1.41421	0.000329427	0.00296485	10.7989	BRESU_RS09890	Bresu_1992		0	0	CCNA_01898	0	0
603	0.136758	13	phosphate acyltransferase PlsX	COG0416	5.8e-116	PF02504	3.8e-105	9	20	[5.164135, 5.704482400000001, 5.40419535, 6.29036665, 5.40419535, 6.013132433333333, 5.164135, 7.0191105, 8.627913625000001]	[5.164135, 6.9550147, 5.5805597, 7.2656083, 5.5805597, 7.7823677, 5.164135, 8.874086, 10.793594]	[1, 3, 2, 2, 2, 3, 1, 2, 4]	[125.0, 53.666666666666664, 218.0, 136.0, 38.0, 165.66666666666666, 172.0, 82.5, 131.5]	6.08796	1.06218	0.00773566	7.01778	1.80603	10.7936	0.00891713	-75.2963	54.912	2.22222	0.916246	0.00031374	0.00282366	10.7966	BRESU_RS09390	Bresu_1896	plsX	0	0	CCNA_01431	0	0
286	0.208603	11	GFA family protein	COG3791	4.2e-23	PF04828	1.7e-21	8	15	[5.164135, 5.164135, 10.247735, 9.509552, 7.840563566666667, 7.899597999999999, 5.164135, 7.578557566666667]	[5.164135, 5.164135, 10.793594, 9.509552, 8.874086, 8.0946, 5.164135, 10.481363]	[1, 2, 2, 1, 3, 2, 1, 3]	[125.0, 53.0, 246.0, 27.0, 116.66666666666667, 134.0, 212.0, 199.0]	7.32105	1.87025	0.00826887	7.9057	2.26573	10.7936	0.00892921	-60.9167	71.622	1.875	0.780625	0.000264718	0.00211775	10.7805	BRESU_RS12565	Bresu_2525		0	0	CCNA_03797	0	0
816	0.118321	13	threonylcarbamoyl-AMP synthase	COG0009	5.3e-88	PF01300 | PF03481	1.3e-52 | 1.8e-17	10	23	[5.164135, 5.164135, 5.164135, 6.627784783333333, 5.164135, 5.164135, 5.164135, 7.3368435, 7.3855157, 5.164135]	[5.164135, 5.164135, 5.164135, 7.869662, 5.164135, 5.164135, 5.164135, 9.509552, 7.3855157, 5.164135]	[1, 1, 2, 6, 4, 3, 1, 2, 1, 2]	[48.0, 259.0, 194.0, 80.0, 155.75, 118.33333333333333, 56.0, 162.0, 242.0, 46.5]	5.74991	0.914667	0.0081179	6.09137	1.50131	9.50955	0.00859998	-63.8417	75.0981	2.3	1.55242	0.000324721	0.00324721	10.777	BRESU_RS12775	Bresu_2566		0	0	CCNA_03501	0	0
908	0.121225	12	dihydroorotase	COG0044	3.4e-134	PF01979	8.9e-21	9	17	[7.6480676, 7.752333, 5.164135, 5.164135, 6.4309413499999994, 8.7857685, 5.164135, 9.509552, 8.214507]	[9.389644, 8.669559, 5.164135, 5.164135, 7.6977477, 9.389644, 5.164135, 9.509552, 8.214507]	[5, 2, 1, 1, 2, 2, 2, 1, 1]	[87.4, 83.0, 237.0, 291.0, 251.5, 55.0, 253.0, 89.0, 213.0]	7.09262	1.5743	0.00901222	7.5959	1.80688	9.50955	0.00965171	-26.6778	87.2981	1.88889	1.1967	0.000266679	0.00240011	10.7609	BRESU_RS09085	Bresu_1833	pyrC	0	0		0	0
272	0.179009	13	F0F1 ATP synthase subunit gamma	COG0224	2.4e-97	PF00231	7.1e-94	11	24	[5.164135, 5.164135, 5.9948136666666665, 6.725529024999999, 5.164135, 5.164135, 5.164135, 5.164135, 5.164135, 5.164135, 5.164135]	[5.164135, 5.164135, 9.509552, 8.0946, 5.164135, 5.164135, 5.164135, 5.164135, 5.164135, 5.164135, 5.164135]	[1, 2, 6, 4, 1, 2, 1, 1, 3, 1, 2]	[248.0, 128.0, 173.5, 79.0, 234.0, 129.0, 67.0, 91.0, 135.33333333333334, 234.0, 175.5]	5.3816	0.486901	0.0083577	5.82558	1.4352	9.50955	0.00904721	-45.9697	61.2676	2.18182	1.52662	0.000308036	0.00338839	10.7549	BRESU_RS00660	Bresu_0130		0	0	CCNA_03561	0	0
237	0.18553	13	pyruvate, phosphate dikinase	COG1080 | COG3605	3e-45 | 2.6e-40	PF02896 | PF01326	6.4e-91 | 1.1e-64	11	20	[5.164135, 6.651896525, 8.7857685, 7.9022756, 7.899597999999999, 7.578557566666667, 5.164135, 5.164135, 5.164135, 5.164135, 6.29036665]	[5.164135, 7.926826, 9.389644, 7.9022756, 8.0946, 10.481363, 5.164135, 5.164135, 5.164135, 5.164135, 7.2656083]	[1, 4, 2, 1, 2, 3, 1, 1, 2, 1, 2]	[150.0, 245.0, 157.0, 239.0, 144.0, 87.0, 177.0, 133.0, 77.5, 300.0, 70.0]	6.4481	1.32368	0.010014	6.98918	1.84939	10.4814	0.0108543	-38.2273	70.4851	1.81818	0.935966	0.000256697	0.00282366	10.7526	BRESU_RS13815	Bresu_2769		0	0	CCNA_01538	1	0
1196	0.0918518	13	nucleotide exchange factor GrpE	COG0576	5.4e-52	PF01025	2.2e-49	9	21	[5.164135, 5.164135, 8.78576885, 6.889600333333334, 5.164135, 6.267476200000002, 5.164135, 5.164135, 5.164135]	[5.164135, 5.164135, 10.481363, 7.926826, 5.164135, 10.481363, 5.164135, 5.164135, 5.164135]	[1, 2, 2, 3, 2, 7, 1, 1, 2]	[278.0, 249.5, 212.0, 100.33333333333333, 84.5, 144.71428571428572, 103.0, 130.0, 160.0]	5.88085	1.18733	0.00747249	6.65271	2.217	10.4814	0.00845325	-37.5503	65.1726	2.33333	1.76383	0.000329427	0.00296485	10.7467	BRESU_RS01050	Bresu_0209	grpE	0	0	CCNA_00153	0	0
616	0.147244	12	50S ribosomal protein L36	COG0257	1e-16	PF00444	4e-16	8	19	[5.164135, 5.164135, 6.400785333333334, 5.3477383, 5.72252895, 8.096811616666667, 5.164135, 5.800883075]	[5.164135, 5.164135, 8.874086, 5.3477383, 6.3195496, 10.481363, 5.164135, 7.7823677]	[1, 1, 3, 1, 2, 6, 1, 4]	[227.0, 83.0, 139.33333333333334, 20.0, 33.5, 157.33333333333334, 79.0, 181.75]	5.85764	0.937631	0.006616	6.78719	1.91004	10.4814	0.00766589	-84.8854	68.3474	2.375	1.72753	0.00033531	0.00268248	10.7464	BRESU_RS14910	Bresu_2983	rpmJ	0	0	CCNA_03430	0	0
1909	0.0705111	12	beta-ketoacyl-ACP synthase II	COG0304	1.7e-162	PF00109 | PF02801	1.4e-57 | 4.6e-35	8	19	[5.80279, 6.583293300000001, 5.40419535, 6.3195496, 6.29036665, 7.840563566666667, 5.164135, 7.1339000666666665]	[5.80279, 7.869662, 5.5805597, 6.3195496, 7.2656083, 8.874086, 5.164135, 7.3855157]	[1, 5, 2, 1, 2, 3, 2, 3]	[104.0, 206.6, 26.0, 293.0, 293.0, 260.0, 111.0, 183.66666666666666]	6.31735	0.82817	0.00713522	6.78274	1.19329	8.87409	0.00766086	-15.3417	91.3362	2.375	1.21835	0.00033531	0.00268248	10.7393	BRESU_RS12905	Bresu_2592	fabF	0	0	CCNA_01750	0	0
510	0.146818	13	TrmJ/YjtD family RNA methyltransferase	COG0565	1.4e-72	PF00588	1.7e-28	9	21	[5.164135, 6.393439833333335, 7.9022756, 5.164135, 5.164135, 7.40422324, 6.612788540000001, 5.164135, 5.164135]	[5.164135, 7.2100825, 7.9022756, 5.164135, 5.164135, 8.357327, 10.481363, 5.164135, 5.164135]	[1, 3, 1, 1, 1, 5, 5, 1, 3]	[40.0, 78.66666666666667, 74.0, 86.0, 105.0, 65.2, 145.0, 1.0, 125.0]	6.01482	1.03345	0.00764272	6.6413	1.84133	10.4814	0.00843876	-120.015	40.8368	2.33333	1.63299	0.000329427	0.00296485	10.7283	BRESU_RS15630	Bresu_3129		0	0	CCNA_02605	0	0
110	0.225312	13	HAMP domain-containing protein	COG5000	8.4e-124	PF02518 | PF00672	2.6e-17 | 2.6e-11	9	20	[5.164135, 5.164135, 10.247735, 6.12192085, 5.9149561, 8.052173999999999, 5.164135, 5.164135, 6.081737733333334]	[5.164135, 5.164135, 10.793594, 6.7327847, 7.2656083, 9.186318, 5.164135, 5.164135, 8.0946]	[1, 1, 2, 2, 3, 3, 1, 1, 6]	[265.0, 50.0, 27.0, 137.0, 103.33333333333333, 160.66666666666666, 150.0, 10.0, 84.16666666666667]	6.34167	1.63393	0.00805804	6.96994	1.94322	10.7936	0.00885634	-90.3148	74.6258	2.22222	1.5476	0.00031374	0.00282366	10.723	BRESU_RS08830	Bresu_1782		0	0	CCNA_01816	0	0
671	0.129634	13	serine--tRNA ligase	COG0172	2.7e-180	PF00587 | PF02403	3.4e-35 | 3.7e-28	10	21	[5.164135, 6.4309413499999994, 5.164135, 7.578557333333333, 5.164135, 7.899597999999999, 5.14482165, 5.164135, 6.889600333333334, 7.3855157]	[5.164135, 7.6977477, 5.164135, 9.389644, 5.164135, 8.0946, 5.164135, 5.164135, 7.926826, 7.3855157]	[3, 2, 1, 3, 1, 4, 2, 1, 3, 1]	[110.33333333333333, 181.0, 248.0, 176.0, 223.0, 16.5, 139.0, 94.0, 167.33333333333334, 129.0]	6.19856	1.10131	0.00875132	6.6315	1.54587	9.38964	0.00936256	-51.5833	63.1974	2.1	1.04403	0.000296485	0.00296485	10.7124	BRESU_RS13070	Bresu_2625	serS	0	0	CCNA_02078	0	0
151	0.211534	13	dihydropteroate synthase	COG0294	2.1e-110	PF00809	8.8e-81	8	20	[5.80279, 6.086113625000001, 7.578557566666667, 6.974951750000001, 5.9149561, 5.164135, 5.164135, 5.164135]	[5.80279, 7.2100825, 10.481363, 9.389644, 7.2656083, 5.164135, 5.164135, 5.164135]	[1, 4, 3, 4, 3, 2, 1, 2]	[293.0, 159.5, 134.66666666666666, 170.5, 198.66666666666666, 22.0, 45.0, 170.0]	5.98122	0.835846	0.00675558	6.95524	1.91942	10.4814	0.0078557	-50.8333	80.13	2.5	1.11803	0.000352958	0.00282366	10.7004	BRESU_RS04340	Bresu_0870	folP	0	0	CCNA_03332	0	0
911	0.111658	13	cobalamin biosynthesis protein CobT	COG4547	4.2e-180	PF11775 | PF06213	4.7e-97 | 1.6e-38	9	20	[7.752333, 5.164135, 7.7282369, 5.164135, 5.164135, 5.164135, 8.47005815, 5.324175233333333, 6.327145200000001]	[8.669559, 5.164135, 9.186318, 5.164135, 5.164135, 5.164135, 9.821783, 5.5805597, 8.669559]	[2, 1, 3, 2, 1, 1, 2, 3, 5]	[142.0, 23.0, 120.66666666666667, 214.5, 230.0, 217.0, 163.0, 88.33333333333333, 79.8]	6.25094	1.28886	0.00794275	6.95381	1.93777	9.82178	0.00883585	-57.9667	67.0251	2.22222	1.22726	0.00031374	0.00282366	10.6982	BRESU_RS03555	Bresu_0711	cobT	0	0	CCNA_00708	0	0
165	0.222477	12	DNA gyrase inhibitor YacG	COG3024	2.9e-19	PF03884	9.1e-16	6	17	[6.4309413499999994, 5.164135, 6.5318665, 5.164135, 6.889600333333334, 7.7069737400000005]	[7.6977477, 5.164135, 8.0946, 5.164135, 8.669559, 10.481363]	[2, 2, 4, 1, 3, 5]	[163.0, 112.0, 183.5, 230.0, 92.0, 219.2]	6.31461	0.910788	0.0053491	7.54526	1.89514	10.4814	0.00639158	-33.3833	51.0412	2.83333	1.34371	0.000400019	0.00240011	10.6891	BRESU_RS17150	Bresu_1712	yacG	0	0	CCNA_02425	0	0
1044	0.110414	12	phosphoadenylyl-sulfate reductase	COG0175	6e-56	PF01507	2.3e-37	10	20	[5.1255083, 5.164135, 6.243968675, 5.164135, 10.247735, 5.80279, 5.164135, 5.164135, 6.458234000000001, 5.164135]	[5.1255083, 5.164135, 7.869662, 5.164135, 10.793594, 5.80279, 5.164135, 5.164135, 8.669559, 5.164135]	[1, 1, 4, 1, 2, 1, 2, 1, 4, 3]	[271.0, 198.0, 132.0, 266.0, 120.0, 236.0, 45.5, 71.0, 96.25, 170.33333333333334]	5.96989	1.50335	0.00842848	6.40818	1.90346	10.7936	0.00904727	-39.3917	76.3933	2	1.18322	0.000282366	0.00282366	10.6803	BRESU_RS07375	Bresu_1498		1	0	CCNA_01179	0	0
1861	0.0780126	11	MiaB/RimO family radical SAM methylthiotransferase	COG0621	4.2e-105	PF04055 | PF00919	4.6e-18 | 1.8e-13	8	15	[5.164135, 5.164135, 6.974951750000001, 7.3855157, 6.162811933333333, 9.509552, 6.43763115, 10.247735]	[5.164135, 5.164135, 9.389644, 7.3855157, 7.3855157, 9.509552, 7.7823677, 10.793594]	[1, 1, 4, 1, 3, 1, 2, 2]	[290.0, 268.0, 170.75, 284.0, 231.33333333333334, 251.0, 269.0, 265.0]	7.13081	1.75414	0.008054	7.82181	1.89231	10.7936	0.00883446	53.6354	35.6901	1.875	1.05327	0.000264718	0.00211775	10.6661			#N/A	0	0		0	0
1816	0.0731276	12	thiosulfate sulfurtransferase	COG2897	3.1e-87	PF00581	1.4e-30	10	21	[5.7591874999999995, 5.164135, 7.168614575, 6.889600333333334, 5.164135, 5.164135, 5.164135, 5.48339695, 5.164135, 5.164135]	[6.3195496, 5.164135, 8.0946, 8.669559, 5.164135, 5.164135, 5.164135, 6.7327847, 5.164135, 5.164135]	[2, 1, 4, 3, 1, 1, 1, 6, 1, 1]	[84.5, 267.0, 70.5, 218.0, 239.0, 239.0, 28.0, 171.5, 179.0, 107.0]	5.62856	0.727617	0.00794658	6.08013	1.27596	8.66956	0.00858412	-39.65	78.5688	2.1	1.64012	0.000296485	0.00296485	10.6402	BRESU_RS09530	Bresu_1920	sseA	0	0	CCNA_01492	1	1
240	0.184984	13	tRNA-dihydrouridine synthase	COG0042	5.5e-92	PF01207	1.4e-80	12	22	[5.164135, 5.164135, 8.7857685, 7.752333, 6.360654, 5.284165175, 5.164135, 6.5332053000000005, 5.164135, 5.164135, 5.164135, 5.164135]	[5.164135, 5.164135, 9.389644, 8.669559, 7.6977477, 5.5805597, 5.164135, 7.9022756, 5.164135, 5.164135, 5.164135, 5.164135]	[1, 1, 2, 2, 4, 4, 1, 2, 2, 1, 1, 1]	[259.0, 49.0, 153.0, 127.0, 45.75, 92.25, 183.0, 200.5, 115.5, 113.0, 87.0, 134.0]	5.90542	1.17407	0.010005	6.28239	1.56063	9.38964	0.0106436	-70.0833	59.4464	1.83333	1.06719	0.000258836	0.00310603	10.6317	BRESU_RS05335	Bresu_1072	dusA	0	0	CCNA_01364	0	0
1054	0.109703	12	transcription-repair coupling factor	COG1197	0	PF02559 | PF03461	1.8e-26 | 5e-26	9	21	[5.164135, 5.164135, 5.274799300000001, 7.008092250000001, 5.164135, 5.164135, 5.164135, 7.094981925000001, 5.551460049999999]	[5.164135, 5.164135, 6.0973196, 7.2100825, 5.164135, 5.164135, 5.164135, 9.389644, 6.0973196]	[1, 1, 7, 2, 1, 2, 1, 4, 2]	[29.0, 231.0, 151.28571428571428, 155.0, 54.0, 54.5, 193.0, 169.5, 223.0]	5.63889	0.764641	0.00716504	6.06834	1.35089	9.38964	0.00771072	-59.9683	71.6697	2.33333	1.88562	0.000329427	0.00296485	10.6196	BRESU_RS09580	Bresu_1931	mfd	0	0	CCNA_01920	0	0
530	0.157141	12	endolytic transglycosylase MltG	COG1559	2.6e-115	PF02618	1.2e-86	8	19	[5.164135, 7.468943471428572, 5.164135, 7.0191105, 7.0191105, 5.164135, 5.3477383, 5.164135]	[5.164135, 9.821783, 5.164135, 8.874086, 8.874086, 5.164135, 5.3477383, 5.164135]	[1, 7, 1, 2, 2, 2, 1, 3]	[246.0, 160.85714285714286, 30.0, 110.5, 201.5, 106.0, 298.0, 189.0]	5.93893	0.963409	0.00670781	6.69678	1.95137	9.82178	0.00756378	-32.2679	79.6806	2.375	1.86665	0.00033531	0.00268248	10.6032	BRESU_RS12900	Bresu_2591	mltG	0	0	CCNA_01751	0	0
434	0.167519	12	aminodeoxychorismate/anthranilate synthase component II	COG0512	3.1e-74	PF00117 | PF07722	1.6e-48 | 3e-12	10	17	[5.164135, 6.889600333333334, 8.78576885, 5.164135, 6.889600333333334, 7.752333, 8.874086, 9.509552, 5.164135, 5.164135]	[5.164135, 8.669559, 10.481363, 5.164135, 7.926826, 8.669559, 8.874086, 9.509552, 5.164135, 5.164135]	[2, 3, 2, 1, 3, 2, 1, 1, 1, 1]	[99.0, 109.66666666666667, 299.0, 37.0, 119.66666666666667, 84.0, 180.0, 71.0, 106.0, 124.0]	6.93575	1.64407	0.00979211	7.47875	1.9888	10.4814	0.0105587	-77.0667	68.4842	1.7	0.781025	0.000240011	0.00240011	10.5949	BRESU_RS10625	Bresu_2141		0	0	CCNA_01974	0	0
573	0.139806	13	aspartate kinase	COG0527	2.5e-159	PF00696 | PF13840	5.8e-47 | 1.8e-20	10	20	[5.14482165, 5.164135, 6.371346166666668, 5.164135, 7.752333, 7.752333, 8.47005815, 7.752333, 5.164135, 5.164135]	[5.164135, 5.164135, 9.389644, 5.164135, 7.926826, 7.926826, 9.821783, 7.926826, 5.164135, 5.164135]	[2, 1, 6, 1, 2, 2, 2, 2, 1, 1]	[160.0, 291.0, 120.16666666666667, 213.0, 4.0, 259.0, 213.0, 76.0, 258.0, 213.0]	6.38998	1.32122	0.00902157	6.88126	1.81551	9.82178	0.00971517	-19.2833	85.837	2	1.41421	0.000282366	0.00282366	10.5866	BRESU_RS01565	Bresu_0312		0	0	CCNA_00886	0	0
1182	0.0923104	13	2-oxoglutarate dehydrogenase E1 component	COG0567	0	PF02779 | PF00676	2.1e-67 | 4.2e-66	9	22	[5.164135, 5.164135, 5.164135, 7.134615500000001, 6.437631199999999, 6.437631199999999, 5.164135, 5.164135, 5.164135]	[5.164135, 5.164135, 5.164135, 9.389644, 7.869662, 7.869662, 5.164135, 5.164135, 5.164135]	[1, 1, 2, 4, 4, 4, 1, 4, 1]	[32.0, 28.0, 208.0, 199.75, 126.5, 195.0, 225.0, 156.5, 12.0]	5.66608	0.734762	0.00719959	6.23486	1.56973	9.38964	0.00792232	-68.5833	80.8479	2.44444	1.42292	0.000345114	0.00310603	10.5513	BRESU_RS02340	Bresu_0468		0	0	CCNA_00342	0	0
881	0.113553	13	phosphoribosylformylglycinamidine synthase subunit PurS	COG1828	1.5e-32	PF02700	6.5e-33	8	18	[6.221557566666665, 8.357327, 6.69153, 5.164135, 5.164135, 8.7857685, 6.889600333333334, 6.603913233333333]	[7.6977477, 8.357327, 9.186318, 5.164135, 5.164135, 9.389644, 7.926826, 7.869662]	[3, 1, 4, 1, 1, 2, 3, 3]	[153.0, 153.0, 193.0, 154.0, 265.0, 265.0, 50.333333333333336, 138.0]	6.73475	1.22879	0.00760666	7.59447	1.51445	9.38964	0.00857769	-28.5833	65.8986	2.25	1.08972	0.000317662	0.0025413	10.5154	BRESU_RS06500	Bresu_1313	purS	0	0	CCNA_02577	0	0
326	0.170173	13	D-alanine--D-alanine ligase	COG1181	2.1e-100	PF07478 | PF01820	1.8e-44 | 8.3e-20	10	21	[5.164135, 5.164135, 5.551460049999999, 7.939565200000001, 7.752333, 5.164135, 5.164135, 6.760731, 5.164135, 5.164135]	[5.164135, 5.164135, 6.0973196, 10.793594, 8.669559, 5.164135, 5.164135, 8.357327, 5.164135, 5.164135]	[1, 4, 2, 5, 2, 1, 1, 2, 2, 1]	[165.0, 130.75, 15.0, 74.8, 145.0, 168.0, 146.0, 176.0, 88.5, 44.0]	5.89889	1.08177	0.00832824	6.49026	1.93546	10.7936	0.00916315	-84.695	53.383	2.1	1.3	0.000296485	0.00296485	10.4843	BRESU_RS13385	Bresu_2690		0	0	CCNA_02626	0	0
207	0.230623	11	HPr family phosphocarrier protein	COG1925	5.5e-17	PF00381	2e-22	7	17	[7.899597999999999, 5.164135, 6.29036665, 6.889600333333334, 5.164135, 6.461986733333333, 5.164135]	[8.0946, 5.164135, 7.2656083, 8.669559, 5.164135, 7.9022756, 5.164135]	[2, 3, 2, 3, 3, 3, 1]	[10.0, 65.66666666666667, 143.0, 160.33333333333334, 132.33333333333334, 211.0, 173.0]	6.14771	0.974012	0.00607567	6.77492	1.44553	8.66956	0.00669553	-72.0952	63.2598	2.42857	0.728431	0.000342873	0.00240011	10.4703	BRESU_RS01315	Bresu_0263		0	0	CCNA_00241	0	0
633	0.134194	13	Tol-Pal system protein TolB	COG0823	7e-47	PF04052 | PF07676	4e-32 | 2.2e-26	7	19	[5.164135, 5.551460049999999, 10.247735, 5.164135, 6.685181, 5.324175233333333, 7.906390999999999]	[5.164135, 6.0973196, 10.793594, 5.164135, 8.669559, 5.5805597, 8.669559]	[1, 2, 2, 1, 7, 3, 3]	[198.0, 22.0, 77.0, 294.0, 159.0, 67.0, 100.0]	6.5776	1.76744	0.00650052	7.16269	2.04769	10.7936	0.00707876	-69	85.9369	2.71429	1.90595	0.000383211	0.00268248	10.4686	BRESU_RS04305	Bresu_0863	tolB	0	0	CCNA_03338	0	0
80	0.239602	13	XRE family transcriptional regulator	COG1396 | COG1476	2.1e-15 | 4.7e-15	PF01381 | PF13560	1.6e-14 | 1.9e-14	9	19	[7.6116998250000005, 6.8978505, 5.164135, 5.164135, 5.164135, 8.357327, 6.760731, 5.164135, 7.7069737400000005]	[9.389644, 6.8978505, 5.164135, 5.164135, 5.164135, 8.357327, 8.357327, 5.164135, 10.481363]	[4, 1, 1, 1, 2, 1, 2, 2, 5]	[130.5, 208.0, 125.0, 133.0, 171.5, 67.0, 76.5, 256.5, 166.6]	6.44346	1.22374	0.00818737	7.12667	1.96815	10.4814	0.00905549	-51.7111	56.7678	2.11111	1.36987	0.000298053	0.00268248	10.4159	BRESU_RS08375	Bresu_1694		0	0		0	0
732	0.123913	13	50S ribosomal protein L31	COG0254	2.8e-27	PF01197	1e-28	8	18	[7.5302971, 6.760731, 5.164135, 6.817096575000001, 10.247735, 5.164135, 5.164135, 5.164135]	[10.481363, 8.357327, 5.164135, 9.821783, 10.793594, 5.164135, 5.164135, 5.164135]	[4, 2, 2, 4, 2, 1, 1, 2]	[171.5, 32.5, 49.0, 72.75, 126.0, 80.0, 153.0, 143.0]	6.50155	1.67383	0.00734327	7.51383	2.44145	10.7936	0.0084866	-96.5312	48.2828	2.25	1.08972	0.000317662	0.0025413	10.4038	BRESU_RS06985	Bresu_1417	rpmE	0	0	CCNA_03384	0	0
782	0.120805	13	YggT family protein	COG0762	5e-21	PF02325	1.7e-21	12	21	[6.3195496, 5.974656100000001, 5.164135, 6.12192085, 5.164135, 5.164135, 6.43763115, 6.937126750000001, 6.889600333333334, 5.164135, 5.164135, 5.164135]	[6.3195496, 6.9550147, 5.164135, 6.7327847, 5.164135, 5.164135, 7.7823677, 9.821783, 8.669559, 5.164135, 5.164135, 5.164135]	[1, 2, 1, 2, 2, 1, 2, 4, 3, 1, 1, 1]	[256.0, 2.0, 173.0, 92.0, 118.5, 83.0, 107.0, 70.0, 19.333333333333332, 76.0, 49.0, 185.0]	5.80544	0.6902	0.00983556	6.43882	1.53682	9.82178	0.0109086	-97.4306	69.3681	1.75	0.924211	0.00024707	0.00296485	10.4012	BRESU_RS01330	Bresu_0265		0	0	CCNA_03736	0	0
660	0.131234	13	imidazole glycerol phosphate synthase subunit HisH	COG0118	2.3e-71	PF00117	2.4e-20	7	20	[5.164135, 7.9022756, 5.9149561, 6.889600333333334, 6.18293192, 5.164135, 5.3577975250000005]	[5.164135, 7.9022756, 7.2656083, 7.926826, 7.7823677, 5.164135, 6.0973196]	[1, 1, 3, 3, 5, 3, 4]	[38.0, 95.0, 126.66666666666667, 121.33333333333333, 134.0, 81.66666666666667, 135.75]	6.08226	0.94212	0.00601099	6.75752	1.16495	7.92683	0.00667834	-95.369	33.0698	2.85714	1.35526	0.00040338	0.00282366	10.3962	BRESU_RS05180	Bresu_1041	hisH	0	0	CCNA_03851	0	0
486	0.148647	13	exodeoxyribonuclease III	COG0708	2.7e-93	PF03372	1.5e-21	9	22	[7.3855157, 5.164135, 6.92929645, 5.164135, 5.164135, 5.164135, 6.689321, 5.164135, 5.164135]	[7.3855157, 5.164135, 8.669559, 5.164135, 5.164135, 5.164135, 8.214507, 5.164135, 5.164135]	[1, 5, 6, 2, 1, 1, 2, 2, 2]	[208.0, 155.2, 153.5, 137.5, 263.0, 266.0, 167.0, 155.0, 119.0]	5.77655	0.881984	0.00733996	6.13938	1.41293	8.66956	0.00780099	-19.5333	50.2279	2.44444	1.70692	0.000345114	0.00310603	10.3897	BRESU_RS13210	Bresu_2655	xth	0	0		0	0
1311	0.0861128	13	bifunctional phosphoribosylaminoimidazolecarboxamide formyltransferase/IMP cyclohydrolase	COG0138	1.6e-224	PF01808 | PF02142	8.6e-119 | 9.3e-27	10	21	[6.048288475, 5.164135, 5.164135, 5.164135, 5.4834625, 5.164135, 5.164135, 6.889600333333334, 7.705935, 5.974656100000001]	[6.9550147, 5.164135, 5.164135, 5.164135, 5.80279, 5.164135, 5.164135, 7.926826, 10.793594, 6.9550147]	[4, 2, 1, 1, 2, 1, 1, 3, 4, 2]	[117.0, 105.0, 98.0, 145.0, 220.5, 43.0, 63.0, 28.333333333333332, 237.25, 294.0]	5.79226	0.838641	0.0081777	6.42539	1.73891	10.7936	0.00907157	-64.8917	84.1219	2.1	1.13578	0.000296485	0.00296485	10.3795	BRESU_RS01435	Bresu_0286	purH	0	0	CCNA_00084	0	0
377	0.175866	12	M48 family metallopeptidase	COG1451	1.2e-59	PF01863	2.1e-57	9	18	[5.164135, 6.889600333333334, 6.8978505, 9.231015000000001, 5.7418423, 5.83364395, 5.164135, 6.43763115, 5.164135]	[5.164135, 8.669559, 6.8978505, 10.793594, 6.3195496, 6.3195496, 5.164135, 7.7823677, 5.164135]	[1, 3, 1, 5, 2, 2, 1, 2, 1]	[270.0, 175.0, 151.0, 166.8, 118.5, 86.5, 237.0, 253.0, 129.0]	6.28044	1.23428	0.00798023	6.91943	1.78824	10.7936	0.00879216	-23.6889	60.2967	2	1.24722	0.000282366	0.0025413	10.3791	BRESU_RS02610	Bresu_0522		0	0	CCNA_00251	0	0
132	0.235772	12	DUF2155 domain-containing protein					7	17	[7.036455699999999, 6.93699692, 5.164135, 6.43763115, 6.29036665, 6.393439833333335, 5.164135]	[8.874086, 9.821783, 5.164135, 7.7823677, 7.2656083, 7.2100825, 5.164135]	[2, 5, 1, 2, 2, 3, 2]	[225.0, 112.6, 73.0, 118.0, 89.0, 177.66666666666666, 12.5]	6.20331	0.70618	0.00613062	7.32603	1.61237	9.82178	0.00724018	-84.6048	64.3506	2.42857	1.17803	0.000342873	0.00240011	10.3785	BRESU_RS10940	Bresu_2205		0	0	CCNA_01963	0	0
675	0.152342	11	histidine phosphatase family protein	COG2062	2.8e-20			6	18	[5.164135, 7.3368435, 5.164135, 5.1255083, 5.164135, 6.149058388888889]	[5.164135, 9.509552, 5.164135, 5.1255083, 5.164135, 7.926826]	[2, 2, 3, 1, 1, 9]	[92.5, 206.0, 236.66666666666666, 2.0, 8.0, 142.88888888888889]	5.68397	0.823697	0.00481488	6.34238	1.74102	9.50955	0.00537262	-85.3241	89.9863	3	2.76887	0.000423549	0.0025413	10.3784	BRESU_RS04070	Bresu_0817		0	0	CCNA_00560	0	0
406	0.157978	13	dihydroxy-acid dehydratase	COG0129	4.2e-193	PF00920	5.8e-179	8	19	[7.565682, 5.164135, 5.164135, 5.164135, 8.212621333333333, 5.7272508250000005, 6.760731, 5.164135]	[10.481363, 5.164135, 5.164135, 5.164135, 9.821783, 7.2656083, 8.357327, 5.164135]	[3, 1, 1, 4, 3, 4, 2, 1]	[130.66666666666666, 239.0, 222.0, 155.5, 141.33333333333334, 145.0, 145.0, 143.0]	6.11535	1.15588	0.00690708	7.07283	2.10459	10.4814	0.00798851	-34.8125	38.4673	2.375	1.21835	0.00033531	0.00268248	10.3372	BRESU_RS15450	Bresu_3093		0	0	CCNA_03139	0	0
277	0.210654	11	aminotransferase class V-fold PLP-dependent enzyme	COG1104	4.6e-129	PF00266	3.3e-64	7	14	[10.247735, 6.889600333333334, 6.760731, 5.164135, 8.553201666666666, 5.164135, 6.5332053000000005]	[10.793594, 8.669559, 8.357327, 5.164135, 10.793594, 5.164135, 7.9022756]	[2, 3, 2, 1, 3, 1, 2]	[125.0, 184.0, 94.5, 247.0, 165.0, 80.0, 142.0]	7.04468	1.68923	0.00696213	8.12066	2.14397	10.7936	0.0080255	-51.7857	52.6944	2	0.755929	0.000282366	0.00197656	10.3354	BRESU_RS10820	Bresu_2181		0	0	CCNA_01941	0	0
195	0.214378	12	double-strand break repair helicase AddA	COG1074	1.2e-191	PF00580 | PF13245	8.6e-52 | 1.9e-20	10	19	[5.164135, 6.458234000000001, 5.164135, 6.817096575000001, 6.974951925000001, 5.164135, 5.80279, 5.164135, 5.164135, 5.164135]	[5.164135, 7.926826, 5.164135, 9.821783, 10.481363, 5.164135, 5.80279, 5.164135, 5.164135, 5.164135]	[1, 4, 1, 4, 4, 1, 1, 1, 1, 1]	[290.0, 189.0, 197.0, 61.5, 129.5, 149.0, 23.0, 23.0, 30.0, 75.0]	5.70379	0.719837	0.00805279	6.50176	2.00286	10.4814	0.00917938	-83.3	85.3098	1.9	1.37477	0.000268248	0.00268248	10.2944	BRESU_RS15860	Bresu_3175	addA	0	0	CCNA_03652	0	0
707	0.12627	13	tRNA uridine-5-carboxymethylaminomethyl(34) synthesis enzyme MnmG	COG0445	4.8e-268	PF01134 | PF13932	8.6e-168 | 1.9e-71	9	19	[5.8869145750000005, 5.164135, 6.9713449999999995, 5.164135, 8.7857685, 8.357327, 5.40419535, 7.0191105, 5.549273199999999]	[7.2656083, 5.164135, 7.2100825, 5.164135, 9.389644, 8.357327, 5.5805597, 8.874086, 6.3195496]	[4, 1, 3, 1, 2, 1, 2, 2, 3]	[149.5, 40.0, 111.33333333333333, 213.0, 168.0, 18.0, 155.0, 23.5, 132.0]	6.47802	1.30006	0.00823129	7.03613	1.50505	9.38964	0.00894044	-87.7407	65.6966	2.11111	0.993808	0.000298053	0.00268248	10.2836	BRESU_RS01855	Bresu_0369	mnmG	0	0	CCNA_03871	0	0
820	0.127992	12	phosphoribosylaminoimidazolesuccinocarboxamide synthase	COG0152	9.7e-84	PF01259	4.2e-63	9	17	[5.164135, 5.164135, 5.164135, 8.7857685, 8.874086, 8.214507, 5.974656100000001, 5.40419535, 10.247735]	[5.164135, 5.164135, 5.164135, 9.389644, 8.874086, 8.214507, 6.9550147, 5.5805597, 10.793594]	[1, 3, 1, 2, 1, 1, 2, 4, 2]	[136.0, 123.33333333333333, 140.0, 208.0, 150.0, 9.0, 107.0, 73.5, 149.0]	6.99926	1.89834	0.0088936	7.25553	2.01741	10.7936	0.00921923	-78.2407	52.4685	1.88889	0.993808	0.000266679	0.00240011	10.2787	BRESU_RS06505	Bresu_1314		0	0	CCNA_02576	0	0
496	0.147907	13	CinA family protein	COG1546	2.1e-69	PF02464	1.6e-56	10	19	[8.357327, 6.393439833333335, 7.04878725, 8.214507, 5.164135, 7.752333, 6.3982706333333335, 5.80279, 5.164135, 5.164135]	[8.357327, 7.2100825, 9.509552, 8.214507, 5.164135, 7.926826, 7.7823677, 5.80279, 5.164135, 5.164135]	[1, 3, 4, 1, 1, 2, 3, 1, 1, 2]	[5.0, 142.0, 141.0, 293.0, 32.0, 293.0, 245.33333333333334, 189.0, 59.0, 200.0]	6.54599	1.18739	0.00924183	7.02959	1.50553	9.50955	0.00992459	-40.0667	98.1813	1.9	1.04403	0.000268248	0.00268248	10.274	BRESU_RS08810	Bresu_1778		0	0	CCNA_01811	0	0
214	0.20964	12	RNA degradosome polyphosphate kinase	COG0855	7.2e-268	PF17941 | PF02503	7.1e-74 | 6.8e-61	9	18	[6.889600333333334, 5.164135, 5.164135, 9.07366625, 6.99979715, 5.164135, 5.7418423, 5.7418423, 5.164135]	[8.669559, 5.164135, 5.164135, 10.793594, 8.874086, 5.164135, 6.3195496, 6.3195496, 5.164135]	[3, 1, 1, 4, 2, 1, 2, 2, 2]	[241.33333333333334, 30.0, 65.0, 186.0, 264.5, 242.0, 228.5, 206.0, 21.0]	6.12259	1.2486	0.00777965	6.8481	1.96895	10.7936	0.00870152	-35.0741	92.3587	2	0.942809	0.000282366	0.0025413	10.2721	BRESU_RS10975	Bresu_2212		0	0	CCNA_01782	0	0
1261	0.0962627	12	pyruvate dehydrogenase complex E1 component subunit beta	COG0022	7e-136	PF02779 | PF02780	4.3e-49 | 2.1e-42	7	18	[6.400785333333334, 5.164135, 5.704482400000001, 5.164135, 7.752333, 6.87477332, 5.164135]	[8.874086, 5.164135, 6.9550147, 5.164135, 7.926826, 8.669559, 5.164135]	[3, 1, 3, 2, 2, 5, 2]	[98.33333333333333, 284.0, 110.0, 54.0, 296.0, 108.8, 78.0]	6.03211	0.939046	0.00596143	6.84541	1.56317	8.87409	0.0067652	-52.981	92.2548	2.57143	1.17803	0.000363042	0.0025413	10.2681	BRESU_RS09850	Bresu_1984		0	0	CCNA_01800	0	0
751	0.132758	12	helix-turn-helix domain-containing protein	COG1396 | COG1476	1.1e-13 | 6.2e-10			6	17	[5.84571058, 5.80279, 6.393439833333335, 6.747087650000001, 7.953997666666666, 6.8978505]	[7.2656083, 5.80279, 7.2100825, 7.926826, 8.357327, 6.8978505]	[5, 1, 3, 4, 3, 1]	[233.6, 109.0, 154.33333333333334, 159.25, 167.0, 283.0]	6.60681	0.729217	0.00559662	7.24341	0.806667	8.35733	0.00613589	-15.6361	57.2524	2.83333	1.46249	0.000400019	0.00240011	10.2615	BRESU_RS01145	Bresu_0229		0	0		0	0
367	0.177067	12	tyrosine-type recombinase/integrase	COG4973 | COG4974	1.7e-86 | 9.8e-86	PF00589 | PF02899	9.5e-41 | 1.5e-20	8	17	[5.164135, 10.247735, 7.578557566666667, 5.164135, 7.323802349999999, 6.987776999999999, 5.164135, 5.164135]	[5.164135, 10.793594, 10.481363, 5.164135, 7.869662, 8.0946, 5.164135, 5.164135]	[2, 2, 3, 1, 2, 3, 2, 2]	[174.5, 177.0, 105.66666666666667, 31.0, 152.0, 55.333333333333336, 100.5, 263.0]	6.5993	1.70237	0.00745368	7.23697	2.27756	10.7936	0.0081739	-67.625	69.9603	2.125	0.599479	0.000300014	0.00240011	10.2524	BRESU_RS02785	Bresu_0556		0	0	CCNA_00349	0	1
740	0.123505	13	UDP-N-acetylmuramoyl-L-alanyl-D-glutamate synthetase	COG0771	6.3e-50			9	18	[7.752333, 6.889600333333334, 8.874086, 5.164135, 6.228532333333334, 5.164135, 6.458234000000001, 5.164135, 7.6977477]	[8.669559, 8.669559, 8.874086, 5.164135, 8.357327, 5.164135, 8.669559, 5.164135, 7.6977477]	[2, 3, 1, 1, 3, 2, 4, 1, 1]	[114.0, 148.66666666666666, 119.0, 290.0, 135.66666666666666, 49.0, 188.75, 14.0, 168.0]	6.59922	1.25306	0.00838528	7.38114	1.59887	8.87409	0.00937883	-63.6574	75.2094	2	1.05409	0.000282366	0.0025413	10.22	BRESU_RS13860	Bresu_2778		0	0	CCNA_02639	0	1
416	0.170009	12	NADH-quinone oxidoreductase subunit C	COG0852	1e-47	PF00329	2.1e-42	9	21	[5.164135, 5.164135, 5.40419535, 5.164135, 5.164135, 6.603913233333333, 5.164135, 6.987776999999999, 5.164135]	[5.164135, 5.164135, 5.5805597, 5.164135, 5.164135, 7.869662, 5.164135, 8.0946, 5.164135]	[1, 2, 2, 2, 2, 3, 2, 3, 4]	[87.0, 64.5, 141.0, 155.0, 67.5, 185.66666666666666, 126.5, 149.66666666666666, 85.75]	5.55341	0.674326	0.00705643	5.83663	1.15522	8.0946	0.0074163	-81.9352	40.7776	2.33333	0.816497	0.000329427	0.00296485	10.2141	BRESU_RS09610	Bresu_1936		0	0	CCNA_02031	0	0
1436	0.086826	12	homoserine dehydrogenase	COG0460	2.3e-115	PF00742 | PF03447	1e-57 | 1.5e-18	10	20	[6.706136740000001, 5.164135, 7.899597999999999, 6.3195496, 5.164135, 6.889600333333334, 5.164135, 5.164135, 5.164135, 5.164135]	[7.926826, 5.164135, 8.0946, 6.3195496, 5.164135, 7.926826, 5.164135, 5.164135, 5.164135, 5.164135]	[5, 3, 2, 1, 1, 3, 1, 1, 2, 1]	[127.2, 123.0, 31.0, 268.0, 241.0, 67.0, 98.0, 279.0, 139.5, 75.0]	5.87997	0.951239	0.00830152	6.12526	1.26293	8.0946	0.00864783	-55.13	83.2592	2	1.26491	0.000282366	0.00282366	10.2088			#N/A	0	0		0	0
32	0.304767	13	acyl-ACP--UDP-N-acetylglucosamine O-acyltransferase	COG1043	2.7e-89	PF00132 | PF13720	1.1e-21 | 9.8e-18	10	20	[6.58252854, 5.164135, 5.164135, 5.164135, 7.3855157, 6.3195496, 5.974656100000001, 5.164135, 7.8995975000000005, 6.199414200000001]	[7.926826, 5.164135, 5.164135, 5.164135, 7.3855157, 6.3195496, 6.9550147, 5.164135, 9.186318, 7.926826]	[5, 1, 1, 1, 1, 1, 2, 1, 2, 5]	[131.8, 233.0, 82.0, 45.0, 13.0, 30.0, 258.0, 153.0, 58.0, 83.0]	6.10178	0.932795	0.00861468	6.63566	1.38801	9.18632	0.00936843	-91.32	79.7438	2	1.54919	0.000282366	0.00282366	10.2087	BRESU_RS12385	Bresu_2487	lpxA	0	0	CCNA_01988	0	0
536	0.155962	12	flagellar type III secretion system protein FlhB	COG1377	2.1e-91	PF01312	8.6e-95	8	16	[7.457837166666667, 7.6977477, 8.874086, 7.752333, 5.164135, 5.926519566666666, 5.9149561, 6.5332053000000005]	[8.357327, 7.6977477, 8.874086, 8.669559, 5.164135, 7.2656083, 7.2656083, 7.9022756]	[3, 1, 1, 2, 1, 3, 3, 2]	[98.66666666666667, 227.0, 214.0, 121.0, 164.0, 247.66666666666666, 238.0, 178.0]	6.9151	1.15298	0.00781037	7.64954	1.09426	8.87409	0.00863989	-13.9583	51.6864	2	0.866025	0.000282366	0.00225893	10.1994	BRESU_RS15085	Bresu_3018	flhB	0	0	CCNA_01131	1	1
112	0.223792	13	ParB/RepB/Spo0J family partition protein	COG1475	1.8e-80	PF02195 | PF17762	9.6e-27 | 1.1e-14	9	20	[6.228532333333334, 6.876724766666666, 5.164135, 8.357327, 5.324175233333333, 5.164135, 6.603913233333333, 5.164135, 5.164135]	[8.357327, 8.669559, 5.164135, 8.357327, 5.5805597, 5.164135, 7.869662, 5.164135, 5.164135]	[3, 3, 2, 3, 3, 1, 3, 1, 1]	[168.0, 130.33333333333334, 166.5, 174.0, 136.33333333333334, 194.0, 117.33333333333333, 110.0, 80.0]	6.00525	1.05376	0.00763055	6.61011	1.54044	8.66956	0.00839912	-58.1667	34.3975	2.22222	0.916246	0.00031374	0.00282366	10.1694	BRESU_RS01870	Bresu_0372		0	0	CCNA_03868	0	0
187	0.200509	13	chorismate synthase	COG0082	3.9e-149	PF01264	1.6e-135	10	20	[5.1988254, 5.164135, 5.164135, 6.437631199999999, 5.164135, 8.519944259999999, 6.889600333333334, 5.164135, 5.1988254, 6.4309413499999994]	[5.1988254, 5.164135, 5.164135, 7.869662, 5.164135, 10.793594, 8.669559, 5.164135, 5.1988254, 7.6977477]	[1, 1, 1, 4, 1, 5, 3, 1, 1, 2]	[256.0, 186.0, 176.0, 206.5, 177.0, 98.0, 38.0, 171.0, 256.0, 202.0]	5.93323	1.07483	0.00837672	6.60848	1.91987	10.7936	0.00933005	-23.35	62.973	2	1.41421	0.000282366	0.00282366	10.1669	BRESU_RS11595	Bresu_2336	aroC	0	0	CCNA_03256	0	0
940	0.117977	12	shikimate kinase	COG0703	7.1e-48	PF01202	4.3e-43	9	19	[5.164135, 5.164135, 8.874086, 5.7418423, 8.7857685, 5.164135, 5.164135, 5.164135, 5.608411140000001]	[5.164135, 5.164135, 8.874086, 6.3195496, 9.389644, 5.164135, 5.164135, 5.164135, 7.3855157]	[1, 3, 1, 2, 2, 1, 1, 3, 5]	[96.0, 210.66666666666666, 29.0, 199.0, 181.0, 288.0, 126.0, 176.66666666666666, 206.4]	6.09231	1.47789	0.00774118	6.42105	1.62171	9.38964	0.0081589	-31.9185	70.8434	2.11111	1.2862	0.000298053	0.00268248	10.1667	BRESU_RS11870	Bresu_2390		0	0		0	0
499	0.147649	13	serine O-acetyltransferase	COG1045	2.6e-87	PF06426 | PF00132	1.3e-34 | 1.1e-10	8	18	[5.164135, 6.458234000000001, 9.569992333333333, 6.983624525, 5.164135, 5.164135, 5.164135, 7.752333]	[5.164135, 8.669559, 10.793594, 10.481363, 5.164135, 5.164135, 5.164135, 7.926826]	[1, 4, 3, 4, 1, 2, 1, 2]	[185.0, 242.75, 230.66666666666666, 158.0, 290.0, 193.0, 36.0, 233.0]	6.42759	1.51348	0.00725974	7.31599	2.3141	10.7936	0.00826315	-3.94792	71.3848	2.25	1.19896	0.000317662	0.0025413	10.1298	BRESU_RS07985	Bresu_1619	cysE	0	0	CCNA_02734	0	0
1768	0.0817272	11	glutamate--tRNA ligase	COG0008	1.5e-112	PF00749	2e-68	10	20	[5.164135, 5.164135, 6.53186625, 5.164135, 5.164135, 5.164135, 5.164135, 5.164135, 5.164135, 5.164135]	[5.164135, 5.164135, 9.186318, 5.164135, 5.164135, 5.164135, 5.164135, 5.164135, 5.164135, 5.164135]	[1, 1, 4, 2, 2, 2, 2, 2, 1, 3]	[216.0, 222.0, 128.75, 198.5, 131.5, 130.5, 123.0, 219.5, 222.0, 163.0]	5.30091	0.410319	0.00748399	5.56635	1.20665	9.18632	0.00785875	-24.525	41.8196	2	0.894427	0.000282366	0.00282366	10.1206	BRESU_RS08970	Bresu_1810		0	0		0	0
948	0.117446	12	pantoate--beta-alanine ligase	COG0414	6.2e-98	PF02569	1.3e-90	7	19	[5.797538175, 7.82596525, 5.164135, 5.40419535, 5.5472493400000005, 5.164135, 5.164135]	[7.6977477, 9.186318, 5.164135, 5.5805597, 6.7327847, 5.164135, 5.164135]	[4, 4, 1, 2, 5, 2, 1]	[80.25, 271.0, 155.0, 217.0, 154.4, 177.0, 248.0]	5.72391	0.886206	0.00565683	6.38426	1.45456	9.18632	0.00630945	-13.9071	60.0637	2.71429	1.48461	0.000383211	0.00268248	10.1084	BRESU_RS07770	Bresu_1576		0	0	CCNA_02247	0	0
1252	0.105481	11	M1 family metallopeptidase	COG0308	1.1e-109	PF01433 | PF11838	7.5e-69 | 3.5e-40	8	16	[6.3195496, 5.164135, 6.091622750000001, 6.99979715, 5.164135, 5.164135, 7.9022756, 7.899597999999999]	[6.3195496, 5.164135, 8.874086, 8.874086, 5.164135, 5.164135, 7.9022756, 8.0946]	[1, 1, 4, 2, 3, 2, 1, 2]	[22.0, 281.0, 72.25, 106.5, 115.0, 71.5, 174.0, 73.0]	6.33816	1.09078	0.00715872	6.94463	1.5647	8.87409	0.00784371	-85.5938	75.1991	2	1	0.000282366	0.00225893	10.1013	BRESU_RS03450	Bresu_0689		0	0		0	0
794	0.130051	12	DNA repair protein RadA	COG1066	4.9e-165	PF13481 | PF06745	5.6e-15 | 4e-14	9	17	[6.400785333333334, 7.82596525, 5.551460049999999, 8.874086, 7.578557566666667, 5.164135, 5.164135, 5.164135, 5.164135]	[8.874086, 9.186318, 6.0973196, 8.874086, 10.481363, 5.164135, 5.164135, 5.164135, 5.164135]	[3, 4, 2, 1, 3, 1, 1, 1, 1]	[215.33333333333334, 157.0, 221.0, 208.0, 282.0, 57.0, 89.0, 40.0, 290.0]	6.32082	1.34646	0.00803154	7.12997	2.05666	10.4814	0.00905968	-26.7407	87.7797	1.88889	1.09994	0.000266679	0.00240011	10.1008	BRESU_RS11695	Bresu_2356	radA	0	0	CCNA_01732	0	0
1114	0.0968073	13	S41 family peptidase	COG0793	4.5e-110	PF03572 | PF17820	1.2e-57 | 7.1e-14	9	20	[5.164135, 5.164135, 5.164135, 6.760731, 5.9149561, 5.164135, 7.3855157, 6.243968675, 6.282596]	[5.164135, 5.164135, 5.164135, 8.357327, 7.2656083, 5.164135, 7.3855157, 7.869662, 7.3855157]	[1, 3, 1, 2, 3, 1, 1, 4, 4]	[129.0, 167.0, 45.0, 89.0, 177.66666666666666, 136.0, 275.0, 135.0, 139.25]	5.91603	0.772888	0.0075172	6.54669	1.2736	8.35733	0.00831853	-56.3426	59.6666	2.22222	1.22726	0.00031374	0.00282366	10.0718	BRESU_RS00700	Bresu_0139		0	0	CCNA_03548	0	0
1184	0.109045	11	ATPase	COG5387	2.7e-81	PF07542	5.1e-31	8	17	[6.889600333333334, 5.164135, 5.569395550000001, 7.752333, 5.164135, 5.164135, 5.164135, 7.102485333333334]	[7.926826, 5.164135, 6.9550147, 8.669559, 5.164135, 5.164135, 5.164135, 7.926826]	[3, 2, 4, 2, 1, 1, 1, 3]	[232.33333333333334, 203.0, 125.25, 42.0, 184.0, 101.0, 286.0, 181.33333333333334]	5.99629	1.00359	0.0067726	6.51685	1.41958	8.66956	0.00736055	-30.6354	72.3699	2.125	1.05327	0.000300014	0.00240011	10.0715	BRESU_RS07670	Bresu_1556		0	0	CCNA_02056	0	0
867	0.124003	12	pyruvate dehydrogenase (acetyl-transferring) E1 component subunit alpha	COG1071	5.5e-136	PF00676	6.2e-102	8	17	[6.760731, 7.705935, 5.164135, 9.397739233333334, 5.164135, 5.40419535, 5.164135, 5.80279]	[8.357327, 10.793594, 5.164135, 10.793594, 5.164135, 5.5805597, 5.164135, 5.80279]	[2, 4, 1, 3, 2, 2, 2, 1]	[198.5, 115.0, 197.0, 238.0, 267.5, 191.0, 186.5, 94.0]	6.32047	1.4449	0.00713875	7.10253	2.34788	10.7936	0.00802206	-14.0625	53.7979	2.125	0.927025	0.000300014	0.00240011	10.0619	BRESU_RS09845	Bresu_1983	pdhA	0	0	CCNA_01799	0	0
265	0.180296	13	penicillin-binding protein 2	COG0768	1.2e-104	PF00905	2.9e-55	6	17	[8.593898857142857, 8.553201666666666, 5.551460049999999, 7.578557333333333, 5.164135, 5.164135]	[9.509552, 10.793594, 6.0973196, 9.389644, 5.164135, 5.164135]	[7, 3, 2, 3, 1, 1]	[98.85714285714286, 202.33333333333334, 61.0, 35.0, 273.0, 168.0]	6.76756	1.51672	0.0057328	7.6864	2.27773	10.7936	0.00651114	-60.3016	82.9826	2.83333	2.03443	0.000400019	0.00240011	10.0514	BRESU_RS13880	Bresu_2782		0	0	CCNA_02643	0	0
805	0.11893	13	glutamate--cysteine ligase	COG3572	4e-182	PF04107	1.1e-100	9	18	[7.8995975000000005, 5.164135, 7.9022756, 5.164135, 6.889600333333334, 5.164135, 6.936996840000001, 5.164135, 9.509552]	[9.186318, 5.164135, 7.9022756, 5.164135, 8.669559, 5.164135, 9.389644, 5.164135, 9.509552]	[2, 3, 1, 1, 3, 1, 5, 1, 1]	[134.0, 197.66666666666666, 242.0, 300.0, 136.66666666666666, 46.0, 263.2, 291.0, 221.0]	6.64384	1.50101	0.00844198	7.2571	1.92286	9.50955	0.00922122	3.5037	79.2032	2	1.33333	0.000282366	0.0025413	10.0483	BRESU_RS04115	Bresu_0826		0	0	CCNA_03527	0	0
976	0.106621	13	4-hydroxy-tetrahydrodipicolinate synthase	COG0329	9e-106	PF00701	1.3e-94	9	19	[5.164135, 7.752333, 6.030992749999999, 6.43763115, 5.164135, 6.987776666666666, 5.164135, 5.164135, 6.617897750000001]	[5.164135, 8.669559, 6.8978505, 7.7823677, 5.164135, 9.186318, 5.164135, 5.164135, 8.669559]	[2, 2, 2, 2, 1, 3, 1, 2, 4]	[280.0, 37.0, 213.0, 171.0, 294.0, 66.66666666666667, 121.0, 207.5, 160.25]	6.05369	0.906115	0.0076921	6.87358	1.64368	9.18632	0.0087339	-27.7315	82.6968	2.11111	0.87489	0.000298053	0.00268248	10.046	BRESU_RS12515	Bresu_2515		0	0	CCNA_01253	0	0
64	0.272214	12	gamma carbonic anhydrase family protein	COG0663	2.5e-57			6	14	[8.633422750000001, 5.164135, 9.07366625, 8.78576885, 7.8995975000000005, 5.164135]	[10.793594, 5.164135, 10.793594, 10.481363, 9.186318, 5.164135]	[4, 1, 4, 2, 2, 1]	[187.75, 237.0, 133.5, 65.0, 80.0, 10.0]	7.45345	1.65698	0.00631381	8.59719	2.48721	10.7936	0.00728267	-81.125	76.571	2.33333	1.24722	0.000329427	0.00197656	10.0301	BRESU_RS13720	Bresu_2751		0	1	CCNA_02726	1	0
1574	0.0810766	12	esterase/lipase	COG0657	3.9e-37	PF07859	3.1e-62	10	20	[5.763058075, 5.164135, 7.2346934, 5.164135, 5.551460049999999, 5.164135, 5.164135, 5.164135, 7.9022756, 5.164135]	[6.9550147, 5.164135, 7.926826, 5.164135, 6.0973196, 5.164135, 5.164135, 5.164135, 7.9022756, 5.164135]	[4, 2, 5, 1, 2, 1, 1, 2, 1, 1]	[158.5, 143.0, 240.4, 180.0, 65.0, 281.0, 211.0, 147.0, 208.0, 122.0]	5.74363	0.945263	0.00810904	5.98662	1.11548	7.92683	0.0084521	-24.41	59.0838	2	1.34164	0.000282366	0.00282366	9.97771	BRESU_RS13535	Bresu_2719		0	0		0	0
1757	0.0692781	13	methyltransferase	COG2890	1.8e-62	PF17827 | PF05175	1.8e-15 | 3.8e-13	11	19	[5.164135, 5.164135, 8.357327, 10.247735, 6.760731, 5.164135, 5.164135, 7.705935, 5.164135, 5.164135, 5.589904999999999]	[5.164135, 5.164135, 8.357327, 10.793594, 8.357327, 5.164135, 5.164135, 10.793594, 5.164135, 5.164135, 5.80279]	[1, 1, 1, 2, 2, 1, 1, 4, 1, 2, 3]	[269.0, 270.0, 234.0, 269.0, 136.0, 287.0, 78.0, 136.0, 116.0, 238.0, 147.66666666666666]	6.33149	1.65805	0.0098329	6.82631	2.21136	10.7936	0.0106014	-1.75758	72.2545	1.72727	0.962091	0.000243862	0.00268248	9.97692	BRESU_RS02490	Bresu_0498	prmC	0	0	CCNA_00918	0	0
322	0.201448	11	ketoacyl-ACP synthase III	COG0332	6.1e-116	PF08541 | PF08545	3.9e-39 | 3.6e-33	9	18	[5.164135, 5.164135, 6.458234000000001, 5.164135, 5.164135, 8.627913625000001, 5.164135, 5.164135, 5.164135]	[5.164135, 5.164135, 7.926826, 5.164135, 5.164135, 10.793594, 5.164135, 5.164135, 5.164135]	[1, 1, 4, 2, 1, 4, 3, 1, 1]	[217.0, 75.0, 274.0, 177.5, 293.0, 159.0, 69.0, 66.0, 129.0]	5.69279	1.11341	0.00723353	6.0966	1.87077	10.7936	0.00774663	-37.8333	81.3101	2	1.24722	0.000282366	0.0025413	9.97625	BRESU_RS09395	Bresu_1897		0	0		0	0
505	0.159344	12	septum formation protein Maf	COG0424	1.7e-67	PF02545	1.1e-56	6	16	[5.164135, 7.82596525, 6.458234000000001, 6.400785333333334, 6.013132433333333, 5.164135]	[5.164135, 9.186318, 8.669559, 8.874086, 7.7823677, 5.164135]	[1, 4, 4, 3, 3, 1]	[291.0, 84.5, 246.0, 250.33333333333334, 223.33333333333334, 300.0]	6.17106	0.906154	0.0052275	7.47343	1.68759	9.18632	0.00633074	32.5278	71.2587	2.66667	1.24722	0.000376488	0.00225893	9.96458	BRESU_RS08455	Bresu_1710	maf	0	0	CCNA_02427	0	0
371	0.163377	13	Fe-S cluster assembly protein SufB	COG0719	2.4e-185	PF01458	7e-69	8	20	[5.164135, 5.164135, 5.164135, 5.40419535, 6.458234000000001, 5.551460049999999, 7.705935, 5.164135]	[5.164135, 5.164135, 5.164135, 5.5805597, 8.669559, 6.0973196, 10.793594, 5.164135]	[1, 2, 3, 2, 4, 2, 4, 2]	[263.0, 113.0, 74.0, 54.0, 55.75, 287.0, 257.75, 124.5]	5.72205	0.855349	0.00646285	6.4747	1.97745	10.7936	0.00731294	-46.375	92.8286	2.5	1	0.000352958	0.00282366	9.96107	BRESU_RS10815	Bresu_2180	sufB	0	0	CCNA_01940	0	0
713	0.125848	13	50S ribosomal protein L13	COG0102	1.1e-54	PF00572	3.1e-42	7	17	[8.78576885, 5.164135, 5.164135, 5.164135, 6.458234000000001, 6.603913233333333, 8.553201666666666]	[10.481363, 5.164135, 5.164135, 5.164135, 8.669559, 7.869662, 10.793594]	[2, 2, 2, 1, 4, 3, 3]	[29.0, 120.5, 207.5, 106.0, 31.0, 149.66666666666666, 67.0]	6.55622	1.45329	0.00647939	7.61523	2.31506	10.7936	0.00752599	-98.4762	60.1831	2.42857	0.903508	0.000342873	0.00240011	9.95837	BRESU_RS09435	Bresu_1904	rplM	0	0	CCNA_01440	0	0
1059	0.100957	13	bifunctional 2-polyprenyl-6-hydroxyphenol methylase/3-demethylubiquinol 3-O-methyltransferase UbiG	COG2227	1.9e-29	PF13489 | PF08241	9e-20 | 1.1e-18	9	20	[5.41187166, 5.164135, 6.974951750000001, 6.889600333333334, 5.164135, 5.164135, 6.889600333333334, 5.164135, 5.80279]	[5.80279, 5.164135, 9.389644, 8.669559, 5.164135, 5.164135, 7.926826, 5.164135, 5.80279]	[5, 1, 4, 3, 1, 1, 3, 1, 1]	[173.2, 39.0, 48.5, 114.66666666666667, 124.0, 255.0, 238.0, 249.0, 48.0]	5.84726	0.781936	0.00742981	6.47202	1.60541	9.38964	0.00822366	-56.737	84.0975	2.22222	1.47406	0.00031374	0.00282366	9.95695	BRESU_RS01560	Bresu_0311	ubiG	0	0	CCNA_00883	0	0
1081	0.099186	13	ribosome recycling factor	COG0233	1e-71	PF01765	9.7e-59	8	17	[5.164135, 6.013132433333333, 10.247735, 5.3477383, 5.589904999999999, 7.094981925000001, 5.80279, 10.247735]	[5.164135, 7.7823677, 10.793594, 5.3477383, 5.80279, 9.389644, 5.80279, 10.793594]	[1, 3, 2, 1, 3, 4, 1, 2]	[119.0, 94.66666666666667, 67.0, 187.0, 132.33333333333334, 74.5, 100.0, 257.0]	6.93852	1.98653	0.00783681	7.60958	2.26659	10.7936	0.00859476	-71.0625	59.8886	2.125	1.05327	0.000300014	0.00240011	9.95099	BRESU_RS12430	Bresu_2496	frr	0	0	CCNA_01997	0	0
305	0.173893	13	phosphoribosyl-ATP diphosphatase	COG0140	5.4e-38	PF01503	1.7e-16	8	21	[5.164135, 6.8969584, 5.164135, 5.7418423, 7.752333, 5.164135, 5.164135, 5.164135]	[5.164135, 9.186318, 5.164135, 6.3195496, 7.926826, 5.164135, 5.164135, 5.164135]	[1, 5, 1, 2, 2, 3, 3, 4]	[125.0, 232.8, 89.0, 98.5, 177.0, 117.66666666666667, 158.33333333333334, 165.0]	5.77648	0.937783	0.00652433	6.15667	1.46903	9.18632	0.00695374	-54.5875	44.3771	2.625	1.31696	0.000370606	0.00296485	9.94539	BRESU_RS05165	Bresu_1038		0	0	CCNA_00489	0	0
101	0.227879	13	bifunctional methylenetetrahydrofolate dehydrogenase/methenyltetrahydrofolate cyclohydrolase	COG0190	4.6e-121	PF02882 | PF00763	4.9e-68 | 1.1e-38	9	19	[5.164135, 6.889600333333334, 6.199414200000001, 5.164135, 8.7857685, 5.164135, 5.164135, 5.164135, 6.458234000000001]	[5.164135, 8.669559, 8.669559, 5.164135, 9.389644, 5.164135, 5.164135, 5.164135, 8.669559]	[1, 3, 5, 1, 2, 1, 1, 1, 4]	[236.0, 161.33333333333334, 95.4, 115.0, 4.0, 33.0, 284.0, 219.0, 122.25]	6.01708	1.16868	0.00764559	6.80211	1.84307	9.38964	0.00864309	-58.8907	87.8833	2.11111	1.44871	0.000298053	0.00268248	9.94155	BRESU_RS11330	Bresu_2282		0	0	CCNA_01275	1	0
1016	0.122494	11	superoxide dismutase	COG0605	2.2e-85	PF02777 | PF00081	2.5e-39 | 2.4e-33	8	16	[5.164135, 6.889600333333334, 6.43763115, 5.164135, 8.874086, 6.651896525, 5.164135, 5.164135]	[5.164135, 8.669559, 7.7823677, 5.164135, 8.874086, 8.669559, 5.164135, 5.164135]	[1, 3, 2, 3, 1, 4, 1, 1]	[49.0, 217.66666666666666, 63.0, 242.0, 194.0, 159.5, 135.0, 150.0]	6.18872	1.2338	0.00698994	6.83151	1.69387	8.87409	0.00771596	-48.7292	64.2759	2	1.11803	0.000282366	0.00225893	9.93675	BRESU_RS15605	Bresu_3124		0	0	CCNA_03672	0	0
1007	0.104193	13	glutamate--tRNA ligase	COG0008	6.9e-141	PF00749	1.2e-91	11	21	[5.164135, 5.164135, 6.180925666666667, 5.4223517, 6.8380526, 5.164135, 5.164135, 5.164135, 5.164135, 8.357327, 5.164135]	[5.164135, 5.164135, 8.214507, 6.0973196, 8.669559, 5.164135, 5.164135, 5.164135, 5.164135, 8.357327, 5.164135]	[1, 2, 3, 3, 5, 1, 1, 2, 1, 1, 1]	[222.0, 171.5, 134.66666666666666, 218.33333333333334, 153.6, 228.0, 21.0, 162.5, 234.0, 139.0, 188.0]	5.72251	0.984859	0.00888714	6.13524	1.42339	8.66956	0.00952812	-29.7636	58.4352	1.90909	1.23983	0.000269531	0.00296485	9.91077	BRESU_RS10650	Bresu_2146		0	0	CCNA_01982	1	0
284	0.177054	13	transcription antitermination factor NusB	COG0781	2.4e-36	PF01029	1.3e-31	8	18	[5.704482400000001, 7.7341379, 5.164135, 8.004567333333332, 5.9149561, 5.164135, 8.357327, 6.606324833333335]	[6.9550147, 7.926826, 5.164135, 9.186318, 7.2656083, 5.164135, 8.357327, 7.2100825]	[3, 3, 1, 3, 3, 1, 1, 3]	[128.33333333333334, 95.66666666666667, 41.0, 70.66666666666667, 44.666666666666664, 212.0, 66.0, 170.33333333333334]	6.58126	1.21136	0.0074333	7.15368	1.32994	9.18632	0.00807983	-96.4167	57.8455	2.25	0.968246	0.000317662	0.0025413	9.9051	BRESU_RS09355	Bresu_1889	nusB	0	0	CCNA_01422	0	0
20	0.327864	13	P-type conjugative transfer ATPase TrbB	COG4962	1.7e-92	PF00437	2.6e-62	8	19	[5.1255083, 5.164135, 6.356228250000001, 10.247735, 5.551460049999999, 5.164135, 5.164135, 7.38572175]	[5.1255083, 5.164135, 7.7823677, 10.793594, 6.0973196, 5.164135, 5.164135, 8.874086]	[1, 4, 4, 2, 2, 1, 1, 4]	[84.0, 156.25, 110.25, 14.0, 140.0, 114.0, 219.0, 92.25]	6.26988	1.67964	0.00708161	6.77066	2.01664	10.7936	0.00764722	-83.7812	55.7156	2.375	1.31696	0.00033531	0.00268248	9.89558	BRESU_RS03190	Bresu_0638		0	0	CCNA_03037	0	1
576	0.139464	13	3-isopropylmalate dehydratase large subunit	COG0065	2.4e-196	PF00330	1.4e-163	8	18	[5.164135, 5.4834625, 5.80279, 7.752333, 8.874086, 7.168614325000001, 6.98038365, 5.164135]	[5.164135, 5.80279, 5.80279, 7.926826, 8.874086, 9.186318, 9.186318, 5.164135]	[2, 2, 1, 2, 1, 4, 4, 2]	[170.0, 129.0, 7.0, 26.0, 71.0, 15.5, 218.0, 37.5]	6.54874	1.2724	0.00739657	7.13842	1.70973	9.18632	0.0080626	-115.75	73.9028	2.25	1.08972	0.000317662	0.0025413	9.88397	BRESU_RS15425	Bresu_3088	leuC	0	0	CCNA_00196	0	0
998	0.104912	13	50S ribosomal protein L3	COG0087	4.2e-82	PF00297	3.6e-12	9	18	[5.9045952333333345, 6.612607333333333, 5.164135, 5.164135, 7.2959895, 5.164135, 6.27482535, 5.164135, 8.7857685]	[7.3855157, 9.509552, 5.164135, 5.164135, 9.821783, 5.164135, 7.3855157, 5.164135, 9.389644]	[3, 3, 1, 1, 4, 1, 2, 1, 2]	[163.66666666666666, 73.0, 198.0, 111.0, 34.5, 69.0, 139.5, 12.0, 132.0]	6.17004	1.17542	0.00783994	7.12762	1.93227	9.82178	0.00905669	-96.3704	57.7046	2	1.05409	0.000282366	0.0025413	9.86901	BRESU_RS07425	Bresu_1507	rplC	0	0	CCNA_01306	0	0
399	0.15892	13	transcription elongation factor GreA	COG0782	2.1e-62	PF03449 | PF01272	4.1e-32 | 7.3e-28	6	19	[5.164135, 6.685180857142858, 5.164135, 8.145899783333332, 5.3477383, 5.164135]	[5.164135, 9.186318, 5.164135, 10.481363, 5.3477383, 5.164135]	[1, 7, 2, 6, 1, 2]	[60.0, 148.42857142857142, 49.0, 196.0, 190.0, 163.0]	5.9452	1.12382	0.00503617	6.7513	2.21246	10.4814	0.00571902	-65.5952	58.7781	3.16667	2.40947	0.00044708	0.00268248	9.86729	BRESU_RS04890	Bresu_0982	greA	0	0	CCNA_02941	0	0
230	0.186196	13	DNA polymerase III subunit gamma/tau	COG2812	1.1e-150	PF12169 | PF12362	9.5e-46 | 8.7e-37	9	19	[7.615394575, 5.164135, 5.164135, 5.164135, 5.164135, 7.906390999999999, 7.906390999999999, 5.164135, 7.8259655]	[9.821783, 5.164135, 5.164135, 5.164135, 5.164135, 8.214507, 8.214507, 5.164135, 8.669559]	[4, 1, 1, 1, 1, 3, 3, 1, 4]	[143.75, 75.0, 215.0, 93.0, 22.0, 241.0, 78.33333333333333, 256.0, 202.0]	6.34165	1.31889	0.008058	6.749	1.82528	9.82178	0.00857561	-52.6574	79.4534	2.11111	1.2862	0.000298053	0.00268248	9.86393	BRESU_RS02960	Bresu_0592		0	0	CCNA_00268	0	0
249	0.182952	13	MBL fold metallo-hydrolase	COG1235	1.4e-52	PF12706 | PF00753	1.4e-31 | 1.5e-12	10	21	[5.164135, 7.752333, 5.164135, 5.164135, 5.164135, 5.164135, 5.164135, 7.0191105, 6.458234000000001, 5.151259433333333]	[5.164135, 7.926826, 5.164135, 5.164135, 5.164135, 5.164135, 5.164135, 8.874086, 7.926826, 5.164135]	[1, 2, 2, 3, 1, 2, 1, 2, 4, 3]	[61.0, 183.0, 206.0, 191.0, 119.0, 221.0, 43.0, 24.0, 101.5, 126.33333333333333]	5.73657	0.923996	0.00809907	6.08767	1.43177	8.87409	0.00859476	-72.4167	67.1128	2.1	0.943398	0.000296485	0.00296485	9.83393	BRESU_RS09885	Bresu_1991		0	0	CCNA_01897	0	0
601	0.148178	12	23S rRNA (pseudouridine(1915)-N(3))-methyltransferase RlmH	COG1576	4.8e-46	PF02590	5.3e-43	12	19	[5.164135, 5.164135, 5.164135, 6.250489249999999, 5.164135, 5.164135, 6.88071675, 5.164135, 5.164135, 8.78576885, 5.164135, 5.164135]	[5.164135, 5.164135, 5.164135, 9.509552, 5.164135, 5.164135, 7.869662, 5.164135, 5.164135, 10.481363, 5.164135, 5.164135]	[1, 1, 1, 4, 1, 1, 4, 1, 1, 2, 1, 1]	[39.0, 65.0, 16.0, 188.25, 22.0, 296.0, 207.5, 90.0, 61.0, 111.0, 32.0, 137.0]	5.69952	1.07251	0.0096561	6.19482	1.86476	10.4814	0.0104952	-94.6042	83.2826	1.58333	1.11492	0.00022354	0.00268248	9.80846	BRESU_RS00710	Bresu_0141	rlmH	0	0	CCNA_03546	0	0
398	0.158939	13	ribonuclease III	COG0571	7.3e-74	PF14622 | PF00636	1.3e-31 | 3.3e-14	9	19	[6.651896525, 7.556178749999999, 5.164135, 5.164135, 5.164135, 8.553201666666666, 5.164135, 6.030992749999999, 5.164135]	[8.669559, 8.214507, 5.164135, 5.164135, 5.164135, 10.793594, 5.164135, 6.8978505, 5.164135]	[4, 2, 2, 1, 1, 3, 3, 2, 1]	[63.0, 233.5, 159.0, 127.0, 17.0, 161.66666666666666, 185.33333333333334, 60.0, 232.0]	6.0681	1.19341	0.00771043	6.71069	1.96534	10.7936	0.00852692	-62.3889	72.7763	2.11111	0.993808	0.000298053	0.00268248	9.80793	BRESU_RS09770	Bresu_1968	rnc	0	0	CCNA_01630	0	0
641	0.133008	13	bifunctional DNA-formamidopyrimidine glycosylase/DNA-(apurinic or apyrimidinic site) lyase	COG0266	1.1e-103	PF01149 | PF06831	8.4e-37 | 1.5e-26	10	18	[8.78576885, 6.458234000000001, 5.164135, 5.164135, 5.164135, 7.323802349999999, 5.164135, 6.43763115, 10.247735, 5.164135]	[10.481363, 7.926826, 5.164135, 5.164135, 5.164135, 7.869662, 5.164135, 7.7823677, 10.793594, 5.164135]	[2, 4, 2, 1, 1, 2, 1, 2, 2, 1]	[270.0, 34.5, 136.5, 292.0, 117.0, 283.0, 212.0, 173.0, 46.0, 227.0]	6.50738	1.69931	0.00918733	7.06745	2.13413	10.7936	0.00997804	-20.9	89.1708	1.8	0.87178	0.00025413	0.0025413	9.7857	BRESU_RS00065	Bresu_0012	mutM	0	0	CCNA_03822	0	0
841	0.116837	13	translation initiation factor IF-2	COG0532	3.2e-275	PF11987 | PF00009	2.6e-36 | 6e-31	8	16	[6.889600333333334, 5.164135, 6.43763115, 7.752333, 7.3855157, 8.553201666666666, 5.164135, 8.212621333333333]	[8.669559, 5.164135, 7.7823677, 8.669559, 7.3855157, 10.793594, 5.164135, 9.821783]	[3, 1, 2, 2, 1, 3, 1, 3]	[127.66666666666667, 97.0, 98.0, 102.0, 269.0, 79.33333333333333, 287.0, 96.66666666666667]	6.9449	1.20636	0.00784402	7.93133	1.88717	10.7936	0.00895816	-55.4167	78.1419	2	0.866025	0.000282366	0.00225893	9.76164	BRESU_RS01105	Bresu_0221	infB	0	0		0	0
490	0.160598	12	TraB/GumN family protein	COG3735	2.6e-42	PF01963	4e-58	9	17	[5.164135, 10.247735, 8.7857685, 5.164135, 5.164135, 6.013132433333333, 5.4223517, 5.164135, 7.008092250000001]	[5.164135, 10.793594, 9.389644, 5.164135, 5.164135, 7.7823677, 6.0973196, 5.164135, 7.2100825]	[1, 2, 2, 1, 1, 3, 3, 2, 2]	[186.0, 151.0, 164.0, 248.0, 191.0, 84.66666666666667, 26.333333333333332, 133.5, 30.0]	6.45929	1.76541	0.00820749	6.88106	1.96997	10.7936	0.00874341	-65.0556	70.6888	1.88889	0.737028	0.000266679	0.00240011	9.74817	BRESU_RS03360	Bresu_0672		0	0		0	0
1303	0.0941496	12	protein-export chaperone SecB	COG1952	2.1e-48	PF02556	6.5e-50	9	18	[5.164135, 5.324175233333333, 5.164135, 5.7418423, 6.3195496, 5.164135, 7.899597999999999, 7.752333, 6.013132433333333]	[5.164135, 5.5805597, 5.164135, 6.3195496, 6.3195496, 5.164135, 8.0946, 8.669559, 7.7823677]	[1, 3, 3, 2, 1, 1, 2, 2, 3]	[152.0, 150.66666666666666, 83.33333333333333, 188.0, 137.0, 133.0, 146.0, 7.0, 70.66666666666667]	6.06034	1.02024	0.00770056	6.47318	1.29751	8.66956	0.00822513	-81.3704	51.911	2	0.816497	0.000282366	0.0025413	9.70977	BRESU_RS01790	Bresu_0356	secB	0	0	CCNA_03858	0	0
1148	0.0945875	13	transcriptional repressor	COG0735	1e-18			7	17	[5.7418423, 6.889600333333334, 6.076848533333333, 6.8525328000000005, 6.43763115, 6.689321, 5.164135]	[6.3195496, 8.669559, 7.9022756, 7.9022756, 7.7823677, 8.214507, 5.164135]	[2, 3, 3, 2, 2, 2, 3]	[246.5, 88.0, 183.0, 170.5, 275.0, 107.5, 181.33333333333334]	6.26456	0.593557	0.00619115	7.4221	1.13949	8.66956	0.00733512	-21.1667	62.4031	2.42857	0.494872	0.000342873	0.00240011	9.70582	BRESU_RS00780	Bresu_0155		0	0	CCNA_00362	0	0
1582	0.0882308	11	phosphoserine phosphatase SerB	COG0560	1.2e-49	PF12710 | PF00702	1.7e-14 | 7e-14	6	16	[5.80279, 5.7486740166666666, 5.164135, 6.950801433333333, 5.164135, 6.891662875]	[5.80279, 7.2656083, 5.164135, 8.669559, 5.164135, 7.926826]	[1, 6, 1, 3, 1, 4]	[30.0, 108.0, 106.0, 128.66666666666666, 181.0, 171.5]	5.9537	0.728654	0.00504337	6.66551	1.36747	8.66956	0.00564634	-79.1389	49.8061	2.66667	1.88562	0.000376488	0.00225893	9.69529			#N/A	0	0		0	0
445	0.180915	11	pentapeptide repeat-containing protein	COG1357	2.8e-22	PF00805 | PF13599	5.7e-27 | 2.5e-17	10	18	[5.164135, 5.164135, 5.1255083, 6.760731, 5.377019999999999, 5.164135, 5.164135, 7.094982075000001, 5.164135, 5.164135]	[5.164135, 5.164135, 5.1255083, 8.357327, 5.80279, 5.164135, 5.164135, 8.669559, 5.164135, 5.164135]	[3, 1, 1, 2, 3, 1, 1, 4, 1, 1]	[163.0, 155.0, 167.0, 135.0, 118.66666666666667, 6.0, 6.0, 152.0, 217.0, 73.0]	5.53431	0.703835	0.0078135	5.894	1.3254	8.66956	0.00832133	-80.7333	66.4367	1.8	1.07703	0.00025413	0.0025413	9.64473	BRESU_RS10960	Bresu_2209		0	0	CCNA_01967	0	0
1139	0.102772	12	flagellar basal body rod protein FlgC	COG1558	2.9e-43			8	17	[5.164135, 7.752333, 5.164135, 7.38572175, 5.164135, 7.102485333333334, 5.4834625, 7.6977477]	[5.164135, 7.926826, 5.164135, 8.874086, 5.164135, 8.669559, 5.80279, 7.6977477]	[2, 2, 1, 4, 2, 3, 2, 1]	[206.0, 281.0, 234.0, 238.75, 141.5, 106.33333333333333, 66.5, 299.0]	6.36427	1.13963	0.00718822	6.80793	1.53683	8.87409	0.00768931	-3.36458	78.2488	2.125	0.927025	0.000300014	0.00240011	9.64456	BRESU_RS14955	Bresu_2993	flgC	0	0	CCNA_01005	0	0
247	0.216249	11	UPF0262 family protein	COG5328	9.8e-57	PF06793	6.3e-57	7	18	[5.164135, 6.008672566666665, 5.181480199999999, 5.164135, 5.164135, 6.4309413499999994, 5.164135]	[5.164135, 7.6977477, 5.1988254, 5.164135, 5.164135, 7.6977477, 5.164135]	[2, 3, 2, 3, 2, 2, 4]	[32.0, 194.0, 78.5, 45.333333333333336, 227.5, 58.5, 173.25]	5.46823	0.488586	0.00540416	5.89298	1.1415	7.69775	0.00582393	-84.4167	74.2148	2.57143	0.728431	0.000363042	0.0025413	9.64306	BRESU_RS11140	Bresu_2245		0	0	CCNA_02430	0	0
910	0.132032	11	protease	COG0501	8.9e-64	PF01435	3e-34	8	18	[5.1988254, 5.164135, 6.145038857142858, 5.324175233333333, 5.164135, 5.164135, 5.164135, 6.43763115]	[5.1988254, 5.164135, 7.869662, 5.5805597, 5.164135, 5.164135, 5.164135, 7.7823677]	[1, 2, 7, 3, 1, 1, 1, 2]	[289.0, 16.5, 150.57142857142858, 79.33333333333333, 245.0, 74.0, 77.0, 140.0]	5.47028	0.482312	0.00617849	5.88599	1.12811	7.86966	0.00664802	-66.0744	86.819	2.25	1.92029	0.000317662	0.0025413	9.63163	BRESU_RS09835	Bresu_1981		0	0	CCNA_02594	0	0
773	0.12186	13	peptidoglycan-associated lipoprotein Pal	COG2885	3.3e-27	PF00691	9.2e-23	8	18	[6.282387566666666, 5.164135, 7.578557566666667, 5.164135, 6.889600333333334, 5.164135, 6.211652925000001, 5.164135]	[6.9550147, 5.164135, 10.481363, 5.164135, 8.669559, 5.164135, 8.874086, 5.164135]	[3, 1, 3, 2, 3, 1, 4, 1]	[79.0, 39.0, 131.0, 159.5, 57.0, 212.0, 172.25, 147.0]	5.95234	0.879224	0.00672296	6.95457	1.99645	10.4814	0.00785494	-75.4062	56.6199	2.25	1.08972	0.000317662	0.0025413	9.62941	BRESU_RS04310	Bresu_0864	pal	0	0	CCNA_03337	0	0
1077	0.0995383	13	phosphopyruvate hydratase	COG0148	3.9e-206	PF00113 | PF03952	2.8e-125 | 6.3e-59	8	17	[8.553201666666666, 5.164135, 5.164135, 7.8995975000000005, 5.164135, 5.83669045, 7.752333, 7.7341379]	[10.793594, 5.164135, 5.164135, 9.186318, 5.164135, 6.7327847, 7.926826, 8.669559]	[3, 1, 1, 2, 1, 4, 2, 3]	[132.0, 76.0, 43.0, 245.0, 124.0, 197.5, 129.0, 47.333333333333336]	6.65855	1.36283	0.00752059	7.35019	2.0006	10.7936	0.00830178	-75.7708	66.0252	2.125	1.05327	0.000300014	0.00240011	9.61178	BRESU_RS12595	Bresu_2530	eno	0	0	CCNA_01795	0	0
832	0.117393	13	glycine--tRNA ligase subunit alpha	COG0752	8.7e-156	PF02091	5.3e-149	10	19	[5.164135, 5.164135, 6.43763115, 5.164135, 5.164135, 7.5380675749999995, 8.357327, 7.372915199999999, 5.549273199999999, 5.164135]	[5.164135, 5.164135, 7.7823677, 5.164135, 5.164135, 9.389644, 8.357327, 8.0946, 6.3195496, 5.164135]	[2, 1, 2, 1, 1, 4, 1, 3, 3, 1]	[102.5, 263.0, 265.0, 214.0, 26.0, 48.5, 6.0, 106.66666666666667, 81.66666666666667, 185.0]	6.10759	1.16532	0.00862288	6.57642	1.57746	9.38964	0.00928479	-70.1667	90.8107	1.9	1.04403	0.000268248	0.00268248	9.61169	BRESU_RS13830	Bresu_2772		0	0	CCNA_01403	0	0
495	0.147922	13	translation initiation factor IF-3	COG0290	3.3e-90	PF00707 | PF05198	8e-39 | 6.5e-30	10	19	[5.164135, 5.164135, 5.164135, 8.069411579999999, 7.338438, 5.164135, 7.8995975000000005, 5.181480199999999, 5.164135, 6.12192085]	[5.164135, 5.164135, 5.164135, 9.821783, 8.874086, 5.164135, 9.186318, 5.1988254, 5.164135, 6.7327847]	[1, 1, 2, 5, 2, 1, 2, 2, 1, 2]	[86.0, 105.0, 190.0, 182.6, 158.5, 222.0, 190.0, 117.5, 145.0, 152.0]	6.04315	1.17652	0.00853191	6.56345	1.85786	9.82178	0.00926648	-45.14	40.6067	1.9	1.13578	0.000268248	0.00268248	9.59273	BRESU_RS01730	Bresu_0344		0	0	CCNA_01101	0	0
365	0.177712	12	DNA topoisomerase IV subunit A	COG0188	3.6e-240	PF00521 | PF03989	7.1e-141 | 3.3e-13	9	18	[5.164135, 7.64806774, 5.164135, 5.164135, 5.164135, 5.164135, 5.14482165, 10.247735, 5.164135]	[5.164135, 10.481363, 5.164135, 5.164135, 5.164135, 5.164135, 5.164135, 10.793594, 5.164135]	[1, 5, 3, 1, 2, 1, 2, 2, 1]	[44.0, 176.0, 169.0, 63.0, 230.0, 122.0, 138.5, 41.0, 135.0]	6.00283	1.68927	0.00762748	6.38043	2.27668	10.7936	0.00810729	-75.7222	60.8364	2	1.24722	0.000282366	0.0025413	9.57065	BRESU_RS09825	Bresu_1979	parC	0	1	CCNA_01637	0	1
687	0.138918	12	RNA chaperone Hfq	COG1923	1.4e-30	PF17209	6.8e-33	9	17	[5.164135, 5.164135, 7.8995975000000005, 5.164135, 6.013132433333333, 7.899597525, 5.164135, 7.008092250000001, 5.164135]	[5.164135, 5.164135, 9.186318, 5.164135, 7.7823677, 10.793594, 5.164135, 7.2100825, 5.164135]	[1, 2, 2, 1, 3, 4, 1, 2, 1]	[281.0, 84.0, 100.0, 197.0, 118.33333333333333, 178.5, 266.0, 194.0, 47.0]	6.07123	1.13925	0.0077144	6.75478	2.00384	10.7936	0.00858295	-37.1296	76.4135	1.88889	0.993808	0.000266679	0.00240011	9.56927	BRESU_RS08845	Bresu_1785	hfq	0	0	CCNA_01819	0	0
222	0.191981	13	transcriptional regulator	COG1329	1.1e-44	PF02559	4.8e-18	9	17	[5.164135, 5.164135, 5.443828925, 7.9022756, 7.578557333333333, 5.164135, 8.357327, 10.247735, 7.899597999999999]	[5.164135, 5.164135, 5.80279, 7.9022756, 9.389644, 5.164135, 8.357327, 10.793594, 8.0946]	[1, 1, 4, 1, 3, 2, 1, 2, 2]	[290.0, 118.0, 125.25, 108.0, 198.66666666666666, 278.5, 273.0, 97.0, 36.0]	6.9913	1.72821	0.00888349	7.31474	1.96099	10.7936	0.00929446	-30.6204	87.8352	1.88889	0.993808	0.000266679	0.00240011	9.56543	BRESU_RS15070	Bresu_3015		0	0	CCNA_00690	0	0
959	0.127451	11	cold shock domain-containing protein	COG1278	3.6e-32	PF00313	6.3e-28	9	15	[5.164135, 7.048978099999999, 7.0191105, 5.164135, 7.11091215, 7.752333, 7.752333, 5.164135, 5.164135]	[5.164135, 8.0946, 8.874086, 5.164135, 8.874086, 8.669559, 7.926826, 5.164135, 5.164135]	[1, 3, 2, 1, 2, 2, 2, 1, 1]	[272.0, 173.0, 156.5, 109.0, 184.5, 71.0, 44.0, 260.0, 13.0]	6.37113	1.10902	0.00809547	7.01063	1.67828	8.87409	0.00890805	-57.4444	85.7475	1.66667	0.666667	0.000235305	0.00211775	9.55995	BRESU_RS09485	Bresu_1913		0	0		0	0
549	0.154223	12	phosphoribosylanthranilate isomerase	COG0135	5.3e-67	PF00697	3.8e-48	8	15	[5.164135, 8.47005815, 9.000034000000001, 5.164135, 8.357327, 5.8026589, 5.164135, 8.47005815]	[5.164135, 9.821783, 10.793594, 5.164135, 8.357327, 6.7327847, 5.164135, 9.821783]	[1, 2, 4, 1, 1, 3, 1, 2]	[235.0, 165.0, 18.0, 174.0, 66.0, 248.0, 153.0, 213.0]	6.94907	1.64654	0.00784873	7.62746	2.21336	10.7936	0.00861495	-41	75.3658	1.875	1.05327	0.000264718	0.00211775	9.53432	BRESU_RS16090	Bresu_3224		0	0	CCNA_03659	0	0
471	0.177733	11	SDR family oxidoreductase	COG1028	2.4e-79	PF13561 | PF00106	7.1e-65 | 7.2e-50	7	16	[6.974951750000001, 5.164135, 6.458234000000001, 5.164135, 5.164135, 7.9022756, 5.164135]	[9.389644, 5.164135, 7.926826, 5.164135, 5.164135, 7.9022756, 5.164135]	[4, 1, 4, 2, 2, 1, 2]	[141.25, 8.0, 62.0, 293.0, 138.0, 89.0, 116.0]	5.99886	1.04018	0.00592856	6.55361	1.66777	9.38964	0.00647682	-78.9643	82.4466	2.28571	1.16058	0.000322704	0.00225893	9.53253	BRESU_RS14310	Bresu_2867		0	0	CCNA_00092	0	0
563	0.152456	12	NAD-dependent epimerase/dehydratase family protein	COG0451	6.1e-86	PF01370 | PF16363	1.9e-53 | 3.9e-53	9	17	[7.323802349999999, 7.752333, 5.164135, 6.43763115, 6.29036665, 7.728237233333332, 5.164135, 5.164135, 5.3477383]	[7.869662, 8.669559, 5.164135, 7.7823677, 7.2656083, 8.0946, 5.164135, 5.164135, 5.3477383]	[2, 4, 1, 2, 2, 3, 1, 1, 1]	[21.0, 91.5, 115.0, 23.0, 234.0, 89.33333333333333, 143.0, 236.0, 161.0]	6.26361	1.05313	0.00795885	6.72466	1.39775	8.66956	0.00854468	-76.2407	74.1788	1.88889	0.993808	0.000266679	0.00240011	9.5266	BRESU_RS05660	Bresu_1138		0	0	CCNA_02463	0	0
1625	0.073446	13	preprotein translocase subunit SecA	COG0653	0	PF07517 | PF07516	3.4e-131 | 6.5e-62	11	21	[5.164135, 5.1728076, 5.164135, 5.164135, 5.164135, 6.29036665, 5.164135, 6.388572566666667, 5.164135, 7.323802349999999, 5.164135]	[5.164135, 5.1988254, 5.164135, 5.164135, 5.164135, 7.2656083, 5.164135, 8.357327, 5.164135, 7.869662, 5.164135]	[1, 4, 1, 1, 1, 2, 2, 3, 3, 2, 1]	[168.0, 120.0, 125.0, 134.0, 266.0, 98.0, 264.5, 22.666666666666668, 191.33333333333334, 46.0, 56.0]	5.57495	0.711936	0.00865798	5.89458	1.20848	8.35733	0.00915437	-64.4091	77.8493	1.90909	0.995859	0.000269531	0.00296485	9.52201	BRESU_RS00125	Bresu_0024	secA	0	0	CCNA_03164	0	0
521	0.157707	12	methyltransferase domain-containing protein	COG2230	7.7e-85	PF02353 | PF13649	1.1e-91 | 1.9e-12	8	16	[6.3195496, 6.4342862499999995, 9.516751750000001, 7.323802349999999, 5.164135, 5.164135, 5.164135, 8.874086]	[6.3195496, 7.7823677, 10.793594, 7.869662, 5.164135, 5.164135, 5.164135, 8.874086]	[1, 4, 4, 2, 1, 1, 2, 1]	[214.0, 123.0, 119.0, 102.0, 230.0, 101.0, 181.0, 10.0]	6.74511	1.59396	0.00761837	7.14146	1.92633	10.7936	0.00806603	-65	66.757	2	1.22474	0.000282366	0.00225893	9.52194	BRESU_RS09540	Bresu_1922		0	0	CCNA_01494	0	0
541	0.143144	13	CDP-diacylglycerol--glycerol-3-phosphate 3-phosphatidyltransferase	COG0558	1.3e-45	PF01066	2.3e-17	6	16	[5.164135, 8.553201666666666, 5.4223517, 7.2935992, 6.43763115, 6.27482535]	[5.164135, 10.793594, 6.0973196, 9.186318, 7.7823677, 7.3855157]	[1, 3, 3, 5, 2, 2]	[243.0, 102.33333333333333, 93.66666666666667, 153.8, 208.0, 171.5]	6.52429	1.14327	0.00552672	7.73487	1.86534	10.7936	0.0065522	-37.95	53.3292	2.66667	1.24722	0.000376488	0.00225893	9.51985	BRESU_RS05400	Bresu_1086	pgsA	0	0	CCNA_03002	0	0
1267	0.0961187	12	YqgE/AlgH family protein	COG1678	1.5e-47	PF02622	1.3e-45	8	18	[5.164135, 5.164135, 5.164135, 6.013132433333333, 5.164135, 7.825965175, 5.7418423, 5.164135]	[5.164135, 5.164135, 5.164135, 7.7823677, 5.164135, 10.793594, 6.3195496, 5.164135]	[2, 3, 2, 3, 1, 4, 2, 1]	[266.5, 146.33333333333334, 139.0, 264.3333333333333, 270.0, 184.0, 244.5, 270.0]	5.6752	0.869653	0.00640994	6.33952	1.89831	10.7936	0.00716027	23.0833	53.544	2.25	0.968246	0.000317662	0.0025413	9.50928	BRESU_RS04045	Bresu_0812		0	0	CCNA_03506	0	0
692	0.127676	13	S49 family peptidase	COG0616	1.3e-63	PF01343	9.2e-30	8	18	[5.164135, 5.164135, 7.6977477, 5.551460049999999, 6.889600333333334, 6.013132433333333, 6.641434340000001, 5.164135]	[5.164135, 5.164135, 7.6977477, 6.0973196, 8.669559, 7.7823677, 9.186318, 5.164135]	[1, 2, 1, 2, 3, 3, 5, 1]	[152.0, 103.0, 137.0, 25.0, 253.0, 108.66666666666667, 145.8, 221.0]	6.03572	0.892492	0.00681714	6.86571	1.55917	9.18632	0.00775458	-56.8167	66.1545	2.25	1.29904	0.000317662	0.0025413	9.50637	BRESU_RS13915	Bresu_2789	sppA	0	0	CCNA_00976	0	0
1019	0.103557	13	DsbE family thiol:disulfide interchange protein	COG0526 | COG1225	2.4e-16 | 2e-12	PF08534 | PF00578	1.7e-19 | 1.1e-15	11	19	[5.164135, 5.164135, 5.164135, 6.43763115, 6.27482535, 5.164135, 6.974951750000001, 5.164135, 10.247735, 5.164135, 5.164135]	[5.164135, 5.164135, 5.164135, 7.7823677, 7.3855157, 5.164135, 9.389644, 5.164135, 10.793594, 5.164135, 5.164135]	[1, 1, 1, 2, 2, 1, 4, 2, 2, 2, 1]	[137.0, 287.0, 53.0, 73.0, 109.0, 156.0, 78.25, 73.0, 158.0, 104.5, 57.0]	6.00764	1.48173	0.00932996	6.50001	1.94715	10.7936	0.0100946	-83.1136	64.5204	1.72727	0.862439	0.000243862	0.00268248	9.50001	BRESU_RS01610	Bresu_0321		0	0	CCNA_02847	0	0
343	0.167606	13	ATP-dependent metallopeptidase FtsH/Yme1/Tma family protein	COG0465	2.3e-277	PF01434 | PF00004	6.9e-68 | 1.8e-45	7	19	[5.164135, 5.164135, 5.4834625, 7.7964265875, 5.164135, 5.40419535, 6.013132433333333]	[5.164135, 5.164135, 5.80279, 10.793594, 5.164135, 5.5805597, 7.7823677]	[2, 1, 2, 8, 1, 2, 3]	[132.5, 121.0, 217.0, 76.5, 29.0, 223.0, 189.0]	5.74137	0.884543	0.0056741	6.4931	1.95536	10.7936	0.00641701	-58.8571	67.5916	2.71429	2.24972	0.000383211	0.00268248	9.48992	BRESU_RS04330	Bresu_0868		0	0	CCNA_03334	0	0
606	0.136657	13	UTP--glucose-1-phosphate uridylyltransferase GalU	COG1210	7.5e-116	PF00483	1.9e-28	10	19	[5.164135, 5.164135, 5.551460049999999, 8.47005815, 7.1659473, 6.243968675, 7.3855157, 5.164135, 5.164135, 5.164135]	[5.164135, 5.164135, 6.0973196, 9.821783, 7.869662, 7.869662, 7.3855157, 5.164135, 5.164135, 5.164135]	[1, 1, 2, 2, 4, 4, 1, 1, 1, 2]	[56.0, 120.0, 298.0, 101.0, 147.0, 158.5, 194.0, 18.0, 25.0, 88.0]	6.06376	1.14428	0.00856101	6.48646	1.57014	9.82178	0.00915779	-79.45	80.1737	1.9	1.13578	0.000268248	0.00268248	9.48021	BRESU_RS02430	Bresu_0486		0	0	CCNA_03752	0	0
351	0.166375	13	valine--tRNA ligase	COG0525	0	PF00133 | PF08264	2.2e-186 | 9.1e-37	9	19	[5.164135, 5.164135, 7.8995975000000005, 7.752333, 5.291866000000001, 5.164135, 5.164135, 5.164135, 8.126250666666666]	[5.164135, 5.164135, 9.186318, 8.669559, 5.80279, 5.164135, 5.164135, 5.164135, 8.874086]	[1, 2, 2, 2, 5, 1, 1, 2, 3]	[101.0, 85.5, 12.0, 224.0, 156.2, 122.0, 55.0, 167.0, 174.33333333333334]	6.09897	1.29558	0.00774964	6.48371	1.73096	9.18632	0.00823852	-78.1074	62.0927	2.11111	1.1967	0.000298053	0.00268248	9.4762	BRESU_RS09025	Bresu_1820		0	0	CCNA_01381	0	0
385	0.190652	11	septal ring lytic transglycosylase RlpA family protein	COG0797	1.1e-63	PF03330 | PF05036	7.8e-23 | 4.6e-13	7	14	[7.899597999999999, 7.752333, 9.509552, 5.164135, 5.164135, 6.228532333333334, 6.5332053000000005]	[8.0946, 7.926826, 9.509552, 5.164135, 5.164135, 8.357327, 7.9022756]	[2, 2, 1, 3, 1, 3, 2]	[6.0, 54.0, 107.0, 127.0, 35.0, 142.33333333333334, 143.5]	6.89307	1.471	0.0068123	7.44555	1.5289	9.50955	0.0073583	-112.167	51.5519	2	0.755929	0.000282366	0.00197656	9.47615	BRESU_RS09905	Bresu_1995		0	0	CCNA_01901	0	0
927	0.110143	13	50S ribosomal protein L35	COG0291	1.1e-19	PF01632	1.1e-19	9	18	[5.14482165, 5.164135, 7.368083766666667, 6.29036665, 6.013132433333333, 5.164135, 5.164135, 5.164135, 10.247735]	[5.164135, 5.164135, 9.821783, 7.2656083, 7.7823677, 5.164135, 5.164135, 5.164135, 10.793594]	[2, 1, 3, 2, 3, 1, 2, 2, 2]	[161.0, 93.0, 183.33333333333334, 54.0, 90.33333333333333, 162.0, 156.0, 88.5, 74.0]	6.19119	1.60542	0.00786682	6.83156	2.09849	10.7936	0.00868051	-81.9815	44.4599	2	0.666667	0.000282366	0.0025413	9.45908	BRESU_RS01710	Bresu_0340	rpmI	0	0	CCNA_01098	0	0
1492	0.0773925	13	N-acetyl-gamma-glutamyl-phosphate reductase	COG0002	8.8e-111	PF01118 | PF02774	1e-22 | 8.1e-17	9	20	[5.164135, 5.164135, 5.164135, 6.591037666666666, 7.0422666750000005, 6.458234000000001, 5.164135, 5.164135, 5.164135]	[5.164135, 5.164135, 5.164135, 7.869662, 8.357327, 7.926826, 5.164135, 5.164135, 5.164135]	[1, 4, 1, 3, 4, 4, 1, 1, 1]	[264.0, 112.0, 179.0, 57.0, 133.5, 75.25, 284.0, 111.0, 274.0]	5.67515	0.736953	0.00721112	6.12651	1.3668	8.35733	0.00778464	-34.4722	83.3152	2.22222	1.39665	0.00031374	0.00282366	9.42541	BRESU_RS09445	Bresu_1906	argC	0	0	CCNA_01442	0	0
612	0.136245	13	tyrosine recombinase	COG4974	1.3e-89	PF00589 | PF02899	6.2e-43 | 1.1e-16	7	18	[5.164135, 7.068497600000001, 5.164135, 6.36399885, 5.164135, 7.6977477, 5.974656100000001]	[5.164135, 9.509552, 5.164135, 7.869662, 5.164135, 7.6977477, 6.9550147]	[2, 5, 3, 4, 1, 1, 2]	[46.0, 64.8, 128.66666666666666, 217.0, 259.0, 224.0, 74.0]	6.08533	0.941292	0.00601402	6.7892	1.57404	9.50955	0.00670964	-55.219	81.0304	2.57143	1.39971	0.000363042	0.0025413	9.40043	BRESU_RS11875	Bresu_2391		0	0	CCNA_03101	0	0
275	0.17838	13	tol-pal system-associated acyl-CoA thioesterase	COG0824	2.8e-33	PF03061	4.9e-11	8	18	[6.458234000000001, 5.164135, 5.164135, 6.987776666666666, 5.164135, 7.323802349999999, 5.164135, 7.752333]	[8.669559, 5.164135, 5.164135, 9.186318, 5.164135, 7.869662, 5.164135, 7.926826]	[4, 1, 2, 3, 2, 2, 2, 2]	[169.0, 231.0, 134.0, 52.0, 216.5, 18.0, 148.5, 42.0]	6.14734	1.03862	0.0069432	6.78861	1.66984	9.18632	0.0076675	-73.625	75.688	2.25	0.829156	0.000317662	0.0025413	9.39962	BRESU_RS04275	Bresu_0858	ybgC	0	0	CCNA_03342	0	0
655	0.131727	13	DegQ family serine endoprotease	COG0265	1.4e-114	PF13365 | PF13180	5.3e-33 | 4.3e-26	7	17	[5.164135, 6.43763115, 8.47005815, 6.43763115, 5.164135, 7.264679383333333, 5.164135]	[5.164135, 7.7823677, 9.821783, 7.7823677, 5.164135, 9.389644, 5.164135]	[2, 2, 2, 2, 2, 6, 1]	[99.0, 123.0, 90.0, 128.0, 164.5, 97.0, 16.0]	6.30034	1.16792	0.00622651	7.18122	1.88143	9.82178	0.00709707	-97.5	42.4188	2.42857	1.4983	0.000342873	0.00240011	9.39083	BRESU_RS04405	Bresu_0883		0	0		0	0
1074	0.108016	12	succinate--CoA ligase subunit alpha	COG0074	1.2e-127	PF02629 | PF00549	4.9e-30 | 2.2e-19	9	15	[8.47005815, 6.889600333333334, 8.7857685, 7.6977477, 5.80279, 5.164135, 7.752333, 5.3477383, 6.43763115]	[9.821783, 8.669559, 9.389644, 7.6977477, 5.80279, 5.164135, 7.926826, 5.3477383, 7.7823677]	[2, 3, 2, 1, 1, 1, 2, 1, 2]	[66.0, 84.0, 112.0, 117.0, 114.0, 146.0, 116.0, 187.0, 116.0]	6.92753	1.25688	0.00880246	7.5114	1.61926	9.82178	0.00954434	-82.4444	32.4281	1.66667	0.666667	0.000235305	0.00211775	9.38925	BRESU_RS02345	Bresu_0469	sucD	0	0	CCNA_00341	0	0
1353	0.0907012	12	tRNA glutamyl-Q(34) synthetase GluQRS	COG0008	3.2e-74	PF00749	1.4e-39	7	17	[6.4309413499999994, 6.689321, 6.4309413499999994, 5.164135, 5.164135, 5.164135, 6.5195425]	[7.6977477, 8.214507, 7.6977477, 5.164135, 5.164135, 5.164135, 7.2100825]	[2, 2, 2, 1, 3, 3, 4]	[233.0, 201.5, 245.0, 106.0, 206.0, 178.66666666666666, 203.0]	5.93759	0.674564	0.00586802	6.61607	1.28576	8.21451	0.00653854	-3.83333	42.0026	2.42857	0.903508	0.000342873	0.00240011	9.37277	BRESU_RS05455	Bresu_1097	gluQRS	0	0	CCNA_02288	0	0
121	0.221648	13	NAD-dependent epimerase/dehydratase family protein	COG0702	1e-67	PF01370 | PF13460	5.2e-19 | 6.9e-17	9	17	[8.214507, 5.164135, 7.102485333333334, 7.538067675, 5.164135, 8.78576885, 6.689321, 5.164135, 5.1988254]	[8.214507, 5.164135, 8.669559, 7.926826, 5.164135, 10.481363, 8.214507, 5.164135, 5.1988254]	[1, 2, 3, 4, 1, 2, 2, 1, 1]	[18.0, 104.0, 104.66666666666667, 211.0, 138.0, 292.0, 204.5, 36.0, 173.0]	6.55793	1.36044	0.00833282	7.13311	1.88303	10.4814	0.00906367	-57.6481	82.7264	1.88889	0.993808	0.000266679	0.00240011	9.32791	BRESU_RS03825	Bresu_0769		0	0	CCNA_03718	0	0
913	0.111438	13	endopeptidase La	COG0466	0	PF05362 | PF02190	5.7e-94 | 1.8e-40	7	16	[7.3802126249999995, 10.247735, 6.760731, 6.43763115, 5.1255083, 5.324175233333333, 6.12192085]	[8.669559, 10.793594, 8.357327, 7.7823677, 5.1255083, 5.5805597, 6.7327847]	[4, 2, 2, 2, 1, 3, 2]	[161.0, 89.0, 115.5, 129.0, 163.0, 153.33333333333334, 104.0]	6.77113	1.59429	0.00669179	7.57739	1.80869	10.7936	0.00748859	-69.3095	27.1487	2.28571	0.880631	0.000322704	0.00225893	9.32601	BRESU_RS08655	Bresu_1749	lon	0	0	CCNA_02037	0	1
123	0.219924	13	4-(cytidine 5'-diphospho)-2-C-methyl-D-erythritol kinase	COG1947	9.3e-73			9	18	[5.164135, 5.164135, 6.760731, 10.247735, 7.9731252, 5.164135, 5.164135, 5.164135, 5.164135]	[5.164135, 5.164135, 8.357327, 10.793594, 10.481363, 5.164135, 5.164135, 5.164135, 5.164135]	[1, 1, 2, 2, 7, 2, 1, 1, 1]	[30.0, 97.0, 14.5, 296.0, 123.85714285714286, 77.0, 4.0, 122.0, 72.0]	6.21849	1.70872	0.00790151	6.73523	2.30808	10.7936	0.00855811	-107.071	82.8435	2	1.82574	0.000282366	0.0025413	9.32571	BRESU_RS13840	Bresu_2774		0	0	CCNA_01397	0	0
716	0.136182	12	5-aminolevulinate synthase	COG0156	4.2e-143	PF00155	3.1e-81	7	16	[8.7857685, 6.013132433333333, 6.5041348249999995, 5.4834625, 6.089620600000001, 5.164135, 5.164135]	[9.389644, 7.7823677, 8.669559, 5.80279, 6.9550147, 5.164135, 5.164135]	[2, 3, 4, 2, 3, 1, 1]	[121.0, 36.0, 143.75, 199.0, 63.666666666666664, 74.0, 64.0]	6.17206	1.16373	0.00609973	6.98966	1.57141	9.38964	0.00690776	-99.7976	52.8392	2.28571	1.03016	0.000322704	0.00225893	9.31955	BRESU_RS15365	Bresu_3076	hemA	0	0		0	0
1132	0.0955112	13	translational GTPase TypA	COG1217	2.9e-273	PF00009 | PF00679	5.7e-54 | 5.5e-20	10	19	[7.752333, 5.40419535, 5.164135, 6.8978505, 5.164135, 5.164135, 5.164135, 5.164135, 5.931881575, 7.705935]	[7.926826, 5.5805597, 5.164135, 6.8978505, 5.164135, 5.164135, 5.164135, 5.164135, 6.7327847, 10.793594]	[2, 2, 2, 1, 1, 1, 1, 1, 4, 4]	[140.0, 49.0, 144.0, 169.0, 43.0, 20.0, 217.0, 69.0, 179.5, 127.75]	5.95129	1.03035	0.00840221	6.37523	1.74056	10.7936	0.00900075	-84.175	63.0738	1.9	1.13578	0.000268248	0.00268248	9.31764	BRESU_RS00085	Bresu_0016	typA	0	0		0	0
525	0.145454	13	biotin--[acetyl-CoA-carboxylase] ligase	COG0340	2.7e-54			10	20	[5.164135, 6.458234000000001, 5.164135, 5.164135, 7.7341379, 5.164135, 5.704482400000001, 5.164135, 5.164135, 5.164135]	[5.164135, 8.669559, 5.164135, 5.164135, 8.669559, 5.164135, 6.9550147, 5.164135, 5.164135, 5.164135]	[2, 4, 2, 2, 3, 1, 3, 1, 1, 1]	[162.5, 223.75, 210.0, 244.0, 71.0, 270.0, 178.33333333333334, 80.0, 33.0, 219.0]	5.60458	0.81435	0.00791272	6.04431	1.41549	8.66956	0.00853354	-30.8417	76.9121	2	1	0.000282366	0.00282366	9.29894	BRESU_RS09695	Bresu_1953		0	0	CCNA_02014	0	0
28	0.316392	13	adenylate kinase	COG0563	3.6e-70	PF00406 | PF13207	3.9e-56 | 9.1e-23	8	17	[5.164135, 7.5778960600000005, 7.3855157, 5.164135, 6.43763115, 5.164135, 6.013132433333333, 8.224427333333333]	[5.164135, 9.509552, 7.3855157, 5.164135, 7.7823677, 5.164135, 7.7823677, 8.874086]	[1, 5, 1, 1, 2, 1, 3, 3]	[190.0, 105.6, 247.0, 107.0, 118.0, 261.0, 216.33333333333334, 188.0]	6.39138	1.14126	0.00721883	7.10329	1.62822	9.50955	0.00802291	-20.8833	58.3483	2.125	1.36359	0.000300014	0.00240011	9.28891	BRESU_RS07530	Bresu_1528		0	0	CCNA_01327	0	0
1086	0.0990102	13	bifunctional 2-C-methyl-D-erythritol 4-phosphate cytidylyltransferase/2-C-methyl-D-erythritol 2,4-cyclodiphosphate synthase	COG1211	2.3e-74	PF01128 | PF02542	1.7e-64 | 1.1e-55	9	19	[5.164135, 5.164135, 5.324175233333333, 7.8995975000000005, 6.5332053000000005, 6.515897300000001, 5.164135, 5.164135, 5.164135]	[5.164135, 5.164135, 5.5805597, 9.186318, 7.9022756, 8.669559, 5.164135, 5.164135, 5.164135]	[2, 2, 3, 2, 2, 5, 1, 1, 1]	[130.0, 156.0, 132.66666666666666, 174.0, 149.5, 110.0, 236.0, 249.0, 132.0]	5.78817	0.925274	0.00735473	6.35104	1.61445	9.18632	0.00806994	-36.7593	45.7722	2.11111	1.1967	0.000298053	0.00268248	9.28229	BRESU_RS08820	Bresu_1780		0	0	CCNA_01812	0	0
1064	0.100639	13	FAD-binding oxidoreductase	COG0277	1.5e-96	PF02913 | PF01565	1.1e-45 | 3.3e-35	10	18	[7.752333, 5.164135, 5.164135, 7.8995975000000005, 6.12192085, 6.43763115, 5.164135, 5.164135, 5.164135, 7.578557333333333]	[7.926826, 5.164135, 5.164135, 9.186318, 6.7327847, 7.7823677, 5.164135, 5.164135, 5.164135, 9.389644]	[2, 2, 1, 2, 2, 2, 1, 2, 1, 3]	[9.0, 87.0, 3.0, 142.0, 218.0, 73.0, 293.0, 208.0, 43.0, 243.66666666666666]	6.16107	1.123	0.00869839	6.68386	1.66989	9.38964	0.00943648	-68.0333	98.4172	1.8	0.6	0.00025413	0.0025413	9.25458	BRESU_RS12750	Bresu_2561		0	0	CCNA_03500	0	0
1214	0.0986846	12	DNA mismatch repair protein MutS	COG0249	1.2e-294	PF00488 | PF01624	8.8e-84 | 6.6e-41	9	17	[5.164135, 8.139363875, 5.164135, 6.785923533333334, 6.3195496, 5.80279, 5.324175233333333, 5.164135, 5.4834625]	[5.164135, 10.793594, 5.164135, 8.874086, 6.3195496, 5.80279, 5.5805597, 5.164135, 5.80279]	[1, 4, 1, 3, 1, 1, 3, 1, 2]	[175.0, 208.25, 229.0, 126.33333333333333, 245.0, 0.0, 156.66666666666666, 19.0, 133.0]	5.92752	0.949142	0.00753179	6.51842	1.86404	10.7936	0.00828262	-56.4167	81.2869	1.88889	1.09994	0.000266679	0.00240011	9.23443	BRESU_RS01470	Bresu_0293	mutS	0	0	CCNA_00012	0	1
1808	0.0800819	11	flagellar protein export ATPase FliI	COG1157	1.2e-177	PF00006 | PF18269	2e-71 | 1.3e-17	9	16	[5.164135, 7.752333, 5.164135, 6.8978505, 5.551460049999999, 6.458234000000001, 5.164135, 5.164135, 5.551460049999999]	[5.164135, 8.669559, 5.164135, 6.8978505, 6.0973196, 8.669559, 5.164135, 5.164135, 6.0973196]	[2, 2, 1, 1, 2, 4, 1, 1, 2]	[218.5, 16.0, 76.0, 192.0, 43.0, 251.5, 181.0, 216.0, 44.0]	5.87421	0.890782	0.00746405	6.34313	1.3668	8.66956	0.00805988	-62.4444	86.1515	1.77778	0.916246	0.000250992	0.00225893	9.22637	BRESU_RS05995	Bresu_1207	fliI	0	0	CCNA_03135	0	0
963	0.10767	13	tRNA (adenosine(37)-N6)-dimethylallyltransferase MiaA	COG0324	8.7e-89	PF01715	3e-59	9	18	[5.164135, 7.6977477, 8.47005815, 5.164135, 5.164135, 5.164135, 6.950801433333333, 5.164135, 6.5461573]	[5.164135, 7.6977477, 9.821783, 5.164135, 5.164135, 5.164135, 8.669559, 5.164135, 7.926826]	[1, 1, 2, 1, 1, 1, 3, 3, 5]	[30.0, 117.0, 80.0, 37.0, 76.0, 262.0, 115.66666666666667, 109.33333333333333, 194.2]	6.16505	1.22175	0.00783361	6.65962	1.76084	9.82178	0.00846203	-86.5333	69.8825	2	1.33333	0.000282366	0.0025413	9.22101	BRESU_RS12370	Bresu_2484	miaA	0	0	CCNA_02183	0	0
438	0.154186	13	2Fe-2S iron-sulfur cluster binding domain-containing protein	COG0633	3e-19	PF00111	1.3e-11	7	20	[5.974656100000001, 5.164135, 5.1255083, 6.8207199, 5.164135, 5.164135, 5.164135]	[6.9550147, 5.164135, 5.1255083, 9.186318, 5.164135, 5.164135, 5.164135]	[2, 4, 1, 4, 3, 2, 4]	[124.0, 209.0, 19.0, 61.0, 72.33333333333333, 52.5, 100.5]	5.51106	0.604768	0.00544648	5.98905	1.44535	9.18632	0.00591887	-108.81	57.3432	2.85714	1.12486	0.00040338	0.00282366	9.21393	BRESU_RS02175	Bresu_0434		0	0	CCNA_03639	0	0
649	0.156638	11	c-type cytochrome biogenesis protein CcmI	COG4235	2.9e-60	PF14559 | PF07719	7e-14 | 3.2e-12	6	15	[5.80279, 6.740519400000001, 6.486504260000001, 5.164135, 5.164135, 5.164135]	[5.80279, 9.389644, 9.821783, 5.164135, 5.164135, 5.164135]	[1, 5, 5, 1, 1, 2]	[219.0, 80.0, 69.0, 20.0, 11.0, 15.0]	5.7537	0.652685	0.00487395	6.7511	2.03493	9.82178	0.00571885	-131	72.2288	2.5	1.80278	0.000352958	0.00211775	9.20605			#N/A	0	0		0	0
317	0.171432	13	SUF system Fe-S cluster assembly protein	COG2151	2.8e-43	PF01883	4e-20	9	18	[10.247735, 5.3577975250000005, 5.164135, 6.3195496, 5.164135, 8.553201666666666, 5.164135, 5.164135, 5.164135]	[10.793594, 6.0973196, 5.164135, 6.3195496, 5.164135, 10.793594, 5.164135, 5.164135, 5.164135]	[2, 4, 1, 1, 3, 3, 1, 2, 1]	[155.0, 50.25, 152.0, 21.0, 75.33333333333333, 115.66666666666667, 90.0, 72.5, 36.0]	6.25544	1.76329	0.00794846	6.64719	2.25567	10.7936	0.00844624	-114.694	45.1022	2	1.05409	0.000282366	0.0025413	9.2038	BRESU_RS10795	Bresu_2176		0	0	CCNA_01935	0	0
806	0.118919	13	chromosomal replication initiator protein DnaA	COG0593	1.3e-135	PF00308 | PF08299	2.4e-72 | 3.4e-30	8	16	[5.164135, 6.8978505, 7.323802349999999, 5.164135, 10.247735, 5.164135, 6.651896525, 7.705935]	[5.164135, 6.8978505, 7.869662, 5.164135, 10.793594, 5.164135, 7.926826, 10.793594]	[1, 1, 2, 1, 2, 1, 4, 4]	[251.0, 39.0, 56.0, 73.0, 138.0, 236.0, 255.0, 143.25]	6.78995	1.62176	0.00766901	7.47174	2.20055	10.7936	0.00843907	-51.0938	83.5823	2	1.22474	0.000282366	0.00225893	9.19599	BRESU_RS00010	Bresu_0001	dnaA	0	0	CCNA_00008	0	0
852	0.115783	13	alanine--tRNA ligase	COG0013	0	PF01411 | PF02272	7.2e-218 | 1.7e-19	9	19	[5.164135, 6.925845966666667, 8.47005815, 5.551460049999999, 5.164135, 5.812551880000001, 5.164135, 5.164135, 5.164135]	[5.164135, 7.9022756, 9.821783, 6.0973196, 5.164135, 6.9550147, 5.164135, 5.164135, 5.164135]	[1, 3, 2, 2, 2, 5, 2, 1, 1]	[267.0, 198.66666666666666, 275.0, 275.0, 157.5, 141.8, 153.5, 228.0, 56.0]	5.84229	1.07828	0.00742349	6.28856	1.55956	9.82178	0.00799055	-5.28148	70.2104	2.11111	1.1967	0.000298053	0.00268248	9.19098	BRESU_RS05835	Bresu_1174	alaS	0	0	CCNA_02612	0	0
825	0.127792	12	LOG family protein	COG1611	2.2e-42	PF03641 | PF18306	2.2e-40 | 4e-16	8	17	[5.164135, 5.5472493400000005, 8.052173999999999, 6.889600333333334, 7.3855157, 5.164135, 5.164135, 5.164135]	[5.164135, 6.7327847, 9.186318, 7.926826, 7.3855157, 5.164135, 5.164135, 5.164135]	[2, 5, 3, 3, 1, 1, 1, 1]	[227.0, 177.4, 191.33333333333334, 126.33333333333333, 260.0, 245.0, 299.0, 160.0]	6.06638	1.11169	0.00685177	6.486	1.46744	9.18632	0.00732571	10.7583	53.4342	2.125	1.36359	0.000300014	0.00240011	9.1885	BRESU_RS08980	Bresu_1812		0	0	CCNA_01372	1	1
1052	0.109945	12	J domain-containing protein			PF00226	6.7e-12	8	16	[7.578557333333333, 5.164135, 8.7857685, 7.752333, 5.164135, 5.164135, 6.12192085, 5.4223517]	[9.389644, 5.164135, 9.389644, 7.926826, 5.164135, 5.164135, 6.7327847, 6.0973196]	[3, 2, 2, 2, 1, 1, 2, 3]	[214.66666666666666, 183.5, 130.0, 228.0, 168.0, 296.0, 73.0, 102.66666666666667]	6.39417	1.34743	0.00722199	6.87858	1.70144	9.38964	0.00776911	-25.5208	67.8266	2	0.707107	0.000282366	0.00225893	9.17144	BRESU_RS11220	Bresu_2260		0	0	CCNA_03105	0	0
828	0.117784	13	DNA-directed RNA polymerase subunit beta	COG0085	0	PF00562 | PF04563	4.1e-166 | 1.5e-35	7	17	[6.817096575000001, 5.164135, 6.5318665, 5.164135, 5.164135, 5.164135, 6.974951925000001]	[9.821783, 5.164135, 8.0946, 5.164135, 5.164135, 5.164135, 10.481363]	[4, 2, 4, 1, 1, 1, 4]	[149.5, 267.5, 231.75, 112.0, 4.0, 255.0, 114.75]	5.85435	0.805982	0.00578575	7.00776	2.22844	10.4814	0.00692564	-37.9286	88.2343	2.42857	1.39971	0.000342873	0.00240011	9.16399	BRESU_RS07870	Bresu_1595	rpoB	0	0	CCNA_00536	0	0
2126	0.0701059	11	DUF1476 domain-containing protein	COG5467	1.3e-38	PF07345	4.5e-38	9	16	[6.4309413499999994, 6.27482535, 5.1255083, 5.3477383, 8.214507, 5.974656100000001, 5.164135, 5.284165175, 5.164135]	[7.6977477, 7.3855157, 5.1255083, 5.3477383, 8.214507, 6.9550147, 5.164135, 5.5805597, 5.164135]	[2, 2, 1, 1, 1, 2, 1, 4, 2]	[147.5, 157.0, 158.0, 186.0, 174.0, 27.0, 134.0, 105.75, 164.5]	5.88673	0.95163	0.00747997	6.29276	1.18369	8.21451	0.00799589	-60.6944	45.3569	1.77778	0.916246	0.000250992	0.00225893	9.15311	BRESU_RS06510	Bresu_1315		0	0	CCNA_02575	0	0
1112	0.105046	12	fructose-6-phosphate aldolase	COG0176	1.1e-63	PF00923	7.6e-58	7	16	[5.164135, 5.9204064, 7.899597999999999, 5.14482165, 5.164135, 5.80279, 10.247735]	[5.164135, 7.869662, 8.0946, 5.164135, 5.164135, 5.80279, 10.793594]	[1, 6, 2, 2, 2, 1, 2]	[3.0, 78.0, 241.0, 28.0, 197.5, 9.0, 167.0]	6.47766	1.78199	0.00640175	6.86472	1.99149	10.7936	0.00678428	-96.6429	90.3607	2.28571	1.57791	0.000322704	0.00225893	9.15296	BRESU_RS02795	Bresu_0558	fsa	0	0		0	0
257	0.182187	13	apolipoprotein N-acyltransferase	COG0815	2e-110	PF00795	3.9e-29	7	16	[5.164135, 6.889600333333334, 7.365082000000001, 8.874086, 6.3195496, 5.164135, 6.974901433333333]	[5.164135, 7.926826, 10.481363, 8.874086, 6.3195496, 5.164135, 8.0946]	[1, 3, 6, 1, 1, 1, 3]	[300.0, 72.66666666666667, 126.16666666666667, 129.0, 168.0, 17.0, 250.66666666666666]	6.67878	1.20356	0.00660052	7.4321	1.8356	10.4814	0.00734501	-48.0714	90.7195	2.28571	1.74964	0.000322704	0.00225893	9.1472	BRESU_RS01150	Bresu_0230	lnt	0	0	CCNA_00050	0	0
763	0.14432	11	acetolactate synthase small subunit	COG0440	9.6e-60	PF10369 | PF01842	3.5e-23 | 9.5e-11	6	14	[5.4834625, 7.578557333333333, 5.164135, 7.077529766666667, 6.53186625, 5.164135]	[5.80279, 9.389644, 5.164135, 8.357327, 9.186318, 5.164135]	[2, 3, 1, 3, 4, 1]	[155.0, 194.66666666666666, 242.0, 48.666666666666664, 188.0, 282.0]	6.16661	0.951611	0.00522373	7.17739	1.8402	9.38964	0.00607996	-14.9444	73.3112	2.33333	1.10554	0.000329427	0.00197656	9.13486	BRESU_RS04775	Bresu_0959		0	0	CCNA_03064	0	0
894	0.112799	13	50S ribosomal protein L16	COG0197	3.6e-56	PF00252	1e-50	11	21	[5.164135, 5.164135, 6.030992749999999, 5.324175233333333, 5.164135, 6.655416333333332, 5.164135, 5.164135, 5.164135, 5.164135, 5.4223517]	[5.164135, 5.164135, 6.8978505, 5.5805597, 5.164135, 7.3855157, 5.164135, 5.164135, 5.164135, 5.164135, 6.0973196]	[1, 1, 2, 3, 3, 3, 2, 1, 1, 1, 3]	[217.0, 73.0, 205.5, 43.666666666666664, 145.0, 114.0, 159.5, 217.0, 217.0, 217.0, 103.33333333333333]	5.41653	0.463866	0.00841196	5.64638	0.76434	7.38552	0.00876891	-44.3636	61.4311	1.90909	0.899954	0.000269531	0.00296485	9.12108	BRESU_RS07460	Bresu_1514	rplP	0	0	CCNA_01313	0	0
229	0.186985	13	disulfide bond formation protein B	COG1495	8.8e-24	PF02600	2.3e-27	8	20	[5.164135, 5.164135, 5.164135, 6.603913233333333, 5.164135, 5.9413370400000005, 5.164135, 5.80279]	[5.164135, 5.164135, 5.164135, 7.869662, 5.164135, 7.7823677, 5.164135, 5.80279]	[2, 1, 2, 3, 2, 5, 4, 1]	[126.0, 297.0, 112.0, 143.33333333333334, 158.0, 144.6, 81.5, 116.0]	5.52109	0.508128	0.00623588	5.90944	1.12578	7.86966	0.0066745	-52.6958	60.7831	2.5	1.32288	0.000352958	0.00282366	9.09144	BRESU_RS03510	Bresu_0702		0	0	CCNA_02279	0	0
864	0.114507	13	molecular chaperone DnaJ	COG0484	9.1e-121	PF01556 | PF00226	2e-46 | 4.2e-26	8	18	[7.82596525, 6.889600333333334, 5.164135, 6.008672566666665, 5.3477383, 5.164135, 5.4223517, 5.164135]	[9.186318, 8.669559, 5.164135, 7.6977477, 5.3477383, 5.164135, 6.0973196, 5.164135]	[4, 3, 2, 3, 1, 1, 3, 1]	[223.0, 180.66666666666666, 118.5, 173.33333333333334, 249.0, 92.0, 239.33333333333334, 144.0]	5.87334	0.9255	0.00663373	6.56139	1.58789	9.18632	0.00741086	-22.5208	53.5569	2.25	1.08972	0.000317662	0.0025413	9.085	BRESU_RS01935	Bresu_0385	dnaJ	0	0	CCNA_00011	0	0
395	0.187916	11	nucleotidyltransferase family protein	COG1208	1.3e-23	PF12804	3e-10	6	13	[5.164135, 7.6977477, 6.740519540000001, 6.228532333333334, 7.8995975000000005, 5.164135]	[5.164135, 7.6977477, 10.481363, 8.357327, 9.186318, 5.164135]	[1, 1, 5, 3, 2, 1]	[84.0, 244.0, 167.2, 217.33333333333334, 295.0, 82.0]	6.48244	1.08722	0.00549127	7.67517	1.96786	10.4814	0.00650163	-18.4111	79.2501	2.16667	1.46249	0.000305897	0.00183538	9.07066	BRESU_RS15870	Bresu_3177		1	0		0	0
812	0.118429	13	isoleucine--tRNA ligase	COG0060	0	PF00133 | PF08264	1.3e-200 | 6.4e-25	11	19	[6.522743, 7.752333, 5.164135, 5.4834625, 5.377019999999999, 7.5968178, 5.164135, 5.164135, 5.40419535, 5.164135, 5.164135]	[7.6977477, 8.669559, 5.164135, 5.80279, 5.80279, 8.874086, 5.164135, 5.164135, 5.5805597, 5.164135, 5.164135]	[2, 2, 1, 2, 3, 2, 1, 2, 2, 1, 1]	[140.0, 224.0, 295.0, 187.5, 227.33333333333334, 68.0, 14.0, 140.0, 215.0, 42.0, 32.0]	5.8143	0.954304	0.00902968	6.20438	1.3999	8.87409	0.00963549	-55.9242	89.8153	1.72727	0.616575	0.000243862	0.00268248	9.06794	BRESU_RS11110	Bresu_2239		0	0	CCNA_00737	0	0
1107	0.0972459	13	ribonuclease HI	COG0328	3.3e-31	PF00075	3.5e-48	9	18	[5.164135, 6.030992749999999, 6.987776666666666, 5.164135, 7.323802349999999, 6.603913233333333, 5.164135, 6.3195496, 5.164135]	[5.164135, 6.8978505, 9.186318, 5.164135, 7.869662, 7.869662, 5.164135, 6.3195496, 5.164135]	[1, 2, 3, 1, 2, 3, 2, 1, 3]	[80.0, 164.0, 100.33333333333333, 162.0, 91.0, 181.66666666666666, 145.0, 61.0, 161.33333333333334]	5.9914	0.815813	0.00761296	6.53329	1.42545	9.18632	0.00830151	-72.6296	41.7081	2	0.816497	0.000282366	0.0025413	9.04609	BRESU_RS12725	Bresu_2556	rnhA	0	0	CCNA_03476	0	0
27	0.344806	12	flagellar biosynthesis protein FlhA	COG1298	2e-281	PF00771	8e-262	9	17	[5.164135, 7.234078950000001, 5.164135, 5.164135, 5.164135, 5.164135, 5.164135, 5.164135, 8.553201666666666]	[5.164135, 10.481363, 5.164135, 5.164135, 5.164135, 5.164135, 5.164135, 5.164135, 10.793594]	[1, 6, 1, 1, 1, 1, 2, 1, 3]	[69.0, 164.5, 96.0, 41.0, 69.0, 35.0, 93.5, 81.0, 28.333333333333332]	5.77069	1.17659	0.00733252	6.38043	2.27668	10.7936	0.00810729	-124.741	39.207	1.88889	1.59474	0.000266679	0.00240011	9.03895	BRESU_RS14005	Bresu_2807	flhA	0	0	CCNA_00956	0	0
615	0.160806	11	NAD-dependent epimerase/dehydratase family protein	COG0451	4.1e-22			7	15	[5.584367580000001, 5.164135, 8.874086, 5.551460049999999, 7.039309233333333, 5.164135, 5.164135]	[6.9550147, 5.164135, 8.874086, 6.0973196, 8.874086, 5.164135, 5.164135]	[5, 2, 1, 2, 3, 1, 1]	[104.8, 100.5, 118.0, 250.0, 115.66666666666667, 260.0, 80.0]	6.07738	1.29662	0.00600616	6.61327	1.55405	8.87409	0.00653578	-53.0048	69.3159	2.14286	1.35526	0.000302535	0.00211775	9.0181	BRESU_RS02440	Bresu_0488		0	0	CCNA_01108	0	0
924	0.110334	13	30S ribosomal protein S2	COG0052	7.2e-103	PF00318	4e-89	7	17	[7.323802349999999, 5.164135, 5.80279, 5.704482400000001, 5.164135, 6.760731, 7.20841582857143]	[7.869662, 5.164135, 5.80279, 6.9550147, 5.164135, 8.357327, 8.669559]	[2, 1, 1, 3, 1, 2, 7]	[194.0, 242.0, 280.0, 58.333333333333336, 226.0, 42.5, 82.42857142857143]	6.16121	0.856327	0.00608901	6.85466	1.38432	8.66956	0.00677434	-39.2483	90.0728	2.42857	1.98977	0.000342873	0.00240011	8.96379	BRESU_RS12450	Bresu_2500	rpsB	0	0	CCNA_02000	0	0
575	0.139492	13	Holliday junction resolvase-like protein	COG0816	7.5e-46	PF03652	2.1e-39	9	18	[5.164135, 6.43763115, 5.164135, 5.551460049999999, 8.519944259999999, 5.164135, 6.4309413499999994, 5.164135, 5.164135]	[5.164135, 7.7823677, 5.164135, 6.0973196, 10.793594, 5.164135, 7.6977477, 5.164135, 5.164135]	[2, 2, 1, 2, 5, 1, 2, 2, 1]	[187.5, 217.0, 46.0, 97.0, 124.4, 122.0, 161.5, 59.0, 12.0]	5.86229	1.06725	0.00744891	6.46574	1.84356	10.7936	0.00821569	-85.9556	63.9285	2	1.1547	0.000282366	0.0025413	8.95257	BRESU_RS09100	Bresu_1836	ruvX	0	0	CCNA_02521	0	0
1803	0.0804293	11	serine hydrolase	COG1680	1.5e-74	PF00144	2.2e-67	7	15	[5.164135, 5.164135, 7.899597999999999, 6.458234000000001, 5.164135, 6.41111628, 5.80279]	[5.164135, 5.164135, 8.0946, 8.669559, 5.164135, 7.869662, 5.80279]	[1, 1, 2, 4, 1, 5, 1]	[108.0, 212.0, 92.0, 100.0, 258.0, 172.4, 144.0]	6.00916	0.935169	0.00593875	6.56129	1.46088	8.66956	0.0064844	-44.8	57.9217	2.14286	1.55183	0.000302535	0.00211775	8.94721	BRESU_RS01400	Bresu_0279		0	0		0	0
410	0.170937	12	NADH-quinone oxidoreductase subunit B	COG0377	4.4e-81	PF01058	5.7e-22	7	16	[5.164135, 5.164135, 7.752333, 5.164135, 5.164135, 6.25832, 6.987776666666666]	[5.164135, 5.164135, 7.926826, 5.164135, 5.164135, 9.186318, 9.186318]	[1, 2, 2, 2, 1, 5, 3]	[176.0, 168.0, 281.0, 124.0, 62.0, 117.2, 83.66666666666667]	5.95071	0.992168	0.00588098	6.708	1.82458	9.18632	0.00662939	-55.4476	67.4529	2.28571	1.27775	0.000322704	0.00225893	8.944	BRESU_RS09605	Bresu_1935		0	0	CCNA_02032	0	0
1834	0.0792321	11	succinate dehydrogenase, hydrophobic membrane anchor protein	COG2142	1.6e-23	PF01127	2.7e-19	6	15	[5.847281000000001, 5.164135, 5.164135, 6.076848533333333, 5.164135, 7.752333]	[7.2656083, 5.164135, 5.164135, 7.9022756, 5.164135, 8.669559]	[4, 2, 3, 3, 1, 2]	[170.5, 190.0, 184.0, 225.66666666666666, 109.0, 222.0]	5.86148	0.920216	0.00496525	6.55497	1.44885	8.66956	0.00555271	-16.4722	38.7772	2.5	0.957427	0.000352958	0.00211775	8.9386	BRESU_RS02190	Bresu_0437	sdhD	0	0	CCNA_03643	0	0
258	0.197256	12	co-chaperone YbbN	COG3118	4.1e-53	PF14561 | PF00085	2.6e-28 | 4.4e-20	8	15	[8.785768675, 7.9022756, 5.164135, 5.164135, 7.899597999999999, 5.164135, 5.80279, 7.578557333333333]	[10.481363, 7.9022756, 5.164135, 5.164135, 8.0946, 5.164135, 5.80279, 9.389644]	[4, 1, 2, 1, 2, 1, 1, 3]	[53.0, 132.0, 97.0, 35.0, 135.0, 64.0, 266.0, 144.0]	6.68267	1.40917	0.00754785	7.14538	1.97541	10.4814	0.00807046	-84.25	68.4612	1.875	1.05327	0.000264718	0.00211775	8.93173	BRESU_RS01025	Bresu_0204		0	0	CCNA_00109	0	0
2076	0.0657088	12	ATP-dependent chaperone ClpB	COG0542	0	PF07724 | PF17871	9.2e-57 | 7.8e-38	11	19	[5.164135, 6.43763115, 5.164135, 5.164135, 5.164135, 5.164135, 5.164135, 6.1213502, 5.164135, 5.164135, 5.164135]	[5.164135, 7.7823677, 5.164135, 5.164135, 5.164135, 5.164135, 5.164135, 7.6977477, 5.164135, 5.164135, 5.164135]	[1, 2, 1, 1, 2, 1, 1, 5, 2, 1, 2]	[268.0, 208.0, 268.0, 28.0, 219.5, 268.0, 268.0, 190.2, 93.5, 268.0, 278.0]	5.36693	0.435439	0.00833491	5.63248	0.993683	7.78237	0.00874733	14.2909	78.8693	1.72727	1.13545	0.000243862	0.00268248	8.9181	BRESU_RS01385	Bresu_0276	clpB	0	0	CCNA_00922	0	0
184	0.20159	13	elongation factor Tu	COG0050	9.6e-218	PF00009 | PF03143	8.1e-56 | 2.6e-36	7	16	[5.164135, 7.89959775, 5.164135, 5.164135, 7.752333, 6.889600333333334, 6.86349455]	[5.164135, 9.186318, 5.164135, 5.164135, 8.669559, 8.669559, 8.669559]	[1, 4, 1, 1, 2, 3, 4]	[78.0, 72.0, 256.0, 256.0, 80.0, 124.66666666666667, 36.5]	6.41392	1.14098	0.00633876	7.24106	1.8066	9.18632	0.0071562	-70.9762	83.7377	2.28571	1.27775	0.000322704	0.00225893	8.91207	BRESU_RS08885	Bresu_1794	tuf	0	0	CCNA_03303	0	0
801	0.119302	13	trigger factor	COG0544	5.7e-130	PF05697 | PF05698	5.8e-39 | 3.5e-37	10	17	[8.47005815, 5.164135, 5.164135, 6.4309413499999994, 5.164135, 7.752333, 6.29036665, 5.164135, 5.704482400000001, 6.4309413499999994]	[9.821783, 5.164135, 5.164135, 7.6977477, 5.164135, 7.926826, 7.2656083, 5.164135, 6.9550147, 7.6977477]	[2, 1, 1, 2, 1, 2, 2, 1, 3, 2]	[297.0, 118.0, 42.0, 132.5, 218.0, 51.0, 13.0, 144.0, 113.0, 75.0]	6.17357	1.10491	0.00871603	6.80213	1.51518	9.82178	0.00960345	-79.65	81.2626	1.7	0.640312	0.000240011	0.00240011	8.89509	BRESU_RS08615	Bresu_1741		0	0	CCNA_02042	0	0
1422	0.0874162	12	flagellar basal body L-ring protein	COG2063	7.8e-59	PF02107	2.7e-56	9	16	[6.12192085, 7.3855157, 5.284165175, 8.874086, 5.164135, 5.164135, 8.553201666666666, 5.164135, 5.164135]	[6.7327847, 7.3855157, 5.5805597, 8.874086, 5.164135, 5.164135, 10.793594, 5.164135, 5.164135]	[2, 1, 4, 1, 2, 1, 3, 1, 1]	[99.0, 59.0, 175.25, 259.0, 141.5, 41.0, 149.33333333333334, 27.0, 20.0]	6.31949	1.45687	0.00802985	6.66923	1.90424	10.7936	0.00847425	-92.1019	75.5941	1.77778	1.0304	0.000250992	0.00225893	8.89231	BRESU_RS14225	Bresu_2851		0	0	CCNA_02145	1	0
1201	0.108358	11	deoxyribodipyrimidine photo-lyase	COG0415	2.7e-160	PF03441 | PF00875	4.2e-89 | 5.1e-43	6	13	[6.689321, 5.164135, 7.323802349999999, 6.889600333333334, 10.247735, 5.164135]	[8.214507, 5.164135, 7.869662, 7.926826, 10.793594, 5.164135]	[2, 2, 2, 3, 2, 2]	[128.5, 127.0, 161.0, 179.0, 39.0, 133.0]	6.91312	1.70572	0.0058561	7.52214	1.94022	10.7936	0.006372	-72.0833	44.0401	2.16667	0.372678	0.000305897	0.00183538	8.88981	BRESU_RS09545	Bresu_1923		0	0	CCNA_01495	0	0
194	0.197928	13	tRNA (guanosine(37)-N1)-methyltransferase TrmD	COG0336	8.5e-91	PF01746	8e-50	10	20	[5.164135, 5.164135, 5.164135, 6.29036665, 5.164135, 5.164135, 5.164135, 5.164135, 6.25832, 5.164135]	[5.164135, 5.164135, 5.164135, 7.2656083, 5.164135, 5.164135, 5.164135, 5.164135, 9.186318, 5.164135]	[1, 4, 1, 2, 3, 1, 1, 1, 5, 1]	[121.0, 212.0, 138.0, 194.0, 141.66666666666666, 168.0, 96.0, 72.0, 87.8, 86.0]	5.38618	0.444141	0.00760437	5.7765	1.29785	9.18632	0.00815544	-68.3533	45.5575	2	1.41421	0.000282366	0.00282366	8.88692	BRESU_RS15845	Bresu_3172	trmD	0	0	CCNA_00198	0	0
1209	0.0912366	13	tRNA (adenosine(37)-N6)-threonylcarbamoyltransferase complex transferase subunit TsaD	COG0533	5.7e-112	PF00814	5.1e-91	11	18	[6.819449566666666, 5.164135, 6.889600333333334, 7.323802349999999, 5.7418423, 5.164135, 5.1988254, 5.164135, 5.164135, 5.164135, 8.357327]	[8.214507, 5.164135, 8.669559, 7.869662, 6.3195496, 5.164135, 5.1988254, 5.164135, 5.164135, 5.164135, 8.357327]	[3, 1, 3, 2, 2, 1, 1, 1, 2, 1, 1]	[119.33333333333333, 112.0, 212.0, 236.0, 267.0, 72.0, 192.0, 32.0, 121.0, 126.0, 227.0]	6.01377	1.08595	0.00933948	6.40455	1.46226	8.66956	0.00994637	-43.9697	71.3706	1.63636	0.771389	0.000231027	0.0025413	8.86785	BRESU_RS02065	Bresu_0410	tsaD	0	0	CCNA_00069	0	0
86	0.237943	13	orotidine-5'-phosphate decarboxylase	COG0284	3e-54	PF00215	4.2e-50	10	19	[5.164135, 5.164135, 5.164135, 5.164135, 7.3368435, 5.164135, 7.808873520000001, 5.164135, 5.164135, 5.164135]	[5.164135, 5.164135, 5.164135, 5.164135, 9.509552, 5.164135, 9.821783, 5.164135, 5.164135, 5.164135]	[2, 1, 2, 1, 2, 1, 5, 3, 1, 1]	[141.0, 275.0, 71.5, 49.0, 204.5, 287.0, 168.6, 116.66666666666667, 173.0, 233.0]	5.64588	0.969254	0.00797103	6.06444	1.80197	9.82178	0.00856197	-28.0733	76.0761	1.9	1.22066	0.000268248	0.00268248	8.86341	BRESU_RS02545	Bresu_0509	pyrF	0	0	CCNA_00104	0	0
791	0.120229	13	methionyl-tRNA formyltransferase	COG0223	2e-113	PF00551 | PF02911	4.6e-45 | 1.4e-24	10	17	[5.164135, 7.8995975000000005, 5.164135, 5.164135, 7.578557566666667, 5.164135, 5.164135, 8.214507, 7.0191105, 5.164135]	[5.164135, 9.186318, 5.164135, 5.164135, 10.481363, 5.164135, 5.164135, 8.214507, 8.874086, 5.164135]	[3, 2, 2, 1, 3, 1, 1, 1, 2, 1]	[78.33333333333333, 21.0, 195.0, 180.0, 122.33333333333333, 198.0, 219.0, 216.0, 180.0, 210.0]	6.16966	1.26282	0.00871052	6.77411	2.03959	10.4814	0.0095639	-38.0333	63.2112	1.7	0.781025	0.000240011	0.00240011	8.85845	BRESU_RS16040	Bresu_3214		0	0	CCNA_00281	0	0
111	0.243986	12	PTS fructose transporter subunit IIA	COG2893	5.7e-39	PF03610	7.6e-22	6	14	[5.80279, 6.458234000000001, 7.825965499999999, 5.1988254, 8.7857685, 6.760731]	[5.80279, 8.669559, 8.0946, 5.1988254, 9.389644, 8.357327]	[1, 4, 4, 1, 2, 2]	[100.0, 210.0, 144.5, 286.0, 177.0, 80.5]	6.80539	1.20224	0.00576483	7.58546	1.53619	9.38964	0.00642563	-33.6667	69.0227	2.33333	1.24722	0.000329427	0.00197656	8.8497	BRESU_RS01310	Bresu_0262		0	0	CCNA_00240	0	0
746	0.123122	13	LPS assembly protein LptD	COG1452	1.9e-89	PF04453	1e-44	7	17	[6.64990686, 5.164135, 5.164135, 7.619017749999999, 6.3195496, 5.164135, 7.6977477]	[8.669559, 5.164135, 5.164135, 9.186318, 6.3195496, 5.164135, 7.6977477]	[5, 1, 2, 4, 1, 3, 1]	[108.0, 175.0, 111.0, 105.75, 238.0, 146.33333333333334, 95.0]	6.25409	1.04691	0.0061808	6.76651	1.61453	9.18632	0.00668722	-60.131	47.7075	2.42857	1.4983	0.000342873	0.00240011	8.84851	BRESU_RS12855	Bresu_2582		0	0	CCNA_01760	0	1
1232	0.097985	12	citrate (Si)-synthase	COG0372	1.7e-165	PF00285	4.4e-133	9	17	[5.164135, 6.987776666666666, 5.164135, 5.164135, 7.323802349999999, 5.164135, 6.987776999999999, 5.164135, 5.164135]	[5.164135, 9.186318, 5.164135, 5.164135, 7.869662, 5.164135, 8.0946, 5.164135, 5.164135]	[1, 3, 2, 2, 2, 1, 3, 1, 2]	[277.0, 136.66666666666666, 56.0, 72.5, 56.0, 103.0, 102.0, 16.0, 87.0]	5.80935	0.917046	0.00738164	6.23727	1.55353	9.18632	0.00792537	-99.3148	70.3448	1.88889	0.737028	0.000266679	0.00240011	8.83613	BRESU_RS10655	Bresu_2147	gltA	0	0	CCNA_01983	0	0
1241	0.0974865	12	pyruvate dehydrogenase complex dihydrolipoamide acetyltransferase	COG0508	2.6e-140	PF00198 | PF00364	3.4e-80 | 1.4e-20	8	17	[5.164135, 5.164135, 7.752333, 7.611700175, 5.164135, 5.164135, 5.164135, 5.9149561]	[5.164135, 5.164135, 8.669559, 8.0946, 5.164135, 5.164135, 5.164135, 7.2656083]	[3, 2, 2, 4, 1, 1, 1, 3]	[156.33333333333334, 109.0, 248.0, 194.5, 50.0, 296.0, 54.0, 49.333333333333336]	5.88746	1.06463	0.00664968	6.23131	1.42219	8.66956	0.00703804	-55.3542	89.2621	2.125	1.05327	0.000300014	0.00240011	8.82768	BRESU_RS09855	Bresu_1985		0	0	CCNA_01803	0	0
656	0.131626	13	type I glutamate--ammonia ligase	COG0174	3.3e-169	PF00120 | PF03951	6.3e-135 | 3.9e-29	6	15	[5.164135, 5.164135, 7.578557566666667, 6.612788400000001, 7.578557566666667, 5.164135]	[5.164135, 5.164135, 10.481363, 9.389644, 10.481363, 5.164135]	[1, 1, 3, 5, 3, 2]	[31.0, 47.0, 80.0, 105.0, 39.666666666666664, 129.0]	6.21038	1.09466	0.00526081	7.6408	2.50325	10.4814	0.00647251	-128.056	35.9477	2.5	1.38444	0.000352958	0.00211775	8.8163	BRESU_RS12695	Bresu_2550	glnA	0	0	CCNA_02047	0	0
479	0.149603	13	Grx4 family monothiol glutaredoxin	COG0278	1.5e-47	PF00462	5.9e-20	9	16	[8.357327, 7.368083766666667, 6.228532333333334, 7.578557333333333, 5.164135, 5.164135, 5.164135, 7.323802349999999, 5.164135]	[8.357327, 9.821783, 8.357327, 9.389644, 5.164135, 5.164135, 5.164135, 7.869662, 5.164135]	[1, 3, 3, 3, 1, 1, 1, 2, 1]	[224.0, 159.0, 159.33333333333334, 77.33333333333333, 31.0, 92.0, 42.0, 43.0, 228.0]	6.39032	1.20871	0.00811984	7.16136	1.8667	9.82178	0.00909957	-82.7037	73.0455	1.77778	0.916246	0.000250992	0.00225893	8.81399	BRESU_RS15570	Bresu_3117	grxD	0	0	CCNA_02591	0	0
273	0.179009	13	F0F1 ATP synthase subunit beta	COG0055	7.8e-245	PF00006 | PF02874	1e-60 | 4.2e-22	8	16	[7.752333, 5.164135, 7.8995975000000005, 8.7857685, 5.4223517, 5.164135, 5.164135, 7.8995975000000005]	[7.926826, 5.164135, 9.186318, 9.389644, 6.0973196, 5.164135, 5.164135, 9.186318]	[2, 1, 2, 2, 3, 1, 3, 2]	[192.0, 183.0, 283.0, 76.0, 233.0, 147.0, 133.0, 289.0]	6.65651	1.45902	0.00751829	7.15985	1.83204	9.38964	0.0080868	-8	69.2947	2	0.707107	0.000282366	0.00225893	8.81213	BRESU_RS00665	Bresu_0131	atpD	0	0	CCNA_03560	0	0
1076	0.117678	11	ArsC family reductase	COG1393	6.4e-19			8	14	[5.9149561, 5.164135, 7.899597999999999, 10.247735, 7.323802349999999, 5.164135, 5.80279, 5.164135]	[7.2656083, 5.164135, 8.0946, 10.793594, 7.869662, 5.164135, 5.80279, 5.164135]	[3, 2, 2, 2, 2, 1, 1, 1]	[212.66666666666666, 125.5, 191.0, 102.0, 139.0, 236.0, 189.0, 285.0]	6.58516	1.68845	0.00743771	6.91483	1.86758	10.7936	0.00781006	-14.9792	56.969	1.75	0.661438	0.00024707	0.00197656	8.8007	BRESU_RS12680	Bresu_2547		0	0	CCNA_01714	0	1
789	0.120407	13	YggS family pyridoxal phosphate-dependent enzyme	COG0325	1.7e-73	PF01168	8e-24	7	18	[5.164135, 5.164135, 7.4441341111111115, 5.164135, 7.323802349999999, 5.164135, 5.164135]	[5.164135, 5.164135, 10.793594, 5.164135, 7.869662, 5.164135, 5.164135]	[1, 1, 9, 1, 2, 3, 1]	[264.0, 178.0, 124.66666666666667, 116.0, 277.0, 157.0, 4.0]	5.79837	1.00333	0.00573043	6.35485	2.03842	10.7936	0.00628038	-39.9048	86.4857	2.57143	2.71804	0.000363042	0.0025413	8.79902	BRESU_RS01910	Bresu_0380		0	0	CCNA_03861	0	0
517	0.172646	11	response regulator transcription factor	COG0745	2.4e-52	PF00072 | PF00486	5.4e-28 | 1.1e-21	5	13	[5.164135, 8.7857685, 5.1255083, 7.578557333333333, 6.5318665]	[5.164135, 9.389644, 5.1255083, 9.389644, 8.0946]	[3, 2, 1, 3, 4]	[126.66666666666667, 116.0, 294.0, 147.0, 171.75]	6.63717	1.412	0.00468528	7.43271	1.92701	9.38964	0.00524686	-28.9167	64.3366	2.6	1.0198	0.000367076	0.00183538	8.78411	BRESU_RS06360	Bresu_1285		1	0	CCNA_01240	0	0
341	0.167958	13	riboflavin biosynthesis protein RibF	COG0196	1.9e-93	PF06574 | PF01687	7.3e-41 | 8.5e-36	10	17	[6.889600333333334, 5.324175233333333, 7.752333, 5.164135, 5.164135, 5.164135, 5.164135, 8.78576885, 7.323802349999999, 5.164135]	[8.669559, 5.5805597, 8.669559, 5.164135, 5.164135, 5.164135, 5.164135, 10.481363, 7.869662, 5.164135]	[3, 3, 2, 1, 1, 1, 1, 2, 2, 1]	[61.333333333333336, 198.33333333333334, 128.0, 236.0, 107.0, 239.0, 88.0, 221.0, 6.0, 6.0]	6.18964	1.30252	0.00873872	6.70914	1.90976	10.4814	0.00947217	-70.9333	85.9202	1.7	0.781025	0.000240011	0.00240011	8.77349	BRESU_RS11095	Bresu_2236		0	0	CCNA_00740	0	0
733	0.146236	11	Ppx/GppA family phosphatase	COG0248	7.4e-98	PF02541	4.5e-48	6	14	[5.7418423, 5.164135, 6.413250219999999, 7.752333, 6.603913233333333, 5.164135]	[6.3195496, 5.164135, 8.0946, 8.669559, 7.869662, 5.164135]	[2, 1, 5, 2, 3, 1]	[164.5, 260.0, 148.4, 182.0, 202.66666666666666, 212.0]	6.13993	0.908539	0.00520113	6.88027	1.40592	8.66956	0.00582827	-5.07222	36.156	2.33333	1.37437	0.000329427	0.00197656	8.75671	BRESU_RS10980	Bresu_2213		0	0	CCNA_01780	0	0
1383	0.0888153	12	MFS transporter	COG2223 | COG2814	3.5e-25 | 1.8e-24	PF07690	6.3e-21	8	16	[5.164135, 6.889600333333334, 6.747087650000001, 7.752333, 6.3195496, 5.164135, 5.164135, 5.164135]	[5.164135, 8.669559, 8.669559, 7.926826, 6.3195496, 5.164135, 5.164135, 5.164135]	[1, 3, 4, 2, 1, 1, 2, 2]	[149.0, 221.0, 66.5, 140.0, 160.0, 258.0, 125.5, 174.5]	6.04564	0.95527	0.00682834	6.53025	1.52534	8.66956	0.00737569	-38.1875	54.7294	2	1	0.000282366	0.00225893	8.70701	BRESU_RS02560	Bresu_0512		0	0	CCNA_00136	0	0
997	0.11379	12	cell division protein ZapE	COG1485	9.4e-130	PF03969	2.8e-124	8	18	[5.164135, 5.164135, 5.164135, 5.40419535, 5.164135, 5.164135, 5.164135, 7.368083766666667]	[5.164135, 5.164135, 5.164135, 5.5805597, 5.164135, 5.164135, 5.164135, 9.821783]	[1, 4, 3, 2, 1, 3, 1, 3]	[226.0, 170.5, 153.66666666666666, 186.0, 123.0, 153.33333333333334, 241.0, 277.6666666666667]	5.46964	0.721835	0.00617776	5.79839	1.52679	9.82178	0.00654908	-8.60417	48.8834	2.25	1.08972	0.000317662	0.0025413	8.69759	BRESU_RS02225	Bresu_0444		0	0	CCNA_03646	0	0
1109	0.114815	11	3-hydroxybutyryl-CoA dehydrogenase	COG1250	2.2e-121	PF02737 | PF00725	4e-62 | 2.8e-35	5	12	[6.889600333333334, 5.164135, 8.7857685, 6.458234000000001, 7.752333]	[8.669559, 5.164135, 9.389644, 8.669559, 7.926826]	[3, 1, 2, 4, 2]	[138.33333333333334, 25.0, 211.0, 123.75, 175.0]	7.01001	1.21906	0.00494848	7.96394	1.47436	9.38964	0.00562187	-65.3833	62.6306	2.4	1.0198	0.000338839	0.0016942	8.68794	BRESU_RS01335	Bresu_0266		0	0	CCNA_00752	0	0
509	0.146838	13	tryptophan synthase subunit beta	COG0133	1.8e-200	PF00291	1e-49	8	20	[5.164135, 5.164135, 5.164135, 6.02800194, 5.164135, 5.164135, 6.3195496, 5.164135]	[5.164135, 5.164135, 5.164135, 7.869662, 5.164135, 5.164135, 6.3195496, 5.164135]	[2, 3, 2, 5, 3, 3, 1, 1]	[289.5, 216.0, 183.5, 221.4, 206.66666666666666, 272.6666666666667, 31.0, 130.0]	5.41655	0.443221	0.0061178	5.64675	0.921378	7.86966	0.00637781	-6.15833	77.0381	2.5	1.22474	0.000352958	0.00282366	8.68731	BRESU_RS16085	Bresu_3223	trpB	0	0	CCNA_03658	0	0
691	0.138637	12	bifunctional glutamate N-acetyltransferase/amino-acid acetyltransferase ArgJ	COG1364	5.9e-155	PF01960	1.8e-138	7	16	[6.29036665, 5.164135, 5.164135, 8.004567666666665, 6.688174616666667, 5.164135, 5.164135]	[7.2656083, 5.164135, 5.164135, 8.214507, 9.186318, 5.164135, 5.164135]	[2, 2, 1, 3, 6, 1, 1]	[108.0, 253.5, 39.0, 246.33333333333334, 209.0, 224.0, 104.0]	5.94852	1.02486	0.00587882	6.47471	1.59802	9.18632	0.00639884	-30.881	78.0033	2.28571	1.66599	0.000322704	0.00225893	8.63295	BRESU_RS00115	Bresu_0022	argJ	0	0	CCNA_03162	0	0
1294	0.0875512	13	pyridoxamine 5'-phosphate oxidase	COG0259	5.8e-79	PF01243 | PF10590	4e-24 | 4.6e-13	9	18	[5.164135, 5.164135, 6.437631199999999, 6.180925666666667, 7.5968178, 5.164135, 5.164135, 5.164135, 5.164135]	[5.164135, 5.164135, 7.869662, 8.214507, 8.874086, 5.164135, 5.164135, 5.164135, 5.164135]	[1, 1, 4, 3, 2, 1, 3, 1, 2]	[166.0, 170.0, 160.5, 120.0, 79.5, 290.0, 117.33333333333333, 275.0, 87.0]	5.68891	0.822942	0.0072286	6.2159	1.50675	8.87409	0.00789822	-37.1852	71.0396	2	1.05409	0.000282366	0.0025413	8.60663	BRESU_RS11585	Bresu_2334	pdxH	0	0	CCNA_00966	0	0
667	0.141566	12	rod shape-determining protein MreC	COG1792	3.1e-43	PF04085	1.1e-21	6	16	[6.8952009571428565, 5.164135, 5.551460049999999, 5.164135, 5.164135, 6.29036665]	[9.821783, 5.164135, 6.0973196, 5.164135, 5.164135, 7.2656083]	[7, 1, 4, 1, 1, 2]	[125.71428571428571, 221.0, 172.5, 78.0, 222.0, 221.0]	5.70491	0.665884	0.00483262	6.44619	1.68912	9.82178	0.00546056	-26.631	55.1806	2.66667	2.21108	0.000376488	0.00225893	8.59491	BRESU_RS11410	Bresu_2298	mreC	0	0	CCNA_01613	0	0
172	0.220515	12	UDP-N-acetylmuramoyl-tripeptide--D-alanyl-D- alanine ligase	COG0770	2.3e-131	PF08245	1.4e-40	10	18	[5.164135, 7.3368435, 5.164135, 5.164135, 5.164135, 5.551460049999999, 5.164135, 5.164135, 5.2253361, 5.164135]	[5.164135, 9.509552, 5.164135, 5.164135, 5.164135, 6.0973196, 5.164135, 5.164135, 5.3477383, 5.164135]	[1, 2, 1, 2, 1, 2, 1, 1, 3, 4]	[170.0, 208.0, 47.0, 70.0, 80.0, 119.0, 152.0, 176.0, 165.0, 190.25]	5.42626	0.647097	0.00766096	5.71036	1.29629	9.50955	0.00806206	-62.275	52.5855	1.8	0.979796	0.00025413	0.0025413	8.56553	BRESU_RS13870	Bresu_2780	murF	0	0	CCNA_02641	0	0
884	0.113228	13	thioredoxin-disulfide reductase	COG0492	2.4e-99	PF07992 | PF13738	1.6e-47 | 2.1e-19	7	14	[8.357327, 6.43763115, 7.8995975000000005, 5.704482400000001, 5.974656100000001, 5.40419535, 10.247735]	[8.357327, 7.7823677, 9.186318, 6.9550147, 6.9550147, 5.5805597, 10.793594]	[1, 2, 2, 3, 2, 2, 2]	[176.0, 133.0, 51.0, 166.33333333333334, 187.0, 14.0, 176.0]	7.14652	1.6319	0.00706277	7.94431	1.57673	10.7936	0.00785122	-70.9524	63.8086	2	0.534522	0.000282366	0.00197656	8.55541	BRESU_RS04870	Bresu_0978	trxB	0	0	CCNA_02964	0	1
419	0.156607	13	glutamine-hydrolyzing GMP synthase	COG0519	3e-117	PF00958 | PF00117	1.4e-43 | 9.6e-39	9	17	[5.164135, 7.110912600000001, 7.752333, 6.3195496, 5.164135, 5.164135, 5.164135, 5.164135, 8.360585200000001]	[5.164135, 7.9022756, 7.926826, 6.3195496, 5.164135, 5.164135, 5.164135, 5.164135, 10.793594]	[1, 2, 2, 1, 1, 2, 2, 1, 5]	[11.0, 189.5, 290.0, 2.0, 83.0, 205.0, 15.5, 120.0, 188.0]	6.15156	1.21408	0.00781647	6.52921	1.8674	10.7936	0.00829633	-77.3333	96.3844	1.88889	1.1967	0.000266679	0.00240011	8.5382	BRESU_RS08090	Bresu_1639	guaA	0	0	CCNA_01692	0	0
1204	0.0915235	13	phenylalanine--tRNA ligase subunit beta	COG0072	5.1e-74	PF03483 | PF17759	7.6e-53 | 1.2e-40	10	17	[5.164135, 5.164135, 5.164135, 5.164135, 5.164135, 8.874086, 5.9149561, 7.752333, 7.578557333333333, 5.164135]	[5.164135, 5.164135, 5.164135, 5.164135, 5.164135, 8.874086, 7.2656083, 8.669559, 9.389644, 5.164135]	[1, 1, 2, 1, 1, 1, 3, 2, 3, 2]	[39.0, 183.0, 98.5, 38.0, 58.0, 17.0, 166.0, 29.0, 102.0, 138.5]	6.11047	1.33791	0.00862696	6.51837	1.73157	9.38964	0.00920284	-113.1	56.8123	1.7	0.781025	0.000240011	0.00240011	8.52402	BRESU_RS02455	Bresu_0491		0	0	CCNA_01095	0	0
1421	0.0808307	13	aminopeptidase P family protein	COG0006	8.3e-122	PF00557 | PF16189	9.2e-44 | 4.7e-36	9	17	[5.164135, 5.164135, 6.12192085, 7.899597999999999, 6.987776999999999, 7.0191105, 5.6352367, 5.164135, 5.164135]	[5.164135, 5.164135, 6.7327847, 8.0946, 8.0946, 8.874086, 6.0973196, 5.164135, 5.164135]	[1, 2, 2, 2, 3, 2, 3, 1, 1]	[233.0, 131.5, 98.0, 54.0, 37.333333333333336, 124.0, 72.66666666666667, 73.0, 124.0]	6.03558	0.974906	0.00766909	6.50555	1.4172	8.87409	0.00826626	-94.7222	54.8794	1.88889	0.737028	0.000266679	0.00240011	8.50725	BRESU_RS08010	Bresu_1624		0	0	CCNA_01593	0	0
678	0.152287	11	CBS domain-containing protein	COG2905 | COG0517	6.7e-30 | 2.7e-28	PF00571	3.4e-23	5	11	[8.78576885, 7.8995975000000005, 8.78576885, 6.094786225, 5.164135]	[10.481363, 9.186318, 10.481363, 7.2100825, 5.164135]	[2, 2, 2, 4, 1]	[102.0, 220.0, 56.0, 48.25, 95.0]	7.34601	1.46822	0.00518566	8.50465	2.05496	10.4814	0.00600357	-95.75	61.5674	2.2	0.979796	0.000310603	0.00155301	8.50465	BRESU_RS13680	Bresu_2743		0	0	CCNA_02709	0	0
1146	0.102493	12	Tim44 domain-containing protein	COG4395	7.1e-37	PF04280	6e-48	7	15	[5.164135, 5.164135, 6.43763115, 6.89186888, 5.164135, 7.752333, 6.013132433333333]	[5.164135, 5.164135, 7.7823677, 7.869662, 5.164135, 8.669559, 7.7823677]	[1, 1, 2, 5, 1, 2, 3]	[102.0, 61.0, 215.0, 83.2, 290.0, 212.0, 136.33333333333334]	6.08391	0.933849	0.00601262	6.79948	1.44409	8.66956	0.0067198	-42.9238	77.637	2.14286	1.35526	0.000302535	0.00211775	8.49935	BRESU_RS01785	Bresu_0355	timA	0	0	CCNA_03857	0	0
1088	0.0989223	13	cysteine--tRNA ligase	COG0215	9.7e-148	PF01406	1.9e-96	8	18	[5.164135, 5.931881575, 7.8259655, 5.92091325, 5.164135, 5.164135, 5.164135, 5.164135]	[5.164135, 6.7327847, 8.669559, 7.7823677, 5.164135, 5.164135, 5.164135, 5.164135]	[1, 4, 4, 4, 1, 1, 1, 2]	[78.0, 80.25, 82.5, 151.0, 92.0, 258.0, 224.0, 97.0]	5.68743	0.870114	0.00642375	6.12567	1.33264	8.66956	0.00691873	-67.1562	66.6752	2.25	1.39194	0.000317662	0.0025413	8.4817	BRESU_RS08340	Bresu_1687		0	0	CCNA_00492	0	0
682	0.128721	13	NifU family protein	COG0694	2.9e-69	PF08712 | PF01106	3.7e-31 | 6.6e-30	7	17	[5.164135, 5.164135, 7.538067675, 5.164135, 6.974951750000001, 5.164135, 7.1339000666666665]	[5.164135, 5.164135, 7.926826, 5.164135, 9.389644, 5.164135, 7.3855157]	[1, 1, 4, 3, 4, 1, 3]	[281.0, 156.0, 163.5, 25.666666666666668, 154.0, 99.0, 132.66666666666666]	6.04335	1.02702	0.00597253	6.47979	1.61711	9.38964	0.00640386	-55.4524	71.2615	2.42857	1.29363	0.000342873	0.00240011	8.47357	BRESU_RS01745	Bresu_0347		0	0	CCNA_00060	1	0
411	0.170585	12	Holliday junction branch migration DNA helicase RuvB	COG2255	2e-143	PF05496 | PF17864	3.1e-78 | 4.1e-28	8	18	[5.32379875, 5.164135, 5.164135, 5.164135, 5.164135, 5.40419535, 6.64990686, 5.164135]	[5.80279, 5.164135, 5.164135, 5.164135, 5.164135, 5.5805597, 7.926826, 5.164135]	[4, 1, 1, 2, 2, 2, 5, 1]	[133.25, 62.0, 143.0, 219.5, 187.0, 266.0, 166.2, 179.0]	5.39982	0.480397	0.00609891	5.64136	0.893856	7.92683	0.00637171	-30.5062	56.7805	2.25	1.39194	0.000317662	0.0025413	8.46203	BRESU_RS15905	Bresu_3184	ruvB	0	0	CCNA_03344	0	0
705	0.136856	12	chromosomal replication initiator protein DnaA	COG0593	8.3e-20			10	17	[5.377019999999999, 10.247735, 5.164135, 5.164135, 5.1988254, 5.551460049999999, 5.40419535, 5.40419535, 5.164135, 5.164135]	[5.80279, 10.793594, 5.164135, 5.164135, 5.1988254, 6.0973196, 5.5805597, 5.5805597, 5.164135, 5.164135]	[3, 2, 1, 1, 1, 2, 2, 2, 2, 1]	[158.66666666666666, 150.0, 58.0, 280.0, 20.0, 144.0, 226.0, 217.0, 46.0, 282.0]	5.784	1.49374	0.00816603	5.97102	1.63728	10.7936	0.00843007	-41.8333	89.5618	1.7	0.640312	0.000240011	0.00240011	8.45894	BRESU_RS10970	Bresu_2211		0	0	CCNA_01783	0	0
857	0.124754	12	23S rRNA (uracil(1939)-C(5))-methyltransferase RlmD	COG2265	2.4e-84			8	17	[5.164135, 5.164135, 7.368083766666667, 5.164135, 5.164135, 5.164135, 6.8978505, 5.164135]	[5.164135, 5.164135, 9.821783, 5.164135, 5.164135, 5.164135, 6.8978505, 5.164135]	[2, 3, 3, 3, 1, 2, 1, 2]	[104.0, 168.0, 164.66666666666666, 91.66666666666667, 257.0, 14.5, 208.0, 197.5]	5.65634	0.860596	0.00638864	5.96306	1.56498	9.82178	0.00673506	-49.3333	72.0103	2.125	0.780625	0.000300014	0.00240011	8.44766	BRESU_RS09050	Bresu_1826		0	0	CCNA_01387	0	0
1018	0.112241	12	shikimate 5-dehydrogenase	COG0169	2.5e-86	PF08501 | PF01488	3.4e-26 | 4.5e-11	8	15	[5.164135, 7.323802349999999, 5.164135, 6.9435922250000015, 5.164135, 5.164135, 6.29036665, 7.578557333333333]	[5.164135, 7.869662, 5.164135, 8.874086, 5.164135, 5.164135, 7.2656083, 9.389644]	[1, 2, 1, 4, 1, 1, 2, 3]	[284.0, 212.0, 96.0, 155.5, 50.0, 114.0, 277.0, 171.33333333333334]	6.09911	0.995934	0.00688873	6.75694	1.69774	9.38964	0.00763173	-30.0208	78.6074	1.875	1.05327	0.000264718	0.00211775	8.44618	BRESU_RS01805	Bresu_0359		0	0	CCNA_00003	0	0
175	0.219965	12	pyrroline-5-carboxylate reductase	COG0345	2.4e-50	PF14748	2.8e-25	7	14	[5.974656100000001, 6.4309413499999994, 7.8995975000000005, 5.80279, 7.752333, 6.889600333333334, 5.164135]	[6.9550147, 7.6977477, 9.186318, 5.80279, 7.926826, 7.926826, 5.164135]	[2, 2, 2, 1, 2, 3, 2]	[162.0, 158.5, 47.0, 105.0, 58.0, 24.333333333333332, 231.5]	6.55915	0.941572	0.00648229	7.23709	1.27599	9.18632	0.00715229	-87.6667	69.5056	2	0.534522	0.000282366	0.00197656	8.44328	BRESU_RS14105	Bresu_2827		0	1	CCNA_00528	0	0
449	0.152305	13	NAD-dependent DNA ligase LigA	COG0272	5e-264	PF01653 | PF03120	4e-111 | 4.2e-33	5	16	[5.164135, 7.752333, 6.8978505, 6.7541310999999995, 5.40419535]	[5.164135, 7.926826, 6.8978505, 8.669559, 5.5805597]	[2, 2, 1, 9, 2]	[146.5, 224.0, 27.0, 177.11111111111111, 93.0]	6.39453	0.97169	0.004514	6.84779	1.33613	8.66956	0.00483396	-66.4778	68.1816	3.2	2.92575	0.000451786	0.00225893	8.42804	BRESU_RS08025	Bresu_1627	ligA	0	0	CCNA_01590	1	1
418	0.156734	13	carbamoyl-phosphate synthase large subunit	COG0458	0	PF02786 | PF02142	5.2e-104 | 5.1e-23	8	17	[5.164135, 5.164135, 5.164135, 7.323802349999999, 6.458234000000001, 6.346129533333333, 5.164135, 5.164135]	[5.164135, 5.164135, 5.164135, 7.869662, 8.669559, 9.186318, 5.164135, 5.164135]	[1, 1, 1, 2, 4, 6, 1, 1]	[140.0, 287.0, 51.0, 132.0, 137.5, 92.83333333333333, 175.0, 51.0]	5.74361	0.794487	0.0064872	6.44328	1.68435	9.18632	0.00727746	-66.7083	71.2486	2.125	1.76334	0.000300014	0.00240011	8.42582	BRESU_RS04970	Bresu_0997	carB	0	0	CCNA_02994	0	0
1017	0.112241	12	dephospho-CoA kinase	COG0237	1.5e-56	PF01121	1.2e-39	6	15	[5.164135, 5.164135, 5.164135, 6.228532333333334, 6.889600333333334, 5.800883075]	[5.164135, 5.164135, 5.164135, 8.357327, 8.669559, 7.7823677]	[1, 2, 2, 3, 3, 4]	[227.0, 256.0, 113.5, 250.66666666666666, 237.33333333333334, 194.75]	5.73524	0.653028	0.00485831	6.71694	1.5744	8.66956	0.00568991	13.2083	48.8005	2.5	0.957427	0.000352958	0.00211775	8.39618	BRESU_RS01800	Bresu_0358		0	0	CCNA_00004	0	0
1221	0.0907949	13	protein TolQ	COG0811	2.1e-60	PF01618	4.6e-37	10	17	[5.164135, 5.4834625, 5.164135, 7.9022756, 7.752333, 7.6977477, 8.874086, 5.164135, 5.164135, 5.164135]	[5.164135, 5.80279, 5.164135, 7.9022756, 7.926826, 7.6977477, 8.874086, 5.164135, 5.164135, 5.164135]	[1, 2, 3, 1, 2, 1, 1, 2, 3, 1]	[2.0, 152.5, 245.33333333333334, 77.0, 180.0, 191.0, 187.0, 148.5, 147.0, 42.0]	6.35306	1.42638	0.00896945	6.40244	1.42782	8.87409	0.00903916	-62.7667	70.9388	1.7	0.781025	0.000240011	0.00240011	8.37242	BRESU_RS04285	Bresu_0860	tolQ	0	0	CCNA_03341	0	0
1036	0.121052	11	SCO family protein	COG1999	8.8e-46	PF02630	1.5e-49	7	16	[5.4834625, 5.164135, 5.164135, 7.265010883333333, 5.164135, 5.1255083, 5.164135]	[5.80279, 5.164135, 5.164135, 8.669559, 5.164135, 5.1255083, 5.164135]	[2, 1, 3, 6, 2, 1, 1]	[112.5, 219.0, 82.66666666666667, 66.0, 41.5, 127.0, 164.0]	5.50436	0.727704	0.00543986	5.75063	1.21241	8.66956	0.00568324	-83.9048	56.325	2.28571	1.66599	0.000322704	0.00225893	8.36455	BRESU_RS02620	Bresu_0524		0	0	CCNA_00249	0	0
1072	0.117887	11	ComF family protein	COG1040	2.6e-74	PF18912 | PF00156	1.6e-16 | 5.3e-10	8	13	[8.78576885, 10.247735, 5.164135, 5.164135, 8.7857685, 5.164135, 5.164135, 5.164135]	[10.481363, 10.793594, 5.164135, 5.164135, 9.389644, 5.164135, 5.164135, 5.164135]	[2, 2, 1, 2, 2, 2, 1, 1]	[84.0, 57.0, 50.0, 296.5, 115.0, 48.5, 299.0, 256.0]	6.70499	2.03352	0.00757305	7.06066	2.47599	10.7936	0.00797477	-49.25	105.728	1.625	0.484123	0.000229423	0.00183538	8.34442	BRESU_RS01530	Bresu_0305		0	0	CCNA_00873	0	0
155	0.227153	12	50S ribosomal protein L30	COG1841	8.7e-17	PF00327	3.8e-16	10	19	[5.164135, 5.164135, 5.164135, 5.164135, 5.164135, 5.164135, 5.164135, 5.164135, 5.164135, 5.319065020000001]	[5.164135, 5.164135, 5.164135, 5.164135, 5.164135, 5.164135, 5.164135, 5.164135, 5.164135, 6.0973196]	[1, 2, 2, 2, 2, 2, 1, 1, 1, 5]	[245.0, 237.0, 176.0, 149.5, 211.0, 183.0, 249.0, 253.0, 262.0, 237.0]	5.17963	0.046479	0.00731276	5.25745	0.279955	6.09732	0.00742264	20.25	36.4042	1.9	1.13578	0.000268248	0.00268248	8.3243	BRESU_RS07515	Bresu_1525	rpmD	0	0	CCNA_01324	0	0
1358	0.0984015	11	adenylyl-sulfate kinase	COG2895	2.8e-190	PF01583 | PF00009	9.8e-74 | 1.2e-39	8	14	[7.3855157, 6.85767, 7.102485333333334, 5.164135, 7.323802349999999, 5.164135, 5.164135, 5.80279]	[7.3855157, 7.7823677, 7.926826, 5.164135, 7.869662, 5.164135, 5.164135, 5.80279]	[1, 3, 3, 1, 2, 2, 1, 1]	[149.0, 209.66666666666666, 182.33333333333334, 221.0, 65.0, 96.5, 77.0, 215.0]	6.24558	0.95365	0.00705417	6.53245	1.23348	7.92683	0.00737817	-48.0625	60.476	1.75	0.829156	0.00024707	0.00197656	8.31402	BRESU_RS07345	Bresu_1492	cysC	0	0	CCNA_01549	1	0
1486	0.0778025	13	sulfur carrier protein ThiS	COG2022	1.1e-126	PF05690 | PF02597	9.9e-112 | 6.8e-12	7	17	[5.9149561, 5.324175233333333, 5.164135, 6.439142366666666, 7.091637175000001, 5.164135, 5.164135]	[7.2656083, 5.5805597, 5.164135, 8.214507, 7.926826, 5.164135, 5.164135]	[3, 3, 2, 3, 4, 1, 1]	[61.0, 84.66666666666667, 224.5, 80.66666666666667, 183.0, 240.0, 224.0]	5.75176	0.708433	0.00568436	6.35427	1.28796	8.21451	0.00627981	-43.1667	72.5898	2.42857	1.04978	0.000342873	0.00240011	8.30943	BRESU_RS10910	Bresu_2199		0	0	CCNA_01957	0	0
1004	0.104761	13	ribulose-phosphate 3-epimerase	COG0036	3.4e-95	PF00834	6.6e-83	7	16	[5.164135, 5.164135, 5.164135, 5.40419535, 6.013132433333333, 7.8995975000000005, 7.82596525]	[5.164135, 5.164135, 5.164135, 5.5805597, 7.7823677, 9.186318, 9.186318]	[2, 2, 1, 2, 3, 2, 4]	[149.5, 235.5, 220.0, 192.0, 254.66666666666666, 222.0, 203.5]	6.09076	1.15487	0.00601938	6.74685	1.76674	9.18632	0.00666779	11.0238	31.4155	2.28571	0.880631	0.000322704	0.00225893	8.30382	BRESU_RS01415	Bresu_0282		0	0	CCNA_00100	0	0
1003	0.113501	12	YifB family Mg chelatase-like AAA ATPase	COG0606	2.2e-205	PF01078 | PF13541	1.1e-96 | 4.8e-38	6	14	[8.212621333333333, 5.164135, 5.551460049999999, 7.5814365, 5.164135, 6.4309413499999994]	[9.821783, 5.164135, 6.0973196, 8.669559, 5.164135, 7.6977477]	[3, 1, 2, 5, 1, 2]	[105.66666666666667, 107.0, 127.0, 157.0, 217.0, 105.0]	6.35079	1.18621	0.00537974	7.10245	1.7668	9.82178	0.00601647	-63.5556	40.4226	2.33333	1.37437	0.000329427	0.00197656	8.28619	BRESU_RS02570	Bresu_0514		0	0	CCNA_00139	0	0
923	0.110501	13	acetyl-CoA carboxylase biotin carboxyl carrier protein	COG0511	1.3e-45	PF00364	9.4e-21	6	16	[6.5318665, 5.164135, 5.164135, 7.2346934, 6.400785333333334, 5.1255083]	[8.0946, 5.164135, 5.164135, 7.926826, 8.874086, 5.1255083]	[4, 2, 1, 5, 3, 1]	[209.5, 146.0, 29.0, 183.2, 172.0, 290.0]	5.93685	0.827258	0.0050291	6.72488	1.60051	8.87409	0.00569664	-28.3833	78.0809	2.66667	1.49071	0.000376488	0.00225893	8.27678	BRESU_RS10925	Bresu_2202	accB	0	0	CCNA_01960	0	0
170	0.204157	13	phosphate signaling complex protein PhoU	COG0704	3e-70	PF01895	3.2e-44	9	16	[5.164135, 6.458234000000001, 6.3195496, 5.164135, 5.164135, 7.899597999999999, 6.12192085, 5.164135, 10.247735]	[5.164135, 7.926826, 6.3195496, 5.164135, 5.164135, 8.0946, 6.7327847, 5.164135, 10.793594]	[1, 4, 1, 1, 2, 2, 2, 1, 2]	[126.0, 137.5, 158.0, 102.0, 155.5, 177.0, 45.0, 161.0, 287.0]	6.41151	1.60725	0.00814677	6.72488	1.81914	10.7936	0.00854495	-50.1111	61.2594	1.77778	0.916246	0.000250992	0.00225893	8.27677	BRESU_RS08415	Bresu_1702	phoU	0	0	CCNA_00295	0	1
481	0.176201	11	DNA mismatch repair protein MutS	COG2840	3.9e-39	PF01713	9.3e-21	9	16	[5.164135, 5.551460049999999, 5.164135, 5.164135, 6.3195496, 5.164135, 5.164135, 6.43763115, 5.164135]	[5.164135, 6.0973196, 5.164135, 5.164135, 6.3195496, 5.164135, 5.164135, 7.7823677, 5.164135]	[2, 2, 1, 2, 1, 2, 1, 2, 3]	[40.0, 295.0, 41.0, 144.5, 245.0, 67.0, 153.0, 250.0, 91.0]	5.47705	0.497276	0.0069594	5.68712	0.856308	7.78237	0.00722632	-52.6111	90.9083	1.77778	0.628539	0.000250992	0.00225893	8.27217	BRESU_RS02130	Bresu_0424		0	0	CCNA_03855	0	0
1434	0.0803067	13	LPS export ABC transporter ATP-binding protein	COG1137	4e-112	PF00005	3.2e-32	7	15	[7.6977477, 5.164135, 6.43763115, 5.284165175, 5.164135, 7.705935, 7.752333]	[7.6977477, 5.164135, 7.7823677, 5.5805597, 5.164135, 10.793594, 7.926826]	[1, 1, 2, 4, 1, 4, 2]	[140.0, 1.0, 122.0, 173.75, 153.0, 166.75, 218.0]	6.45801	1.16473	0.00638234	7.15848	1.88714	10.7936	0.0070746	-60.7857	62.9606	2.14286	1.2454	0.000302535	0.00211775	8.25979	BRESU_RS03850	Bresu_0773	lptB	0	0	CCNA_03714	1	0
436	0.15423	13	1-deoxy-D-xylulose-5-phosphate synthase	COG1154	1.9e-265	PF13292 | PF02779	1e-122 | 4.6e-38	7	15	[7.752333, 5.164135, 5.164135, 8.78576885, 6.030992749999999, 6.228532333333334, 5.2253361]	[8.669559, 5.164135, 5.164135, 10.481363, 6.8978505, 8.357327, 5.3477383]	[2, 2, 1, 2, 2, 3, 3]	[226.0, 222.5, 148.0, 277.0, 126.0, 167.66666666666666, 143.0]	6.33589	1.31432	0.00626165	7.15459	1.9296	10.4814	0.00707075	-12.8333	51.3153	2.14286	0.638877	0.000302535	0.00211775	8.25529	BRESU_RS13925	Bresu_2791		0	0	CCNA_02149	0	0
324	0.18439	12	YihA family ribosome biogenesis GTP-binding protein	COG0218	2.8e-68	PF01926	6e-22	5	14	[5.164135, 6.817096575000001, 5.164135, 5.828463480000001, 6.27482535]	[5.164135, 9.821783, 5.164135, 7.7823677, 7.3855157]	[2, 4, 1, 5, 2]	[71.5, 173.5, 237.0, 162.4, 193.0]	5.84973	0.641411	0.00412942	7.06359	1.75748	9.82178	0.0049863	-32.52	54.3296	2.8	1.46969	0.000395313	0.00197656	8.24085	BRESU_RS03560	Bresu_0712		0	0	CCNA_00805	0	0
487	0.148644	13	glycine cleavage system protein GcvH	COG0509	2.4e-47	PF01597	1.7e-45	9	16	[5.164135, 5.164135, 5.164135, 5.164135, 6.613670533333334, 8.78576885, 6.689321, 5.164135, 5.9045952333333345]	[5.164135, 5.164135, 5.164135, 5.164135, 8.357327, 10.481363, 8.214507, 5.164135, 7.3855157]	[1, 1, 1, 2, 3, 2, 2, 1, 3]	[233.0, 230.0, 230.0, 190.0, 250.0, 93.0, 157.5, 236.0, 71.0]	5.97934	1.16002	0.00759763	6.69549	1.87389	10.4814	0.00850761	-12.1667	62.6711	1.77778	0.785674	0.000250992	0.00225893	8.2406	BRESU_RS13525	Bresu_2717	gcvH	0	0	CCNA_03464	1	0
315	0.186384	12	DNA polymerase III subunit chi	COG2927	1.4e-44	PF04364	9.3e-36	8	15	[5.164135, 7.6977477, 5.164135, 8.2328542, 5.164135, 6.228532333333334, 5.164135, 5.164135]	[5.164135, 7.6977477, 5.164135, 10.793594, 5.164135, 8.357327, 5.164135, 5.164135]	[1, 1, 1, 5, 2, 3, 1, 1]	[34.0, 186.0, 32.0, 169.6, 112.5, 74.0, 79.0, 51.0]	5.99748	1.19444	0.00677394	6.58367	2.0058	10.7936	0.00743602	-107.737	55.2443	1.875	1.36359	0.000264718	0.00211775	8.22958	BRESU_RS12835	Bresu_2578		0	0	CCNA_01764	0	0
59	0.259716	13	phosphotransferase	COG3178	1.9e-80	PF01636	6e-22	8	15	[5.164135, 5.164135, 8.553201666666666, 8.436249, 10.247735, 5.164135, 5.164135, 5.164135]	[5.164135, 5.164135, 10.793594, 9.509552, 10.793594, 5.164135, 5.164135, 5.164135]	[1, 3, 3, 3, 2, 1, 1, 1]	[63.0, 94.0, 118.33333333333333, 177.66666666666666, 215.0, 116.0, 11.0, 282.0]	6.63223	1.96192	0.00749087	7.11468	2.54527	10.7936	0.00803578	-65.375	81.1697	1.875	0.927025	0.000264718	0.00211775	8.20924	BRESU_RS15880	Bresu_3179	tsaE	0	0		0	0
267	0.180131	13	mechanosensitive ion channel family protein	COG0668	6.5e-64	PF00924	1.9e-54	8	15	[5.164135, 6.243968675, 8.7857685, 5.164135, 5.164135, 8.874086, 7.8995975000000005, 5.551460049999999]	[5.164135, 7.869662, 9.389644, 5.164135, 5.164135, 8.874086, 9.186318, 6.0973196]	[1, 4, 2, 2, 1, 1, 2, 2]	[149.0, 212.0, 77.0, 124.5, 142.0, 83.0, 184.0, 121.0]	6.60591	1.54309	0.00746114	7.11368	1.78821	9.38964	0.00803465	-63.4375	43.1997	1.875	0.927025	0.000264718	0.00211775	8.20809	BRESU_RS03620	Bresu_0725		0	0		0	0
1192	0.0919431	13	electron transfer flavoprotein subunit beta/FixA family protein	COG2086	6.4e-83	PF01012	1.7e-45	9	18	[5.164135, 5.164135, 5.164135, 5.549273199999999, 7.323802349999999, 5.551460049999999, 6.393439833333335, 5.164135, 5.164135]	[5.164135, 5.164135, 5.164135, 6.3195496, 7.869662, 6.0973196, 7.2100825, 5.164135, 5.164135]	[2, 2, 1, 3, 2, 2, 3, 2, 1]	[161.5, 100.0, 5.0, 123.0, 59.0, 148.0, 131.0, 153.5, 63.0]	5.62652	0.710988	0.00714932	5.92414	0.972573	7.86966	0.0075275	-95.1111	49.7755	2	0.666667	0.000282366	0.0025413	8.20266	BRESU_RS00765	Bresu_0152		0	0		0	0
605	0.136707	13	adenine phosphoribosyltransferase	COG0503	1.8e-56	PF00156	9.4e-18	8	16	[6.3705194249999995, 5.704482400000001, 5.164135, 5.164135, 8.874086, 5.164135, 6.29036665, 5.164135]	[9.509552, 6.9550147, 5.164135, 5.164135, 8.874086, 5.164135, 7.2656083, 5.164135]	[4, 3, 2, 1, 1, 1, 2, 2]	[229.0, 78.66666666666667, 7.5, 108.0, 74.0, 25.0, 256.0, 165.5]	5.987	1.19178	0.00676211	6.6576	1.6743	9.50955	0.00751953	-82.0417	85.1936	2	1	0.000282366	0.00225893	8.19397	BRESU_RS09750	Bresu_1964	pyrE	0	0	CCNA_01624	1	1
425	0.1688	12	DNA polymerase III subunit delta	COG1466	2e-54	PF06144	2.3e-10	7	15	[5.164135, 7.899597999999999, 6.889600333333334, 5.164135, 5.164135, 8.052173999999999, 5.164135]	[5.164135, 8.0946, 7.926826, 5.164135, 5.164135, 9.186318, 5.164135]	[1, 2, 3, 2, 1, 3, 3]	[33.0, 96.0, 48.333333333333336, 180.5, 217.0, 41.0, 148.0]	6.21399	1.25842	0.00614117	6.55204	1.64378	9.18632	0.00647526	-90.881	68.1873	2.14286	0.832993	0.000302535	0.00211775	8.19005	BRESU_RS01880	Bresu_0374		0	0	CCNA_03867	0	0
515	0.158481	12	molybdenum cofactor biosynthesis protein B	COG0521	5e-57	PF00994	2.1e-34	8	15	[5.164135, 5.164135, 5.164135, 7.323802349999999, 7.7732497500000015, 5.80279, 5.164135, 7.752333]	[5.164135, 5.164135, 5.164135, 7.869662, 9.389644, 5.80279, 5.164135, 8.669559]	[1, 1, 2, 2, 4, 1, 2, 2]	[270.0, 169.0, 87.5, 77.0, 180.0, 89.0, 270.0, 62.0]	6.16359	1.15038	0.00696156	6.54852	1.67848	9.38964	0.00739633	-49.4375	79.6545	1.875	0.927025	0.000264718	0.00211775	8.18566	BRESU_RS00550	Bresu_0108	moaB	0	0	CCNA_00015	0	0
281	0.177576	13	cell division protein FtsW	COG0772	1.3e-96	PF01098	7.1e-71	11	17	[5.164135, 5.164135, 5.164135, 5.1255083, 7.6977477, 9.07366625, 5.40419535, 5.164135, 5.164135, 5.164135, 7.752333]	[5.164135, 5.164135, 5.164135, 5.1255083, 7.6977477, 10.793594, 5.5805597, 5.164135, 5.164135, 5.164135, 8.669559]	[1, 1, 2, 1, 1, 4, 2, 1, 1, 1, 2]	[156.0, 141.0, 135.0, 43.0, 7.0, 159.5, 271.0, 236.0, 222.0, 166.0, 15.0]	6.00348	1.37219	0.00932349	6.25925	1.84344	10.7936	0.00972071	-58.9545	83.7476	1.54545	0.890724	0.000218192	0.00240011	8.18518	BRESU_RS13855	Bresu_2777		0	0	CCNA_02635	1	0
103	0.227429	13	pantetheine-phosphate adenylyltransferase	COG0669	3.1e-60	PF01467	1e-18	10	18	[5.164135, 5.164135, 5.164135, 5.164135, 7.705935, 5.164135, 5.569395550000001, 5.164135, 5.164135, 5.164135]	[5.164135, 5.164135, 5.164135, 5.164135, 10.793594, 5.164135, 6.9550147, 5.164135, 5.164135, 5.164135]	[1, 2, 2, 1, 4, 1, 4, 1, 1, 1]	[269.0, 179.5, 195.0, 236.0, 113.75, 216.0, 185.5, 164.0, 245.0, 245.0]	5.45884	0.758714	0.00770696	5.90617	1.71441	10.7936	0.00833851	4.875	44.1768	1.8	1.16619	0.00025413	0.0025413	8.17777	BRESU_RS06595	Bresu_1333	coaD	0	0	CCNA_01652	0	0
1103	0.0979277	13	glutamate 5-kinase	COG0263	3.9e-135	PF00696 | PF01472	3e-42 | 2.1e-17	6	18	[7.2346934, 5.551460049999999, 5.164135, 5.164135, 5.164135, 5.164135]	[8.669559, 6.0973196, 5.164135, 5.164135, 5.164135, 5.164135]	[5, 4, 3, 2, 3, 1]	[178.6, 172.0, 158.33333333333334, 201.5, 110.0, 284.0]	5.57378	0.756127	0.00472154	5.9039	1.28292	8.66956	0.00500119	-15.9278	52.6215	3	1.29099	0.000423549	0.0025413	8.17464	BRESU_RS04485	Bresu_0899		0	0	CCNA_00316	0	0
270	0.179519	13	cytochrome o ubiquinol oxidase subunit I	COG0843	9.3e-225	PF00115	8.4e-133	9	17	[7.8995975000000005, 5.164135, 5.164135, 6.026867666666668, 6.3195496, 5.164135, 5.164135, 5.164135, 5.974656100000001]	[9.186318, 5.164135, 5.164135, 7.926826, 6.3195496, 5.164135, 5.164135, 5.164135, 6.9550147]	[2, 1, 1, 6, 1, 1, 1, 2, 2]	[250.0, 63.0, 102.0, 79.66666666666667, 252.0, 245.0, 270.0, 108.0, 20.0]	5.78237	0.867886	0.00734736	6.24538	1.40756	9.18632	0.00793567	-45.5926	92.5791	1.88889	1.52348	0.000266679	0.00240011	8.16703	BRESU_RS10260	Bresu_2068	ctaD	0	0	CCNA_01850	1	0
323	0.184594	12	heparinase II/III family protein	COG5360	5.4e-108	PF07940	8.7e-57	8	14	[5.164135, 5.164135, 8.357327, 8.2328542, 5.164135, 5.164135, 10.247735, 5.164135]	[5.164135, 5.164135, 8.357327, 10.793594, 5.164135, 5.164135, 10.793594, 5.164135]	[1, 1, 1, 5, 1, 1, 2, 2]	[119.0, 44.0, 67.0, 171.6, 136.0, 28.0, 17.0, 159.5]	6.58232	1.91593	0.0074345	6.97065	2.43593	10.7936	0.0078731	-107.237	57.2306	1.75	1.29904	0.00024707	0.00197656	8.13242	BRESU_RS01420	Bresu_0283		0	0	CCNA_00099	0	0
426	0.168518	12	50S ribosomal protein L33	COG0267	4.3e-19	PF00471	2.2e-13	6	15	[5.324175233333333, 5.164135, 6.458234000000001, 5.164135, 6.3195496, 7.58358832]	[5.5805597, 5.164135, 8.669559, 5.164135, 6.3195496, 8.0946]	[3, 1, 4, 1, 1, 5]	[101.66666666666667, 76.0, 64.25, 66.0, 280.0, 185.6]	6.0023	0.882599	0.00508454	6.49876	1.39623	8.66956	0.00550509	-71.0806	79.2908	2.5	1.60728	0.000352958	0.00211775	8.12345	BRESU_RS08860	Bresu_1789	rpmG	0	0	CCNA_02543	0	0
1068	0.11814	11	methylenetetrahydrofolate--tRNA-(uracil(54)- C(5))-methyltransferase (FADH(2)-oxidizing) TrmFO	COG1206	1e-196	PF01134	3.6e-106	8	14	[5.164135, 7.752333, 6.486749033333333, 5.164135, 5.164135, 5.40419535, 5.164135, 7.6977477]	[5.164135, 8.669559, 8.357327, 5.164135, 5.164135, 5.5805597, 5.164135, 7.6977477]	[3, 2, 3, 1, 1, 2, 1, 1]	[208.66666666666666, 105.0, 114.33333333333333, 37.0, 31.0, 18.0, 193.0, 234.0]	5.9997	1.08049	0.00677645	6.37022	1.47648	8.66956	0.00719494	-82.375	80.3218	1.75	0.829156	0.00024707	0.00197656	8.10755	BRESU_RS13015	Bresu_2614	trmFO	0	0	CCNA_02681	0	0
224	0.189175	13	F0F1 ATP synthase subunit B'	COG0711	3e-26	PF00430	2.5e-18	8	18	[6.889600333333334, 5.164135, 5.164135, 6.155976016666667, 5.164135, 5.164135, 5.164135, 5.164135]	[7.926826, 5.164135, 5.164135, 7.926826, 5.164135, 5.164135, 5.164135, 5.164135]	[3, 1, 1, 6, 2, 1, 3, 1]	[246.0, 70.0, 293.0, 152.5, 224.5, 146.0, 118.0, 213.0]	5.5038	0.61624	0.00621635	5.85481	1.19628	7.92683	0.0066128	-17.125	68.9061	2.25	1.63936	0.000317662	0.0025413	8.10666	BRESU_RS13470	Bresu_2707		0	0	CCNA_00371	0	0
1021	0.112068	12	heme A synthase	COG1612	3.9e-70	PF02628	1.2e-98	7	14	[6.486504260000001, 5.164135, 5.164135, 5.164135, 8.874086, 6.53186625, 5.164135]	[9.821783, 5.164135, 5.164135, 5.164135, 8.874086, 9.186318, 5.164135]	[5, 1, 1, 1, 1, 4, 1]	[175.6, 218.0, 93.0, 241.0, 271.0, 73.5, 263.0]	6.07843	1.2835	0.0060072	6.9341	2.06002	9.82178	0.00685285	-9.27143	74.1233	2	1.60357	0.000282366	0.00197656	8.08979	BRESU_RS09430	Bresu_1903		0	0	CCNA_01438	0	0
933	0.109308	13	NAD(P)H-dependent glycerol-3-phosphate dehydrogenase	COG0240	6.5e-104	PF07479 | PF01210	5.7e-41 | 6.5e-41	8	15	[5.164135, 5.164135, 6.889600333333334, 7.752333, 8.214507, 7.368083766666667, 5.164135, 5.164135]	[5.164135, 5.164135, 8.669559, 8.669559, 8.214507, 9.821783, 5.164135, 5.164135]	[1, 1, 3, 2, 1, 3, 3, 1]	[84.0, 226.0, 161.66666666666666, 81.0, 137.0, 142.33333333333334, 163.66666666666666, 88.0]	6.36013	1.24473	0.00718355	7.00399	1.88725	9.82178	0.00791076	-64.5417	46.8988	1.875	0.927025	0.000264718	0.00211775	8.08153	BRESU_RS02070	Bresu_0411		0	0	CCNA_00068	0	0
1177	0.0925673	13	endonuclease III	COG0177	5.5e-80	PF00730	2.5e-23	8	16	[6.987776999999999, 7.368083766666667, 5.164135, 5.164135, 7.094982075000001, 5.164135, 5.164135, 5.164135]	[8.0946, 9.821783, 5.164135, 5.164135, 8.669559, 5.164135, 5.164135, 5.164135]	[3, 3, 1, 1, 4, 1, 1, 2]	[45.666666666666664, 262.3333333333333, 224.0, 254.0, 223.5, 170.0, 13.0, 79.0]	5.90894	0.966525	0.00667394	6.55083	1.84343	9.82178	0.00739893	-41.0625	92.7156	2	1.11803	0.000282366	0.00225893	8.06256	BRESU_RS02110	Bresu_0420	nth	0	0	CCNA_03847	0	0
245	0.18329	13	NADH-quinone oxidoreductase subunit D	COG0649	2.1e-170	PF00346	1.5e-117	10	18	[5.84571058, 5.164135, 5.80279, 5.164135, 8.12980085, 5.164135, 5.164135, 5.164135, 5.164135, 5.164135]	[7.2656083, 5.164135, 5.80279, 5.164135, 8.874086, 5.164135, 5.164135, 5.164135, 5.164135, 5.164135]	[5, 1, 1, 1, 2, 1, 1, 2, 1, 3]	[153.2, 157.0, 239.0, 177.0, 203.5, 56.0, 180.0, 195.5, 19.0, 68.0]	5.59272	0.884913	0.00789598	5.80914	1.20114	8.87409	0.00820153	-55.18	68.5525	1.8	1.249	0.00025413	0.0025413	8.04343	BRESU_RS09615	Bresu_1937		0	0	CCNA_02029	0	0
1336	0.0999852	11	histidine phosphotransferase	COG5385	6.5e-41	PF10090	1.8e-21	7	14	[5.164135, 7.372915199999999, 5.164135, 5.164135, 8.7857685, 5.551460049999999, 5.164135]	[5.164135, 8.0946, 5.164135, 5.164135, 9.389644, 6.0973196, 5.164135]	[1, 3, 2, 1, 2, 2, 3]	[73.0, 221.0, 178.0, 254.0, 171.0, 295.0, 118.33333333333333]	6.05238	1.34281	0.00598146	6.31973	1.60203	9.38964	0.00624567	-12.8095	71.0702	2	0.755929	0.000282366	0.00197656	8.04329	BRESU_RS05890	Bresu_1185		1	0	CCNA_03584	0	0
906	0.121604	12	carboxymuconolactone decarboxylase family protein	COG0251	5e-19	PF01042	7.6e-17	6	13	[5.164135, 7.7390752, 7.102485333333334, 7.8995975000000005, 7.008092250000001, 5.164135]	[5.164135, 9.821783, 7.926826, 9.186318, 7.2100825, 5.164135]	[1, 4, 3, 2, 2, 1]	[179.0, 95.0, 232.66666666666666, 41.0, 226.0, 144.0]	6.67959	1.11735	0.00565827	7.41221	1.79661	9.82178	0.00627888	-47.0556	68.7274	2.16667	1.06719	0.000305897	0.00183538	8.0299	BRESU_RS03320	Bresu_0664		0	0		0	0
1234	0.106822	11	flagellar basal body rod protein FlgB	COG1815	3.7e-26			6	12	[6.53186625, 8.357327, 5.7420401666666665, 8.7857685, 5.164135, 5.164135]	[9.186318, 8.357327, 6.8978505, 9.389644, 5.164135, 5.164135]	[4, 1, 3, 2, 1, 1]	[139.75, 163.0, 140.0, 214.0, 216.0, 80.0]	6.62421	1.45639	0.00561136	7.3599	1.74675	9.38964	0.00623456	-41.2083	47.0147	2	1.1547	0.000282366	0.0016942	8.02898	BRESU_RS14960	Bresu_2994	flgB	0	0	CCNA_01004	0	0
117	0.223506	13	50S ribosomal protein L6	COG0097	1.8e-70	PF00347	3e-33	8	17	[5.164135, 5.164135, 5.704482400000001, 7.8995975000000005, 5.164135, 5.5472493400000005, 5.324175233333333, 5.164135]	[5.164135, 5.164135, 6.9550147, 9.186318, 5.164135, 6.7327847, 5.5805597, 5.164135]	[1, 1, 3, 2, 1, 5, 3, 1]	[213.0, 213.0, 124.33333333333333, 131.0, 213.0, 119.4, 227.66666666666666, 149.0]	5.64151	0.874933	0.00637188	6.1389	1.34247	9.18632	0.00693367	-26.2	43.8245	2.125	1.36359	0.000300014	0.00240011	8.0278	BRESU_RS07500	Bresu_1522	rplF	0	0	CCNA_01321	0	0
758	0.122244	13	CCA tRNA nucleotidyltransferase	COG0617	2.5e-64	PF01743	9.6e-29	12	18	[5.164135, 5.164135, 7.538067675, 6.29036665, 5.164135, 5.164135, 7.323802349999999, 5.164135, 5.164135, 5.164135, 5.164135, 5.164135]	[5.164135, 5.164135, 7.926826, 7.2656083, 5.164135, 5.164135, 7.869662, 5.164135, 5.164135, 5.164135, 5.164135, 5.164135]	[1, 1, 4, 2, 2, 1, 2, 1, 1, 1, 1, 1]	[299.0, 288.0, 124.0, 61.0, 149.0, 168.0, 194.0, 285.0, 282.0, 149.0, 173.0, 297.0]	5.63579	0.861135	0.00954814	5.79494	1.10278	7.92683	0.00981778	5.75	77.7787	1.5	0.866025	0.000211775	0.0025413	8.02377	BRESU_RS13175	Bresu_2648		0	0	CCNA_00413	0	0
843	0.138021	11	ABC transporter ATP-binding protein	COG1120	2.6e-72	PF00005 | PF13304	6.4e-27 | 1e-10	6	14	[5.164135, 7.752333, 5.164135, 6.4132500199999996, 5.164135, 5.164135]	[5.164135, 7.926826, 5.164135, 9.186318, 5.164135, 5.164135]	[2, 2, 3, 5, 1, 1]	[136.0, 25.0, 70.0, 194.4, 293.0, 214.0]	5.80369	0.983607	0.0049163	6.29495	1.64002	9.18632	0.00533244	-44.6	89.9652	2.33333	1.37437	0.000329427	0.00197656	8.01175	BRESU_RS12525	Bresu_2517		0	0	CCNA_01251	0	0
1075	0.0995943	13	acyl carrier protein	COG0236	7.5e-25	PF00550	1.5e-13	10	17	[5.164135, 5.164135, 6.3195496, 8.7857685, 6.43763115, 5.14482165, 5.14482165, 5.181480199999999, 5.164135, 5.8026589]	[5.164135, 5.164135, 6.3195496, 9.389644, 7.7823677, 5.164135, 5.164135, 5.1988254, 5.164135, 6.7327847]	[1, 1, 1, 2, 2, 2, 2, 2, 1, 3]	[5.0, 260.0, 178.0, 284.0, 36.0, 69.5, 49.5, 154.0, 113.0, 120.0]	5.83091	1.09708	0.00823227	6.12438	1.38874	9.38964	0.0086466	-73.1	88.5384	1.7	0.640312	0.000240011	0.00240011	8.00881	BRESU_RS12910	Bresu_2593		0	0	CCNA_01749	0	0
1048	0.120225	11	quinone oxidoreductase	COG0604	2.8e-87	PF00107 | PF13602	1.9e-20 | 3.1e-18	5	12	[5.164135, 7.609158000000001, 8.357327, 6.393439833333335, 5.164135]	[5.164135, 10.793594, 8.357327, 7.2100825, 5.164135]	[1, 6, 1, 3, 1]	[242.0, 184.83333333333334, 194.0, 135.33333333333334, 269.0]	6.53764	1.28478	0.00461502	7.33785	2.11886	10.7936	0.00517991	5.03333	46.575	2.4	1.95959	0.000338839	0.0016942	8.00493	BRESU_RS02705	Bresu_0541		0	0		0	0
1569	0.0750783	13	diaminopimelate epimerase	COG0253	1.2e-88	PF01678	4.6e-48	7	16	[6.889600333333334, 6.651896525, 6.9011638, 5.4223517, 5.1255083, 5.164135, 5.1988254]	[7.926826, 7.926826, 7.926826, 6.0973196, 5.1255083, 5.164135, 5.1988254]	[3, 4, 3, 3, 1, 1, 1]	[108.66666666666667, 105.0, 168.0, 49.333333333333336, 164.0, 92.0, 125.0]	5.90764	0.793519	0.00583841	6.4809	1.28918	7.92683	0.00640495	-84	38.3298	2.28571	1.16058	0.000322704	0.00225893	7.97649	BRESU_RS02290	Bresu_0458		0	0	CCNA_03800	0	0
369	0.163377	13	Fe-S cluster assembly protein SufD	COG0719	1.3e-86	PF01458	1.7e-61	12	19	[5.164135, 5.164135, 5.164135, 5.164135, 5.164135, 5.164135, 7.102485333333334, 5.164135, 5.164135, 5.164135, 5.164135, 5.164135]	[5.164135, 5.164135, 5.164135, 5.164135, 5.164135, 5.164135, 8.669559, 5.164135, 5.164135, 5.164135, 5.164135, 5.164135]	[1, 1, 2, 1, 1, 1, 3, 1, 3, 1, 2, 2]	[73.0, 120.0, 80.0, 128.0, 242.0, 117.0, 149.33333333333334, 109.0, 259.0, 123.0, 271.0, 117.0]	5.32566	0.535732	0.00902273	5.45625	0.968848	8.66956	0.00924397	-50.9722	65.6862	1.58333	0.759203	0.00022354	0.00268248	7.97452	BRESU_RS10805	Bresu_2178	sufD	0	0	CCNA_01937	0	0
1373	0.0974321	11	NYN domain-containing protein	COG1432	5.2e-44	PF01936	5.6e-41	5	14	[5.40419535, 6.795845300000001, 5.8026589, 5.164135, 5.164135]	[5.5805597, 8.669559, 6.7327847, 5.164135, 5.164135]	[2, 7, 3, 1, 1]	[274.0, 136.0, 138.0, 17.0, 228.0]	5.66619	0.611147	0.00399985	6.26223	1.33364	8.66956	0.00442061	-41.4	88.4525	2.8	2.22711	0.000395313	0.00197656	7.97012	BRESU_RS12495	Bresu_2511		1	0	CCNA_01619	0	1
1071	0.118092	11	pyridoxal-phosphate dependent enzyme	COG1171	4e-108	PF00291	2.4e-75	9	14	[5.164135, 5.164135, 5.164135, 10.247735, 5.164135, 5.164135, 6.12192085, 5.164135, 6.43763115]	[5.164135, 5.164135, 5.164135, 10.793594, 5.164135, 5.164135, 6.7327847, 5.164135, 7.7823677]	[1, 1, 2, 2, 2, 1, 2, 1, 2]	[273.0, 216.0, 90.0, 92.0, 158.0, 242.0, 53.0, 181.0, 281.0]	5.9769	1.57892	0.00759454	6.25484	1.83484	10.7936	0.0079477	-23.7778	79.1058	1.55556	0.496904	0.000219618	0.00197656	7.9607	BRESU_RS01685	Bresu_0336		0	0		0	0
206	0.230877	11	methylated-DNA--[protein]-cysteine S-methyltransferase	COG0350	2.5e-61	PF01035	3.7e-32	6	14	[5.164135, 5.164135, 5.164135, 5.164135, 10.247735, 5.4834625]	[5.164135, 5.164135, 5.164135, 5.164135, 10.793594, 5.80279]	[2, 3, 1, 2, 4, 2]	[274.0, 157.0, 30.0, 193.0, 147.0, 237.5]	6.06462	1.87437	0.00513733	6.20882	2.06359	10.7936	0.00525948	-26.9167	77.6125	2.33333	0.942809	0.000329427	0.00197656	7.90214	BRESU_RS04790	Bresu_0962		0	0		0	0
1295	0.0874941	13	molecular chaperone DnaK	COG0443	4.5e-222	PF00012 | PF06723	1.6e-279 | 1.2e-16	9	17	[5.164135, 5.164135, 6.64950906, 5.164135, 5.551460049999999, 6.603913233333333, 5.164135, 5.164135, 5.164135]	[5.164135, 5.164135, 9.389644, 5.164135, 6.0973196, 7.869662, 5.164135, 5.164135, 5.164135]	[1, 1, 5, 2, 2, 3, 1, 1, 1]	[148.0, 166.0, 52.0, 80.0, 20.0, 57.666666666666664, 227.0, 242.0, 181.0]	5.53219	0.59723	0.00702946	6.03794	1.4596	9.38964	0.00767209	-69.5926	76.0764	1.88889	1.2862	0.000266679	0.00240011	7.89576	BRESU_RS01930	Bresu_0384	dnaK	0	0	CCNA_00010	0	0
646	0.156925	11	VOC family protein			PF00903	5.8e-10	6	13	[6.603913233333333, 5.164135, 5.164135, 5.164135, 7.330164249999999, 7.3855157]	[7.869662, 5.164135, 5.164135, 5.164135, 9.186318, 7.3855157]	[3, 1, 3, 1, 4, 1]	[160.0, 3.0, 180.0, 275.0, 59.75, 155.0]	6.13533	1.00331	0.00519723	6.65565	1.58559	9.18632	0.00563799	-61.2083	87.226	2.16667	1.21335	0.000305897	0.00183538	7.86577	BRESU_RS15620	Bresu_3127		0	0	CCNA_00723	0	0
475	0.150206	13	acetyl-CoA carboxylase carboxyltransferase subunit beta	COG0777	1.9e-121	PF01039 | PF17848	4.4e-17 | 4.6e-12	8	18	[7.6977477, 5.164135, 5.8026589, 5.164135, 5.164135, 5.164135, 5.164135, 5.164135]	[7.6977477, 5.164135, 6.7327847, 5.164135, 5.164135, 5.164135, 5.164135, 5.164135]	[1, 4, 3, 1, 5, 1, 1, 2]	[290.0, 102.5, 151.0, 83.0, 111.6, 55.0, 96.0, 183.5]	5.56065	0.834349	0.00628056	5.67692	0.920345	7.69775	0.00641188	-65.925	69.6915	2.25	1.47902	0.000317662	0.0025413	7.86035	BRESU_RS16070	Bresu_3220		0	0	CCNA_03656	0	0
983	0.125058	11	class I SAM-dependent methyltransferase	COG2226 | COG0500	4.2e-14 | 5.5e-10			10	14	[7.752333, 5.164135, 5.25593665, 5.164135, 7.899597999999999, 5.164135, 5.164135, 5.80279, 5.164135, 7.9022756]	[8.669559, 5.164135, 5.3477383, 5.164135, 8.0946, 5.164135, 5.164135, 5.80279, 5.164135, 7.9022756]	[2, 2, 2, 1, 2, 1, 1, 1, 1, 1]	[134.0, 132.5, 169.5, 59.0, 242.0, 249.0, 285.0, 9.0, 191.0, 147.0]	6.04336	1.19854	0.00853221	6.16376	1.37193	8.66956	0.00870219	-38.2	81.1739	1.4	0.489898	0.000197656	0.00197656	7.84479	BRESU_RS04075	Bresu_0818		0	0	CCNA_00554	0	0
1767	0.0749246	12	UMP kinase	COG0528	6.2e-101	PF00696	2.7e-28	10	17	[7.752333, 5.164135, 5.164135, 5.164135, 5.164135, 5.164135, 5.164135, 5.164135, 5.551460049999999, 5.164135]	[7.926826, 5.164135, 5.164135, 5.164135, 5.164135, 5.164135, 5.164135, 5.164135, 6.0973196, 5.164135]	[2, 1, 2, 1, 1, 2, 2, 2, 2, 2]	[176.0, 133.0, 59.5, 239.0, 111.0, 230.0, 233.0, 127.5, 3.0, 42.5]	5.46169	0.772232	0.00771098	5.53372	0.844828	7.92683	0.00781268	-64.55	79.6497	1.7	0.458258	0.000240011	0.00240011	7.83944	BRESU_RS12435	Bresu_2497		0	0	CCNA_01998	0	0
920	0.110771	13	phosphoglycerate kinase	COG0126	3.2e-151	PF00162	5.7e-140	9	18	[5.164135, 5.164135, 5.14482165, 5.164135, 6.252641275, 5.164135, 5.164135, 5.7420401666666665, 5.164135]	[5.164135, 5.164135, 5.164135, 5.164135, 7.869662, 5.164135, 5.164135, 6.8978505, 5.164135]	[1, 1, 2, 1, 4, 2, 2, 3, 2]	[73.0, 140.0, 126.0, 98.0, 94.5, 103.5, 18.0, 163.33333333333334, 117.5]	5.34715	0.36784	0.00679434	5.65738	0.950789	7.86966	0.00718854	-96.2407	39.3921	2	0.942809	0.000282366	0.0025413	7.8333	BRESU_RS06345	Bresu_1282		0	0	CCNA_03359	0	0
1156	0.101682	12	DUF1178 family protein	COG5319	2.6e-52	PF06676	4.6e-49	8	15	[5.164135, 5.164135, 5.40419535, 5.704482400000001, 7.0191105, 5.164135, 5.164135, 7.752333]	[5.164135, 5.164135, 5.5805597, 6.9550147, 8.874086, 5.164135, 5.164135, 7.926826]	[2, 1, 2, 3, 2, 1, 2, 2]	[147.5, 35.0, 124.0, 168.66666666666666, 213.0, 243.0, 237.0, 230.0]	5.81708	0.94065	0.00657019	6.24913	1.3856	8.87409	0.00705817	-25.2292	67.0205	1.875	0.599479	0.000264718	0.00211775	7.81141	BRESU_RS01545	Bresu_0308		0	0	CCNA_00870	0	1
362	0.194431	11	molybdate ABC transporter permease subunit	COG4149	9.8e-73	PF00528	3.2e-21	5	11	[5.164135, 8.111195575, 8.7857685, 9.191818999999999, 5.164135]	[5.164135, 9.821783, 9.389644, 9.509552, 5.164135]	[1, 4, 2, 2, 2]	[105.0, 110.0, 173.0, 135.0, 60.5]	7.28341	1.76448	0.00514147	7.80985	2.16482	9.82178	0.00551309	-83.3	36.9995	2.2	0.979796	0.000310603	0.00155301	7.80985	BRESU_RS00580	Bresu_0114	modB	0	0		0	0
862	0.114623	13	aspartate--tRNA ligase	COG0173	5.4e-234	PF00152 | PF01336	2.1e-92 | 2.7e-12	7	14	[10.247735, 5.164135, 5.164135, 6.43763115, 7.263805400000001, 6.29036665, 5.14482165]	[10.793594, 5.164135, 5.164135, 7.7823677, 9.389644, 7.2656083, 5.164135]	[2, 1, 1, 2, 4, 2, 2]	[50.0, 38.0, 179.0, 102.0, 211.0, 148.0, 22.5]	6.53038	1.69351	0.00645385	7.24623	2.08639	10.7936	0.00716132	-92.7857	68.5106	2	0.92582	0.000282366	0.00197656	7.80363	BRESU_RS10965	Bresu_2210	aspS	0	0	CCNA_01969	0	1
1134	0.0953376	13	RluA family pseudouridine synthase	COG0564	1.1e-111	PF00849	1.4e-31	8	16	[7.368083766666667, 5.164135, 5.164135, 5.689425725000001, 7.899597999999999, 5.164135, 5.164135, 5.164135]	[9.821783, 5.164135, 5.164135, 6.9550147, 8.0946, 5.164135, 5.164135, 5.164135]	[3, 1, 1, 4, 2, 1, 1, 3]	[187.33333333333334, 168.0, 171.0, 66.5, 193.0, 159.0, 182.0, 82.66666666666667]	5.84722	1.05376	0.00660423	6.33651	1.67679	9.82178	0.00715686	-48.8125	45.5625	2	1.11803	0.000282366	0.00225893	7.79878	BRESU_RS06325	Bresu_1278		0	0	CCNA_00485	0	0
246	0.183088	13	UDP-N-acetylglucosamine--N-acetylmuramyl- (pentapeptide) pyrophosphoryl-undecaprenol N-acetylglucosamine transferase	COG0707	1.1e-71	PF04101 | PF03033	3.7e-34 | 3.6e-29	7	15	[7.593670366666667, 6.3639989, 5.164135, 5.164135, 6.889600333333334, 5.164135, 8.357327]	[7.6977477, 7.7823677, 5.164135, 5.164135, 7.926826, 5.164135, 8.357327]	[3, 4, 1, 2, 3, 1, 1]	[121.33333333333333, 59.5, 168.0, 162.0, 165.33333333333334, 254.0, 259.0]	6.38529	1.19985	0.00631046	6.75095	1.38756	8.35733	0.00667184	-30.119	65.0773	2.14286	1.12486	0.000302535	0.00211775	7.78956	BRESU_RS13850	Bresu_2776	murG	0	0	CCNA_02634	0	0
116	0.223506	13	30S ribosomal protein S8	COG0096	1.2e-49	PF00410	2e-44	11	18	[5.40419535, 5.164135, 7.578557333333333, 5.164135, 5.164135, 5.164135, 5.164135, 5.164135, 5.164135, 5.40419535, 5.164135]	[5.5805597, 5.164135, 9.389644, 5.164135, 5.164135, 5.164135, 5.164135, 5.164135, 5.164135, 5.5805597, 5.164135]	[2, 2, 3, 1, 2, 1, 1, 2, 1, 2, 1]	[156.0, 122.5, 220.33333333333334, 278.0, 196.5, 119.0, 122.0, 175.0, 122.0, 154.0, 290.0]	5.42728	0.686428	0.00842864	5.62399	1.20135	9.38964	0.00873413	-22.2424	59.2222	1.63636	0.642824	0.000231027	0.0025413	7.78706	BRESU_RS07495	Bresu_1521	rpsH	0	0	CCNA_01320	0	0
1300	0.0942869	12	aldehyde dehydrogenase	COG1012	2e-179	PF00171	6.9e-174	7	14	[8.3190178, 5.164135, 6.180256, 5.164135, 6.43763115, 5.164135, 5.164135]	[10.481363, 5.164135, 7.7823677, 5.164135, 7.7823677, 5.164135, 5.164135]	[3, 1, 5, 1, 2, 1, 1]	[68.0, 129.0, 165.0, 269.0, 208.0, 15.0, 290.0]	5.94192	1.09368	0.00587229	6.67181	1.9299	10.4814	0.00659362	-36.5714	93.7152	2	1.41421	0.000282366	0.00197656	7.78377	BRESU_RS10165	Bresu_2049		0	0		0	0
869	0.114347	13	3-phosphoshikimate 1-carboxyvinyltransferase	COG0128	3e-141	PF00275	1e-111	8	17	[7.0422666750000005, 5.164135, 5.1988254, 5.164135, 7.1168853499999996, 5.164135, 5.164135, 5.164135]	[8.357327, 5.164135, 5.1988254, 5.164135, 8.0946, 5.164135, 5.164135, 5.164135]	[4, 1, 1, 1, 6, 1, 1, 2]	[125.25, 272.0, 175.0, 221.0, 136.66666666666666, 26.0, 290.0, 150.0]	5.64733	0.827193	0.00637846	5.93393	1.32498	8.35733	0.00670216	-25.5104	80.2484	2.125	1.76334	0.000300014	0.00240011	7.75975	BRESU_RS03915	Bresu_0785	aroA	0	0	CCNA_03704	0	0
984	0.105714	13	FAD-dependent oxidoreductase	COG0493	5.5e-175	PF14691 | PF07992	3.2e-37 | 9.2e-31	7	15	[5.164135, 5.164135, 5.164135, 8.2836423, 6.689321, 5.164135, 6.017006425]	[5.164135, 5.164135, 5.164135, 10.793594, 8.214507, 5.164135, 7.3855157]	[2, 1, 1, 4, 2, 1, 4]	[139.5, 257.0, 183.0, 96.5, 148.0, 230.0, 125.5]	5.9495	1.09983	0.00587978	6.72145	2.03377	10.7936	0.00664269	-31.5	53.611	2.14286	1.2454	0.000302535	0.00211775	7.75552	BRESU_RS15485	Bresu_3100		0	0	CCNA_03721	0	0
614	0.136148	13	glycerol-3-phosphate 1-O-acyltransferase	COG0344	4e-65	PF02660	6.2e-49	10	17	[5.25593665, 10.247735, 5.164135, 6.12192085, 5.164135, 5.25593665, 5.164135, 5.164135, 5.164135, 5.164135]	[5.3477383, 10.793594, 5.164135, 6.7327847, 5.164135, 5.3477383, 5.164135, 5.164135, 5.164135, 5.164135]	[2, 2, 1, 2, 1, 2, 1, 2, 1, 3]	[33.5, 192.0, 70.0, 241.0, 57.0, 116.0, 166.0, 160.0, 273.0, 142.0]	5.78663	1.51335	0.00816975	5.92067	1.68806	10.7936	0.00835898	-54.95	74.247	1.7	0.640312	0.000240011	0.00240011	7.74241	BRESU_RS09075	Bresu_1831	plsY	0	0	CCNA_02528	1	0
1455	0.0794318	13	Mrp protein	COG0489	3.7e-41	PF10609 | PF01656	7.4e-62 | 3e-12	7	15	[7.6977477, 6.5318665, 6.008672566666665, 5.164135, 7.323802349999999, 5.164135, 5.164135]	[7.6977477, 8.0946, 7.6977477, 5.164135, 7.869662, 5.164135, 5.164135]	[1, 4, 3, 3, 2, 1, 1]	[190.0, 214.0, 171.33333333333334, 195.0, 295.0, 212.0, 257.0]	6.15064	0.989583	0.00607857	6.69317	1.32989	8.0946	0.00661473	19.1905	39.6103	2.14286	1.12486	0.000302535	0.00211775	7.72288	BRESU_RS12365	Bresu_2483		0	0	CCNA_02180	0	0
14	0.356663	13	segregation/condensation protein A	COG1354	3.7e-32	PF02616	2.7e-13	8	16	[5.164135, 5.164135, 5.164135, 8.224427, 6.689321, 5.7418423, 5.377019999999999, 5.164135]	[5.164135, 5.164135, 5.164135, 9.186318, 8.214507, 6.3195496, 5.80279, 5.164135]	[1, 2, 1, 3, 2, 2, 3, 2]	[97.0, 64.0, 142.0, 214.0, 243.5, 211.5, 151.0, 140.0]	5.83614	1.02822	0.00659172	6.27246	1.47472	9.18632	0.00708453	-42.125	57.5482	2	0.707107	0.000282366	0.00225893	7.71995	BRESU_RS14925	Bresu_2986		0	0	CCNA_02084	1	1
1119	0.104491	12	N-acetylmuramoyl-L-alanine amidase	COG0860	5.7e-72	PF01520	5.5e-53	8	14	[5.164135, 8.5442965, 8.553201666666666, 5.164135, 6.29036665, 5.164135, 5.164135, 5.164135]	[5.164135, 8.874086, 10.793594, 5.164135, 7.2656083, 5.164135, 5.164135, 5.164135]	[2, 2, 3, 1, 2, 2, 1, 1]	[142.5, 159.0, 90.33333333333333, 140.0, 79.0, 121.0, 298.0, 219.0]	6.15107	1.43123	0.00694741	6.59425	2.04661	10.7936	0.00744797	-43.8958	67.1251	1.75	0.661438	0.00024707	0.00197656	7.69329	BRESU_RS10875	Bresu_2192		0	0	CCNA_01952	0	0
1838	0.0669649	13	tRNA guanosine(34) transglycosylase Tgt	COG0343	2.4e-162	PF01702	1.1e-138	9	16	[5.164135, 5.549273199999999, 7.705935, 7.899597999999999, 5.164135, 5.164135, 5.164135, 5.164135, 5.181480199999999]	[5.164135, 6.3195496, 10.793594, 8.0946, 5.164135, 5.164135, 5.164135, 5.164135, 5.1988254]	[1, 3, 4, 2, 1, 1, 1, 1, 2]	[161.0, 108.33333333333333, 182.5, 101.0, 137.0, 79.0, 139.0, 68.0, 20.0]	5.79522	1.08052	0.00736368	6.24747	1.85748	10.7936	0.00793834	-89.3519	47.5304	1.77778	1.0304	0.000250992	0.00225893	7.6892	BRESU_RS13450	Bresu_2703	tgt	0	0	CCNA_01659	0	0
897	0.112709	13	ABC transporter ATP-binding protein	COG1136	1.1e-78	PF00005	2.8e-32	10	18	[5.164135, 5.164135, 5.164135, 5.164135, 5.164135, 5.164135, 7.899597999999999, 5.164135, 5.164135, 5.3577975250000005]	[5.164135, 5.164135, 5.164135, 5.164135, 5.164135, 5.164135, 8.0946, 5.164135, 5.164135, 6.0973196]	[1, 3, 2, 2, 1, 1, 2, 1, 1, 4]	[177.0, 145.33333333333334, 132.0, 86.0, 81.0, 157.0, 243.0, 231.0, 177.0, 56.5]	5.45705	0.816228	0.00770443	5.5505	0.892507	8.0946	0.00783637	-51.4167	58.8574	1.8	0.979796	0.00025413	0.0025413	7.68531	BRESU_RS09745	Bresu_1963		0	0		0	0
597	0.148575	12	cytochrome o ubiquinol oxidase subunit III	COG1845	3.1e-62	PF00510	3.1e-15	7	14	[6.008672566666665, 7.578557333333333, 5.164135, 6.987776999999999, 5.164135, 5.164135, 5.164135]	[7.6977477, 9.389644, 5.164135, 8.0946, 5.164135, 5.164135, 5.164135]	[3, 3, 1, 3, 1, 1, 2]	[142.66666666666666, 133.0, 173.0, 27.333333333333332, 161.0, 242.0, 73.0]	5.89022	0.939448	0.0058212	6.54836	1.66687	9.38964	0.00647163	-64	64.4326	2	0.92582	0.000282366	0.00197656	7.63976	BRESU_RS04015	Bresu_0806		0	0	CCNA_03513	0	0
328	0.170031	13	ferredoxin family protein	COG1146	6.2e-26	PF11953	6e-16	6	15	[5.781569725, 7.6480676, 5.80279, 5.164135, 5.551460049999999, 5.7418423]	[6.8978505, 9.389644, 5.80279, 5.164135, 6.0973196, 6.3195496]	[4, 5, 1, 1, 2, 2]	[60.75, 52.4, 164.0, 9.0, 79.0, 120.0]	5.94831	0.790907	0.00503881	6.61188	1.34775	9.38964	0.00560092	-119.142	49.709	2.5	1.5	0.000352958	0.00211775	7.62909	BRESU_RS15065	Bresu_3014		0	0	CCNA_00691	0	0
577	0.151072	12	type III pantothenate kinase	COG1521	3.8e-85	PF03309	1.9e-62	8	15	[5.643027925, 5.164135, 8.357327, 7.323802349999999, 5.164135, 5.164135, 5.164135, 5.164135]	[6.7327847, 5.164135, 8.357327, 7.869662, 5.164135, 5.164135, 5.164135, 5.164135]	[4, 1, 1, 2, 1, 1, 1, 4]	[158.25, 18.0, 164.0, 221.0, 111.0, 114.0, 285.0, 135.25]	5.8931	1.16398	0.00665605	6.09756	1.27509	8.35733	0.00688698	-49.1875	74.1479	1.875	1.26861	0.000264718	0.00211775	7.62195	BRESU_RS09700	Bresu_1954		0	0	CCNA_02013	0	0
709	0.149126	11	peroxiredoxin	COG0678	4.6e-71	PF08534 | PF00578	1.8e-35 | 1.2e-10	6	12	[5.164135, 6.4309413499999994, 6.889600333333334, 5.164135, 7.825965175, 5.164135]	[5.164135, 7.6977477, 7.926826, 5.164135, 10.793594, 5.164135]	[1, 2, 3, 1, 4, 1]	[0.0, 133.0, 224.0, 3.0, 122.0, 281.0]	6.10649	1.02788	0.0051728	6.9851	2.07554	10.7936	0.00591707	-72.8333	103.835	2	1.1547	0.000282366	0.0016942	7.6201	BRESU_RS04050	Bresu_0813		0	0	CCNA_03505	0	0
776	0.131917	12	YmdB family metallophosphoesterase	COG1692	5.1e-107	PF13277	1.2e-98	9	15	[5.704482400000001, 5.164135, 6.221557566666665, 6.3195496, 5.164135, 7.323802349999999, 5.164135, 5.164135, 5.164135]	[6.9550147, 5.164135, 7.6977477, 6.3195496, 5.164135, 7.869662, 5.164135, 5.164135, 5.164135]	[3, 2, 3, 1, 1, 2, 1, 1, 1]	[108.33333333333333, 104.0, 150.0, 211.0, 275.0, 24.0, 56.0, 176.0, 284.0]	5.71001	0.724758	0.00725541	6.07363	1.09731	7.86966	0.00771744	-45.7407	85.8803	1.66667	0.816497	0.000235305	0.00211775	7.59203	BRESU_RS06415	Bresu_1296		0	0	CCNA_03353	0	0
757	0.144471	11	NAD-dependent aldehyde dehydrogenase	COG1012	1.4e-176	PF00171	4.8e-167	7	14	[5.9149561, 7.752333, 5.164135, 5.164135, 5.164135, 5.164135, 5.164135]	[7.2656083, 8.669559, 5.164135, 5.164135, 5.164135, 5.164135, 5.164135]	[3, 4, 1, 1, 2, 1, 2]	[111.66666666666667, 139.5, 99.0, 128.0, 205.0, 86.0, 95.5]	5.64114	0.899983	0.00557503	5.96512	1.32088	8.66956	0.00589522	-76.4762	37.51	2	1.06904	0.000282366	0.00197656	7.59197	BRESU_RS10580	Bresu_2132		0	0	CCNA_03243	0	0
926	0.11015	13	histidinol-phosphate transaminase	COG0079	4.7e-106	PF00155	5.9e-53	7	14	[5.551460049999999, 5.164135, 6.889600333333334, 6.43763115, 5.4223517, 7.8995975000000005, 6.3195496]	[6.0973196, 5.164135, 8.669559, 7.7823677, 6.0973196, 9.186318, 6.3195496]	[2, 1, 3, 2, 3, 2, 1]	[121.0, 24.0, 192.66666666666666, 208.0, 198.33333333333334, 117.0, 232.0]	6.24062	0.888156	0.00616749	7.04522	1.39531	9.18632	0.00696267	-43.8571	67.3863	2	0.755929	0.000282366	0.00197656	7.58716	BRESU_RS16505	Bresu_3307		0	0	CCNA_02306	0	0
681	0.128723	13	histidine--tRNA ligase	COG0124	6.2e-97	PF13393 | PF03129	5.8e-29 | 4.9e-12	9	16	[5.164135, 5.164135, 7.752333, 5.164135, 7.0422666750000005, 5.164135, 5.164135, 7.3855157, 5.164135]	[5.164135, 5.164135, 8.669559, 5.164135, 8.357327, 5.164135, 5.164135, 7.3855157, 5.164135]	[2, 2, 2, 1, 4, 1, 1, 1, 2]	[210.5, 210.5, 174.0, 124.0, 90.25, 10.0, 150.0, 8.0, 277.0]	5.90721	1.06412	0.00750599	6.15525	1.43675	8.66956	0.00782115	-60.6389	86.2921	1.77778	0.916246	0.000250992	0.00225893	7.57569	BRESU_RS01350	Bresu_0269		0	0	CCNA_03628	0	0
788	0.120444	13	ammonium transporter	COG0004	2.5e-160	PF00909	6.8e-122	8	13	[7.8995975000000005, 7.3368435, 7.6977477, 6.29036665, 8.7857685, 5.164135, 5.164135, 7.008092250000001]	[9.186318, 9.509552, 7.6977477, 7.2656083, 9.389644, 5.164135, 5.164135, 7.2100825]	[2, 2, 1, 2, 2, 1, 1, 2]	[164.0, 109.0, 296.0, 83.0, 296.0, 1.0, 103.0, 46.0]	6.91834	1.21396	0.00781402	7.5734	1.63937	9.50955	0.00855389	-62.75	101.811	1.625	0.484123	0.000229423	0.00183538	7.5734	BRESU_RS15410	Bresu_3085		0	0		0	0
1308	0.0934024	12	[protein-PII] uridylyltransferase	COG2844	1.7e-151	PF08335	1.3e-23	9	14	[6.458234000000001, 5.164135, 5.164135, 8.7857685, 8.214507, 5.164135, 5.164135, 6.3195496, 5.164135]	[8.669559, 5.164135, 5.164135, 9.389644, 8.214507, 5.164135, 5.164135, 6.3195496, 5.164135]	[4, 1, 1, 2, 1, 1, 1, 1, 2]	[137.25, 251.0, 253.0, 53.0, 158.0, 296.0, 65.0, 136.0, 174.5]	6.17764	1.34106	0.0078496	6.49044	1.66503	9.38964	0.00824706	-30.6944	79.1823	1.55556	0.955814	0.000219618	0.00197656	7.57218	BRESU_RS01465	Bresu_0292	glnD	0	0	CCNA_00013	0	0
1458	0.0792333	13	RNA polymerase factor sigma-32	COG0568	3.8e-70	PF04542 | PF04545	1.3e-16 | 9.1e-16	6	16	[6.617195933333334, 5.164135, 5.164135, 6.52776455, 5.164135, 5.164135]	[7.9022756, 5.164135, 5.164135, 8.0946, 5.164135, 5.164135]	[3, 1, 2, 8, 1, 1]	[172.33333333333334, 77.0, 71.5, 109.0, 78.0, 230.0]	5.63358	0.664402	0.0047722	6.1089	1.33726	8.0946	0.00517484	-77.0278	58.9803	2.66667	2.49444	0.000376488	0.00225893	7.51865	BRESU_RS06320	Bresu_1277	rpoH	1	0	CCNA_03195	0	0
455	0.152099	13	SRPBCC family protein	COG2867	2.5e-28	PF03364 | PF10604	2.8e-29 | 5.8e-10	7	15	[5.164135, 5.164135, 7.752333, 5.164135, 5.164135, 7.465776320000001, 6.689321]	[5.164135, 5.164135, 7.926826, 5.164135, 5.164135, 8.669559, 8.214507]	[2, 1, 2, 2, 1, 5, 2]	[162.5, 111.0, 228.0, 185.0, 24.0, 165.0, 191.5]	6.08057	1.09828	0.00600931	6.49535	1.55013	8.66956	0.00641923	-47.5714	61.8387	2.14286	1.2454	0.000302535	0.00211775	7.49463	BRESU_RS11730	Bresu_2362		0	0	CCNA_01810	0	0
731	0.146688	11	ATP synthase subunit B	COG0711	6.3e-27	PF00430 | PF05405	6.6e-28 | 4.6e-16	5	11	[8.78576885, 5.164135, 6.199414200000001, 5.164135, 7.752333]	[10.481363, 5.164135, 7.926826, 5.164135, 8.669559]	[2, 1, 5, 1, 2]	[49.0, 40.0, 59.8, 15.0, 193.0]	6.61316	1.44142	0.00466833	7.4812	2.06637	10.4814	0.0052811	-128.64	62.5936	2.2	1.46969	0.000310603	0.00155301	7.4812			#N/A	0	0		0	0
546	0.142485	13	outer membrane protein assembly factor BamD	COG4105	5.4e-67	PF13525 | PF13512	1.1e-51 | 6.1e-17	9	15	[5.164135, 5.80279, 5.164135, 5.1988254, 8.78576885, 6.3195496, 5.324175233333333, 7.578557333333333, 5.164135]	[5.164135, 5.80279, 5.164135, 5.1988254, 10.481363, 6.3195496, 5.5805597, 9.389644, 5.164135]	[1, 1, 2, 1, 2, 1, 3, 3, 1]	[66.0, 160.0, 57.5, 136.0, 296.0, 21.0, 140.0, 145.33333333333334, 228.0]	6.05579	1.22746	0.00769477	6.4739	1.90338	10.4814	0.00822605	-61.1296	80.9363	1.66667	0.816497	0.000235305	0.00211775	7.46989	BRESU_RS13245	Bresu_2662		0	0	CCNA_02063	0	0
1665	0.085213	11	dicarboxylate/amino acid:cation symporter	COG1301	5.5e-138	PF00375	2.8e-129	6	11	[6.29036665, 5.164135, 6.987776999999999, 6.29036665, 7.752333, 8.357327]	[7.2656083, 5.164135, 8.0946, 7.2656083, 8.669559, 8.357327]	[2, 1, 3, 2, 2, 1]	[36.0, 197.0, 103.0, 55.0, 109.0, 62.0]	6.80705	1.04584	0.00576624	7.46947	1.15593	8.66956	0.00632738	-106.333	52.9518	1.83333	0.687184	0.000258836	0.00155301	7.46947	BRESU_RS09525	Bresu_1919		0	0	CCNA_00264	0	0
889	0.11289	13	adenylosuccinate lyase	COG0015	2.7e-163	PF00206 | PF10397	1.1e-47 | 1.5e-22	8	14	[5.1988254, 5.551460049999999, 5.551460049999999, 8.214507, 5.164135, 8.357327, 5.164135, 8.232854200000002]	[5.1988254, 6.0973196, 6.0973196, 8.214507, 5.164135, 8.357327, 5.164135, 10.793594]	[1, 2, 2, 1, 1, 1, 1, 5]	[94.0, 267.0, 157.0, 93.0, 86.0, 208.0, 241.0, 123.2]	6.42934	1.43238	0.00726171	6.8859	1.91113	10.7936	0.00777738	-41.35	67.0668	1.75	1.29904	0.00024707	0.00197656	7.41558	BRESU_RS06530	Bresu_1319		1	0	CCNA_02572	0	0
126	0.219056	13	iron-sulfur cluster assembly accessory protein	COG0316	8.5e-38	PF01521	2e-20	8	15	[8.862029499999998, 5.164135, 6.393439833333335, 5.164135, 6.3195496, 5.164135, 5.164135, 6.4309413499999994]	[9.509552, 5.164135, 7.2100825, 5.164135, 6.3195496, 5.164135, 5.164135, 7.6977477]	[2, 3, 3, 1, 1, 2, 1, 2]	[140.0, 76.66666666666667, 118.0, 157.0, 14.0, 183.5, 113.0, 114.5]	6.08281	1.19235	0.00687032	6.42418	1.50503	9.50955	0.00725589	-85.4167	48.4298	1.875	0.780625	0.000264718	0.00211775	7.41252	BRESU_RS10790	Bresu_2175		0	0	CCNA_01934	0	0
1181	0.0923337	13	preprotein translocase subunit YajC					9	15	[5.164135, 5.164135, 5.164135, 7.6977477, 7.752333, 5.164135, 5.40419535, 6.53186625, 5.4834625]	[5.164135, 5.164135, 5.164135, 7.6977477, 8.669559, 5.164135, 5.5805597, 9.186318, 5.80279]	[1, 1, 1, 1, 2, 1, 2, 4, 2]	[52.0, 29.0, 115.0, 261.0, 168.0, 40.0, 243.0, 164.25, 148.5]	5.94735	1.03427	0.00755699	6.39928	1.55407	9.18632	0.00813123	-64.3611	79.7309	1.66667	0.942809	0.000235305	0.00211775	7.38378	BRESU_RS13045	Bresu_2620	yajC	0	0	CCNA_02071	0	0
877	0.123217	12	ribosomal protein S18-alanine N-acetyltransferase	COG1247 | COG0456	2.3e-14 | 1.7e-12	PF00583 | PF13508	1e-16 | 1.4e-10	8	15	[5.164135, 7.6977477, 5.4834625, 6.458234000000001, 5.164135, 5.164135, 5.164135, 5.164135]	[5.164135, 7.6977477, 5.80279, 7.926826, 5.164135, 5.164135, 5.164135, 5.164135]	[1, 1, 2, 4, 2, 1, 2, 2]	[253.0, 212.0, 149.0, 114.5, 55.0, 242.0, 136.5, 105.5]	5.68251	0.869347	0.0064182	5.906	1.12119	7.92683	0.00667063	-41.5625	65.9509	1.875	0.927025	0.000264718	0.00211775	7.38251	BRESU_RS01175	Bresu_0235		0	0	CCNA_00056	0	0
882	0.113371	13	3-dehydroquinate synthase	COG0337	8.4e-133	PF01761 | PF00465	1.5e-101 | 2.9e-12	10	16	[5.164135, 5.164135, 5.164135, 6.3195496, 5.164135, 8.7857685, 5.164135, 5.3477383, 5.164135, 6.889600333333334]	[5.164135, 5.164135, 5.164135, 6.3195496, 5.164135, 9.389644, 5.164135, 5.3477383, 5.164135, 7.926826]	[1, 1, 1, 1, 3, 2, 2, 1, 1, 3]	[294.0, 98.0, 9.0, 47.0, 153.0, 50.0, 138.0, 43.0, 261.0, 186.66666666666666]	5.83275	1.13981	0.00823485	5.99686	1.41145	9.38964	0.00846655	-72.0333	91.8383	1.6	0.8	0.000225893	0.00225893	7.38075	BRESU_RS11865	Bresu_2389		0	0	CCNA_03104	0	0
842	0.116829	13	transcription termination/antitermination protein NusA	COG0195	2.5e-176	PF08529 | PF13184	1.6e-33 | 1.9e-30	8	16	[5.7272508250000005, 5.164135, 5.1255083, 5.164135, 5.3577975250000005, 5.164135, 7.752333, 5.164135]	[7.2656083, 5.164135, 5.1255083, 5.164135, 6.0973196, 5.164135, 8.669559, 5.164135]	[4, 2, 1, 1, 4, 1, 2, 1]	[97.0, 166.0, 84.0, 170.0, 111.5, 299.0, 209.0, 254.0]	5.57743	0.843236	0.00629951	5.97682	1.2396	8.66956	0.0067506	-26.1875	71.8201	2	1.22474	0.000282366	0.00225893	7.35608	BRESU_RS01115	Bresu_0223	nusA	0	0	CCNA_00043	0	0
198	0.214106	12	Trm112 family protein	COG2835	4.8e-22	PF03966	3.1e-11	9	15	[7.752333, 5.164135, 6.99979715, 5.164135, 5.164135, 5.164135, 5.164135, 5.164135, 5.164135]	[7.926826, 5.164135, 8.874086, 5.164135, 5.164135, 5.164135, 5.164135, 5.164135, 5.164135]	[2, 1, 2, 3, 1, 1, 1, 1, 3]	[14.0, 24.0, 148.5, 212.0, 56.0, 90.0, 154.0, 98.0, 180.33333333333334]	5.65568	0.936537	0.00718637	5.88332	1.36387	8.87409	0.00747563	-91.463	65.6775	1.66667	0.816497	0.000235305	0.00211775	7.35415	BRESU_RS01035	Bresu_0206		0	0	CCNA_00107	0	0
970	0.12635	11	phosphomethylpyrimidine synthase ThiC	COG0422	4.1e-270	PF01964 | PF13667	3.2e-197 | 1.3e-18	6	12	[5.164135, 5.960546825, 5.164135, 6.29036665, 8.47005815, 5.164135]	[5.164135, 7.7823677, 5.164135, 7.2656083, 9.821783, 5.164135]	[2, 4, 1, 2, 2, 1]	[184.0, 161.0, 248.0, 126.0, 90.0, 215.0]	6.03556	1.17441	0.00511272	6.72703	1.74686	9.82178	0.00569846	-29.3333	52.7878	2	1	0.000282366	0.0016942	7.33858	BRESU_RS16025	Bresu_3209	thiC	0	0	CCNA_02109	0	0
994	0.113994	12	protein-methionine-sulfoxide reductase catalytic subunit MsrP	COG2041	1.5e-56	PF00174	4.1e-27	6	12	[7.80001165, 7.008092250000001, 5.164135, 7.1416831, 8.7857685, 5.974656100000001]	[7.9022756, 7.2100825, 5.164135, 7.3855157, 9.389644, 6.9550147]	[2, 2, 2, 2, 2, 2]	[129.5, 100.0, 172.0, 132.5, 274.0, 276.0]	6.97906	1.1739	0.00591195	7.33444	1.2529	9.38964	0.006213	-19.3333	69.9045	2	0	0.000282366	0.0016942	7.33444	BRESU_RS00605	Bresu_0119		0	0	CCNA_02834	0	0
1735	0.0757669	12	S-formylglutathione hydrolase	COG0627	1.5e-65	PF00756	1.3e-58	7	14	[5.164135, 5.164135, 5.164135, 5.164135, 8.78576885, 5.797538175, 5.164135]	[5.164135, 5.164135, 5.164135, 5.164135, 10.481363, 7.6977477, 5.164135]	[3, 1, 2, 1, 2, 4, 1]	[140.66666666666666, 46.0, 143.5, 227.0, 74.0, 178.5, 297.0]	5.772	1.24963	0.00570436	6.28568	1.92306	10.4814	0.00621203	-41.9048	79.8328	2	1.06904	0.000282366	0.00197656	7.3333	BRESU_RS15615	Bresu_3126	fghA	0	0	CCNA_02600	0	0
44	0.279508	13	peptidoglycan editing factor PgeF	COG1496	3.4e-74	PF02578	2.5e-66	6	14	[5.4834625, 7.752333, 7.752333, 5.551460049999999, 6.458234000000001, 5.164135]	[5.80279, 7.926826, 7.926826, 6.0973196, 7.926826, 5.164135]	[2, 2, 2, 2, 4, 2]	[129.0, 189.0, 178.0, 250.0, 187.5, 234.5]	6.36033	1.05979	0.00538782	6.80745	1.15276	7.92683	0.00576659	-5.33333	39.4162	2.33333	0.745356	0.000329427	0.00197656	7.3311	BRESU_RS14130	Bresu_2832	pgeF	0	0	CCNA_00523	0	0
1923	0.0647827	13	30S ribosomal protein S18	COG0238	9.3e-35	PF01084	8.3e-26	8	15	[5.164135, 6.12192085, 5.164135, 7.578557333333333, 5.164135, 5.164135, 5.164135, 7.192602939999999]	[5.164135, 6.7327847, 5.164135, 9.389644, 5.164135, 5.164135, 5.164135, 8.669559]	[1, 2, 1, 3, 1, 1, 1, 5]	[87.0, 44.0, 291.0, 42.666666666666664, 216.0, 113.0, 97.0, 108.2]	5.83922	0.949708	0.00659519	6.32658	1.6505	9.38964	0.00714565	-75.1417	80.4913	1.875	1.36359	0.000264718	0.00211775	7.2999	BRESU_RS12935	Bresu_2598		0	0	CCNA_01740	0	0
1869	0.0713239	12	thioredoxin family protein	COG4232	7.3e-71	PF11412 | PF13899	1e-20 | 4.7e-16	8	15	[6.43763115, 5.164135, 5.164135, 5.164135, 5.164135, 7.323802349999999, 5.164135, 5.164135]	[7.7823677, 5.164135, 5.164135, 5.164135, 5.164135, 7.869662, 5.164135, 5.164135]	[2, 1, 3, 2, 1, 2, 2, 2]	[40.0, 269.0, 159.33333333333334, 153.0, 293.0, 131.0, 73.0, 139.5]	5.59328	0.775615	0.00631741	5.8296	1.15283	7.86966	0.00658433	-42.7708	81.2314	1.875	0.599479	0.000264718	0.00211775	7.28701	BRESU_RS00980	Bresu_0195		0	0	CCNA_00217	0	0
636	0.144773	12	undecaprenyl-diphosphate phosphatase	COG1968	2.3e-73	PF02673	6.5e-67	7	12	[6.750268849999999, 5.164135, 7.8995975000000005, 5.164135, 7.8995975000000005, 8.595348000000001, 5.164135]	[7.6977477, 5.164135, 9.186318, 5.164135, 9.186318, 9.389644, 5.164135]	[2, 1, 2, 1, 2, 3, 1]	[215.0, 109.0, 150.0, 46.0, 78.0, 52.333333333333336, 28.0]	6.66246	1.39077	0.00658439	7.27892	1.90202	9.38964	0.00719362	-103.095	61.6384	1.71429	0.699854	0.000242028	0.0016942	7.27892	BRESU_RS15685	Bresu_3140		0	0	CCNA_03719	0	0
182	0.201768	13	inositol monophosphatase	COG0483	8.9e-90	PF00459	2.1e-58	9	16	[5.164135, 5.164135, 6.5332053000000005, 5.164135, 5.164135, 5.164135, 5.324175233333333, 5.164135, 6.889600333333334]	[5.164135, 5.164135, 7.9022756, 5.164135, 5.164135, 5.164135, 5.5805597, 5.164135, 8.669559]	[1, 2, 2, 1, 1, 1, 3, 2, 3]	[140.0, 53.0, 37.5, 158.0, 109.0, 91.0, 49.333333333333336, 132.0, 38.0]	5.52575	0.641204	0.00702129	5.90413	1.2923	8.66956	0.00750208	-110.241	44.3878	1.77778	0.785674	0.000250992	0.00225893	7.26663	BRESU_RS07005	Bresu_1421		0	0	CCNA_03378	0	0
978	0.106482	13	aminomethyl-transferring glycine dehydrogenase subunit GcvPB	COG1003	6.6e-194			9	16	[5.164135, 7.3855157, 5.164135, 5.164135, 5.164135, 6.3195496, 5.164135, 8.357327, 5.164135]	[5.164135, 7.3855157, 5.164135, 5.164135, 5.164135, 6.3195496, 5.164135, 8.357327, 5.164135]	[1, 1, 5, 3, 1, 1, 1, 1, 2]	[32.0, 142.0, 148.8, 170.33333333333334, 140.0, 61.0, 263.0, 92.0, 164.0]	5.89413	1.13871	0.00748937	5.89413	1.13871	8.35733	0.00748937	-65.2074	63.8327	1.77778	1.31468	0.000250992	0.00225893	7.25432	BRESU_RS13515	Bresu_2715	gcvPB	0	0	CCNA_03462	1	0
454	0.164799	12	tRNA (guanosine(46)-N7)-methyltransferase TrmB	COG0220	9.5e-60	PF02390	5.4e-43	8	14	[8.214507, 5.164135, 6.750268849999999, 5.164135, 6.458234000000001, 5.164135, 5.1255083, 5.164135]	[8.214507, 5.164135, 7.6977477, 5.164135, 7.926826, 5.164135, 5.1255083, 5.164135]	[1, 2, 2, 2, 4, 1, 1, 1]	[212.0, 146.5, 156.0, 220.5, 187.75, 272.0, 124.0, 149.0]	5.90063	1.06989	0.00666456	6.20264	1.35692	8.21451	0.00700567	-16.5312	45.9447	1.75	0.968246	0.00024707	0.00197656	7.23641	BRESU_RS01945	Bresu_0387	trmB	1	0	CCNA_00047	0	0
1250	0.089315	13	A/G-specific adenine glycosylase	COG1194	4.4e-119	PF14815 | PF00730	1.2e-21 | 5e-17	7	15	[5.164135, 5.164135, 6.1278411, 8.553201666666666, 5.164135, 5.164135, 5.164135]	[5.164135, 5.164135, 7.2656083, 10.793594, 5.164135, 5.164135, 5.164135]	[1, 3, 3, 3, 1, 1, 3]	[169.0, 107.0, 126.66666666666667, 97.33333333333333, 129.0, 51.0, 111.33333333333333]	5.78596	1.17764	0.00571816	6.26855	1.98454	10.7936	0.0061951	-86.9524	33.1813	2.14286	0.989743	0.000302535	0.00211775	7.23295	BRESU_RS13415	Bresu_2696	mutY	0	0	CCNA_00381	0	0
721	0.125363	13	DNA translocase FtsK 4TM domain-containing protein	COG1674	1.5e-256	PF01580 | PF17854	4.9e-64 | 5.2e-27	10	15	[5.164135, 7.6977477, 7.9022756, 5.962433000000001, 5.4834625, 6.030992749999999, 5.3477383, 5.164135, 5.164135, 5.164135]	[5.164135, 7.6977477, 7.9022756, 8.357327, 5.80279, 6.8978505, 5.3477383, 5.164135, 5.164135, 5.164135]	[1, 1, 1, 4, 2, 2, 1, 1, 1, 1]	[27.0, 186.0, 186.0, 161.5, 138.5, 130.5, 228.0, 215.0, 139.0, 290.0]	5.90812	0.995283	0.00834127	6.26623	1.24155	8.35733	0.00884685	-29.85	66.5849	1.5	0.921954	0.000211775	0.00211775	7.23026	BRESU_RS05225	Bresu_1050		0	0	CCNA_03819	0	0
1279	0.0881475	13	3-deoxy-7-phosphoheptulonate synthase class II	COG3200	1.2e-236	PF01474	4.1e-210	10	15	[5.164135, 6.29036665, 5.164135, 5.164135, 5.80279, 5.709313433333333, 5.164135, 5.164135, 7.363428433333333, 7.9022756]	[5.164135, 7.2656083, 5.164135, 5.164135, 5.80279, 6.3195496, 5.164135, 5.164135, 9.509552, 7.9022756]	[1, 2, 1, 1, 1, 3, 1, 1, 3, 1]	[115.0, 227.0, 85.0, 171.0, 97.0, 282.0, 35.0, 236.0, 128.0, 191.0]	5.88888	0.951587	0.00831411	6.26205	1.43126	9.50955	0.00884095	-43.3	73.7496	1.5	0.806226	0.000211775	0.00211775	7.22544	BRESU_RS07750	Bresu_1571		0	0	CCNA_02385	0	1
82	0.239386	13	F0F1 ATP synthase subunit A	COG0356	2.5e-69	PF00119	1.6e-57	11	17	[6.889600333333334, 5.164135, 5.164135, 5.164135, 5.164135, 5.164135, 5.164135, 5.164135, 5.164135, 5.164135, 5.45298865]	[7.926826, 5.164135, 5.164135, 5.164135, 5.164135, 5.164135, 5.164135, 5.164135, 5.164135, 5.164135, 6.3195496]	[3, 1, 1, 1, 1, 1, 1, 1, 1, 2, 4]	[173.66666666666666, 83.0, 240.0, 228.0, 215.0, 23.0, 165.0, 245.0, 240.0, 241.0, 205.5]	5.34725	0.494681	0.00830436	5.52033	0.829669	7.92683	0.00857315	-12.803	69.4646	1.54545	0.987525	0.000218192	0.00240011	7.21889	BRESU_RS13460	Bresu_2705		0	0	CCNA_00373	0	0
737	0.133933	12	50S ribosomal protein L11 methyltransferase	COG2264	3.8e-39	PF06325	3.1e-52	7	13	[8.553201666666666, 5.164135, 5.164135, 6.335065233333334, 6.29036665, 5.164135, 5.164135]	[10.793594, 5.164135, 5.164135, 7.9022756, 7.2656083, 5.164135, 5.164135]	[3, 1, 1, 3, 2, 1, 2]	[198.33333333333334, 242.0, 113.0, 86.66666666666667, 30.0, 276.0, 110.0]	5.97645	1.16535	0.00590642	6.65972	1.99811	10.7936	0.00658168	-49.1429	82.8519	1.85714	0.832993	0.000262197	0.00183538	7.21469	BRESU_RS08000	Bresu_1622		0	0	CCNA_01594	0	0
1026	0.111753	12	flagellar basal-body rod protein FlgG	COG4786	3.2e-84	PF06429 | PF00460	2.9e-24 | 3.8e-13	7	13	[6.013132433333333, 6.889600333333334, 5.164135, 5.164135, 7.752333, 5.164135, 7.3855157]	[7.7823677, 7.926826, 5.164135, 5.164135, 7.926826, 5.164135, 7.3855157]	[3, 3, 1, 2, 2, 1, 1]	[187.0, 60.0, 11.0, 121.0, 41.0, 136.0, 107.0]	6.219	1.038	0.00614612	6.64485	1.29322	7.92683	0.00656698	-105.286	56.2665	1.85714	0.832993	0.000262197	0.00183538	7.19859	BRESU_RS14215	Bresu_2849	flgG	0	0	CCNA_02143	1	0
1668	0.0851566	11	CoA pyrophosphatase	COG0494	3.7e-17	PF00293	8.7e-13	6	12	[6.5332053000000005, 8.874086, 5.164135, 5.9149561, 5.164135, 5.164135]	[7.9022756, 8.874086, 5.164135, 7.2656083, 5.164135, 5.164135]	[2, 1, 2, 3, 1, 3]	[137.5, 215.0, 114.0, 272.3333333333333, 64.0, 173.33333333333334]	6.13578	1.32522	0.00519761	6.58906	1.49971	8.87409	0.00558159	-37.3056	67.8433	2	0.816497	0.000282366	0.0016942	7.18807	BRESU_RS13180	Bresu_2649		0	0	CCNA_00412	0	0
1387	0.0967177	11	quinolinate synthase NadA	COG0379	1.3e-115	PF02445	6.9e-112	7	12	[5.164135, 7.008092250000001, 5.164135, 9.509552, 7.899597999999999, 5.164135, 5.4834625]	[5.164135, 7.2100825, 5.164135, 9.509552, 8.0946, 5.164135, 5.80279]	[1, 2, 2, 1, 2, 2, 2]	[70.0, 178.0, 162.0, 112.0, 50.0, 187.0, 153.0]	6.48473	1.58834	0.00640874	6.58706	1.59871	9.50955	0.00650987	-69.7143	49.8991	1.71429	0.451754	0.000242028	0.0016942	7.18589	BRESU_RS04800	Bresu_0964	nadA	0	0	CCNA_03006	0	0
422	0.169295	12	heme ABC exporter ATP-binding protein CcmA	COG4133	4.3e-52	PF00005	8.9e-17	8	13	[7.6977477, 5.164135, 8.78576885, 5.3477383, 5.164135, 5.164135, 6.399473233333333, 5.164135]	[7.6977477, 5.164135, 10.481363, 5.3477383, 5.164135, 5.164135, 8.874086, 5.164135]	[1, 2, 2, 1, 1, 2, 3, 1]	[135.0, 131.5, 208.0, 49.0, 138.0, 105.5, 111.33333333333333, 77.0]	6.11091	1.31929	0.00690206	6.63218	1.97637	10.4814	0.00749082	-80.5833	44.1558	1.625	0.695971	0.000229423	0.00183538	7.18487	BRESU_RS03300	Bresu_0660	ccmA	0	0	CCNA_03782	0	0
905	0.121715	12	ribosome maturation factor RimP	COG0779	2.5e-50	PF02576 | PF17384	4.1e-23 | 3.5e-14	8	13	[7.368083766666667, 5.164135, 5.164135, 7.578557566666667, 6.12192085, 5.164135, 5.164135, 5.164135]	[9.821783, 5.164135, 5.164135, 10.481363, 6.7327847, 5.164135, 5.164135, 5.164135]	[3, 1, 1, 3, 2, 1, 1, 1]	[131.0, 299.0, 19.0, 153.66666666666666, 268.0, 102.0, 95.0, 239.0]	5.86115	0.982184	0.00661997	6.60708	2.11455	10.4814	0.00746246	-36.6667	90.4767	1.625	0.856957	0.000229423	0.00183538	7.15767	BRESU_RS01120	Bresu_0224	rimP	0	0	CCNA_00044	0	0
356	0.165861	13	hydroxyacylglutathione hydrolase	COG0491	2.7e-41	PF00753 | PF16123	5.6e-19 | 1.7e-16	9	14	[7.752333, 5.164135, 5.7418423, 5.164135, 5.164135, 8.47005815, 6.3195496, 5.164135, 7.9022756]	[8.669559, 5.164135, 6.3195496, 5.164135, 5.164135, 9.821783, 6.3195496, 5.164135, 7.9022756]	[2, 2, 2, 2, 1, 2, 1, 1, 1]	[226.0, 132.5, 270.0, 138.0, 290.0, 276.0, 292.0, 134.0, 193.0]	6.31584	1.28479	0.00802522	6.63214	1.65844	9.82178	0.00842712	16.8333	65.1247	1.55556	0.496904	0.000219618	0.00197656	7.1423	BRESU_RS11540	Bresu_2325		0	0	CCNA_00971	0	0
532	0.156628	12	NolF secretion protein	COG0845	8.9e-55	PF16576 | PF13437	2.2e-29 | 1e-21	9	14	[5.164135, 5.974656100000001, 6.29036665, 5.551460049999999, 5.164135, 7.752333, 5.164135, 5.551460049999999, 5.164135]	[5.164135, 6.9550147, 7.2656083, 6.0973196, 5.164135, 7.926826, 5.164135, 6.0973196, 5.164135]	[1, 2, 2, 2, 1, 2, 1, 2, 1]	[112.0, 228.0, 44.0, 27.0, 185.0, 106.0, 135.0, 167.0, 239.0]	5.75298	0.803016	0.00731001	6.11096	0.996064	7.92683	0.00776488	-61.8889	70.0927	1.55556	0.496904	0.000219618	0.00197656	7.12945	BRESU_RS07315	Bresu_1486		0	0		0	0
386	0.174644	12	ribosome biogenesis GTPase Der	COG1160	5.9e-151	PF01926 | PF14714	1.2e-45 | 5.2e-32	8	13	[5.164135, 5.164135, 7.578557333333333, 5.164135, 5.164135, 8.7857685, 7.323802349999999, 5.164135]	[5.164135, 5.164135, 9.389644, 5.164135, 5.164135, 9.389644, 7.869662, 5.164135]	[2, 1, 3, 1, 1, 2, 2, 1]	[27.5, 2.0, 115.66666666666667, 52.0, 299.0, 168.0, 108.0, 44.0]	6.1886	1.37902	0.00698981	6.5587	1.85308	9.38964	0.00740783	-97.9792	90.0014	1.625	0.695971	0.000229423	0.00183538	7.10526	BRESU_RS12620	Bresu_2535	der	0	0	CCNA_01726	0	0
985	0.105677	13	porphobilinogen synthase	COG0113	4.8e-152	PF00490	1.7e-141	6	12	[5.25593665, 8.874086, 5.80279, 7.899597999999999, 7.008092250000001, 7.705935]	[5.3477383, 8.874086, 5.80279, 8.0946, 7.2100825, 10.793594]	[2, 1, 1, 2, 2, 4]	[54.5, 134.0, 27.0, 177.0, 223.0, 111.5]	7.09107	1.24132	0.00600684	7.68715	1.84734	10.7936	0.00651177	-78.8333	67.1532	2	1	0.000282366	0.0016942	7.09583	BRESU_RS09280	Bresu_1874	hemB	0	0	CCNA_01409	0	0
1015	0.103656	13	tryptophan--tRNA ligase	COG0180	6.1e-117	PF00579	6.7e-74	10	16	[5.164135, 5.164135, 5.164135, 7.578557333333333, 5.164135, 5.8026589, 5.164135, 5.164135, 5.164135, 5.164135]	[5.164135, 5.164135, 5.164135, 9.389644, 5.164135, 6.7327847, 5.164135, 5.164135, 5.164135, 5.164135]	[1, 1, 2, 3, 1, 3, 1, 1, 1, 2]	[271.0, 286.0, 234.5, 72.33333333333333, 283.0, 127.66666666666667, 212.0, 66.0, 271.0, 146.0]	5.46943	0.728361	0.00772191	5.74355	1.30224	9.38964	0.00810892	-3.05	82.4689	1.6	0.8	0.000225893	0.00225893	7.06899	BRESU_RS01455	Bresu_0290	trpS	0	0	CCNA_00062	0	0
451	0.152208	13	recombination protein RecR	COG0353	1.6e-69	PF13662 | PF02132	1.2e-20 | 1.4e-11	7	14	[5.164135, 5.164135, 6.936997099999999, 5.164135, 7.323802349999999, 7.102485333333334, 5.164135]	[5.164135, 5.164135, 8.669559, 5.164135, 7.869662, 8.669559, 5.164135]	[1, 1, 5, 1, 2, 3, 1]	[101.0, 294.0, 181.2, 288.0, 247.0, 174.0, 3.0]	6.00283	0.973984	0.00593249	6.55219	1.62168	8.66956	0.00647541	-15.9714	97.5726	2	1.41421	0.000282366	0.00197656	7.0562	BRESU_RS02950	Bresu_0590	recR	0	0	CCNA_00270	0	0
826	0.117907	13	23S rRNA (guanosine(2251)-2'-O)-methyltransferase RlmB	COG0566	3e-65	PF00588	3.4e-36	6	12	[6.603913233333333, 5.164135, 8.874086, 8.553201666666666, 5.164135, 6.889600333333334]	[7.869662, 5.164135, 8.874086, 10.793594, 5.164135, 7.926826]	[3, 1, 1, 3, 1, 3]	[197.33333333333334, 82.0, 278.0, 161.0, 15.0, 52.0]	6.87485	1.4572	0.00582367	7.63207	1.99427	10.7936	0.00646512	-69.1111	90.3761	2	1	0.000282366	0.0016942	7.04499	BRESU_RS07840	Bresu_1590	rlmB	0	0	CCNA_01297	0	0
457	0.151971	13	RidA family protein	COG0251	6.1e-29	PF14588 | PF01042	1e-30 | 6.5e-25	8	15	[5.704482400000001, 5.164135, 7.6977477, 5.164135, 8.357327, 5.164135, 5.164135, 5.164135]	[6.9550147, 5.164135, 7.6977477, 5.164135, 8.357327, 5.164135, 5.164135, 5.164135]	[3, 2, 1, 4, 1, 2, 1, 1]	[204.0, 155.5, 74.0, 81.5, 246.0, 232.0, 118.0, 87.0]	5.94753	1.22464	0.00671753	6.10385	1.26286	8.35733	0.00689408	-50.25	65.5239	1.875	1.05327	0.000264718	0.00211775	7.0429	BRESU_RS11810	Bresu_2378		0	0	CCNA_02241	0	0
480	0.149314	13	enoyl-ACP reductase FabI	COG0623	8.4e-118	PF13561 | PF00106	2.2e-86 | 1.4e-16	8	13	[8.7857685, 5.164135, 5.164135, 6.889600333333334, 5.164135, 7.899597999999999, 7.3368435, 5.164135]	[9.389644, 5.164135, 5.164135, 8.669559, 5.164135, 8.0946, 9.509552, 5.164135]	[2, 1, 1, 3, 1, 2, 2, 1]	[183.0, 109.0, 95.0, 217.33333333333334, 212.0, 4.0, 181.5, 174.0]	6.44604	1.37616	0.00728058	7.03999	1.91907	9.50955	0.00795142	-53.0208	67.9927	1.625	0.695971	0.000229423	0.00183538	7.03999	BRESU_RS02915	Bresu_0582		0	0	CCNA_03833	0	0
1806	0.0679233	13	aspartate carbamoyltransferase catalytic subunit	COG0540	9.8e-124	PF02729 | PF00185	6.2e-40 | 2.6e-25	8	14	[7.752333, 5.164135, 6.603913233333333, 5.164135, 6.3195496, 5.4223517, 5.164135, 6.43763115]	[8.669559, 5.164135, 7.869662, 5.164135, 6.3195496, 6.0973196, 5.164135, 7.7823677]	[2, 1, 3, 1, 1, 3, 1, 2]	[243.0, 286.0, 106.66666666666667, 105.0, 144.0, 135.66666666666666, 227.0, 31.0]	6.00352	0.877397	0.00678077	6.52886	1.31192	8.66956	0.00737412	-40.2083	79.5395	1.75	0.829156	0.00024707	0.00197656	7.03108	BRESU_RS09090	Bresu_1834		0	0	CCNA_02525	0	0
600	0.148227	12	1-acyl-sn-glycerol-3-phosphate acyltransferase	COG0204	4.7e-33	PF01553	3.9e-18	8	14	[5.164135, 5.164135, 5.1988254, 5.1255083, 7.200661666666666, 5.1988254, 5.164135, 7.323802349999999]	[5.164135, 5.164135, 5.1988254, 5.1255083, 9.186318, 5.1988254, 5.164135, 7.869662]	[1, 3, 1, 1, 3, 1, 2, 2]	[283.0, 264.0, 253.0, 188.0, 185.66666666666666, 139.0, 82.5, 208.0]	5.6925	0.907064	0.00642948	6.00894	1.49131	9.18632	0.00678689	0.395833	62.9816	1.75	0.829156	0.00024707	0.00197656	7.01043	BRESU_RS16490	Bresu_3304		0	0	CCNA_02302	1	0
1145	0.0946106	13	30S ribosomal protein S17	COG0186	1e-30	PF00366	4.9e-27	6	13	[7.9022756, 5.164135, 10.247735, 6.243968675, 5.164135, 5.164135]	[7.9022756, 5.164135, 10.793594, 7.869662, 5.164135, 5.164135]	[1, 1, 2, 4, 4, 1]	[111.0, 211.0, 91.0, 173.75, 121.5, 211.0]	6.64773	1.88415	0.00563128	7.00966	2.08456	10.7936	0.00593787	-46.7917	47.8862	2.16667	1.34371	0.000305897	0.00183538	7.00966	BRESU_RS07470	Bresu_1516	rpsQ	0	0	CCNA_01315	0	0
847	0.126122	12	cytochrome c1	COG2857	6.8e-58	PF02167	1.3e-90	7	16	[5.164135, 5.164135, 5.377019999999999, 5.164135, 5.164135, 5.164135, 5.164135]	[5.164135, 5.164135, 5.80279, 5.164135, 5.164135, 5.164135, 5.164135]	[1, 2, 3, 2, 3, 2, 3]	[217.0, 154.5, 127.33333333333333, 168.0, 96.33333333333333, 91.0, 151.33333333333334]	5.19455	0.0744942	0.00513368	5.25537	0.223483	5.80279	0.00519379	-56.3571	40.4034	2.28571	0.699854	0.000322704	0.00225893	7.00716	BRESU_RS13330	Bresu_2679		0	0	CCNA_00507	0	0
1732	0.0758943	12	ATP-binding cassette domain-containing protein	COG0488	1e-178	PF00005 | PF16326	4e-44 | 3.7e-19	6	12	[8.78576885, 5.164135, 6.5437015, 5.164135, 6.9011638, 5.164135]	[10.481363, 5.164135, 7.3855157, 5.164135, 8.669559, 5.164135]	[2, 2, 3, 1, 3, 1]	[144.0, 159.5, 155.0, 269.0, 172.33333333333334, 56.0]	6.28717	1.32095	0.00532586	7.00481	2.04805	10.4814	0.00593376	-40.6944	62.0852	2	0.816497	0.000282366	0.0016942	7.00481	BRESU_RS06065	Bresu_1222		0	0	CCNA_02714	0	0
995	0.105125	13	type II 3-dehydroquinate dehydratase	COG0757	5.6e-64	PF01220	3.1e-61	7	15	[7.899597999999999, 5.164135, 5.164135, 5.4834625, 5.164135, 7.091637175000001, 5.164135]	[8.0946, 5.164135, 5.164135, 5.80279, 5.164135, 7.926826, 5.164135]	[2, 3, 2, 2, 1, 4, 1]	[274.0, 122.0, 102.0, 226.5, 69.0, 130.75, 65.0]	5.87589	1.05247	0.00580704	6.06868	1.24789	8.0946	0.00599757	-58.6786	73.6261	2.14286	0.989743	0.000302535	0.00211775	7.00232	BRESU_RS10920	Bresu_2201		0	0	CCNA_01959	0	0
1653	0.0723317	13	ketol-acid reductoisomerase	COG0059	1.8e-155	PF07991 | PF01450	3e-71 | 2.8e-64	9	16	[7.094982075000001, 5.164135, 5.164135, 5.164135, 5.164135, 5.164135, 5.164135, 5.164135, 5.704482400000001]	[7.926826, 5.164135, 5.164135, 5.164135, 5.164135, 5.164135, 5.164135, 5.164135, 6.9550147]	[4, 1, 2, 1, 1, 1, 2, 1, 3]	[123.0, 50.0, 183.0, 175.0, 55.0, 198.0, 49.5, 68.0, 112.66666666666667]	5.43871	0.609336	0.00691069	5.67009	0.973871	7.92683	0.00720469	-87.3148	57.2116	1.77778	1.0304	0.000250992	0.00225893	6.97857	BRESU_RS12320	Bresu_2474	ilvC	0	0		0	0
872	0.134768	11	PTS IIA-like nitrogen regulatory protein PtsN	COG1762	1.3e-38	PF00359	3.8e-33	8	12	[6.250489249999999, 5.164135, 5.164135, 5.164135, 5.164135, 5.164135, 7.9022756, 7.752333]	[9.509552, 5.164135, 5.164135, 5.164135, 5.164135, 5.164135, 7.9022756, 7.926826]	[4, 1, 1, 1, 1, 1, 1, 2]	[137.0, 76.0, 112.0, 137.0, 49.0, 17.0, 194.0, 191.0]	5.96572	1.13115	0.00673807	6.39492	1.65431	9.50955	0.00722283	-85.875	59.6541	1.5	1	0.000211775	0.0016942	6.97627	BRESU_RS03890	Bresu_0781		0	0	CCNA_03710	1	0
1136	0.0950678	13	HAD family hydrolase	COG0546	1.2e-41	PF13419 | PF00702	1.3e-29 | 2.9e-16	8	14	[5.80279, 8.7857685, 5.164135, 6.8978505, 7.752333, 5.164135, 5.164135, 5.551460049999999]	[5.80279, 9.389644, 5.164135, 6.8978505, 7.926826, 5.164135, 5.164135, 6.0973196]	[1, 2, 4, 1, 2, 1, 1, 2]	[93.0, 131.0, 165.25, 208.0, 107.0, 37.0, 182.0, 134.0]	6.28533	1.29045	0.00709906	6.45085	1.4373	9.38964	0.00728601	-67.8438	50.6919	1.75	0.968246	0.00024707	0.00197656	6.94707	BRESU_RS07730	Bresu_1567		0	0	CCNA_02390	0	0
254	0.182461	13	30S ribosomal protein S7	COG0049	1.7e-68	PF00177	2.9e-66	7	13	[6.612607333333333, 6.43763115, 5.164135, 5.164135, 7.578557566666667, 5.164135, 5.164135]	[9.509552, 7.7823677, 5.164135, 5.164135, 10.481363, 5.164135, 5.164135]	[3, 2, 2, 1, 3, 1, 1]	[209.0, 147.0, 101.0, 171.0, 92.0, 165.0, 248.0]	5.89791	0.908717	0.00582879	6.91855	2.15357	10.4814	0.00683747	-38.1429	51.4655	1.85714	0.832993	0.000262197	0.00183538	6.91855	BRESU_RS08875	Bresu_1792	rpsG	0	0	CCNA_03305	0	0
391	0.160084	13	methionine--tRNA ligase	COG0143	2.5e-198	PF09334 | PF00133	2.6e-110 | 3e-31	7	14	[5.324175233333333, 5.164135, 7.752333, 5.164135, 6.29036665, 6.889600333333334, 5.164135]	[5.5805597, 5.164135, 8.669559, 5.164135, 7.2656083, 7.926826, 5.164135]	[3, 2, 2, 1, 2, 3, 1]	[228.66666666666666, 67.0, 84.0, 135.0, 1.0, 143.33333333333334, 99.0]	5.96413	0.962891	0.00589424	6.41928	1.38782	8.66956	0.00634406	-91.7143	65.8183	2	0.755929	0.000282366	0.00197656	6.91307	BRESU_RS07825	Bresu_1587		0	0	CCNA_01547	0	0
1792	0.0683378	13	SEC-independent translocase transmembrane protein	COG0805	1.6e-90	PF00902	4.2e-66	8	17	[5.164135, 5.164135, 5.164135, 5.164135, 5.164135, 5.4223517, 5.164135, 5.164135]	[5.164135, 5.164135, 5.164135, 5.164135, 5.164135, 6.0973196, 5.164135, 5.164135]	[1, 1, 2, 3, 1, 3, 3, 3]	[23.0, 92.0, 260.0, 87.0, 181.0, 77.0, 209.33333333333334, 99.66666666666667]	5.19641	0.0853971	0.00586917	5.28078	0.308622	6.09732	0.00596446	-71.375	74.373	2.125	0.927025	0.000300014	0.00240011	6.90564	BRESU_RS12710	Bresu_2553	tatC	0	0	CCNA_02080	0	0
785	0.142639	11	5'/3'-nucleotidase SurE	COG0496	3.8e-84	PF01975	1.1e-56	8	14	[5.549273199999999, 5.164135, 5.551460049999999, 5.164135, 5.164135, 5.164135, 5.164135, 5.164135]	[6.3195496, 5.164135, 6.0973196, 5.164135, 5.164135, 5.164135, 5.164135, 5.164135]	[3, 2, 2, 2, 1, 1, 1, 2]	[204.0, 209.5, 223.0, 148.5, 35.0, 134.0, 22.0, 152.0]	5.26069	0.167244	0.00594177	5.42521	0.455595	6.31955	0.00612758	-59	71.5965	1.75	0.661438	0.00024707	0.00197656	6.90481	BRESU_RS13065	Bresu_2624	surE	0	0	CCNA_02077	0	0
1237	0.0976535	12	50S ribosomal protein L29	COG0255	1.4e-28	PF00831	1.8e-26	9	15	[5.164135, 5.164135, 5.164135, 8.357327, 5.164135, 5.164135, 5.164135, 5.164135, 5.164135]	[5.164135, 5.164135, 5.164135, 8.357327, 5.164135, 5.164135, 5.164135, 5.164135, 5.164135]	[1, 2, 2, 1, 5, 1, 1, 1, 1]	[183.0, 176.0, 167.0, 141.0, 197.4, 47.0, 157.0, 112.0, 160.0]	5.51893	1.00352	0.00701262	5.51893	1.00352	8.35733	0.00701262	-51.0667	42.9127	1.66667	1.24722	0.000235305	0.00211775	6.89867	BRESU_RS07465	Bresu_1515	rpmC	0	0	CCNA_01314	0	0
384	0.161388	13	phosphoribosylglycinamide formyltransferase	COG0299	5.6e-81	PF00551	1e-52	7	15	[5.164135, 5.164135, 7.752333, 5.164135, 5.164135, 5.549273199999999, 5.510878100000001]	[5.164135, 5.164135, 7.926826, 5.164135, 5.164135, 6.3195496, 6.8978505]	[2, 1, 2, 1, 1, 3, 5]	[236.0, 119.0, 263.0, 44.0, 177.0, 165.0, 133.2]	5.63843	0.87771	0.00557236	5.97154	1.02886	7.92683	0.00590156	-37.5429	68.1511	2.14286	1.35526	0.000302535	0.00211775	6.89024	BRESU_RS11005	Bresu_2218		0	0	CCNA_01774	0	0
1447	0.0943458	11	stomatin-like protein	COG0330	1.2e-67	PF01145	1.6e-32	6	12	[5.164135, 6.43763115, 5.164135, 8.357327, 5.4223517, 5.164135]	[5.164135, 7.7823677, 5.164135, 8.357327, 6.0973196, 5.164135]	[1, 2, 4, 1, 3, 1]	[183.0, 98.0, 157.25, 249.0, 150.33333333333334, 218.0]	5.95162	1.16649	0.00504161	6.28824	1.31281	8.35733	0.00532676	-24.0694	48.7106	2	1.1547	0.000282366	0.0016942	6.85989	BRESU_RS12735	Bresu_2558		0	0	CCNA_03485	0	0
850	0.137053	11	dihydroneopterin aldolase	COG1539	5.2e-14	PF02152	9.4e-15	6	13	[5.324175233333333, 5.164135, 7.9022756, 5.164135, 5.164135, 5.4834625]	[5.5805597, 5.164135, 7.9022756, 5.164135, 5.164135, 5.80279]	[3, 5, 1, 1, 1, 2]	[147.0, 131.8, 112.0, 297.0, 43.0, 162.0]	5.70039	0.991598	0.00482879	5.79634	0.973021	7.90228	0.00491007	-51.2	76.3518	2.16667	1.46249	0.000305897	0.00183538	6.85022	BRESU_RS04585	Bresu_0919	folB	0	0	CCNA_00421	0	0
1368	0.0898219	12	succinate dehydrogenase iron-sulfur subunit	COG0479	3e-92	PF13085	2e-33	9	14	[5.164135, 6.3982706333333335, 5.164135, 5.164135, 5.164135, 7.0191105, 5.164135, 5.164135, 5.164135]	[5.164135, 7.7823677, 5.164135, 5.164135, 5.164135, 8.874086, 5.164135, 5.164135, 5.164135]	[1, 3, 1, 2, 1, 2, 1, 1, 2]	[137.0, 76.0, 33.0, 71.0, 237.0, 125.5, 178.0, 36.0, 77.0]	5.50737	0.658596	0.00699793	5.86727	1.34037	8.87409	0.00745523	-92.1667	63.9887	1.55556	0.684935	0.000219618	0.00197656	6.84514	BRESU_RS02180	Bresu_0435		0	0	CCNA_03641	0	0
1329	0.084886	13	S-(hydroxymethyl)glutathione dehydrogenase/class III alcohol dehydrogenase	COG1062	1.8e-163	PF00107 | PF08240	3.4e-24 | 5e-24	7	14	[7.8995975000000005, 6.12192085, 5.1255083, 5.8026589, 5.164135, 5.549273199999999, 5.164135]	[9.186318, 6.7327847, 5.1255083, 6.7327847, 5.164135, 6.3195496, 5.164135]	[2, 2, 1, 3, 1, 3, 2]	[49.0, 161.0, 50.0, 15.666666666666666, 68.0, 142.66666666666666, 162.0]	5.83246	0.91269	0.00576412	6.34646	1.34433	9.18632	0.00627209	-107.381	56.3677	2	0.755929	0.000282366	0.00197656	6.83465	BRESU_RS15625	Bresu_3128		0	0	CCNA_03124	0	0
148	0.213374	13	membrane protein insertion efficiency factor YidD	COG0759	2.1e-31	PF01809	4e-27	7	13	[5.164135, 5.164135, 5.164135, 8.78576885, 5.40419535, 6.974951925000001, 5.80279]	[5.164135, 5.164135, 5.164135, 10.481363, 5.5805597, 10.481363, 5.80279]	[2, 1, 1, 2, 2, 4, 1]	[167.0, 109.0, 62.0, 33.0, 252.0, 95.25, 140.0]	6.06573	1.26325	0.00599465	6.83407	2.31783	10.4814	0.00675399	-77.3929	67.2437	1.85714	0.989743	0.000262197	0.00183538	6.83407	BRESU_RS17065	Bresu_0604	yidD	0	0	CCNA_00495	1	0
1413	0.0956276	11	transcriptional regulator	COG0745	7.4e-43	PF00072 | PF00486	3.1e-25 | 1.7e-21	5	11	[6.400785333333334, 5.164135, 7.8969302500000005, 5.1255083, 5.164135]	[8.874086, 5.164135, 9.821783, 5.1255083, 5.164135]	[3, 2, 4, 1, 1]	[92.0, 143.0, 191.0, 164.0, 193.0]	5.9503	1.08708	0.00420041	6.82993	2.07772	9.82178	0.00482135	-43.4	37.2054	2.2	1.16619	0.000310603	0.00155301	6.82993	BRESU_RS01915	Bresu_0381		0	0	CCNA_03859	0	0
1844	0.0667645	13	signal recognition particle-docking protein FtsY	COG0552	1.1e-125	PF00448	4.9e-74	7	14	[6.250489249999999, 5.164135, 6.760731, 5.164135, 5.164135, 5.164135, 5.589904999999999]	[9.509552, 5.164135, 8.357327, 5.164135, 5.164135, 5.164135, 5.80279]	[4, 1, 2, 1, 2, 1, 3]	[129.5, 87.0, 167.0, 128.0, 128.5, 58.0, 94.66666666666667]	5.60824	0.601186	0.00554252	6.33232	1.68754	9.50955	0.00625811	-86.7619	33.1452	2	1.06904	0.000282366	0.00197656	6.81942	BRESU_RS01630	Bresu_0325	ftsY	0	0	CCNA_03793	0	0
241	0.184585	13	sn-glycerol-3-phosphate ABC transporter ATP-binding protein UgpC	COG3842	4.4e-149	PF00005 | PF17912	4.9e-32 | 8.9e-12	9	15	[5.164135, 5.164135, 5.164135, 5.164135, 5.164135, 5.164135, 6.228532333333334, 5.80279, 6.43763115]	[5.164135, 5.164135, 5.164135, 5.164135, 5.164135, 5.164135, 8.357327, 5.80279, 7.7823677]	[1, 1, 4, 1, 1, 1, 3, 1, 2]	[54.0, 173.0, 199.75, 82.0, 133.0, 190.0, 231.0, 113.0, 274.0]	5.49486	0.491956	0.00698204	5.88081	1.19429	8.35733	0.00747244	-38.9167	67.4401	1.66667	1.05409	0.000235305	0.00211775	6.78555	BRESU_RS06055	Bresu_1220		0	0		0	0
591	0.150264	12	ABC transporter permease	COG0767	1.4e-92	PF02405	4.4e-66	7	12	[8.7857685, 5.164135, 6.53186625, 5.164135, 5.164135, 5.164135, 6.689321]	[9.389644, 5.164135, 9.186318, 5.164135, 5.164135, 5.164135, 8.214507]	[2, 1, 4, 1, 1, 1, 2]	[169.0, 269.0, 121.5, 214.0, 160.0, 15.0, 119.0]	6.09479	1.26775	0.00602337	6.77814	1.89369	9.38964	0.00669872	-47.5	74.3279	1.71429	1.03016	0.000242028	0.0016942	6.77814	BRESU_RS07160	Bresu_1453		0	0	CCNA_02403	0	0
834	0.117362	13	argininosuccinate lyase	COG0165	6.6e-202	PF00206 | PF14698	3.5e-79 | 9.5e-24	9	13	[8.78576885, 5.974656100000001, 7.9022756, 5.164135, 5.164135, 8.47005815, 5.164135, 5.164135, 5.164135]	[10.481363, 6.9550147, 7.9022756, 5.164135, 5.164135, 9.821783, 5.164135, 5.164135, 5.164135]	[2, 2, 1, 1, 2, 2, 1, 1, 1]	[177.0, 71.0, 44.0, 258.0, 147.5, 23.0, 276.0, 249.0, 219.0]	6.32816	1.4909	0.00804086	6.77568	2.03573	10.4814	0.0086095	-37.2778	91.2789	1.44444	0.496904	0.000203931	0.00183538	6.77568	BRESU_RS03075	Bresu_0616	argH	0	0	CCNA_02294	0	0
1115	0.0967179	13	YebC/PmpR family DNA-binding transcriptional regulator	COG0217	3.2e-107	PF01709	2.7e-96	9	14	[5.164135, 7.525320866666665, 6.8978505, 5.164135, 7.8995975000000005, 5.164135, 5.164135, 5.164135, 5.164135]	[5.164135, 9.509552, 6.8978505, 5.164135, 9.186318, 5.164135, 5.164135, 5.164135, 5.164135]	[1, 3, 1, 1, 2, 1, 1, 1, 3]	[103.0, 121.0, 5.0, 0.0, 122.0, 177.0, 12.0, 156.0, 124.0]	5.92306	1.09949	0.00752613	6.2865	1.72334	9.50955	0.00798793	-108.889	63.7991	1.55556	0.831479	0.000219618	0.00197656	6.77008	BRESU_RS15940	Bresu_3191		0	0	CCNA_03352	0	0
928	0.110082	13	GTP 3',8-cyclase MoaA	COG2896	1.5e-109	PF06463 | PF04055	3.6e-38 | 4.1e-25	8	13	[5.164135, 5.164135, 6.760731, 5.164135, 6.180925666666667, 7.752333, 6.689321, 5.164135]	[5.164135, 5.164135, 8.357327, 5.164135, 8.214507, 8.669559, 8.214507, 5.164135]	[1, 1, 2, 1, 3, 2, 2, 1]	[251.0, 240.0, 97.0, 276.0, 173.0, 69.0, 229.5, 286.0]	6.00498	0.932186	0.00678242	6.76405	1.60531	8.66956	0.00763976	2.6875	76.3908	1.625	0.695971	0.000229423	0.00183538	6.76405	BRESU_RS00565	Bresu_0111	moaA	0	0	CCNA_00018	0	0
459	0.15186	13	glycine--tRNA ligase subunit beta	COG0751	1.3e-259	PF02092 | PF05746	4.3e-207 | 2e-10	6	12	[6.27482535, 5.40419535, 7.8995975000000005, 6.889600333333334, 7.752333, 5.164135]	[7.3855157, 5.5805597, 9.186318, 7.926826, 8.669559, 5.164135]	[2, 2, 2, 3, 2, 1]	[45.0, 241.0, 100.0, 205.66666666666666, 56.0, 139.0]	6.56411	1.05596	0.00556045	7.31882	1.49166	9.18632	0.00619976	-68.8889	72.7107	2	0.57735	0.000282366	0.0016942	6.75583	BRESU_RS13825	Bresu_2771		0	0	CCNA_01404	0	0
516	0.14618	13	histidine triad nucleotide-binding protein	COG0537	1.5e-34	PF01230 | PF11969	8.5e-28 | 2.1e-15	5	12	[5.40419535, 8.02753735, 5.40419535, 5.551460049999999, 7.705935]	[5.5805597, 8.357327, 5.5805597, 6.0973196, 10.793594]	[2, 2, 2, 2, 4]	[256.0, 146.0, 253.0, 238.0, 129.5]	6.41866	1.18793	0.00453104	7.28187	2.03376	10.7936	0.00514039	4.5	55.089	2.4	0.8	0.000338839	0.0016942	6.72173	BRESU_RS07395	Bresu_1501		0	0	CCNA_02555	0	0
996	0.105103	13	NAD kinase	COG0061	6e-45	PF01513	2.9e-17	9	14	[5.164135, 5.164135, 8.214507, 5.164135, 6.8207199, 5.164135, 6.43763115, 5.164135, 5.164135]	[5.164135, 5.164135, 8.214507, 5.164135, 9.186318, 5.164135, 7.7823677, 5.164135, 5.164135]	[2, 1, 1, 1, 4, 1, 2, 1, 1]	[150.5, 100.0, 175.0, 239.0, 210.25, 7.0, 281.0, 20.0, 144.0]	5.82863	1.03799	0.00740614	6.24089	1.56003	9.18632	0.00792997	-52.5833	87.6624	1.55556	0.955814	0.000219618	0.00197656	6.72096	BRESU_RS07295	Bresu_1482		0	0	CCNA_01279	0	0
[truncated: 219 more rows]
